# Supplementary material for: Mycophenolate suppresses inflammation by inhibiting prostaglandin synthases: a study of molecular and experimental drug repurposing
Source: PeerJ. 2021 Apr 30;9:e11360. doi: 10.7717/peerj.11360 (PMC8092108; doi:10.7717/peerj.11360)
Supplement: Supplemental Information 1 [file peerj-09-11360-s001.pdb]

HEADER    OXIDOREDUCTASE                                              
REMARK  99                                                                      
REMARK  99 MOE v2014.09 (Chemical Computing Group Inc.) Mon Aug 31 01:03:24 2020
HELIX    1   1 PHE A   74  LEU A   82  1               Generated by MOE    9
HELIX    2   2 PRO A   86  LEU A   93  1               Generated by MOE    8
HELIX    3   3 LYS A   97  VAL A  103  1               Generated by MOE    7
HELIX    4   4 PRO A  106  THR A  118  1               Generated by MOE   13
HELIX    5   5 SER A  121  LEU A  123  5               Generated by MOE    3
HELIX    6   6 TRP A  139  SER A  143  1               Generated by MOE    5
HELIX    7   7 GLU A  176  LEU A  181  1               Generated by MOE    6
HELIX    8   8 MET A  196  ALA A  199  1               Generated by MOE    4
HELIX    9   9 ASN A  231  TYR A  234  1               Generated by MOE    4
HELIX   10  10 LEU A  238  GLN A  241  1               Generated by MOE    4
HELIX   11  11 VAL A  266  THR A  269  1               Generated by MOE    4
HELIX   12  12 VAL A  291  GLY A  293  5               Generated by MOE    3
HELIX   13  13 PRO A  296  GLU A  319  1               Generated by MOE   24
HELIX   14  14 ASP A  325  GLU A  346  1               Generated by MOE   22
HELIX   15  15 TYR A  348  SER A  353  1               Generated by MOE    6
HELIX   16  16 PRO A  363  LEU A  365  5               Generated by MOE    3
HELIX   17  17 ALA A  379  LEU A  384  1               Generated by MOE    6
HELIX   18  18 HIS A  388  LEU A  390  5               Generated by MOE    3
HELIX   19  19 TYR A  404  PHE A  407  1               Generated by MOE    4
HELIX   20  20 SER A  412  PHE A  426  1               Generated by MOE   15
HELIX   21  21 PRO A  442  VAL A  444  5               Generated by MOE    3
HELIX   22  22 GLN A  445  ARG A  456  1               Generated by MOE   12
HELIX   23  23 PHE A  463  LYS A  468  1               Generated by MOE    6
HELIX   24  24 PHE A  478  THR A  482  1               Generated by MOE    5
HELIX   25  25 GLU A  486  LEU A  494  1               Generated by MOE    9
HELIX   26  26 LEU A  503  VAL A  509  1               Generated by MOE    7
HELIX   27  27 MET A  522  MET A  535  1               Generated by MOE   14
HELIX   28  28 GLU A  553  ASN A  560  1               Generated by MOE    8
HELIX   29  29 ILE A  564  CYS A  569  1               Generated by MOE    6
SHEET    1       VAL A  46  VAL A  50                  Generated by MOE
SHEET    2       GLN A  54  ASP A  58                  Generated by MOE
SHEET    3       PHE A  64  TYR A  65                  Generated by MOE
SHEET    4       THR A  71  PRO A  72                  Generated by MOE
SHEET    5       GLN A 255  ILE A 257                  Generated by MOE
SHEET    6       GLU A 260  TYR A 262                  Generated by MOE
SHEET    7       PHE A 395  ILE A 397                  Generated by MOE
SHEET    8       GLN A 400  TYR A 402                  Generated by MOE
SSBOND   1 CYS A   36    CYS A   47			     1555   1555  2.06
SSBOND   2 CYS A   37    CYS A  159			     1555   1555  2.05
SSBOND   3 CYS A   41    CYS A   57			     1555   1555  2.05
SSBOND   4 CYS A   59    CYS A   69			     1555   1555  2.04
SSBOND   5 CYS A  569    CYS A  575			     1555   1555  2.06
ATOM      1  N   ASN A  34       3.708  19.614  21.670  1.00 57.49           N1+
ATOM      2  CA  ASN A  34       3.331  20.468  22.832  1.00 56.17           C  
ATOM      3  C   ASN A  34       2.416  21.621  22.378  1.00 56.34           C  
ATOM      4  O   ASN A  34       2.675  22.292  21.375  1.00 56.96           O  
ATOM      5  CB  ASN A  34       4.597  20.912  23.565  1.00 55.47           C  
ATOM      6  CG  ASN A  34       4.285  21.932  24.627  1.00 53.47           C  
ATOM      7  OD1 ASN A  34       3.785  23.020  24.348  1.00 53.81           O  
ATOM      8  ND2 ASN A  34       4.550  21.559  25.913  1.00 51.55           N  
ATOM      9  H1  ASN A  34       4.468  19.952  21.027  1.00 57.49           H  
ATOM     10  H2  ASN A  34       4.207  18.734  22.070  1.00 57.49           H  
ATOM     11  H3  ASN A  34       2.930  19.227  21.130  1.00 57.49           H  
ATOM     12  HA  ASN A  34       2.766  19.793  23.481  1.00 56.17           H  
ATOM     13  HB2 ASN A  34       5.087  20.047  24.023  1.00 55.47           H  
ATOM     14  HB3 ASN A  34       5.320  21.366  22.883  1.00 55.47           H  
ATOM     15 HD21 ASN A  34       5.014  20.697  26.173  1.00 51.55           H  
ATOM     16 HD22 ASN A  34       4.263  22.169  26.692  1.00 51.55           H  
ATOM     17  N   PRO A  35       1.285  21.878  23.132  1.00 53.23           N  
ATOM     18  CA  PRO A  35       0.298  22.886  22.724  1.00 52.68           C  
ATOM     19  C   PRO A  35       0.665  24.377  22.918  1.00 50.25           C  
ATOM     20  O   PRO A  35      -0.112  25.265  22.562  1.00 49.73           O  
ATOM     21  CB  PRO A  35      -0.948  22.538  23.544  1.00 53.37           C  
ATOM     22  CG  PRO A  35      -0.361  21.976  24.831  1.00 53.18           C  
ATOM     23  CD  PRO A  35       0.840  21.183  24.340  1.00 53.25           C  
ATOM     24  HA  PRO A  35       0.104  22.763  21.651  1.00 52.68           H  
ATOM     25  HB2 PRO A  35      -1.615  23.384  23.731  1.00 53.37           H  
ATOM     26  HB3 PRO A  35      -1.523  21.755  23.034  1.00 53.37           H  
ATOM     27  HG2 PRO A  35      -0.037  22.800  25.476  1.00 53.18           H  
ATOM     28  HG3 PRO A  35      -1.070  21.360  25.393  1.00 53.18           H  
ATOM     29  HD2 PRO A  35       1.639  21.121  25.080  1.00 53.25           H  
ATOM     30  HD3 PRO A  35       0.546  20.168  24.051  1.00 53.25           H  
ATOM     31  N   CYS A  36       1.926  24.638  23.423  1.00 46.92           N  
ATOM     32  CA  CYS A  36       2.491  25.995  23.386  1.00 43.92           C  
ATOM     33  C   CYS A  36       3.275  26.228  22.073  1.00 43.60           C  
ATOM     34  O   CYS A  36       3.782  27.318  21.796  1.00 42.32           O  
ATOM     35  CB  CYS A  36       3.451  26.315  24.546  1.00 42.11           C  
ATOM     36  SG  CYS A  36       2.627  26.599  26.152  1.00 43.52           S  
ATOM     37  H   CYS A  36       2.500  23.875  23.815  1.00 46.92           H  
ATOM     38  HA  CYS A  36       1.667  26.720  23.364  1.00 43.92           H  
ATOM     39  HB2 CYS A  36       4.156  25.490  24.687  1.00 42.11           H  
ATOM     40  HB3 CYS A  36       4.066  27.196  24.331  1.00 42.11           H  
ATOM     41  N   CYS A  37       3.398  25.147  21.210  1.00 48.90           N  
ATOM     42  CA  CYS A  37       4.207  25.259  19.981  1.00 48.23           C  
ATOM     43  C   CYS A  37       3.487  26.017  18.845  1.00 49.07           C  
ATOM     44  O   CYS A  37       4.015  26.174  17.741  1.00 47.37           O  
ATOM     45  CB  CYS A  37       4.648  23.906  19.408  1.00 50.55           C  
ATOM     46  SG  CYS A  37       5.815  23.021  20.488  1.00 52.46           S  
ATOM     47  H   CYS A  37       2.944  24.254  21.441  1.00 48.90           H  
ATOM     48  HA  CYS A  37       5.090  25.866  20.221  1.00 48.23           H  
ATOM     49  HB2 CYS A  37       3.772  23.262  19.270  1.00 50.55           H  
ATOM     50  HB3 CYS A  37       5.098  24.010  18.415  1.00 50.55           H  
ATOM     51  N   SER A  38       2.267  26.556  19.167  1.00 50.67           N  
ATOM     52  CA  SER A  38       1.500  27.432  18.288  1.00 51.66           C  
ATOM     53  C   SER A  38       2.027  28.874  18.276  1.00 49.63           C  
ATOM     54  O   SER A  38       1.670  29.660  17.399  1.00 49.77           O  
ATOM     55  CB  SER A  38       0.028  27.458  18.709  1.00 53.87           C  
ATOM     56  OG  SER A  38      -0.065  27.667  20.118  1.00 54.84           O  
ATOM     57  H   SER A  38       1.846  26.359  20.072  1.00 50.67           H  
ATOM     58  HA  SER A  38       1.586  27.058  17.265  1.00 51.66           H  
ATOM     59  HB2 SER A  38      -0.532  28.247  18.197  1.00 53.87           H  
ATOM     60  HB3 SER A  38      -0.441  26.493  18.490  1.00 53.87           H  
ATOM     61  HG  SER A  38      -1.014  27.716  20.343  1.00 54.84           H  
ATOM     62  N   HIS A  39       2.814  29.246  19.351  1.00 44.91           N  
ATOM     63  CA  HIS A  39       3.263  30.626  19.573  1.00 43.50           C  
ATOM     64  C   HIS A  39       2.061  31.577  19.898  1.00 44.43           C  
ATOM     65  O   HIS A  39       1.837  32.600  19.241  1.00 44.52           O  
ATOM     66  CB  HIS A  39       4.079  31.196  18.412  1.00 43.24           C  
ATOM     67  CG  HIS A  39       5.376  30.524  18.147  1.00 43.28           C  
ATOM     68  ND1 HIS A  39       6.549  31.255  18.085  1.00 40.79           N1+
ATOM     69  CD2 HIS A  39       5.753  29.245  17.804  1.00 44.17           C  
ATOM     70  CE1 HIS A  39       7.528  30.548  17.530  1.00 41.59           C  
ATOM     71  NE2 HIS A  39       7.084  29.290  17.446  1.00 43.12           N  
ATOM     72  H   HIS A  39       3.074  28.531  20.033  1.00 44.91           H  
ATOM     73  HA  HIS A  39       3.895  30.596  20.469  1.00 43.50           H  
ATOM     74  HB2 HIS A  39       3.516  31.201  17.473  1.00 43.24           H  
ATOM     75  HB3 HIS A  39       4.293  32.250  18.627  1.00 43.24           H  
ATOM     76  HD1 HIS A  39       6.609  32.310  18.259  1.00 40.79           H  
ATOM     77  HD2 HIS A  39       5.237  28.311  17.702  1.00 44.17           H  
ATOM     78  HE2 HIS A  39       7.694  28.529  17.091  1.00 43.12           H  
ATOM     79  HE1 HIS A  39       8.487  30.909  17.194  1.00 41.59           H  
ATOM     80  N   PRO A  40       1.276  31.264  20.994  1.00 47.73           N  
ATOM     81  CA  PRO A  40       0.043  31.991  21.274  1.00 49.16           C  
ATOM     82  C   PRO A  40       0.200  33.359  21.954  1.00 47.97           C  
ATOM     83  O   PRO A  40      -0.638  34.246  21.772  1.00 47.99           O  
ATOM     84  CB  PRO A  40      -0.735  31.022  22.157  1.00 49.51           C  
ATOM     85  CG  PRO A  40       0.335  30.232  22.899  1.00 49.13           C  
ATOM     86  CD  PRO A  40       1.490  30.167  21.926  1.00 47.96           C  
ATOM     87  HA  PRO A  40      -0.485  32.168  20.328  1.00 49.16           H  
ATOM     88  HB2 PRO A  40      -1.414  31.522  22.846  1.00 49.51           H  
ATOM     89  HB3 PRO A  40      -1.318  30.338  21.529  1.00 49.51           H  
ATOM     90  HG2 PRO A  40       0.647  30.759  23.799  1.00 49.13           H  
ATOM     91  HG3 PRO A  40      -0.006  29.238  23.201  1.00 49.13           H  
ATOM     92  HD2 PRO A  40       2.464  30.268  22.414  1.00 47.96           H  
ATOM     93  HD3 PRO A  40       1.462  29.219  21.391  1.00 47.96           H  
ATOM     94  N   CYS A  41       1.230  33.495  22.855  1.00 44.70           N  
ATOM     95  CA  CYS A  41       1.341  34.628  23.782  1.00 44.98           C  
ATOM     96  C   CYS A  41       2.270  35.663  23.126  1.00 45.37           C  
ATOM     97  O   CYS A  41       3.292  35.344  22.518  1.00 44.81           O  
ATOM     98  CB  CYS A  41       1.930  34.261  25.154  1.00 44.63           C  
ATOM     99  SG  CYS A  41       1.454  32.639  25.849  1.00 46.54           S  
ATOM    100  H   CYS A  41       1.960  32.792  22.862  1.00 44.70           H  
ATOM    101  HA  CYS A  41       0.344  35.064  23.911  1.00 44.98           H  
ATOM    102  HB2 CYS A  41       3.024  34.230  25.088  1.00 44.63           H  
ATOM    103  HB3 CYS A  41       1.705  35.038  25.890  1.00 44.63           H  
ATOM    104  N   GLN A  42       1.888  36.976  23.314  1.00 47.57           N  
ATOM    105  CA  GLN A  42       2.504  38.082  22.596  1.00 47.85           C  
ATOM    106  C   GLN A  42       2.951  39.136  23.625  1.00 47.34           C  
ATOM    107  O   GLN A  42       2.627  39.110  24.813  1.00 46.77           O  
ATOM    108  CB  GLN A  42       1.526  38.737  21.600  1.00 50.30           C  
ATOM    109  CG  GLN A  42       0.643  37.783  20.801  1.00 52.44           C  
ATOM    110  CD  GLN A  42       1.401  36.818  19.918  1.00 53.88           C  
ATOM    111  OE1 GLN A  42       2.400  37.105  19.259  1.00 55.46           O  
ATOM    112  NE2 GLN A  42       0.846  35.571  19.873  1.00 53.72           N  
ATOM    113  H   GLN A  42       1.151  37.191  23.976  1.00 47.57           H  
ATOM    114  HA  GLN A  42       3.390  37.725  22.061  1.00 47.85           H  
ATOM    115  HB2 GLN A  42       0.853  39.407  22.151  1.00 50.30           H  
ATOM    116  HB3 GLN A  42       2.093  39.377  20.912  1.00 50.30           H  
ATOM    117  HG2 GLN A  42      -0.022  37.237  21.479  1.00 52.44           H  
ATOM    118  HG3 GLN A  42      -0.008  38.369  20.140  1.00 52.44           H  
ATOM    119 HE21 GLN A  42       0.023  35.314  20.428  1.00 53.72           H  
ATOM    120 HE22 GLN A  42       1.262  34.830  19.311  1.00 53.72           H  
ATOM    121  N   ASN A  43       3.760  40.129  23.098  1.00 36.51           N  
ATOM    122  CA  ASN A  43       3.994  41.407  23.789  1.00 36.57           C  
ATOM    123  C   ASN A  43       4.666  41.244  25.167  1.00 34.01           C  
ATOM    124  O   ASN A  43       4.625  42.124  26.022  1.00 35.05           O  
ATOM    125  CB  ASN A  43       2.709  42.232  23.882  1.00 36.45           C  
ATOM    126  CG  ASN A  43       2.099  42.443  22.512  1.00 38.30           C  
ATOM    127  OD1 ASN A  43       2.738  42.795  21.525  1.00 39.10           O  
ATOM    128  ND2 ASN A  43       0.752  42.209  22.441  1.00 39.28           N  
ATOM    129  H   ASN A  43       4.157  40.028  22.166  1.00 36.51           H  
ATOM    130  HA  ASN A  43       4.724  41.939  23.163  1.00 36.57           H  
ATOM    131  HB2 ASN A  43       1.985  41.750  24.550  1.00 36.45           H  
ATOM    132  HB3 ASN A  43       2.919  43.222  24.305  1.00 36.45           H  
ATOM    133 HD21 ASN A  43       0.175  41.917  23.228  1.00 39.28           H  
ATOM    134 HD22 ASN A  43       0.285  42.359  21.554  1.00 39.28           H  
ATOM    135  N   ARG A  44       5.451  40.112  25.274  1.00 40.45           N  
ATOM    136  CA  ARG A  44       6.310  39.719  26.397  1.00 39.19           C  
ATOM    137  C   ARG A  44       5.594  38.797  27.410  1.00 38.52           C  
ATOM    138  O   ARG A  44       6.072  38.521  28.513  1.00 38.85           O  
ATOM    139  CB  ARG A  44       7.025  40.871  27.125  1.00 41.07           C  
ATOM    140  CG  ARG A  44       7.814  41.808  26.204  1.00 43.26           C  
ATOM    141  CD  ARG A  44       9.267  41.389  25.999  1.00 42.98           C  
ATOM    142  NE  ARG A  44      10.110  41.574  27.178  1.00 45.67           N  
ATOM    143  CZ  ARG A  44      10.343  42.731  27.843  1.00 48.25           C  
ATOM    144  NH1 ARG A  44       9.919  43.923  27.380  1.00 51.29           N  
ATOM    145  NH2 ARG A  44      11.032  42.628  28.992  1.00 46.42           N1+
ATOM    146  H   ARG A  44       5.388  39.461  24.500  1.00 40.45           H  
ATOM    147  HA  ARG A  44       7.078  39.084  25.937  1.00 39.19           H  
ATOM    148  HB2 ARG A  44       6.282  41.461  27.675  1.00 41.07           H  
ATOM    149  HB3 ARG A  44       7.690  40.467  27.899  1.00 41.07           H  
ATOM    150  HG2 ARG A  44       7.341  41.887  25.220  1.00 43.26           H  
ATOM    151  HG3 ARG A  44       7.762  42.810  26.638  1.00 43.26           H  
ATOM    152  HD2 ARG A  44       9.325  40.334  25.711  1.00 42.98           H  
ATOM    153  HD3 ARG A  44       9.708  41.975  25.188  1.00 42.98           H  
ATOM    154  HE  ARG A  44      10.693  40.791  27.594  1.00 45.67           H  
ATOM    155 HH11 ARG A  44       9.390  44.006  26.526  1.00 51.29           H  
ATOM    156 HH12 ARG A  44      10.056  44.824  27.875  1.00 51.29           H  
ATOM    157 HH21 ARG A  44      11.539  43.409  29.424  1.00 46.42           H  
ATOM    158 HH22 ARG A  44      11.396  41.664  29.158  1.00 46.42           H  
ATOM    159  N   GLY A  45       4.455  38.174  26.937  1.00 42.81           N  
ATOM    160  CA  GLY A  45       3.795  37.123  27.687  1.00 42.13           C  
ATOM    161  C   GLY A  45       4.634  35.843  27.819  1.00 41.50           C  
ATOM    162  O   GLY A  45       5.775  35.725  27.371  1.00 42.44           O  
ATOM    163  H   GLY A  45       4.023  38.486  26.067  1.00 42.81           H  
ATOM    164  HA2 GLY A  45       3.571  37.503  28.689  1.00 42.13           H  
ATOM    165  HA3 GLY A  45       2.863  36.887  27.168  1.00 42.13           H  
ATOM    166  N   VAL A  46       3.989  34.844  28.537  1.00 39.08           N  
ATOM    167  CA  VAL A  46       4.671  33.612  28.941  1.00 37.87           C  
ATOM    168  C   VAL A  46       3.637  32.481  28.867  1.00 39.08           C  
ATOM    169  O   VAL A  46       2.502  32.614  29.324  1.00 39.65           O  
ATOM    170  CB  VAL A  46       5.218  33.696  30.391  1.00 34.91           C  
ATOM    171  CG1 VAL A  46       6.233  32.577  30.657  1.00 31.03           C  
ATOM    172  CG2 VAL A  46       5.862  35.045  30.725  1.00 33.42           C  
ATOM    173  H   VAL A  46       3.000  34.977  28.812  1.00 39.08           H  
ATOM    174  HA  VAL A  46       5.487  33.419  28.235  1.00 37.87           H  
ATOM    175  HB  VAL A  46       4.388  33.556  31.095  1.00 34.91           H  
ATOM    176 HG11 VAL A  46       6.612  32.632  31.683  1.00 31.03           H  
ATOM    177 HG12 VAL A  46       5.780  31.590  30.531  1.00 31.03           H  
ATOM    178 HG13 VAL A  46       7.089  32.649  29.978  1.00 31.03           H  
ATOM    179 HG21 VAL A  46       6.241  35.045  31.752  1.00 33.42           H  
ATOM    180 HG22 VAL A  46       6.696  35.266  30.052  1.00 33.42           H  
ATOM    181 HG23 VAL A  46       5.137  35.862  30.662  1.00 33.42           H  
ATOM    182  N   CYS A  47       4.077  31.314  28.271  1.00 43.14           N  
ATOM    183  CA  CYS A  47       3.186  30.153  28.047  1.00 45.07           C  
ATOM    184  C   CYS A  47       3.535  29.080  29.081  1.00 45.16           C  
ATOM    185  O   CYS A  47       4.701  28.842  29.406  1.00 43.26           O  
ATOM    186  CB  CYS A  47       3.395  29.557  26.636  1.00 45.56           C  
ATOM    187  SG  CYS A  47       1.974  28.550  26.032  1.00 47.63           S  
ATOM    188  H   CYS A  47       5.048  31.220  27.990  1.00 43.14           H  
ATOM    189  HA  CYS A  47       2.152  30.479  28.183  1.00 45.07           H  
ATOM    190  HB2 CYS A  47       3.512  30.370  25.912  1.00 45.56           H  
ATOM    191  HB3 CYS A  47       4.318  28.969  26.581  1.00 45.56           H  
ATOM    192  N   MET A  48       2.455  28.323  29.497  1.00 44.61           N  
ATOM    193  CA  MET A  48       2.625  27.041  30.176  1.00 45.11           C  
ATOM    194  C   MET A  48       1.564  26.085  29.600  1.00 46.99           C  
ATOM    195  O   MET A  48       0.371  26.388  29.528  1.00 48.85           O  
ATOM    196  CB  MET A  48       2.451  27.229  31.686  1.00 42.27           C  
ATOM    197  CG  MET A  48       2.942  26.015  32.470  1.00 41.50           C  
ATOM    198  SD  MET A  48       2.920  26.336  34.265  1.00 41.91           S  
ATOM    199  CE  MET A  48       1.147  26.152  34.578  1.00 42.20           C  
ATOM    200  H   MET A  48       1.496  28.670  29.343  1.00 44.61           H  
ATOM    201  HA  MET A  48       3.629  26.661  29.953  1.00 45.11           H  
ATOM    202  HB2 MET A  48       3.018  28.116  32.000  1.00 42.27           H  
ATOM    203  HB3 MET A  48       1.397  27.433  31.914  1.00 42.27           H  
ATOM    204  HG2 MET A  48       2.346  25.124  32.251  1.00 41.50           H  
ATOM    205  HG3 MET A  48       3.979  25.791  32.197  1.00 41.50           H  
ATOM    206  HE1 MET A  48       0.963  26.249  35.652  1.00 42.20           H  
ATOM    207  HE2 MET A  48       0.578  26.929  34.063  1.00 42.20           H  
ATOM    208  HE3 MET A  48       0.803  25.166  34.257  1.00 42.20           H  
ATOM    209  N   SER A  49       2.061  24.874  29.159  1.00 35.78           N  
ATOM    210  CA  SER A  49       1.209  23.827  28.603  1.00 37.85           C  
ATOM    211  C   SER A  49       0.706  22.982  29.768  1.00 38.89           C  
ATOM    212  O   SER A  49       1.475  22.507  30.606  1.00 36.64           O  
ATOM    213  CB  SER A  49       1.966  22.941  27.616  1.00 39.22           C  
ATOM    214  OG  SER A  49       3.288  22.621  28.072  1.00 41.22           O  
ATOM    215  H   SER A  49       3.054  24.663  29.215  1.00 35.78           H  
ATOM    216  HA  SER A  49       0.359  24.289  28.093  1.00 37.85           H  
ATOM    217  HB2 SER A  49       1.435  22.002  27.427  1.00 39.22           H  
ATOM    218  HB3 SER A  49       2.084  23.463  26.662  1.00 39.22           H  
ATOM    219  HG  SER A  49       3.173  22.217  28.960  1.00 41.22           H  
ATOM    220  N   VAL A  50      -0.659  22.820  29.798  1.00 46.73           N  
ATOM    221  CA  VAL A  50      -1.366  22.299  30.965  1.00 48.16           C  
ATOM    222  C   VAL A  50      -1.820  20.908  30.510  1.00 51.21           C  
ATOM    223  O   VAL A  50      -2.861  20.696  29.892  1.00 52.59           O  
ATOM    224  CB  VAL A  50      -2.525  23.224  31.383  1.00 48.09           C  
ATOM    225  CG1 VAL A  50      -3.336  22.622  32.535  1.00 49.65           C  
ATOM    226  CG2 VAL A  50      -2.009  24.605  31.803  1.00 45.27           C  
ATOM    227  H   VAL A  50      -1.232  22.999  28.961  1.00 46.73           H  
ATOM    228  HA  VAL A  50      -0.666  22.194  31.803  1.00 48.16           H  
ATOM    229  HB  VAL A  50      -3.199  23.372  30.533  1.00 48.09           H  
ATOM    230 HG11 VAL A  50      -4.141  23.301  32.838  1.00 49.65           H  
ATOM    231 HG12 VAL A  50      -3.803  21.675  32.247  1.00 49.65           H  
ATOM    232 HG13 VAL A  50      -2.703  22.437  33.410  1.00 49.65           H  
ATOM    233 HG21 VAL A  50      -2.836  25.253  32.109  1.00 45.27           H  
ATOM    234 HG22 VAL A  50      -1.309  24.529  32.642  1.00 45.27           H  
ATOM    235 HG23 VAL A  50      -1.494  25.104  30.978  1.00 45.27           H  
ATOM    236  N   GLY A  51      -0.864  19.933  30.737  1.00 42.28           N  
ATOM    237  CA  GLY A  51      -1.092  18.564  30.342  1.00 44.60           C  
ATOM    238  C   GLY A  51      -0.847  18.431  28.839  1.00 44.64           C  
ATOM    239  O   GLY A  51       0.115  18.942  28.266  1.00 41.46           O  
ATOM    240  H   GLY A  51       0.017  20.192  31.169  1.00 42.28           H  
ATOM    241  HA2 GLY A  51      -0.380  17.925  30.873  1.00 44.60           H  
ATOM    242  HA3 GLY A  51      -2.112  18.274  30.612  1.00 44.60           H  
ATOM    243  N   PHE A  52      -1.801  17.655  28.210  1.00 53.80           N  
ATOM    244  CA  PHE A  52      -1.763  17.410  26.765  1.00 54.99           C  
ATOM    245  C   PHE A  52      -2.814  18.273  26.051  1.00 55.42           C  
ATOM    246  O   PHE A  52      -2.712  18.585  24.866  1.00 54.44           O  
ATOM    247  CB  PHE A  52      -2.071  15.938  26.446  1.00 56.57           C  
ATOM    248  CG  PHE A  52      -1.011  14.994  26.958  1.00 57.23           C  
ATOM    249  CD1 PHE A  52       0.185  14.820  26.249  1.00 56.08           C  
ATOM    250  CD2 PHE A  52      -1.205  14.291  28.155  1.00 58.42           C  
ATOM    251  CE1 PHE A  52       1.169  13.957  26.730  1.00 56.95           C  
ATOM    252  CE2 PHE A  52      -0.218  13.429  28.634  1.00 59.13           C  
ATOM    253  CZ  PHE A  52       0.967  13.263  27.922  1.00 58.18           C  
ATOM    254  H   PHE A  52      -2.571  17.270  28.764  1.00 53.80           H  
ATOM    255  HA  PHE A  52      -0.781  17.699  26.372  1.00 54.99           H  
ATOM    256  HB2 PHE A  52      -3.047  15.652  26.861  1.00 56.57           H  
ATOM    257  HB3 PHE A  52      -2.167  15.799  25.361  1.00 56.57           H  
ATOM    258  HD1 PHE A  52       0.354  15.355  25.318  1.00 56.08           H  
ATOM    259  HD2 PHE A  52      -2.126  14.409  28.722  1.00 58.42           H  
ATOM    260  HE1 PHE A  52       2.093  13.821  26.173  1.00 56.95           H  
ATOM    261  HE2 PHE A  52      -0.377  12.887  29.563  1.00 59.13           H  
ATOM    262  HZ  PHE A  52       1.734  12.588  28.293  1.00 58.18           H  
ATOM    263  N   ASP A  53      -3.944  18.453  26.804  1.00 73.63           N  
ATOM    264  CA  ASP A  53      -5.230  18.964  26.370  1.00 74.80           C  
ATOM    265  C   ASP A  53      -5.299  20.495  26.330  1.00 72.59           C  
ATOM    266  O   ASP A  53      -6.078  21.062  25.560  1.00 72.14           O  
ATOM    267  CB  ASP A  53      -6.330  18.417  27.293  1.00 77.60           C  
ATOM    268  CG  ASP A  53      -5.916  18.524  28.768  1.00 79.23           C  
ATOM    269  OD1 ASP A  53      -4.778  18.009  29.030  1.00 78.32           O  
ATOM    270  OD2 ASP A  53      -6.718  19.144  29.520  1.00 81.86           O1-
ATOM    271  H   ASP A  53      -3.929  18.205  27.815  1.00 73.63           H  
ATOM    272  HA  ASP A  53      -5.395  18.614  25.343  1.00 74.80           H  
ATOM    273  HB2 ASP A  53      -7.281  18.935  27.122  1.00 77.60           H  
ATOM    274  HB3 ASP A  53      -6.492  17.352  27.084  1.00 77.60           H  
ATOM    275  N   GLN A  54      -4.615  21.160  27.323  1.00 68.07           N  
ATOM    276  CA  GLN A  54      -4.801  22.584  27.564  1.00 65.58           C  
ATOM    277  C   GLN A  54      -3.455  23.317  27.556  1.00 61.01           C  
ATOM    278  O   GLN A  54      -2.359  22.785  27.732  1.00 60.52           O  
ATOM    279  CB  GLN A  54      -5.494  22.801  28.913  1.00 66.78           C  
ATOM    280  CG  GLN A  54      -6.984  22.476  28.878  1.00 70.63           C  
ATOM    281  CD  GLN A  54      -7.484  22.349  30.295  1.00 71.99           C  
ATOM    282  NE2 GLN A  54      -7.466  21.079  30.791  1.00 71.60           N  
ATOM    283  OE1 GLN A  54      -7.832  23.316  30.967  1.00 73.38           O  
ATOM    284  H   GLN A  54      -3.966  20.649  27.927  1.00 68.07           H  
ATOM    285  HA  GLN A  54      -5.411  23.018  26.763  1.00 65.58           H  
ATOM    286  HB2 GLN A  54      -5.003  22.187  29.678  1.00 66.78           H  
ATOM    287  HB3 GLN A  54      -5.380  23.840  29.248  1.00 66.78           H  
ATOM    288  HG2 GLN A  54      -7.544  23.272  28.375  1.00 70.63           H  
ATOM    289  HG3 GLN A  54      -7.187  21.548  28.335  1.00 70.63           H  
ATOM    290 HE21 GLN A  54      -7.141  20.242  30.231  1.00 71.60           H  
ATOM    291 HE22 GLN A  54      -7.766  20.891  31.734  1.00 71.60           H  
ATOM    292  N   TYR A  55      -3.577  24.685  27.443  1.00 48.16           N  
ATOM    293  CA  TYR A  55      -2.455  25.577  27.688  1.00 45.74           C  
ATOM    294  C   TYR A  55      -3.050  26.798  28.365  1.00 43.75           C  
ATOM    295  O   TYR A  55      -4.243  27.090  28.262  1.00 43.85           O  
ATOM    296  CB  TYR A  55      -1.624  25.903  26.440  1.00 44.45           C  
ATOM    297  CG  TYR A  55      -2.225  26.908  25.485  1.00 44.39           C  
ATOM    298  CD1 TYR A  55      -3.010  26.498  24.399  1.00 46.44           C  
ATOM    299  CD2 TYR A  55      -2.005  28.281  25.681  1.00 42.29           C  
ATOM    300  CE1 TYR A  55      -3.538  27.446  23.514  1.00 46.52           C  
ATOM    301  CE2 TYR A  55      -2.565  29.224  24.821  1.00 42.66           C  
ATOM    302  CZ  TYR A  55      -3.312  28.803  23.730  1.00 44.89           C  
ATOM    303  OH  TYR A  55      -3.821  29.706  22.838  1.00 45.57           O  
ATOM    304  H   TYR A  55      -4.476  25.119  27.223  1.00 48.16           H  
ATOM    305  HA  TYR A  55      -1.804  25.086  28.418  1.00 45.74           H  
ATOM    306  HB2 TYR A  55      -0.651  26.297  26.762  1.00 44.45           H  
ATOM    307  HB3 TYR A  55      -1.392  24.981  25.892  1.00 44.45           H  
ATOM    308  HD1 TYR A  55      -3.207  25.441  24.232  1.00 46.44           H  
ATOM    309  HD2 TYR A  55      -1.400  28.638  26.511  1.00 42.29           H  
ATOM    310  HE1 TYR A  55      -4.126  27.121  22.661  1.00 46.52           H  
ATOM    311  HE2 TYR A  55      -2.393  30.279  25.001  1.00 42.66           H  
ATOM    312  HH  TYR A  55      -3.639  30.625  23.173  1.00 45.57           H  
ATOM    313  N   LYS A  56      -2.128  27.565  29.049  1.00 48.28           N  
ATOM    314  CA  LYS A  56      -2.516  28.881  29.523  1.00 47.61           C  
ATOM    315  C   LYS A  56      -1.348  29.821  29.230  1.00 45.81           C  
ATOM    316  O   LYS A  56      -0.175  29.515  29.456  1.00 44.11           O  
ATOM    317  CB  LYS A  56      -2.903  28.849  31.003  1.00 47.90           C  
ATOM    318  CG  LYS A  56      -3.528  30.174  31.448  1.00 48.03           C  
ATOM    319  CD  LYS A  56      -4.233  30.064  32.799  1.00 49.31           C  
ATOM    320  CE  LYS A  56      -4.791  31.420  33.203  1.00 49.90           C  
ATOM    321  NZ  LYS A  56      -5.525  31.297  34.487  1.00 51.59           N1+
ATOM    322  H   LYS A  56      -1.171  27.213  29.216  1.00 48.28           H  
ATOM    323  HA  LYS A  56      -3.380  29.214  28.936  1.00 47.61           H  
ATOM    324  HB2 LYS A  56      -3.622  28.036  31.168  1.00 47.90           H  
ATOM    325  HB3 LYS A  56      -2.028  28.626  31.627  1.00 47.90           H  
ATOM    326  HG2 LYS A  56      -2.743  30.935  31.513  1.00 48.03           H  
ATOM    327  HG3 LYS A  56      -4.252  30.515  30.698  1.00 48.03           H  
ATOM    328  HD2 LYS A  56      -5.043  29.328  32.735  1.00 49.31           H  
ATOM    329  HD3 LYS A  56      -3.528  29.706  33.559  1.00 49.31           H  
ATOM    330  HE2 LYS A  56      -3.992  32.150  33.367  1.00 49.90           H  
ATOM    331  HE3 LYS A  56      -5.501  31.815  32.470  1.00 49.90           H  
ATOM    332  HZ1 LYS A  56      -6.407  30.779  34.370  1.00 51.59           H  
ATOM    333  HZ2 LYS A  56      -4.964  30.815  35.201  1.00 51.59           H  
ATOM    334  HZ3 LYS A  56      -5.768  32.229  34.851  1.00 51.59           H  
ATOM    335  N   CYS A  57      -1.742  31.047  28.717  1.00 43.49           N  
ATOM    336  CA  CYS A  57      -0.783  32.136  28.588  1.00 41.35           C  
ATOM    337  C   CYS A  57      -0.891  32.939  29.880  1.00 39.94           C  
ATOM    338  O   CYS A  57      -1.970  33.195  30.420  1.00 40.59           O  
ATOM    339  CB  CYS A  57      -1.072  33.144  27.466  1.00 42.79           C  
ATOM    340  SG  CYS A  57      -0.597  32.588  25.804  1.00 44.65           S  
ATOM    341  H   CYS A  57      -2.713  31.230  28.476  1.00 43.49           H  
ATOM    342  HA  CYS A  57       0.223  31.722  28.501  1.00 41.35           H  
ATOM    343  HB2 CYS A  57      -2.141  33.377  27.443  1.00 42.79           H  
ATOM    344  HB3 CYS A  57      -0.556  34.093  27.647  1.00 42.79           H  
ATOM    345  N   ASP A  58       0.314  33.471  30.278  1.00 41.04           N  
ATOM    346  CA  ASP A  58       0.376  34.627  31.141  1.00 39.37           C  
ATOM    347  C   ASP A  58       0.791  35.794  30.212  1.00 39.84           C  
ATOM    348  O   ASP A  58       1.562  35.670  29.259  1.00 38.88           O  
ATOM    349  CB  ASP A  58       1.335  34.469  32.304  1.00 37.55           C  
ATOM    350  CG  ASP A  58       1.221  35.640  33.276  1.00 37.18           C  
ATOM    351  OD1 ASP A  58       0.253  36.449  33.095  1.00 38.48           O  
ATOM    352  OD2 ASP A  58       2.137  35.718  34.138  1.00 36.40           O1-
ATOM    353  H   ASP A  58       1.205  33.090  29.913  1.00 41.04           H  
ATOM    354  HA  ASP A  58      -0.637  34.823  31.512  1.00 39.37           H  
ATOM    355  HB2 ASP A  58       1.118  33.545  32.854  1.00 37.55           H  
ATOM    356  HB3 ASP A  58       2.369  34.407  31.947  1.00 37.55           H  
ATOM    357  N   CYS A  59       0.225  36.981  30.617  1.00 39.14           N  
ATOM    358  CA  CYS A  59       0.286  38.246  29.900  1.00 40.54           C  
ATOM    359  C   CYS A  59       0.403  39.391  30.923  1.00 40.05           C  
ATOM    360  O   CYS A  59       0.411  40.576  30.582  1.00 40.98           O  
ATOM    361  CB  CYS A  59      -1.004  38.518  29.112  1.00 42.81           C  
ATOM    362  SG  CYS A  59      -1.580  37.144  28.060  1.00 47.01           S  
ATOM    363  H   CYS A  59      -0.267  36.950  31.524  1.00 39.14           H  
ATOM    364  HA  CYS A  59       1.166  38.258  29.251  1.00 40.54           H  
ATOM    365  HB2 CYS A  59      -1.826  38.712  29.814  1.00 42.81           H  
ATOM    366  HB3 CYS A  59      -0.909  39.424  28.503  1.00 42.81           H  
ATOM    367  N   THR A  60       0.416  39.010  32.246  1.00 34.79           N  
ATOM    368  CA  THR A  60      -0.106  39.875  33.299  1.00 34.87           C  
ATOM    369  C   THR A  60       1.026  40.776  33.790  1.00 35.26           C  
ATOM    370  O   THR A  60       1.977  40.344  34.445  1.00 36.42           O  
ATOM    371  CB  THR A  60      -0.675  39.020  34.450  1.00 33.54           C  
ATOM    372  OG1 THR A  60      -1.428  37.928  33.906  1.00 34.03           O  
ATOM    373  CG2 THR A  60      -1.626  39.811  35.337  1.00 34.18           C  
ATOM    374  H   THR A  60       0.763  38.080  32.523  1.00 34.79           H  
ATOM    375  HA  THR A  60      -0.911  40.472  32.853  1.00 34.87           H  
ATOM    376  HB  THR A  60       0.123  38.594  35.069  1.00 33.54           H  
ATOM    377 HG21 THR A  60      -1.119  40.637  35.838  1.00 34.18           H  
ATOM    378 HG22 THR A  60      -2.464  40.213  34.756  1.00 34.18           H  
ATOM    379 HG23 THR A  60      -2.062  39.159  36.102  1.00 34.18           H  
ATOM    380  HG1 THR A  60      -0.746  37.255  33.581  1.00 34.03           H  
ATOM    381  N   ARG A  61       0.885  42.101  33.428  1.00 34.50           N  
ATOM    382  CA  ARG A  61       1.906  43.148  33.557  1.00 35.75           C  
ATOM    383  C   ARG A  61       2.801  43.183  32.293  1.00 36.48           C  
ATOM    384  O   ARG A  61       3.907  43.725  32.277  1.00 36.98           O  
ATOM    385  CB  ARG A  61       2.784  43.201  34.822  1.00 34.12           C  
ATOM    386  CG  ARG A  61       2.085  43.554  36.141  1.00 35.46           C  
ATOM    387  CD  ARG A  61       1.242  42.446  36.745  1.00 35.81           C  
ATOM    388  NE  ARG A  61       1.961  41.167  36.751  1.00 34.04           N  
ATOM    389  CZ  ARG A  61       2.604  40.573  37.765  1.00 33.93           C  
ATOM    390  NH1 ARG A  61       3.156  39.360  37.548  1.00 32.50           N  
ATOM    391  NH2 ARG A  61       2.721  41.145  38.977  1.00 35.52           N1+
ATOM    392  H   ARG A  61       0.004  42.380  32.994  1.00 34.50           H  
ATOM    393  HA  ARG A  61       1.334  44.085  33.514  1.00 35.75           H  
ATOM    394  HB2 ARG A  61       3.383  42.290  34.923  1.00 34.12           H  
ATOM    395  HB3 ARG A  61       3.529  43.996  34.675  1.00 34.12           H  
ATOM    396  HG2 ARG A  61       2.868  43.809  36.867  1.00 35.46           H  
ATOM    397  HG3 ARG A  61       1.475  44.455  36.014  1.00 35.46           H  
ATOM    398  HD2 ARG A  61       0.919  42.699  37.759  1.00 35.81           H  
ATOM    399  HD3 ARG A  61       0.329  42.308  36.162  1.00 35.81           H  
ATOM    400  HE  ARG A  61       2.032  40.679  35.840  1.00 34.04           H  
ATOM    401 HH11 ARG A  61       3.637  38.862  38.285  1.00 32.50           H  
ATOM    402 HH12 ARG A  61       3.067  38.899  36.646  1.00 32.50           H  
ATOM    403 HH21 ARG A  61       2.342  42.064  39.163  1.00 35.52           H  
ATOM    404 HH22 ARG A  61       3.219  40.685  39.727  1.00 35.52           H  
ATOM    405  N   THR A  62       2.168  42.760  31.134  1.00 37.71           N  
ATOM    406  CA  THR A  62       2.628  43.211  29.813  1.00 39.72           C  
ATOM    407  C   THR A  62       2.036  44.600  29.516  1.00 41.05           C  
ATOM    408  O   THR A  62       2.476  45.334  28.633  1.00 42.15           O  
ATOM    409  CB  THR A  62       2.178  42.302  28.649  1.00 38.72           C  
ATOM    410  OG1 THR A  62       0.751  42.136  28.648  1.00 38.23           O  
ATOM    411  CG2 THR A  62       2.877  40.949  28.662  1.00 38.73           C  
ATOM    412  H   THR A  62       1.373  42.115  31.186  1.00 37.71           H  
ATOM    413  HA  THR A  62       3.719  43.313  29.827  1.00 39.72           H  
ATOM    414  HB  THR A  62       2.418  42.789  27.696  1.00 38.72           H  
ATOM    415 HG21 THR A  62       3.953  41.070  28.515  1.00 38.73           H  
ATOM    416 HG22 THR A  62       2.733  40.420  29.607  1.00 38.73           H  
ATOM    417 HG23 THR A  62       2.479  40.307  27.870  1.00 38.73           H  
ATOM    418  HG1 THR A  62       0.524  41.511  29.383  1.00 38.23           H  
ATOM    419  N   GLY A  63       0.830  44.836  30.150  1.00 42.27           N  
ATOM    420  CA  GLY A  63      -0.029  45.936  29.774  1.00 44.08           C  
ATOM    421  C   GLY A  63      -0.982  45.593  28.619  1.00 45.10           C  
ATOM    422  O   GLY A  63      -1.725  46.448  28.123  1.00 47.88           O  
ATOM    423  H   GLY A  63       0.536  44.203  30.887  1.00 42.27           H  
ATOM    424  HA2 GLY A  63      -0.624  46.197  30.651  1.00 44.08           H  
ATOM    425  HA3 GLY A  63       0.577  46.796  29.476  1.00 44.08           H  
ATOM    426  N   PHE A  64      -1.002  44.278  28.228  1.00 46.05           N  
ATOM    427  CA  PHE A  64      -2.031  43.737  27.346  1.00 46.39           C  
ATOM    428  C   PHE A  64      -2.772  42.703  28.190  1.00 45.46           C  
ATOM    429  O   PHE A  64      -2.228  42.081  29.105  1.00 43.89           O  
ATOM    430  CB  PHE A  64      -1.468  43.070  26.088  1.00 45.27           C  
ATOM    431  CG  PHE A  64      -0.974  44.040  25.039  1.00 46.50           C  
ATOM    432  CD1 PHE A  64       0.238  44.722  25.209  1.00 47.06           C  
ATOM    433  CD2 PHE A  64      -1.713  44.258  23.867  1.00 49.04           C  
ATOM    434  CE1 PHE A  64       0.695  45.610  24.234  1.00 48.34           C  
ATOM    435  CE2 PHE A  64      -1.247  45.140  22.886  1.00 50.69           C  
ATOM    436  CZ  PHE A  64      -0.047  45.823  23.073  1.00 50.22           C  
ATOM    437  H   PHE A  64      -0.304  43.621  28.598  1.00 46.05           H  
ATOM    438  HA  PHE A  64      -2.739  44.528  27.076  1.00 46.39           H  
ATOM    439  HB2 PHE A  64      -0.650  42.383  26.341  1.00 45.27           H  
ATOM    440  HB3 PHE A  64      -2.243  42.436  25.639  1.00 45.27           H  
ATOM    441  HD1 PHE A  64       0.842  44.556  26.100  1.00 47.06           H  
ATOM    442  HD2 PHE A  64      -2.653  43.734  23.708  1.00 49.04           H  
ATOM    443  HE1 PHE A  64       1.641  46.124  24.382  1.00 48.34           H  
ATOM    444  HE2 PHE A  64      -1.823  45.290  21.976  1.00 50.69           H  
ATOM    445  HZ  PHE A  64       0.315  46.511  22.311  1.00 50.22           H  
ATOM    446  N   TYR A  65      -4.078  42.458  27.809  1.00 45.12           N  
ATOM    447  CA  TYR A  65      -4.823  41.383  28.453  1.00 44.31           C  
ATOM    448  C   TYR A  65      -5.500  40.558  27.347  1.00 45.38           C  
ATOM    449  O   TYR A  65      -5.131  40.585  26.167  1.00 45.95           O  
ATOM    450  CB  TYR A  65      -5.651  41.863  29.662  1.00 45.61           C  
ATOM    451  CG  TYR A  65      -7.081  42.303  29.436  1.00 48.45           C  
ATOM    452  CD1 TYR A  65      -7.384  43.447  28.692  1.00 49.70           C  
ATOM    453  CD2 TYR A  65      -8.138  41.584  30.028  1.00 51.02           C  
ATOM    454  CE1 TYR A  65      -8.714  43.844  28.519  1.00 52.15           C  
ATOM    455  CE2 TYR A  65      -9.470  41.964  29.837  1.00 54.17           C  
ATOM    456  CZ  TYR A  65      -9.747  43.094  29.075  1.00 54.70           C  
ATOM    457  OH  TYR A  65     -11.033  43.503  28.854  1.00 58.07           O  
ATOM    458  H   TYR A  65      -4.541  42.990  27.053  1.00 45.12           H  
ATOM    459  HA  TYR A  65      -4.080  40.685  28.865  1.00 44.31           H  
ATOM    460  HB2 TYR A  65      -5.667  41.038  30.389  1.00 45.61           H  
ATOM    461  HB3 TYR A  65      -5.125  42.678  30.178  1.00 45.61           H  
ATOM    462  HD1 TYR A  65      -6.590  44.049  28.258  1.00 49.70           H  
ATOM    463  HD2 TYR A  65      -7.934  40.714  30.652  1.00 51.02           H  
ATOM    464  HE1 TYR A  65      -8.940  44.742  27.951  1.00 52.15           H  
ATOM    465  HE2 TYR A  65     -10.260  41.379  30.299  1.00 54.17           H  
ATOM    466  HH  TYR A  65     -11.632  42.860  29.274  1.00 58.07           H  
ATOM    467  N   GLY A  66      -6.457  39.677  27.796  1.00 45.38           N  
ATOM    468  CA  GLY A  66      -7.007  38.657  26.935  1.00 46.77           C  
ATOM    469  C   GLY A  66      -6.141  37.407  27.070  1.00 44.75           C  
ATOM    470  O   GLY A  66      -4.928  37.435  27.281  1.00 42.45           O  
ATOM    471  H   GLY A  66      -6.779  39.706  28.755  1.00 45.38           H  
ATOM    472  HA2 GLY A  66      -8.030  38.455  27.264  1.00 46.77           H  
ATOM    473  HA3 GLY A  66      -7.012  38.978  25.889  1.00 46.77           H  
ATOM    474  N   GLU A  67      -6.836  36.229  26.857  1.00 52.00           N  
ATOM    475  CA  GLU A  67      -6.265  34.924  27.220  1.00 52.16           C  
ATOM    476  C   GLU A  67      -5.143  34.484  26.264  1.00 50.31           C  
ATOM    477  O   GLU A  67      -4.475  33.475  26.486  1.00 51.11           O  
ATOM    478  CB  GLU A  67      -7.388  33.874  27.309  1.00 55.96           C  
ATOM    479  CG  GLU A  67      -6.996  32.605  28.077  1.00 57.73           C  
ATOM    480  CD  GLU A  67      -8.208  31.796  28.566  1.00 61.44           C  
ATOM    481  OE1 GLU A  67      -9.115  32.479  29.124  1.00 63.17           O  
ATOM    482  OE2 GLU A  67      -8.142  30.549  28.374  1.00 62.22           O1-
ATOM    483  H   GLU A  67      -7.781  36.253  26.483  1.00 52.00           H  
ATOM    484  HA  GLU A  67      -5.800  35.057  28.205  1.00 52.16           H  
ATOM    485  HB2 GLU A  67      -8.256  34.342  27.790  1.00 55.96           H  
ATOM    486  HB3 GLU A  67      -7.720  33.593  26.301  1.00 55.96           H  
ATOM    487  HG2 GLU A  67      -6.363  31.968  27.449  1.00 57.73           H  
ATOM    488  HG3 GLU A  67      -6.413  32.866  28.968  1.00 57.73           H  
ATOM    489  N   ASN A  68      -4.955  35.284  25.151  1.00 41.88           N  
ATOM    490  CA  ASN A  68      -3.810  35.096  24.262  1.00 39.82           C  
ATOM    491  C   ASN A  68      -3.024  36.429  24.100  1.00 38.58           C  
ATOM    492  O   ASN A  68      -2.206  36.595  23.197  1.00 37.60           O  
ATOM    493  CB  ASN A  68      -4.259  34.495  22.925  1.00 41.22           C  
ATOM    494  CG  ASN A  68      -4.523  33.000  23.023  1.00 43.35           C  
ATOM    495  OD1 ASN A  68      -3.683  32.167  23.358  1.00 42.49           O  
ATOM    496  ND2 ASN A  68      -5.776  32.578  22.670  1.00 51.01           N  
ATOM    497  H   ASN A  68      -5.632  36.018  24.965  1.00 41.88           H  
ATOM    498  HA  ASN A  68      -3.101  34.416  24.748  1.00 39.82           H  
ATOM    499  HB2 ASN A  68      -5.151  35.013  22.552  1.00 41.22           H  
ATOM    500  HB3 ASN A  68      -3.484  34.618  22.159  1.00 41.22           H  
ATOM    501 HD21 ASN A  68      -6.514  33.201  22.363  1.00 51.01           H  
ATOM    502 HD22 ASN A  68      -5.984  31.583  22.726  1.00 51.01           H  
ATOM    503  N   CYS A  69      -3.201  37.366  25.102  1.00 44.82           N  
ATOM    504  CA  CYS A  69      -2.465  38.638  25.223  1.00 46.39           C  
ATOM    505  C   CYS A  69      -2.726  39.621  24.060  1.00 47.76           C  
ATOM    506  O   CYS A  69      -1.940  40.525  23.770  1.00 47.51           O  
ATOM    507  CB  CYS A  69      -0.945  38.503  25.389  1.00 44.01           C  
ATOM    508  SG  CYS A  69      -0.298  37.179  26.468  1.00 46.84           S  
ATOM    509  H   CYS A  69      -3.855  37.137  25.860  1.00 44.82           H  
ATOM    510  HA  CYS A  69      -2.875  39.125  26.116  1.00 46.39           H  
ATOM    511  HB2 CYS A  69      -0.490  38.346  24.407  1.00 44.01           H  
ATOM    512  HB3 CYS A  69      -0.530  39.450  25.756  1.00 44.01           H  
ATOM    513  N   SER A  70      -3.928  39.435  23.424  1.00 51.23           N  
ATOM    514  CA  SER A  70      -4.306  40.106  22.189  1.00 54.36           C  
ATOM    515  C   SER A  70      -5.400  41.168  22.347  1.00 56.26           C  
ATOM    516  O   SER A  70      -5.956  41.666  21.366  1.00 57.59           O  
ATOM    517  CB  SER A  70      -4.744  39.052  21.169  1.00 56.34           C  
ATOM    518  OG  SER A  70      -5.751  38.214  21.749  1.00 57.97           O  
ATOM    519  H   SER A  70      -4.592  38.774  23.810  1.00 51.23           H  
ATOM    520  HA  SER A  70      -3.432  40.637  21.792  1.00 54.36           H  
ATOM    521  HB2 SER A  70      -5.145  39.500  20.255  1.00 56.34           H  
ATOM    522  HB3 SER A  70      -3.897  38.409  20.902  1.00 56.34           H  
ATOM    523  HG  SER A  70      -6.008  37.582  21.053  1.00 57.97           H  
ATOM    524  N   THR A  71      -5.654  41.602  23.635  1.00 55.00           N  
ATOM    525  CA  THR A  71      -6.594  42.689  23.930  1.00 55.65           C  
ATOM    526  C   THR A  71      -5.834  43.749  24.744  1.00 54.85           C  
ATOM    527  O   THR A  71      -5.435  43.515  25.891  1.00 53.18           O  
ATOM    528  CB  THR A  71      -7.800  42.131  24.709  1.00 56.05           C  
ATOM    529  OG1 THR A  71      -8.417  41.084  23.949  1.00 56.85           O  
ATOM    530  CG2 THR A  71      -8.872  43.178  24.953  1.00 56.74           C  
ATOM    531  H   THR A  71      -5.176  41.152  24.428  1.00 55.00           H  
ATOM    532  HA  THR A  71      -6.958  43.089  22.983  1.00 55.65           H  
ATOM    533  HB  THR A  71      -7.494  41.703  25.667  1.00 56.05           H  
ATOM    534 HG21 THR A  71      -8.490  44.006  25.553  1.00 56.74           H  
ATOM    535 HG22 THR A  71      -9.255  43.567  24.004  1.00 56.74           H  
ATOM    536 HG23 THR A  71      -9.727  42.736  25.477  1.00 56.74           H  
ATOM    537  HG1 THR A  71      -7.688  40.514  23.635  1.00 56.85           H  
ATOM    538  N   PRO A  72      -5.569  44.958  24.131  1.00 53.26           N  
ATOM    539  CA  PRO A  72      -4.872  46.024  24.845  1.00 52.61           C  
ATOM    540  C   PRO A  72      -5.800  46.694  25.877  1.00 53.93           C  
ATOM    541  O   PRO A  72      -6.991  46.933  25.651  1.00 54.43           O  
ATOM    542  CB  PRO A  72      -4.454  47.012  23.760  1.00 53.72           C  
ATOM    543  CG  PRO A  72      -5.487  46.807  22.659  1.00 55.13           C  
ATOM    544  CD  PRO A  72      -5.844  45.333  22.751  1.00 54.34           C  
ATOM    545  HA  PRO A  72      -4.000  45.607  25.358  1.00 52.61           H  
ATOM    546  HB2 PRO A  72      -4.406  48.049  24.102  1.00 53.72           H  
ATOM    547  HB3 PRO A  72      -3.466  46.748  23.374  1.00 53.72           H  
ATOM    548  HG2 PRO A  72      -6.375  47.409  22.861  1.00 55.13           H  
ATOM    549  HG3 PRO A  72      -5.114  47.087  21.670  1.00 55.13           H  
ATOM    550  HD2 PRO A  72      -6.894  45.156  22.500  1.00 54.34           H  
ATOM    551  HD3 PRO A  72      -5.208  44.720  22.103  1.00 54.34           H  
ATOM    552  N   GLU A  73      -5.137  47.054  27.037  1.00 70.27           N  
ATOM    553  CA  GLU A  73      -5.761  47.759  28.158  1.00 71.80           C  
ATOM    554  C   GLU A  73      -5.977  49.236  27.774  1.00 73.44           C  
ATOM    555  O   GLU A  73      -5.460  49.768  26.790  1.00 75.24           O  
ATOM    556  CB  GLU A  73      -4.857  47.710  29.400  1.00 71.46           C  
ATOM    557  CG  GLU A  73      -4.645  46.301  29.948  1.00 70.86           C  
ATOM    558  CD  GLU A  73      -3.640  46.233  31.107  1.00 70.91           C  
ATOM    559  OE1 GLU A  73      -3.003  47.294  31.366  1.00 72.12           O  
ATOM    560  OE2 GLU A  73      -3.571  45.096  31.656  1.00 69.94           O1-
ATOM    561  H   GLU A  73      -4.149  46.834  27.142  1.00 70.27           H  
ATOM    562  HA  GLU A  73      -6.738  47.304  28.355  1.00 71.80           H  
ATOM    563  HB2 GLU A  73      -3.889  48.162  29.152  1.00 71.46           H  
ATOM    564  HB3 GLU A  73      -5.280  48.331  30.200  1.00 71.46           H  
ATOM    565  HG2 GLU A  73      -5.603  45.898  30.297  1.00 70.86           H  
ATOM    566  HG3 GLU A  73      -4.276  45.632  29.163  1.00 70.86           H  
ATOM    567  N   PHE A  74      -6.756  49.968  28.654  1.00 64.82           N  
ATOM    568  CA  PHE A  74      -7.151  51.345  28.318  1.00 66.02           C  
ATOM    569  C   PHE A  74      -5.904  52.253  28.209  1.00 66.30           C  
ATOM    570  O   PHE A  74      -5.778  53.083  27.307  1.00 67.50           O  
ATOM    571  CB  PHE A  74      -8.143  51.892  29.351  1.00 68.11           C  
ATOM    572  CG  PHE A  74      -8.965  53.037  28.811  1.00 71.69           C  
ATOM    573  CD1 PHE A  74     -10.084  52.786  28.002  1.00 74.32           C  
ATOM    574  CD2 PHE A  74      -8.615  54.364  29.093  1.00 72.98           C  
ATOM    575  CE1 PHE A  74     -10.839  53.841  27.489  1.00 78.02           C  
ATOM    576  CE2 PHE A  74      -9.371  55.418  28.576  1.00 76.80           C  
ATOM    577  CZ  PHE A  74     -10.482  55.157  27.775  1.00 78.75           C  
ATOM    578  H   PHE A  74      -7.086  49.552  29.520  1.00 64.82           H  
ATOM    579  HA  PHE A  74      -7.605  51.296  27.320  1.00 66.02           H  
ATOM    580  HB2 PHE A  74      -8.837  51.101  29.665  1.00 68.11           H  
ATOM    581  HB3 PHE A  74      -7.624  52.204  30.267  1.00 68.11           H  
ATOM    582  HD1 PHE A  74     -10.376  51.764  27.770  1.00 74.32           H  
ATOM    583  HD2 PHE A  74      -7.751  54.590  29.714  1.00 72.98           H  
ATOM    584  HE1 PHE A  74     -11.709  53.641  26.868  1.00 78.02           H  
ATOM    585  HE2 PHE A  74      -9.092  56.445  28.796  1.00 76.80           H  
ATOM    586  HZ  PHE A  74     -11.067  55.980  27.374  1.00 78.75           H  
ATOM    587  N   LEU A  75      -4.957  52.089  29.205  1.00 59.46           N  
ATOM    588  CA  LEU A  75      -3.745  52.916  29.243  1.00 60.44           C  
ATOM    589  C   LEU A  75      -2.896  52.626  27.987  1.00 59.98           C  
ATOM    590  O   LEU A  75      -2.233  53.499  27.424  1.00 61.40           O  
ATOM    591  CB  LEU A  75      -2.958  52.626  30.526  1.00 61.24           C  
ATOM    592  CG  LEU A  75      -1.712  53.507  30.743  1.00 63.08           C  
ATOM    593  CD1 LEU A  75      -2.054  54.995  30.827  1.00 64.94           C  
ATOM    594  CD2 LEU A  75      -0.987  53.069  32.018  1.00 61.62           C  
ATOM    595  H   LEU A  75      -5.117  51.380  29.915  1.00 59.46           H  
ATOM    596  HA  LEU A  75      -4.077  53.959  29.197  1.00 60.44           H  
ATOM    597  HB2 LEU A  75      -3.630  52.740  31.388  1.00 61.24           H  
ATOM    598  HB3 LEU A  75      -2.646  51.572  30.526  1.00 61.24           H  
ATOM    599  HG  LEU A  75      -1.020  53.362  29.907  1.00 63.08           H  
ATOM    600 HD11 LEU A  75      -1.162  55.586  31.063  1.00 64.94           H  
ATOM    601 HD12 LEU A  75      -2.444  55.369  29.876  1.00 64.94           H  
ATOM    602 HD13 LEU A  75      -2.801  55.188  31.604  1.00 64.94           H  
ATOM    603 HD21 LEU A  75      -0.074  53.656  32.168  1.00 61.62           H  
ATOM    604 HD22 LEU A  75      -1.621  53.199  32.902  1.00 61.62           H  
ATOM    605 HD23 LEU A  75      -0.698  52.014  31.959  1.00 61.62           H  
ATOM    606  N   THR A  76      -2.901  51.309  27.588  1.00 54.31           N  
ATOM    607  CA  THR A  76      -2.152  50.823  26.433  1.00 52.90           C  
ATOM    608  C   THR A  76      -2.784  51.373  25.149  1.00 54.21           C  
ATOM    609  O   THR A  76      -2.083  51.756  24.210  1.00 54.77           O  
ATOM    610  CB  THR A  76      -2.087  49.292  26.446  1.00 51.26           C  
ATOM    611  OG1 THR A  76      -1.560  48.908  27.720  1.00 48.75           O  
ATOM    612  CG2 THR A  76      -1.187  48.722  25.363  1.00 50.30           C  
ATOM    613  H   THR A  76      -3.442  50.636  28.122  1.00 54.31           H  
ATOM    614  HA  THR A  76      -1.143  51.238  26.526  1.00 52.90           H  
ATOM    615  HB  THR A  76      -3.086  48.860  26.352  1.00 51.26           H  
ATOM    616 HG21 THR A  76      -1.565  48.947  24.363  1.00 50.30           H  
ATOM    617 HG22 THR A  76      -0.166  49.111  25.452  1.00 50.30           H  
ATOM    618 HG23 THR A  76      -1.122  47.636  25.469  1.00 50.30           H  
ATOM    619  HG1 THR A  76      -1.641  47.924  27.814  1.00 48.75           H  
ATOM    620  N   ARG A  77      -4.163  51.364  25.080  1.00 68.59           N  
ATOM    621  CA  ARG A  77      -4.853  51.922  23.918  1.00 71.26           C  
ATOM    622  C   ARG A  77      -4.565  53.432  23.787  1.00 72.33           C  
ATOM    623  O   ARG A  77      -4.438  53.961  22.682  1.00 73.36           O  
ATOM    624  CB  ARG A  77      -6.368  51.661  23.971  1.00 73.25           C  
ATOM    625  CG  ARG A  77      -6.702  50.176  23.774  1.00 73.50           C  
ATOM    626  CD  ARG A  77      -8.193  49.866  23.922  1.00 76.34           C  
ATOM    627  NE  ARG A  77      -8.404  48.443  24.247  1.00 76.35           N  
ATOM    628  CZ  ARG A  77      -9.395  47.633  23.811  1.00 76.53           C  
ATOM    629  NH1 ARG A  77     -10.344  48.027  22.939  1.00 77.16           N  
ATOM    630  NH2 ARG A  77      -9.434  46.369  24.284  1.00 76.18           N1+
ATOM    631  H   ARG A  77      -4.699  50.934  25.849  1.00 68.59           H  
ATOM    632  HA  ARG A  77      -4.423  51.443  23.029  1.00 71.26           H  
ATOM    633  HB2 ARG A  77      -6.773  52.007  24.929  1.00 73.25           H  
ATOM    634  HB3 ARG A  77      -6.872  52.244  23.189  1.00 73.25           H  
ATOM    635  HG2 ARG A  77      -6.367  49.852  22.782  1.00 73.50           H  
ATOM    636  HG3 ARG A  77      -6.142  49.574  24.492  1.00 73.50           H  
ATOM    637  HD2 ARG A  77      -8.629  50.443  24.745  1.00 76.34           H  
ATOM    638  HD3 ARG A  77      -8.709  50.125  22.994  1.00 76.34           H  
ATOM    639  HE  ARG A  77      -7.730  47.972  24.882  1.00 76.35           H  
ATOM    640 HH11 ARG A  77     -10.347  48.968  22.568  1.00 77.16           H  
ATOM    641 HH12 ARG A  77     -11.097  47.415  22.651  1.00 77.16           H  
ATOM    642 HH21 ARG A  77      -8.699  46.089  24.941  1.00 76.18           H  
ATOM    643 HH22 ARG A  77     -10.159  45.714  24.018  1.00 76.18           H  
ATOM    644  N   ILE A  78      -4.539  54.164  24.960  1.00 60.80           N  
ATOM    645  CA  ILE A  78      -4.194  55.590  24.959  1.00 62.53           C  
ATOM    646  C   ILE A  78      -2.714  55.735  24.547  1.00 61.42           C  
ATOM    647  O   ILE A  78      -2.350  56.614  23.764  1.00 62.78           O  
ATOM    648  CB  ILE A  78      -4.501  56.248  26.325  1.00 63.99           C  
ATOM    649  CG1 ILE A  78      -6.021  56.321  26.612  1.00 66.10           C  
ATOM    650  CG2 ILE A  78      -3.863  57.636  26.466  1.00 66.49           C  
ATOM    651  CD1 ILE A  78      -6.814  57.278  25.731  1.00 69.13           C  
ATOM    652  H   ILE A  78      -4.799  53.694  25.835  1.00 60.80           H  
ATOM    653  HA  ILE A  78      -4.777  56.064  24.162  1.00 62.53           H  
ATOM    654  HB  ILE A  78      -4.064  55.620  27.113  1.00 63.99           H  
ATOM    655 HG12 ILE A  78      -6.467  55.327  26.516  1.00 66.10           H  
ATOM    656 HG13 ILE A  78      -6.165  56.620  27.659  1.00 66.10           H  
ATOM    657 HG21 ILE A  78      -4.194  58.127  27.388  1.00 66.49           H  
ATOM    658 HG22 ILE A  78      -2.772  57.562  26.520  1.00 66.49           H  
ATOM    659 HG23 ILE A  78      -4.114  58.285  25.622  1.00 66.49           H  
ATOM    660 HD11 ILE A  78      -7.872  57.245  26.009  1.00 69.13           H  
ATOM    661 HD12 ILE A  78      -6.476  58.311  25.850  1.00 69.13           H  
ATOM    662 HD13 ILE A  78      -6.743  57.007  24.674  1.00 69.13           H  
ATOM    663  N   LYS A  79      -1.811  54.880  25.151  1.00 64.16           N  
ATOM    664  CA  LYS A  79      -0.392  54.945  24.811  1.00 64.61           C  
ATOM    665  C   LYS A  79      -0.164  54.729  23.305  1.00 66.56           C  
ATOM    666  O   LYS A  79       0.635  55.422  22.671  1.00 67.31           O  
ATOM    667  CB  LYS A  79       0.438  53.895  25.560  1.00 63.25           C  
ATOM    668  CG  LYS A  79       0.827  54.328  26.974  1.00 64.09           C  
ATOM    669  CD  LYS A  79       1.281  53.159  27.857  1.00 62.31           C  
ATOM    670  CE  LYS A  79       2.360  52.292  27.223  1.00 63.01           C  
ATOM    671  NZ  LYS A  79       2.830  51.296  28.222  1.00 61.34           N1+
ATOM    672  H   LYS A  79      -2.137  54.232  25.880  1.00 64.16           H  
ATOM    673  HA  LYS A  79      -0.045  55.959  25.047  1.00 64.61           H  
ATOM    674  HB2 LYS A  79      -0.110  52.950  25.592  1.00 63.25           H  
ATOM    675  HB3 LYS A  79       1.363  53.693  25.004  1.00 63.25           H  
ATOM    676  HG2 LYS A  79       1.634  55.068  26.910  1.00 64.09           H  
ATOM    677  HG3 LYS A  79      -0.012  54.830  27.469  1.00 64.09           H  
ATOM    678  HD2 LYS A  79       1.638  53.566  28.812  1.00 62.31           H  
ATOM    679  HD3 LYS A  79       0.413  52.531  28.093  1.00 62.31           H  
ATOM    680  HE2 LYS A  79       1.985  51.719  26.371  1.00 63.01           H  
ATOM    681  HE3 LYS A  79       3.235  52.876  26.924  1.00 63.01           H  
ATOM    682  HZ1 LYS A  79       3.308  51.739  29.020  1.00 61.34           H  
ATOM    683  HZ2 LYS A  79       2.055  50.734  28.604  1.00 61.34           H  
ATOM    684  HZ3 LYS A  79       3.503  50.634  27.805  1.00 61.34           H  
ATOM    685  N   LEU A  80      -0.829  53.672  22.721  1.00 73.81           N  
ATOM    686  CA  LEU A  80      -0.589  53.326  21.317  1.00 74.60           C  
ATOM    687  C   LEU A  80      -1.058  54.422  20.340  1.00 77.81           C  
ATOM    688  O   LEU A  80      -0.713  54.408  19.159  1.00 78.93           O  
ATOM    689  CB  LEU A  80      -1.261  51.995  20.946  1.00 73.14           C  
ATOM    690  CG  LEU A  80      -0.548  50.750  21.515  1.00 71.12           C  
ATOM    691  CD1 LEU A  80      -1.452  49.525  21.366  1.00 69.77           C  
ATOM    692  CD2 LEU A  80       0.792  50.487  20.824  1.00 71.29           C  
ATOM    693  H   LEU A  80      -1.474  53.096  23.282  1.00 73.81           H  
ATOM    694  HA  LEU A  80       0.498  53.267  21.186  1.00 74.60           H  
ATOM    695  HB2 LEU A  80      -2.301  52.016  21.300  1.00 73.14           H  
ATOM    696  HB3 LEU A  80      -1.320  51.894  19.854  1.00 73.14           H  
ATOM    697  HG  LEU A  80      -0.350  50.894  22.583  1.00 71.12           H  
ATOM    698 HD11 LEU A  80      -0.972  48.634  21.784  1.00 69.77           H  
ATOM    699 HD12 LEU A  80      -2.398  49.671  21.899  1.00 69.77           H  
ATOM    700 HD13 LEU A  80      -1.682  49.324  20.315  1.00 69.77           H  
ATOM    701 HD21 LEU A  80       1.253  49.571  21.211  1.00 71.29           H  
ATOM    702 HD22 LEU A  80       0.665  50.369  19.743  1.00 71.29           H  
ATOM    703 HD23 LEU A  80       1.500  51.303  20.997  1.00 71.29           H  
ATOM    704  N   PHE A  81      -1.908  55.375  20.863  1.00 82.56           N  
ATOM    705  CA  PHE A  81      -2.346  56.542  20.091  1.00 82.10           C  
ATOM    706  C   PHE A  81      -1.293  57.678  20.148  1.00 78.99           C  
ATOM    707  O   PHE A  81      -1.330  58.623  19.360  1.00 77.92           O  
ATOM    708  CB  PHE A  81      -3.704  57.032  20.620  1.00 84.96           C  
ATOM    709  CG  PHE A  81      -4.411  58.032  19.736  1.00 85.60           C  
ATOM    710  CD1 PHE A  81      -4.974  57.643  18.512  1.00 86.37           C  
ATOM    711  CD2 PHE A  81      -4.522  59.370  20.138  1.00 85.61           C  
ATOM    712  CE1 PHE A  81      -5.637  58.575  17.709  1.00 86.45           C  
ATOM    713  CE2 PHE A  81      -5.181  60.300  19.334  1.00 85.69           C  
ATOM    714  CZ  PHE A  81      -5.741  59.903  18.121  1.00 86.03           C  
ATOM    715  H   PHE A  81      -2.238  55.262  21.822  1.00 82.56           H  
ATOM    716  HA  PHE A  81      -2.425  56.237  19.041  1.00 82.10           H  
ATOM    717  HB2 PHE A  81      -4.379  56.176  20.754  1.00 84.96           H  
ATOM    718  HB3 PHE A  81      -3.579  57.461  21.622  1.00 84.96           H  
ATOM    719  HD1 PHE A  81      -4.902  56.611  18.178  1.00 86.37           H  
ATOM    720  HD2 PHE A  81      -4.089  59.693  21.083  1.00 85.61           H  
ATOM    721  HE1 PHE A  81      -6.070  58.266  16.761  1.00 86.45           H  
ATOM    722  HE2 PHE A  81      -5.250  61.335  19.657  1.00 85.69           H  
ATOM    723  HZ  PHE A  81      -6.254  60.627  17.494  1.00 86.03           H  
ATOM    724  N   LEU A  82      -0.416  57.632  21.216  1.00 88.48           N  
ATOM    725  CA  LEU A  82       0.525  58.708  21.528  1.00 85.44           C  
ATOM    726  C   LEU A  82       2.013  58.310  21.406  1.00 84.63           C  
ATOM    727  O   LEU A  82       2.897  59.167  21.361  1.00 83.38           O  
ATOM    728  CB  LEU A  82       0.270  59.234  22.952  1.00 84.87           C  
ATOM    729  CG  LEU A  82      -1.122  59.865  23.165  1.00 86.87           C  
ATOM    730  CD1 LEU A  82      -1.315  60.201  24.647  1.00 86.92           C  
ATOM    731  CD2 LEU A  82      -1.330  61.123  22.320  1.00 85.38           C  
ATOM    732  H   LEU A  82      -0.436  56.806  21.813  1.00 88.48           H  
ATOM    733  HA  LEU A  82       0.388  59.516  20.801  1.00 85.44           H  
ATOM    734  HB2 LEU A  82       0.397  58.405  23.661  1.00 84.87           H  
ATOM    735  HB3 LEU A  82       1.040  59.973  23.213  1.00 84.87           H  
ATOM    736  HG  LEU A  82      -1.896  59.139  22.891  1.00 86.87           H  
ATOM    737 HD11 LEU A  82      -2.317  60.604  24.827  1.00 86.92           H  
ATOM    738 HD12 LEU A  82      -1.201  59.305  25.266  1.00 86.92           H  
ATOM    739 HD13 LEU A  82      -0.584  60.943  24.986  1.00 86.92           H  
ATOM    740 HD21 LEU A  82      -2.296  61.587  22.548  1.00 85.38           H  
ATOM    741 HD22 LEU A  82      -0.547  61.863  22.511  1.00 85.38           H  
ATOM    742 HD23 LEU A  82      -1.330  60.891  21.251  1.00 85.38           H  
ATOM    743  N   LYS A  83       2.303  56.968  21.507  1.00 77.75           N  
ATOM    744  CA  LYS A  83       3.659  56.428  21.417  1.00 75.29           C  
ATOM    745  C   LYS A  83       3.959  56.030  19.940  1.00 73.38           C  
ATOM    746  O   LYS A  83       3.456  55.017  19.441  1.00 74.61           O  
ATOM    747  CB  LYS A  83       3.764  55.201  22.353  1.00 77.61           C  
ATOM    748  CG  LYS A  83       5.190  54.799  22.757  1.00 80.44           C  
ATOM    749  CD  LYS A  83       6.133  54.724  21.572  1.00 81.42           C  
ATOM    750  CE  LYS A  83       7.491  54.144  21.890  1.00 84.14           C  
ATOM    751  NZ  LYS A  83       8.370  54.510  20.756  1.00 83.87           N1+
ATOM    752  H   LYS A  83       1.532  56.307  21.669  1.00 77.75           H  
ATOM    753  HA  LYS A  83       4.352  57.195  21.771  1.00 75.29           H  
ATOM    754  HB2 LYS A  83       3.217  55.402  23.283  1.00 77.61           H  
ATOM    755  HB3 LYS A  83       3.269  54.335  21.894  1.00 77.61           H  
ATOM    756  HG2 LYS A  83       5.578  55.529  23.479  1.00 80.44           H  
ATOM    757  HG3 LYS A  83       5.152  53.833  23.274  1.00 80.44           H  
ATOM    758  HD2 LYS A  83       5.681  54.121  20.775  1.00 81.42           H  
ATOM    759  HD3 LYS A  83       6.283  55.737  21.190  1.00 81.42           H  
ATOM    760  HE2 LYS A  83       7.937  54.564  22.794  1.00 84.14           H  
ATOM    761  HE3 LYS A  83       7.467  53.052  21.951  1.00 84.14           H  
ATOM    762  HZ1 LYS A  83       7.864  54.481  19.837  1.00 83.87           H  
ATOM    763  HZ2 LYS A  83       8.724  55.483  20.871  1.00 83.87           H  
ATOM    764  HZ3 LYS A  83       9.192  53.895  20.697  1.00 83.87           H  
ATOM    765  N   PRO A  84       4.802  56.854  19.202  1.00 69.36           N  
ATOM    766  CA  PRO A  84       5.115  56.582  17.794  1.00 67.59           C  
ATOM    767  C   PRO A  84       6.193  55.495  17.517  1.00 67.79           C  
ATOM    768  O   PRO A  84       6.900  54.968  18.382  1.00 67.34           O  
ATOM    769  CB  PRO A  84       5.609  57.940  17.273  1.00 65.76           C  
ATOM    770  CG  PRO A  84       6.322  58.520  18.488  1.00 66.41           C  
ATOM    771  CD  PRO A  84       5.416  58.105  19.636  1.00 68.32           C  
ATOM    772  HA  PRO A  84       4.197  56.274  17.278  1.00 67.59           H  
ATOM    773  HB2 PRO A  84       6.269  57.885  16.404  1.00 65.76           H  
ATOM    774  HB3 PRO A  84       4.752  58.573  17.013  1.00 65.76           H  
ATOM    775  HG2 PRO A  84       7.310  58.059  18.595  1.00 66.41           H  
ATOM    776  HG3 PRO A  84       6.455  59.604  18.428  1.00 66.41           H  
ATOM    777  HD2 PRO A  84       5.963  57.982  20.574  1.00 68.32           H  
ATOM    778  HD3 PRO A  84       4.622  58.840  19.768  1.00 68.32           H  
ATOM    779  N   THR A  85       6.284  55.218  16.151  1.00 61.61           N  
ATOM    780  CA  THR A  85       7.156  54.199  15.569  1.00 60.36           C  
ATOM    781  C   THR A  85       8.529  54.808  15.240  1.00 57.94           C  
ATOM    782  O   THR A  85       8.650  55.992  14.897  1.00 55.93           O  
ATOM    783  CB  THR A  85       6.564  53.612  14.266  1.00 59.96           C  
ATOM    784  OG1 THR A  85       6.383  54.638  13.267  1.00 59.52           O  
ATOM    785  CG2 THR A  85       5.232  52.907  14.515  1.00 61.87           C  
ATOM    786  H   THR A  85       5.734  55.766  15.495  1.00 61.61           H  
ATOM    787  HA  THR A  85       7.265  53.416  16.322  1.00 60.36           H  
ATOM    788  HB  THR A  85       7.265  52.888  13.836  1.00 59.96           H  
ATOM    789 HG21 THR A  85       5.330  52.134  15.283  1.00 61.87           H  
ATOM    790 HG22 THR A  85       4.456  53.617  14.821  1.00 61.87           H  
ATOM    791 HG23 THR A  85       4.874  52.434  13.594  1.00 61.87           H  
ATOM    792  HG1 THR A  85       5.762  54.264  12.604  1.00 59.52           H  
ATOM    793  N   PRO A  86       9.620  53.956  15.223  1.00 54.68           N  
ATOM    794  CA  PRO A  86      10.962  54.481  14.944  1.00 53.06           C  
ATOM    795  C   PRO A  86      11.151  55.045  13.531  1.00 51.98           C  
ATOM    796  O   PRO A  86      12.059  55.831  13.259  1.00 50.27           O  
ATOM    797  CB  PRO A  86      11.891  53.283  15.120  1.00 53.50           C  
ATOM    798  CG  PRO A  86      11.108  52.332  16.010  1.00 55.51           C  
ATOM    799  CD  PRO A  86       9.676  52.535  15.547  1.00 55.71           C  
ATOM    800  HA  PRO A  86      11.170  55.270  15.675  1.00 53.06           H  
ATOM    801  HB2 PRO A  86      12.113  52.798  14.162  1.00 53.50           H  
ATOM    802  HB3 PRO A  86      12.838  53.592  15.564  1.00 53.50           H  
ATOM    803  HG2 PRO A  86      11.442  51.296  15.921  1.00 55.51           H  
ATOM    804  HG3 PRO A  86      11.211  52.638  17.058  1.00 55.51           H  
ATOM    805  HD2 PRO A  86       9.469  51.975  14.629  1.00 55.71           H  
ATOM    806  HD3 PRO A  86       8.956  52.249  16.314  1.00 55.71           H  
ATOM    807  N   ASN A  87      10.292  54.542  12.574  1.00 60.56           N  
ATOM    808  CA  ASN A  87      10.348  54.983  11.177  1.00 59.92           C  
ATOM    809  C   ASN A  87       9.833  56.419  11.084  1.00 60.69           C  
ATOM    810  O   ASN A  87      10.299  57.228  10.281  1.00 61.10           O  
ATOM    811  CB  ASN A  87       9.488  54.111  10.268  1.00 60.54           C  
ATOM    812  CG  ASN A  87      10.168  52.798   9.994  1.00 61.74           C  
ATOM    813  OD1 ASN A  87      11.292  52.526  10.416  1.00 61.11           O  
ATOM    814  ND2 ASN A  87       9.423  51.943   9.242  1.00 63.01           N  
ATOM    815  H   ASN A  87       9.613  53.843  12.865  1.00 60.56           H  
ATOM    816  HA  ASN A  87      11.400  54.996  10.868  1.00 59.92           H  
ATOM    817  HB2 ASN A  87       8.505  53.918  10.716  1.00 60.54           H  
ATOM    818  HB3 ASN A  87       9.321  54.605   9.303  1.00 60.54           H  
ATOM    819 HD21 ASN A  87       8.502  52.129   8.872  1.00 63.01           H  
ATOM    820 HD22 ASN A  87       9.786  50.980   9.006  1.00 63.01           H  
ATOM    821  N   THR A  88       8.771  56.702  11.930  1.00 57.96           N  
ATOM    822  CA  THR A  88       8.151  58.031  11.955  1.00 57.09           C  
ATOM    823  C   THR A  88       9.237  58.985  12.478  1.00 55.23           C  
ATOM    824  O   THR A  88       9.386  60.121  12.036  1.00 55.47           O  
ATOM    825  CB  THR A  88       6.915  58.084  12.878  1.00 58.25           C  
ATOM    826  OG1 THR A  88       5.949  57.094  12.509  1.00 59.47           O  
ATOM    827  CG2 THR A  88       6.203  59.430  12.802  1.00 57.24           C  
ATOM    828  H   THR A  88       8.440  55.975  12.562  1.00 57.96           H  
ATOM    829  HA  THR A  88       7.899  58.293  10.921  1.00 57.09           H  
ATOM    830  HB  THR A  88       7.191  57.899  13.922  1.00 58.25           H  
ATOM    831 HG21 THR A  88       6.832  60.241  13.175  1.00 57.24           H  
ATOM    832 HG22 THR A  88       5.904  59.659  11.773  1.00 57.24           H  
ATOM    833 HG23 THR A  88       5.284  59.409  13.399  1.00 57.24           H  
ATOM    834  HG1 THR A  88       6.252  56.225  12.860  1.00 59.47           H  
ATOM    835  N   VAL A  89       9.986  58.474  13.518  1.00 49.92           N  
ATOM    836  CA  VAL A  89      11.037  59.239  14.178  1.00 48.92           C  
ATOM    837  C   VAL A  89      12.224  59.392  13.200  1.00 47.93           C  
ATOM    838  O   VAL A  89      12.820  60.467  13.078  1.00 47.27           O  
ATOM    839  CB  VAL A  89      11.440  58.577  15.513  1.00 49.14           C  
ATOM    840  CG1 VAL A  89      12.666  59.234  16.146  1.00 48.12           C  
ATOM    841  CG2 VAL A  89      10.284  58.630  16.522  1.00 49.70           C  
ATOM    842  H   VAL A  89       9.779  57.523  13.822  1.00 49.92           H  
ATOM    843  HA  VAL A  89      10.644  60.247  14.361  1.00 48.92           H  
ATOM    844  HB  VAL A  89      11.687  57.525  15.335  1.00 49.14           H  
ATOM    845 HG11 VAL A  89      12.907  58.768  17.108  1.00 48.12           H  
ATOM    846 HG12 VAL A  89      13.548  59.125  15.507  1.00 48.12           H  
ATOM    847 HG13 VAL A  89      12.490  60.299  16.323  1.00 48.12           H  
ATOM    848 HG21 VAL A  89      10.556  58.116  17.450  1.00 49.70           H  
ATOM    849 HG22 VAL A  89      10.026  59.665  16.773  1.00 49.70           H  
ATOM    850 HG23 VAL A  89       9.383  58.148  16.133  1.00 49.70           H  
ATOM    851  N   HIS A  90      12.637  58.263  12.519  1.00 46.37           N  
ATOM    852  CA  HIS A  90      13.758  58.344  11.577  1.00 45.39           C  
ATOM    853  C   HIS A  90      13.445  59.367  10.458  1.00 46.08           C  
ATOM    854  O   HIS A  90      14.333  60.092   9.997  1.00 47.30           O  
ATOM    855  CB  HIS A  90      14.127  56.985  10.964  1.00 46.23           C  
ATOM    856  CG  HIS A  90      15.593  56.836  10.714  1.00 47.07           C  
ATOM    857  ND1 HIS A  90      16.109  56.843   9.439  1.00 47.11           N  
ATOM    858  CD2 HIS A  90      16.603  56.636  11.630  1.00 47.17           C  
ATOM    859  CE1 HIS A  90      17.416  56.773   9.594  1.00 47.50           C  
ATOM    860  NE2 HIS A  90      17.768  56.684  10.913  1.00 47.73           N  
ATOM    861  H   HIS A  90      12.190  57.354  12.706  1.00 46.37           H  
ATOM    862  HA  HIS A  90      14.598  58.756  12.153  1.00 45.39           H  
ATOM    863  HB2 HIS A  90      13.842  56.168  11.635  1.00 46.23           H  
ATOM    864  HB3 HIS A  90      13.577  56.819  10.030  1.00 46.23           H  
ATOM    865  HD2 HIS A  90      16.614  56.524  12.702  1.00 47.17           H  
ATOM    866  HE2 HIS A  90      18.709  56.664  11.307  1.00 47.73           H  
ATOM    867  HE1 HIS A  90      18.153  56.810   8.801  1.00 47.50           H  
ATOM    868  N   TYR A  91      12.159  59.409   9.939  1.00 48.61           N  
ATOM    869  CA  TYR A  91      11.852  60.387   8.884  1.00 49.05           C  
ATOM    870  C   TYR A  91      11.897  61.838   9.413  1.00 49.38           C  
ATOM    871  O   TYR A  91      12.043  62.802   8.660  1.00 49.85           O  
ATOM    872  CB  TYR A  91      10.501  60.112   8.203  1.00 49.44           C  
ATOM    873  CG  TYR A  91      10.391  60.805   6.858  1.00 51.09           C  
ATOM    874  CD1 TYR A  91       9.663  61.997   6.726  1.00 51.51           C  
ATOM    875  CD2 TYR A  91      11.073  60.302   5.739  1.00 52.36           C  
ATOM    876  CE1 TYR A  91       9.627  62.681   5.506  1.00 53.08           C  
ATOM    877  CE2 TYR A  91      11.039  60.984   4.521  1.00 53.13           C  
ATOM    878  CZ  TYR A  91      10.319  62.168   4.413  1.00 53.70           C  
ATOM    879  OH  TYR A  91      10.321  62.807   3.206  1.00 55.83           O  
ATOM    880  H   TYR A  91      11.452  58.742  10.275  1.00 48.61           H  
ATOM    881  HA  TYR A  91      12.662  60.303   8.148  1.00 49.05           H  
ATOM    882  HB2 TYR A  91      10.373  59.034   8.039  1.00 49.44           H  
ATOM    883  HB3 TYR A  91       9.671  60.417   8.854  1.00 49.44           H  
ATOM    884  HD1 TYR A  91       9.143  62.417   7.585  1.00 51.51           H  
ATOM    885  HD2 TYR A  91      11.645  59.380   5.810  1.00 52.36           H  
ATOM    886  HE1 TYR A  91       9.071  63.611   5.435  1.00 53.08           H  
ATOM    887  HE2 TYR A  91      11.571  60.591   3.659  1.00 53.13           H  
ATOM    888  HH  TYR A  91       9.621  63.483   3.208  1.00 55.83           H  
ATOM    889  N   ILE A  92      11.642  61.993  10.757  1.00 59.91           N  
ATOM    890  CA  ILE A  92      11.528  63.314  11.379  1.00 62.30           C  
ATOM    891  C   ILE A  92      12.928  63.823  11.786  1.00 62.54           C  
ATOM    892  O   ILE A  92      13.214  65.018  11.692  1.00 63.94           O  
ATOM    893  CB  ILE A  92      10.487  63.283  12.527  1.00 61.54           C  
ATOM    894  CG1 ILE A  92       9.063  63.271  11.917  1.00 61.54           C  
ATOM    895  CG2 ILE A  92      10.630  64.457  13.496  1.00 62.26           C  
ATOM    896  CD1 ILE A  92       7.957  63.065  12.942  1.00 62.02           C  
ATOM    897  H   ILE A  92      11.527  61.160  11.334  1.00 59.91           H  
ATOM    898  HA  ILE A  92      11.183  64.014  10.606  1.00 62.30           H  
ATOM    899  HB  ILE A  92      10.629  62.365  13.110  1.00 61.54           H  
ATOM    900 HG12 ILE A  92       8.878  64.211  11.382  1.00 61.54           H  
ATOM    901 HG13 ILE A  92       8.988  62.475  11.168  1.00 61.54           H  
ATOM    902 HG21 ILE A  92       9.901  64.399  14.310  1.00 62.26           H  
ATOM    903 HG22 ILE A  92      11.614  64.453  13.972  1.00 62.26           H  
ATOM    904 HG23 ILE A  92      10.486  65.411  12.979  1.00 62.26           H  
ATOM    905 HD11 ILE A  92       7.004  62.882  12.434  1.00 62.02           H  
ATOM    906 HD12 ILE A  92       8.170  62.208  13.588  1.00 62.02           H  
ATOM    907 HD13 ILE A  92       7.824  63.949  13.572  1.00 62.02           H  
ATOM    908  N   LEU A  93      13.771  62.901  12.376  1.00 53.72           N  
ATOM    909  CA  LEU A  93      15.091  63.265  12.888  1.00 52.76           C  
ATOM    910  C   LEU A  93      16.228  63.199  11.839  1.00 52.70           C  
ATOM    911  O   LEU A  93      17.379  63.533  12.139  1.00 54.77           O  
ATOM    912  CB  LEU A  93      15.485  62.425  14.112  1.00 51.92           C  
ATOM    913  CG  LEU A  93      14.552  62.539  15.335  1.00 50.48           C  
ATOM    914  CD1 LEU A  93      15.121  61.721  16.497  1.00 49.68           C  
ATOM    915  CD2 LEU A  93      14.340  63.981  15.787  1.00 50.27           C  
ATOM    916  H   LEU A  93      13.443  61.932  12.493  1.00 53.72           H  
ATOM    917  HA  LEU A  93      15.054  64.322  13.175  1.00 52.76           H  
ATOM    918  HB2 LEU A  93      15.549  61.370  13.814  1.00 51.92           H  
ATOM    919  HB3 LEU A  93      16.495  62.716  14.423  1.00 51.92           H  
ATOM    920  HG  LEU A  93      13.573  62.122  15.075  1.00 50.48           H  
ATOM    921 HD11 LEU A  93      14.444  61.741  17.357  1.00 49.68           H  
ATOM    922 HD12 LEU A  93      15.262  60.677  16.207  1.00 49.68           H  
ATOM    923 HD13 LEU A  93      16.089  62.111  16.823  1.00 49.68           H  
ATOM    924 HD21 LEU A  93      13.777  64.022  16.725  1.00 50.27           H  
ATOM    925 HD22 LEU A  93      15.291  64.500  15.937  1.00 50.27           H  
ATOM    926 HD23 LEU A  93      13.765  64.533  15.043  1.00 50.27           H  
ATOM    927  N   THR A  94      15.885  62.760  10.576  1.00 47.07           N  
ATOM    928  CA  THR A  94      16.822  62.782   9.435  1.00 49.41           C  
ATOM    929  C   THR A  94      16.625  63.996   8.511  1.00 50.62           C  
ATOM    930  O   THR A  94      17.302  64.170   7.493  1.00 51.84           O  
ATOM    931  CB  THR A  94      16.777  61.523   8.554  1.00 49.22           C  
ATOM    932  OG1 THR A  94      15.438  61.251   8.138  1.00 48.29           O  
ATOM    933  CG2 THR A  94      17.383  60.309   9.243  1.00 47.55           C  
ATOM    934  H   THR A  94      14.946  62.398  10.421  1.00 47.07           H  
ATOM    935  HA  THR A  94      17.837  62.894   9.837  1.00 49.41           H  
ATOM    936  HB  THR A  94      17.350  61.688   7.634  1.00 49.22           H  
ATOM    937 HG21 THR A  94      18.445  60.466   9.443  1.00 47.55           H  
ATOM    938 HG22 THR A  94      16.885  60.081  10.189  1.00 47.55           H  
ATOM    939 HG23 THR A  94      17.278  59.431   8.599  1.00 47.55           H  
ATOM    940  HG1 THR A  94      15.026  60.715   8.863  1.00 48.29           H  
ATOM    941  N   HIS A  95      15.684  64.913   8.912  1.00 58.22           N  
ATOM    942  CA  HIS A  95      15.421  66.142   8.163  1.00 59.97           C  
ATOM    943  C   HIS A  95      15.203  67.243   9.218  1.00 60.36           C  
ATOM    944  O   HIS A  95      14.963  66.965  10.392  1.00 59.63           O  
ATOM    945  CB  HIS A  95      14.227  65.992   7.212  1.00 60.01           C  
ATOM    946  CG  HIS A  95      14.448  64.937   6.183  1.00 60.15           C  
ATOM    947  CD2 HIS A  95      14.081  63.613   6.156  1.00 59.14           C  
ATOM    948  ND1 HIS A  95      15.149  65.133   4.994  1.00 61.67           N1+
ATOM    949  NE2 HIS A  95      14.574  63.070   4.993  1.00 59.66           N  
ATOM    950  CE1 HIS A  95      15.261  63.985   4.311  1.00 61.68           C  
ATOM    951  H   HIS A  95      15.156  64.752   9.770  1.00 58.22           H  
ATOM    952  HA  HIS A  95      16.320  66.407   7.592  1.00 59.97           H  
ATOM    953  HB2 HIS A  95      13.321  65.738   7.776  1.00 60.01           H  
ATOM    954  HB3 HIS A  95      14.026  66.938   6.696  1.00 60.01           H  
ATOM    955  HD1 HIS A  95      15.548  66.016   4.688  1.00 61.67           H  
ATOM    956  HD2 HIS A  95      13.552  62.965   6.828  1.00 59.14           H  
ATOM    957  HE2 HIS A  95      14.487  62.087   4.744  1.00 59.66           H  
ATOM    958  HE1 HIS A  95      15.796  63.836   3.383  1.00 61.68           H  
ATOM    959  N   PHE A  96      15.288  68.542   8.760  1.00 54.28           N  
ATOM    960  CA  PHE A  96      15.009  69.708   9.619  1.00 54.05           C  
ATOM    961  C   PHE A  96      16.194  70.043  10.564  1.00 56.08           C  
ATOM    962  O   PHE A  96      16.067  70.548  11.682  1.00 54.75           O  
ATOM    963  CB  PHE A  96      13.667  69.648  10.384  1.00 51.48           C  
ATOM    964  CG  PHE A  96      12.515  69.053   9.603  1.00 51.00           C  
ATOM    965  CD1 PHE A  96      12.032  69.666   8.442  1.00 52.64           C  
ATOM    966  CD2 PHE A  96      11.928  67.849  10.026  1.00 49.79           C  
ATOM    967  CE1 PHE A  96      11.002  69.075   7.708  1.00 52.88           C  
ATOM    968  CE2 PHE A  96      10.900  67.257   9.291  1.00 49.62           C  
ATOM    969  CZ  PHE A  96      10.439  67.870   8.128  1.00 50.70           C  
ATOM    970  H   PHE A  96      15.518  68.722   7.792  1.00 54.28           H  
ATOM    971  HA  PHE A  96      14.955  70.550   8.915  1.00 54.05           H  
ATOM    972  HB2 PHE A  96      13.792  69.099  11.323  1.00 51.48           H  
ATOM    973  HB3 PHE A  96      13.384  70.663  10.692  1.00 51.48           H  
ATOM    974  HD1 PHE A  96      12.450  70.610   8.102  1.00 52.64           H  
ATOM    975  HD2 PHE A  96      12.287  67.350  10.924  1.00 49.79           H  
ATOM    976  HE1 PHE A  96      10.632  69.560   6.809  1.00 52.88           H  
ATOM    977  HE2 PHE A  96      10.459  66.321   9.626  1.00 49.62           H  
ATOM    978  HZ  PHE A  96       9.634  67.415   7.558  1.00 50.70           H  
ATOM    979  N   LYS A  97      17.443  69.936   9.970  1.00 69.15           N  
ATOM    980  CA  LYS A  97      18.704  70.153  10.695  1.00 72.56           C  
ATOM    981  C   LYS A  97      18.801  71.565  11.311  1.00 73.56           C  
ATOM    982  O   LYS A  97      19.482  71.777  12.318  1.00 74.92           O  
ATOM    983  CB  LYS A  97      19.898  69.916   9.744  1.00 75.79           C  
ATOM    984  CG  LYS A  97      21.223  69.706  10.488  1.00 78.10           C  
ATOM    985  CD  LYS A  97      22.457  69.656   9.578  1.00 81.63           C  
ATOM    986  CE  LYS A  97      22.486  68.452   8.649  1.00 81.48           C  
ATOM    987  NZ  LYS A  97      23.805  68.390   7.967  1.00 83.80           N1+
ATOM    988  H   LYS A  97      17.482  69.633   9.004  1.00 69.15           H  
ATOM    989  HA  LYS A  97      18.713  69.430  11.519  1.00 72.56           H  
ATOM    990  HB2 LYS A  97      19.702  69.033   9.125  1.00 75.79           H  
ATOM    991  HB3 LYS A  97      19.995  70.765   9.055  1.00 75.79           H  
ATOM    992  HG2 LYS A  97      21.382  70.525  11.194  1.00 78.10           H  
ATOM    993  HG3 LYS A  97      21.168  68.786  11.083  1.00 78.10           H  
ATOM    994  HD2 LYS A  97      22.518  70.581   8.992  1.00 81.63           H  
ATOM    995  HD3 LYS A  97      23.347  69.637  10.222  1.00 81.63           H  
ATOM    996  HE2 LYS A  97      22.375  67.513   9.197  1.00 81.48           H  
ATOM    997  HE3 LYS A  97      21.726  68.516   7.865  1.00 81.48           H  
ATOM    998  HZ1 LYS A  97      24.026  69.246   7.441  1.00 83.80           H  
ATOM    999  HZ2 LYS A  97      24.565  68.242   8.647  1.00 83.80           H  
ATOM   1000  HZ3 LYS A  97      23.845  67.601   7.306  1.00 83.80           H  
ATOM   1001  N   GLY A  98      18.161  72.572  10.618  1.00 64.44           N  
ATOM   1002  CA  GLY A  98      18.183  73.948  11.094  1.00 64.74           C  
ATOM   1003  C   GLY A  98      17.297  74.160  12.325  1.00 62.95           C  
ATOM   1004  O   GLY A  98      17.443  75.128  13.067  1.00 63.01           O  
ATOM   1005  H   GLY A  98      17.662  72.343   9.765  1.00 64.44           H  
ATOM   1006  HA2 GLY A  98      19.213  74.216  11.351  1.00 64.74           H  
ATOM   1007  HA3 GLY A  98      17.822  74.589  10.285  1.00 64.74           H  
ATOM   1008  N   PHE A  99      16.302  73.218  12.491  1.00 59.57           N  
ATOM   1009  CA  PHE A  99      15.335  73.268  13.589  1.00 56.97           C  
ATOM   1010  C   PHE A  99      15.964  72.500  14.751  1.00 56.14           C  
ATOM   1011  O   PHE A  99      15.963  72.936  15.904  1.00 55.17           O  
ATOM   1012  CB  PHE A  99      13.986  72.668  13.180  1.00 53.44           C  
ATOM   1013  CG  PHE A  99      12.956  72.691  14.283  1.00 52.61           C  
ATOM   1014  CD1 PHE A  99      12.338  73.890  14.664  1.00 53.45           C  
ATOM   1015  CD2 PHE A  99      12.625  71.509  14.959  1.00 50.93           C  
ATOM   1016  CE1 PHE A  99      11.407  73.905  15.707  1.00 52.55           C  
ATOM   1017  CE2 PHE A  99      11.694  71.527  15.999  1.00 50.40           C  
ATOM   1018  CZ  PHE A  99      11.086  72.724  16.374  1.00 49.68           C  
ATOM   1019  H   PHE A  99      16.269  72.425  11.850  1.00 59.57           H  
ATOM   1020  HA  PHE A  99      15.218  74.312  13.904  1.00 56.97           H  
ATOM   1021  HB2 PHE A  99      13.587  73.211  12.313  1.00 53.44           H  
ATOM   1022  HB3 PHE A  99      14.113  71.634  12.840  1.00 53.44           H  
ATOM   1023  HD1 PHE A  99      12.575  74.821  14.155  1.00 53.45           H  
ATOM   1024  HD2 PHE A  99      13.097  70.567  14.690  1.00 50.93           H  
ATOM   1025  HE1 PHE A  99      10.932  74.839  15.998  1.00 52.55           H  
ATOM   1026  HE2 PHE A  99      11.449  70.605  16.519  1.00 50.40           H  
ATOM   1027  HZ  PHE A  99      10.363  72.737  17.186  1.00 49.68           H  
ATOM   1028  N   TRP A 100      16.524  71.270  14.447  1.00 54.16           N  
ATOM   1029  CA  TRP A 100      17.081  70.450  15.523  1.00 54.08           C  
ATOM   1030  C   TRP A 100      18.297  71.139  16.152  1.00 56.63           C  
ATOM   1031  O   TRP A 100      18.697  70.839  17.276  1.00 54.45           O  
ATOM   1032  CB  TRP A 100      17.455  69.022  15.111  1.00 52.58           C  
ATOM   1033  CG  TRP A 100      16.300  68.275  14.528  1.00 49.48           C  
ATOM   1034  CD1 TRP A 100      16.235  67.786  13.242  1.00 48.52           C  
ATOM   1035  CD2 TRP A 100      15.044  67.967  15.145  1.00 47.13           C  
ATOM   1036  NE1 TRP A 100      14.984  67.284  13.027  1.00 46.14           N  
ATOM   1037  CE2 TRP A 100      14.216  67.450  14.150  1.00 46.16           C  
ATOM   1038  CE3 TRP A 100      14.510  68.114  16.442  1.00 46.26           C  
ATOM   1039  CZ2 TRP A 100      12.865  67.170  14.357  1.00 45.52           C  
ATOM   1040  CZ3 TRP A 100      13.168  67.791  16.679  1.00 45.58           C  
ATOM   1041  CH2 TRP A 100      12.353  67.347  15.642  1.00 44.84           C  
ATOM   1042  H   TRP A 100      16.501  70.923  13.483  1.00 54.16           H  
ATOM   1043  HA  TRP A 100      16.314  70.422  16.306  1.00 54.08           H  
ATOM   1044  HB2 TRP A 100      18.278  69.055  14.386  1.00 52.58           H  
ATOM   1045  HB3 TRP A 100      17.829  68.468  15.981  1.00 52.58           H  
ATOM   1046  HD1 TRP A 100      16.954  67.792  12.437  1.00 48.52           H  
ATOM   1047  HE1 TRP A 100      14.673  66.862  12.151  1.00 46.14           H  
ATOM   1048  HE3 TRP A 100      15.128  68.475  17.255  1.00 46.26           H  
ATOM   1049  HZ2 TRP A 100      12.242  66.810  13.548  1.00 45.52           H  
ATOM   1050  HZ3 TRP A 100      12.750  67.898  17.678  1.00 45.58           H  
ATOM   1051  HH2 TRP A 100      11.308  67.119  15.837  1.00 44.84           H  
ATOM   1052  N   ASN A 101      18.899  72.122  15.395  1.00 75.81           N  
ATOM   1053  CA  ASN A 101      19.956  72.960  15.949  1.00 79.35           C  
ATOM   1054  C   ASN A 101      19.470  73.880  17.085  1.00 77.61           C  
ATOM   1055  O   ASN A 101      20.288  74.454  17.809  1.00 78.81           O  
ATOM   1056  CB  ASN A 101      20.666  73.793  14.885  1.00 83.52           C  
ATOM   1057  CG  ASN A 101      21.936  73.093  14.466  1.00 86.67           C  
ATOM   1058  OD1 ASN A 101      23.003  73.220  15.057  1.00 88.54           O  
ATOM   1059  ND2 ASN A 101      21.806  72.274  13.385  1.00 86.92           N  
ATOM   1060  H   ASN A 101      18.597  72.241  14.428  1.00 75.81           H  
ATOM   1061  HA  ASN A 101      20.664  72.273  16.429  1.00 79.35           H  
ATOM   1062  HB2 ASN A 101      20.029  73.974  14.013  1.00 83.52           H  
ATOM   1063  HB3 ASN A 101      20.963  74.779  15.262  1.00 83.52           H  
ATOM   1064 HD21 ASN A 101      22.624  71.805  13.020  1.00 86.92           H  
ATOM   1065 HD22 ASN A 101      20.899  72.113  12.926  1.00 86.92           H  
ATOM   1066  N   VAL A 102      18.109  74.032  17.232  1.00 58.86           N  
ATOM   1067  CA  VAL A 102      17.537  74.737  18.382  1.00 59.36           C  
ATOM   1068  C   VAL A 102      17.467  73.717  19.535  1.00 56.76           C  
ATOM   1069  O   VAL A 102      17.679  74.035  20.703  1.00 57.53           O  
ATOM   1070  CB  VAL A 102      16.148  75.330  18.059  1.00 61.18           C  
ATOM   1071  CG1 VAL A 102      15.554  76.069  19.262  1.00 63.10           C  
ATOM   1072  CG2 VAL A 102      16.219  76.295  16.868  1.00 64.11           C  
ATOM   1073  H   VAL A 102      17.466  73.635  16.540  1.00 58.86           H  
ATOM   1074  HA  VAL A 102      18.231  75.530  18.684  1.00 59.36           H  
ATOM   1075  HB  VAL A 102      15.452  74.523  17.801  1.00 61.18           H  
ATOM   1076 HG11 VAL A 102      14.605  76.546  18.998  1.00 63.10           H  
ATOM   1077 HG12 VAL A 102      15.347  75.377  20.084  1.00 63.10           H  
ATOM   1078 HG13 VAL A 102      16.234  76.846  19.627  1.00 63.10           H  
ATOM   1079 HG21 VAL A 102      15.233  76.722  16.655  1.00 64.11           H  
ATOM   1080 HG22 VAL A 102      16.909  77.121  17.070  1.00 64.11           H  
ATOM   1081 HG23 VAL A 102      16.554  75.787  15.959  1.00 64.11           H  
ATOM   1082  N   VAL A 103      17.050  72.452  19.186  1.00 65.05           N  
ATOM   1083  CA  VAL A 103      16.805  71.392  20.167  1.00 63.83           C  
ATOM   1084  C   VAL A 103      18.147  70.847  20.700  1.00 63.17           C  
ATOM   1085  O   VAL A 103      18.287  70.534  21.884  1.00 63.24           O  
ATOM   1086  CB  VAL A 103      15.940  70.277  19.539  1.00 62.30           C  
ATOM   1087  CG1 VAL A 103      15.805  69.045  20.436  1.00 60.90           C  
ATOM   1088  CG2 VAL A 103      14.543  70.813  19.198  1.00 61.63           C  
ATOM   1089  H   VAL A 103      16.910  72.267  18.198  1.00 65.05           H  
ATOM   1090  HA  VAL A 103      16.287  71.845  21.020  1.00 63.83           H  
ATOM   1091  HB  VAL A 103      16.413  69.943  18.608  1.00 62.30           H  
ATOM   1092 HG11 VAL A 103      15.149  68.298  19.975  1.00 60.90           H  
ATOM   1093 HG12 VAL A 103      16.774  68.565  20.596  1.00 60.90           H  
ATOM   1094 HG13 VAL A 103      15.387  69.302  21.410  1.00 60.90           H  
ATOM   1095 HG21 VAL A 103      13.905  70.023  18.792  1.00 61.63           H  
ATOM   1096 HG22 VAL A 103      14.047  71.214  20.087  1.00 61.63           H  
ATOM   1097 HG23 VAL A 103      14.593  71.610  18.449  1.00 61.63           H  
ATOM   1098  N   ASN A 104      19.137  70.640  19.761  1.00 52.45           N  
ATOM   1099  CA  ASN A 104      20.432  70.045  20.098  1.00 52.54           C  
ATOM   1100  C   ASN A 104      21.252  70.923  21.060  1.00 54.66           C  
ATOM   1101  O   ASN A 104      22.181  70.457  21.721  1.00 54.61           O  
ATOM   1102  CB  ASN A 104      21.270  69.823  18.832  1.00 52.86           C  
ATOM   1103  CG  ASN A 104      20.809  68.593  18.086  1.00 50.81           C  
ATOM   1104  OD1 ASN A 104      20.582  67.529  18.658  1.00 48.72           O  
ATOM   1105  ND2 ASN A 104      20.708  68.733  16.729  1.00 50.95           N  
ATOM   1106  H   ASN A 104      18.934  70.866  18.773  1.00 52.45           H  
ATOM   1107  HA  ASN A 104      20.226  69.106  20.627  1.00 52.54           H  
ATOM   1108  HB2 ASN A 104      21.248  70.707  18.186  1.00 52.86           H  
ATOM   1109  HB3 ASN A 104      22.323  69.647  19.088  1.00 52.86           H  
ATOM   1110 HD21 ASN A 104      20.879  69.616  16.262  1.00 50.95           H  
ATOM   1111 HD22 ASN A 104      20.427  67.940  16.134  1.00 50.95           H  
ATOM   1112  N   ASN A 105      20.949  72.267  21.029  1.00 64.95           N  
ATOM   1113  CA  ASN A 105      21.743  73.263  21.740  1.00 67.47           C  
ATOM   1114  C   ASN A 105      21.103  73.760  23.047  1.00 66.10           C  
ATOM   1115  O   ASN A 105      21.716  74.521  23.799  1.00 67.25           O  
ATOM   1116  CB  ASN A 105      22.054  74.445  20.822  1.00 70.35           C  
ATOM   1117  CG  ASN A 105      23.115  74.054  19.813  1.00 73.15           C  
ATOM   1118  OD1 ASN A 105      24.245  73.703  20.139  1.00 75.06           O  
ATOM   1119  ND2 ASN A 105      22.723  74.126  18.509  1.00 73.65           N  
ATOM   1120  H   ASN A 105      20.138  72.571  20.494  1.00 64.95           H  
ATOM   1121  HA  ASN A 105      22.682  72.787  22.053  1.00 67.47           H  
ATOM   1122  HB2 ASN A 105      21.146  74.803  20.326  1.00 70.35           H  
ATOM   1123  HB3 ASN A 105      22.458  75.294  21.387  1.00 70.35           H  
ATOM   1124 HD21 ASN A 105      23.369  73.906  17.760  1.00 73.65           H  
ATOM   1125 HD22 ASN A 105      21.768  74.398  18.235  1.00 73.65           H  
ATOM   1126  N   ILE A 105A     19.806  73.358  23.290  1.00 61.62           N  
ATOM   1127  CA  ILE A 105A     19.082  73.796  24.487  1.00 60.35           C  
ATOM   1128  C   ILE A 105A     19.006  72.534  25.368  1.00 58.37           C  
ATOM   1129  O   ILE A 105A     18.305  71.565  25.043  1.00 57.02           O  
ATOM   1130  CB  ILE A 105A     17.694  74.392  24.158  1.00 60.24           C  
ATOM   1131  CG1 ILE A 105A     17.872  75.732  23.404  1.00 63.20           C  
ATOM   1132  CG2 ILE A 105A     16.878  74.619  25.440  1.00 61.55           C  
ATOM   1133  CD1 ILE A 105A     16.564  76.356  22.938  1.00 64.23           C  
ATOM   1134  H   ILE A 105A     19.353  72.711  22.645  1.00 61.62           H  
ATOM   1135  HA  ILE A 105A     19.654  74.577  24.988  1.00 60.35           H  
ATOM   1136  HB  ILE A 105A     17.144  73.691  23.518  1.00 60.24           H  
ATOM   1137 HG12 ILE A 105A     18.397  76.454  24.043  1.00 63.20           H  
ATOM   1138 HG13 ILE A 105A     18.510  75.582  22.527  1.00 63.20           H  
ATOM   1139 HG21 ILE A 105A     15.880  75.008  25.216  1.00 61.55           H  
ATOM   1140 HG22 ILE A 105A     16.728  73.688  25.992  1.00 61.55           H  
ATOM   1141 HG23 ILE A 105A     17.379  75.328  26.107  1.00 61.55           H  
ATOM   1142 HD11 ILE A 105A     16.768  77.197  22.268  1.00 64.23           H  
ATOM   1143 HD12 ILE A 105A     15.951  75.629  22.398  1.00 64.23           H  
ATOM   1144 HD13 ILE A 105A     15.981  76.743  23.779  1.00 64.23           H  
ATOM   1145  N   PRO A 106      19.780  72.497  26.517  1.00 54.87           N  
ATOM   1146  CA  PRO A 106      19.895  71.260  27.296  1.00 52.52           C  
ATOM   1147  C   PRO A 106      18.551  70.748  27.815  1.00 51.07           C  
ATOM   1148  O   PRO A 106      18.362  69.549  28.022  1.00 50.24           O  
ATOM   1149  CB  PRO A 106      20.797  71.630  28.476  1.00 53.15           C  
ATOM   1150  CG  PRO A 106      21.604  72.812  27.962  1.00 56.25           C  
ATOM   1151  CD  PRO A 106      20.617  73.553  27.076  1.00 56.94           C  
ATOM   1152  HA  PRO A 106      20.348  70.499  26.652  1.00 52.52           H  
ATOM   1153  HB2 PRO A 106      20.212  71.935  29.353  1.00 53.15           H  
ATOM   1154  HB3 PRO A 106      21.434  70.793  28.783  1.00 53.15           H  
ATOM   1155  HG2 PRO A 106      22.004  73.438  28.764  1.00 56.25           H  
ATOM   1156  HG3 PRO A 106      22.446  72.447  27.361  1.00 56.25           H  
ATOM   1157  HD2 PRO A 106      19.969  74.219  27.656  1.00 56.94           H  
ATOM   1158  HD3 PRO A 106      21.135  74.128  26.308  1.00 56.94           H  
ATOM   1159  N   PHE A 107      17.614  71.729  28.081  1.00 61.97           N  
ATOM   1160  CA  PHE A 107      16.296  71.391  28.614  1.00 61.96           C  
ATOM   1161  C   PHE A 107      15.556  70.497  27.599  1.00 60.98           C  
ATOM   1162  O   PHE A 107      14.696  69.694  27.961  1.00 59.95           O  
ATOM   1163  CB  PHE A 107      15.479  72.660  28.906  1.00 64.25           C  
ATOM   1164  CG  PHE A 107      14.482  72.470  30.025  1.00 64.95           C  
ATOM   1165  CD1 PHE A 107      14.811  72.829  31.340  1.00 65.45           C  
ATOM   1166  CD2 PHE A 107      13.228  71.901  29.772  1.00 65.34           C  
ATOM   1167  CE1 PHE A 107      13.904  72.618  32.380  1.00 65.94           C  
ATOM   1168  CE2 PHE A 107      12.327  71.679  30.814  1.00 66.14           C  
ATOM   1169  CZ  PHE A 107      12.665  72.037  32.118  1.00 67.17           C  
ATOM   1170  H   PHE A 107      17.864  72.698  27.906  1.00 61.97           H  
ATOM   1171  HA  PHE A 107      16.466  70.797  29.521  1.00 61.96           H  
ATOM   1172  HB2 PHE A 107      16.149  73.486  29.185  1.00 64.25           H  
ATOM   1173  HB3 PHE A 107      14.952  73.007  28.007  1.00 64.25           H  
ATOM   1174  HD1 PHE A 107      15.776  73.279  31.564  1.00 65.45           H  
ATOM   1175  HD2 PHE A 107      12.950  71.605  28.762  1.00 65.34           H  
ATOM   1176  HE1 PHE A 107      14.163  72.906  33.396  1.00 65.94           H  
ATOM   1177  HE2 PHE A 107      11.366  71.219  30.603  1.00 66.14           H  
ATOM   1178  HZ  PHE A 107      11.963  71.865  32.930  1.00 67.17           H  
ATOM   1179  N   LEU A 108      15.855  70.729  26.269  1.00 56.32           N  
ATOM   1180  CA  LEU A 108      15.213  69.984  25.197  1.00 55.37           C  
ATOM   1181  C   LEU A 108      16.068  68.739  24.899  1.00 54.95           C  
ATOM   1182  O   LEU A 108      15.554  67.628  24.739  1.00 55.06           O  
ATOM   1183  CB  LEU A 108      14.991  70.851  23.956  1.00 56.30           C  
ATOM   1184  CG  LEU A 108      14.121  72.103  24.202  1.00 57.79           C  
ATOM   1185  CD1 LEU A 108      13.995  72.918  22.913  1.00 58.00           C  
ATOM   1186  CD2 LEU A 108      12.727  71.757  24.727  1.00 56.34           C  
ATOM   1187  H   LEU A 108      16.588  71.395  26.026  1.00 56.32           H  
ATOM   1188  HA  LEU A 108      14.251  69.605  25.559  1.00 55.37           H  
ATOM   1189  HB2 LEU A 108      15.959  71.165  23.546  1.00 56.30           H  
ATOM   1190  HB3 LEU A 108      14.514  70.236  23.184  1.00 56.30           H  
ATOM   1191  HG  LEU A 108      14.614  72.739  24.946  1.00 57.79           H  
ATOM   1192 HD11 LEU A 108      13.436  73.843  23.091  1.00 58.00           H  
ATOM   1193 HD12 LEU A 108      14.979  73.197  22.526  1.00 58.00           H  
ATOM   1194 HD13 LEU A 108      13.471  72.352  22.136  1.00 58.00           H  
ATOM   1195 HD21 LEU A 108      12.107  72.658  24.807  1.00 56.34           H  
ATOM   1196 HD22 LEU A 108      12.215  71.054  24.061  1.00 56.34           H  
ATOM   1197 HD23 LEU A 108      12.775  71.312  25.725  1.00 56.34           H  
ATOM   1198  N   ARG A 109      17.435  68.927  24.770  1.00 43.99           N  
ATOM   1199  CA  ARG A 109      18.286  67.781  24.445  1.00 41.74           C  
ATOM   1200  C   ARG A 109      18.144  66.687  25.518  1.00 40.22           C  
ATOM   1201  O   ARG A 109      18.085  65.492  25.218  1.00 38.44           O  
ATOM   1202  CB  ARG A 109      19.758  68.177  24.271  1.00 42.38           C  
ATOM   1203  CG  ARG A 109      20.595  67.089  23.568  1.00 40.69           C  
ATOM   1204  CD  ARG A 109      22.050  67.530  23.437  1.00 42.62           C  
ATOM   1205  NE  ARG A 109      22.906  66.551  22.757  1.00 43.08           N  
ATOM   1206  CZ  ARG A 109      24.260  66.682  22.728  1.00 44.83           C  
ATOM   1207  NH1 ARG A 109      24.853  67.824  23.137  1.00 44.59           N  
ATOM   1208  NH2 ARG A 109      25.038  65.679  22.317  1.00 46.23           N1+
ATOM   1209  H   ARG A 109      17.826  69.876  24.854  1.00 43.99           H  
ATOM   1210  HA  ARG A 109      17.894  67.374  23.509  1.00 41.74           H  
ATOM   1211  HB2 ARG A 109      19.819  69.100  23.680  1.00 42.38           H  
ATOM   1212  HB3 ARG A 109      20.202  68.404  25.248  1.00 42.38           H  
ATOM   1213  HG2 ARG A 109      20.553  66.146  24.125  1.00 40.69           H  
ATOM   1214  HG3 ARG A 109      20.188  66.891  22.570  1.00 40.69           H  
ATOM   1215  HD2 ARG A 109      22.093  68.454  22.867  1.00 42.62           H  
ATOM   1216  HD3 ARG A 109      22.459  67.699  24.440  1.00 42.62           H  
ATOM   1217  HE  ARG A 109      22.504  65.728  22.263  1.00 43.08           H  
ATOM   1218 HH11 ARG A 109      24.310  68.658  23.330  1.00 44.59           H  
ATOM   1219 HH12 ARG A 109      25.858  67.835  23.261  1.00 44.59           H  
ATOM   1220 HH21 ARG A 109      26.109  65.654  22.322  1.00 46.23           H  
ATOM   1221 HH22 ARG A 109      24.693  64.726  22.123  1.00 46.23           H  
ATOM   1222  N   ASN A 110      18.164  67.101  26.833  1.00 47.80           N  
ATOM   1223  CA  ASN A 110      18.176  66.125  27.930  1.00 47.21           C  
ATOM   1224  C   ASN A 110      16.824  65.366  27.993  1.00 46.19           C  
ATOM   1225  O   ASN A 110      16.732  64.207  28.403  1.00 45.38           O  
ATOM   1226  CB  ASN A 110      18.403  66.811  29.273  1.00 48.12           C  
ATOM   1227  CG  ASN A 110      19.820  67.318  29.485  1.00 47.65           C  
ATOM   1228  OD1 ASN A 110      20.835  66.954  28.896  1.00 48.50           O  
ATOM   1229  ND2 ASN A 110      19.901  68.243  30.494  1.00 48.30           N  
ATOM   1230  H   ASN A 110      18.188  68.103  27.061  1.00 47.80           H  
ATOM   1231  HA  ASN A 110      18.959  65.389  27.714  1.00 47.21           H  
ATOM   1232  HB2 ASN A 110      17.696  67.639  29.400  1.00 48.12           H  
ATOM   1233  HB3 ASN A 110      18.187  66.126  30.099  1.00 48.12           H  
ATOM   1234 HD21 ASN A 110      19.086  68.532  31.024  1.00 48.30           H  
ATOM   1235 HD22 ASN A 110      20.788  68.665  30.735  1.00 48.30           H  
ATOM   1236  N   ALA A 111      15.725  66.135  27.648  1.00 42.84           N  
ATOM   1237  CA  ALA A 111      14.371  65.607  27.751  1.00 42.38           C  
ATOM   1238  C   ALA A 111      14.092  64.648  26.590  1.00 41.56           C  
ATOM   1239  O   ALA A 111      13.466  63.598  26.753  1.00 40.88           O  
ATOM   1240  CB  ALA A 111      13.338  66.723  27.758  1.00 43.93           C  
ATOM   1241  H   ALA A 111      15.877  67.079  27.295  1.00 42.84           H  
ATOM   1242  HA  ALA A 111      14.302  65.031  28.682  1.00 42.38           H  
ATOM   1243  HB1 ALA A 111      12.322  66.315  27.801  1.00 43.93           H  
ATOM   1244  HB2 ALA A 111      13.479  67.374  28.626  1.00 43.93           H  
ATOM   1245  HB3 ALA A 111      13.407  67.342  26.856  1.00 43.93           H  
ATOM   1246  N   ILE A 112      14.545  65.067  25.351  1.00 48.13           N  
ATOM   1247  CA  ILE A 112      14.361  64.215  24.177  1.00 48.54           C  
ATOM   1248  C   ILE A 112      15.289  62.989  24.302  1.00 48.37           C  
ATOM   1249  O   ILE A 112      14.912  61.874  23.918  1.00 49.17           O  
ATOM   1250  CB  ILE A 112      14.552  64.983  22.852  1.00 50.71           C  
ATOM   1251  CG1 ILE A 112      13.514  66.118  22.664  1.00 51.51           C  
ATOM   1252  CG2 ILE A 112      14.525  64.045  21.636  1.00 49.67           C  
ATOM   1253  CD1 ILE A 112      12.065  65.670  22.519  1.00 51.94           C  
ATOM   1254  H   ILE A 112      14.999  65.985  25.245  1.00 48.13           H  
ATOM   1255  HA  ILE A 112      13.341  63.815  24.227  1.00 48.54           H  
ATOM   1256  HB  ILE A 112      15.540  65.460  22.876  1.00 50.71           H  
ATOM   1257 HG12 ILE A 112      13.566  66.817  23.504  1.00 51.51           H  
ATOM   1258 HG13 ILE A 112      13.787  66.698  21.773  1.00 51.51           H  
ATOM   1259 HG21 ILE A 112      14.569  64.614  20.701  1.00 49.67           H  
ATOM   1260 HG22 ILE A 112      15.381  63.365  21.639  1.00 49.67           H  
ATOM   1261 HG23 ILE A 112      13.619  63.430  21.620  1.00 49.67           H  
ATOM   1262 HD11 ILE A 112      11.420  66.545  22.389  1.00 51.94           H  
ATOM   1263 HD12 ILE A 112      11.925  65.028  21.645  1.00 51.94           H  
ATOM   1264 HD13 ILE A 112      11.716  65.135  23.406  1.00 51.94           H  
ATOM   1265  N   MET A 113      16.551  63.189  24.841  1.00 39.00           N  
ATOM   1266  CA  MET A 113      17.426  62.029  25.025  1.00 38.42           C  
ATOM   1267  C   MET A 113      16.776  61.061  26.035  1.00 38.43           C  
ATOM   1268  O   MET A 113      16.873  59.836  25.929  1.00 38.01           O  
ATOM   1269  CB  MET A 113      18.839  62.427  25.467  1.00 38.17           C  
ATOM   1270  CG  MET A 113      19.823  61.264  25.665  1.00 36.33           C  
ATOM   1271  SD  MET A 113      20.042  60.263  24.162  1.00 37.38           S  
ATOM   1272  CE  MET A 113      21.323  59.113  24.732  1.00 35.97           C  
ATOM   1273  H   MET A 113      16.890  64.125  25.092  1.00 39.00           H  
ATOM   1274  HA  MET A 113      17.457  61.519  24.057  1.00 38.42           H  
ATOM   1275  HB2 MET A 113      19.264  63.124  24.733  1.00 38.17           H  
ATOM   1276  HB3 MET A 113      18.780  62.985  26.410  1.00 38.17           H  
ATOM   1277  HG2 MET A 113      20.796  61.669  25.955  1.00 36.33           H  
ATOM   1278  HG3 MET A 113      19.479  60.612  26.472  1.00 36.33           H  
ATOM   1279  HE1 MET A 113      22.306  59.445  24.394  1.00 35.97           H  
ATOM   1280  HE2 MET A 113      21.325  59.020  25.819  1.00 35.97           H  
ATOM   1281  HE3 MET A 113      21.134  58.130  24.293  1.00 35.97           H  
ATOM   1282  N   SER A 114      16.108  61.635  27.102  1.00 48.29           N  
ATOM   1283  CA  SER A 114      15.447  60.784  28.088  1.00 50.73           C  
ATOM   1284  C   SER A 114      14.357  59.928  27.404  1.00 52.12           C  
ATOM   1285  O   SER A 114      14.070  58.811  27.845  1.00 52.58           O  
ATOM   1286  CB  SER A 114      14.821  61.559  29.258  1.00 52.73           C  
ATOM   1287  OG  SER A 114      14.600  60.729  30.425  1.00 54.76           O  
ATOM   1288  H   SER A 114      16.097  62.652  27.211  1.00 48.29           H  
ATOM   1289  HA  SER A 114      16.203  60.087  28.470  1.00 50.73           H  
ATOM   1290  HB2 SER A 114      15.482  62.364  29.587  1.00 52.73           H  
ATOM   1291  HB3 SER A 114      13.859  62.004  28.984  1.00 52.73           H  
ATOM   1292  HG  SER A 114      14.198  59.899  30.085  1.00 54.76           H  
ATOM   1293  N   TYR A 115      13.670  60.502  26.350  1.00 60.78           N  
ATOM   1294  CA  TYR A 115      12.691  59.731  25.570  1.00 62.43           C  
ATOM   1295  C   TYR A 115      13.427  58.669  24.723  1.00 61.32           C  
ATOM   1296  O   TYR A 115      13.024  57.501  24.677  1.00 63.26           O  
ATOM   1297  CB  TYR A 115      11.794  60.608  24.673  1.00 62.09           C  
ATOM   1298  CG  TYR A 115      10.962  59.807  23.686  1.00 63.96           C  
ATOM   1299  CD1 TYR A 115       9.869  59.039  24.108  1.00 66.47           C  
ATOM   1300  CD2 TYR A 115      11.335  59.766  22.332  1.00 63.22           C  
ATOM   1301  CE1 TYR A 115       9.185  58.221  23.199  1.00 67.82           C  
ATOM   1302  CE2 TYR A 115      10.653  58.952  21.425  1.00 63.56           C  
ATOM   1303  CZ  TYR A 115       9.592  58.169  21.871  1.00 66.46           C  
ATOM   1304  OH  TYR A 115       8.942  57.324  21.010  1.00 68.22           O  
ATOM   1305  H   TYR A 115      13.854  61.480  26.116  1.00 60.78           H  
ATOM   1306  HA  TYR A 115      12.064  59.183  26.285  1.00 62.43           H  
ATOM   1307  HB2 TYR A 115      11.125  61.211  25.300  1.00 62.09           H  
ATOM   1308  HB3 TYR A 115      12.402  61.334  24.121  1.00 62.09           H  
ATOM   1309  HD1 TYR A 115       9.556  59.052  25.150  1.00 66.47           H  
ATOM   1310  HD2 TYR A 115      12.183  60.353  21.983  1.00 63.22           H  
ATOM   1311  HE1 TYR A 115       8.344  57.623  23.536  1.00 67.82           H  
ATOM   1312  HE2 TYR A 115      10.981  58.922  20.390  1.00 63.56           H  
ATOM   1313  HH  TYR A 115       9.040  57.729  20.124  1.00 68.22           H  
ATOM   1314  N   VAL A 116      14.494  59.118  23.966  1.00 46.28           N  
ATOM   1315  CA  VAL A 116      15.221  58.215  23.064  1.00 44.92           C  
ATOM   1316  C   VAL A 116      15.810  57.042  23.875  1.00 45.78           C  
ATOM   1317  O   VAL A 116      15.945  55.929  23.363  1.00 46.90           O  
ATOM   1318  CB  VAL A 116      16.292  58.971  22.249  1.00 43.35           C  
ATOM   1319  CG1 VAL A 116      17.253  58.034  21.509  1.00 42.17           C  
ATOM   1320  CG2 VAL A 116      15.634  59.899  21.218  1.00 43.19           C  
ATOM   1321  H   VAL A 116      14.763  60.111  24.020  1.00 46.28           H  
ATOM   1322  HA  VAL A 116      14.471  57.777  22.390  1.00 44.92           H  
ATOM   1323  HB  VAL A 116      16.891  59.586  22.929  1.00 43.35           H  
ATOM   1324 HG11 VAL A 116      17.935  58.607  20.872  1.00 42.17           H  
ATOM   1325 HG12 VAL A 116      17.874  57.465  22.208  1.00 42.17           H  
ATOM   1326 HG13 VAL A 116      16.710  57.328  20.871  1.00 42.17           H  
ATOM   1327 HG21 VAL A 116      16.391  60.485  20.686  1.00 43.19           H  
ATOM   1328 HG22 VAL A 116      15.070  59.325  20.475  1.00 43.19           H  
ATOM   1329 HG23 VAL A 116      14.943  60.603  21.687  1.00 43.19           H  
ATOM   1330  N   LEU A 117      16.235  57.344  25.154  1.00 42.00           N  
ATOM   1331  CA  LEU A 117      16.710  56.325  26.085  1.00 42.83           C  
ATOM   1332  C   LEU A 117      15.563  55.503  26.701  1.00 47.05           C  
ATOM   1333  O   LEU A 117      15.521  54.273  26.600  1.00 48.27           O  
ATOM   1334  CB  LEU A 117      17.509  56.908  27.267  1.00 40.95           C  
ATOM   1335  CG  LEU A 117      18.938  57.363  26.947  1.00 39.29           C  
ATOM   1336  CD1 LEU A 117      19.556  57.991  28.200  1.00 39.53           C  
ATOM   1337  CD2 LEU A 117      19.818  56.214  26.462  1.00 37.59           C  
ATOM   1338  H   LEU A 117      16.240  58.331  25.442  1.00 42.00           H  
ATOM   1339  HA  LEU A 117      17.319  55.613  25.517  1.00 42.83           H  
ATOM   1340  HB2 LEU A 117      16.955  57.754  27.695  1.00 40.95           H  
ATOM   1341  HB3 LEU A 117      17.565  56.157  28.069  1.00 40.95           H  
ATOM   1342  HG  LEU A 117      18.900  58.125  26.164  1.00 39.29           H  
ATOM   1343 HD11 LEU A 117      20.557  58.383  27.993  1.00 39.53           H  
ATOM   1344 HD12 LEU A 117      18.939  58.819  28.563  1.00 39.53           H  
ATOM   1345 HD13 LEU A 117      19.646  57.256  29.007  1.00 39.53           H  
ATOM   1346 HD21 LEU A 117      20.869  56.517  26.412  1.00 37.59           H  
ATOM   1347 HD22 LEU A 117      19.748  55.348  27.128  1.00 37.59           H  
ATOM   1348 HD23 LEU A 117      19.525  55.898  25.458  1.00 37.59           H  
ATOM   1349  N   THR A 118      14.654  56.199  27.489  1.00 57.42           N  
ATOM   1350  CA  THR A 118      13.753  55.457  28.380  1.00 61.69           C  
ATOM   1351  C   THR A 118      12.823  54.547  27.579  1.00 63.32           C  
ATOM   1352  O   THR A 118      12.469  53.445  28.010  1.00 67.66           O  
ATOM   1353  CB  THR A 118      12.881  56.330  29.300  1.00 61.59           C  
ATOM   1354  OG1 THR A 118      12.221  57.362  28.562  1.00 59.61           O  
ATOM   1355  CG2 THR A 118      13.690  56.940  30.440  1.00 60.69           C  
ATOM   1356  H   THR A 118      14.637  57.225  27.485  1.00 57.42           H  
ATOM   1357  HA  THR A 118      14.384  54.793  28.986  1.00 61.69           H  
ATOM   1358  HB  THR A 118      12.089  55.717  29.745  1.00 61.59           H  
ATOM   1359 HG21 THR A 118      14.101  56.161  31.091  1.00 60.69           H  
ATOM   1360 HG22 THR A 118      14.522  57.546  30.069  1.00 60.69           H  
ATOM   1361 HG23 THR A 118      13.059  57.600  31.042  1.00 60.69           H  
ATOM   1362  HG1 THR A 118      12.914  58.012  28.297  1.00 59.61           H  
ATOM   1363  N   SER A 119      12.396  55.073  26.378  1.00 54.33           N  
ATOM   1364  CA  SER A 119      11.393  54.414  25.557  1.00 54.28           C  
ATOM   1365  C   SER A 119      11.892  53.145  24.856  1.00 56.67           C  
ATOM   1366  O   SER A 119      11.129  52.461  24.168  1.00 57.28           O  
ATOM   1367  CB  SER A 119      10.790  55.349  24.511  1.00 52.05           C  
ATOM   1368  OG  SER A 119      11.739  55.692  23.506  1.00 49.64           O  
ATOM   1369  H   SER A 119      12.793  55.963  26.066  1.00 54.33           H  
ATOM   1370  HA  SER A 119      10.596  54.097  26.241  1.00 54.28           H  
ATOM   1371  HB2 SER A 119       9.947  54.867  24.007  1.00 52.05           H  
ATOM   1372  HB3 SER A 119      10.421  56.265  24.981  1.00 52.05           H  
ATOM   1373  HG  SER A 119      12.309  56.409  23.886  1.00 49.64           H  
ATOM   1374  N   ARG A 120      13.214  52.837  25.093  1.00 64.96           N  
ATOM   1375  CA  ARG A 120      13.831  51.602  24.649  1.00 67.69           C  
ATOM   1376  C   ARG A 120      14.049  50.601  25.804  1.00 72.29           C  
ATOM   1377  O   ARG A 120      14.448  49.454  25.604  1.00 73.06           O  
ATOM   1378  CB  ARG A 120      15.149  51.920  23.946  1.00 63.62           C  
ATOM   1379  CG  ARG A 120      14.924  52.706  22.650  1.00 61.15           C  
ATOM   1380  CD  ARG A 120      16.245  52.928  21.937  1.00 58.22           C  
ATOM   1381  NE  ARG A 120      16.121  53.698  20.695  1.00 55.56           N  
ATOM   1382  CZ  ARG A 120      15.672  53.223  19.497  1.00 55.16           C  
ATOM   1383  NH1 ARG A 120      15.076  52.015  19.411  1.00 56.27           N  
ATOM   1384  NH2 ARG A 120      15.823  53.997  18.386  1.00 54.54           N1+
ATOM   1385  H   ARG A 120      13.801  53.510  25.592  1.00 64.96           H  
ATOM   1386  HA  ARG A 120      13.153  51.100  23.950  1.00 67.69           H  
ATOM   1387  HB2 ARG A 120      15.809  52.489  24.613  1.00 63.62           H  
ATOM   1388  HB3 ARG A 120      15.680  50.993  23.718  1.00 63.62           H  
ATOM   1389  HG2 ARG A 120      14.223  52.164  22.008  1.00 61.15           H  
ATOM   1390  HG3 ARG A 120      14.461  53.676  22.862  1.00 61.15           H  
ATOM   1391  HD2 ARG A 120      16.921  53.490  22.587  1.00 58.22           H  
ATOM   1392  HD3 ARG A 120      16.747  51.982  21.704  1.00 58.22           H  
ATOM   1393  HE  ARG A 120      16.519  54.629  20.681  1.00 55.56           H  
ATOM   1394 HH11 ARG A 120      14.873  51.413  20.188  1.00 56.27           H  
ATOM   1395 HH12 ARG A 120      14.594  51.773  18.491  1.00 56.27           H  
ATOM   1396 HH21 ARG A 120      15.667  53.584  17.415  1.00 54.54           H  
ATOM   1397 HH22 ARG A 120      16.145  54.961  18.400  1.00 54.54           H  
ATOM   1398  N   SER A 121      13.798  51.078  27.074  1.00 74.04           N  
ATOM   1399  CA  SER A 121      14.167  50.308  28.261  1.00 76.16           C  
ATOM   1400  C   SER A 121      13.164  49.209  28.618  1.00 77.80           C  
ATOM   1401  O   SER A 121      13.472  48.252  29.327  1.00 79.24           O  
ATOM   1402  CB  SER A 121      14.404  51.206  29.472  1.00 76.41           C  
ATOM   1403  OG  SER A 121      13.238  51.919  29.872  1.00 74.57           O  
ATOM   1404  H   SER A 121      13.363  51.999  27.168  1.00 74.04           H  
ATOM   1405  HA  SER A 121      15.110  49.796  28.027  1.00 76.16           H  
ATOM   1406  HB2 SER A 121      14.738  50.618  30.333  1.00 76.41           H  
ATOM   1407  HB3 SER A 121      15.180  51.945  29.247  1.00 76.41           H  
ATOM   1408  HG  SER A 121      12.930  52.489  29.128  1.00 74.57           H  
ATOM   1409  N   HIS A 122      11.886  49.398  28.147  1.00 63.16           N  
ATOM   1410  CA  HIS A 122      10.766  48.517  28.505  1.00 62.01           C  
ATOM   1411  C   HIS A 122      10.791  47.236  27.655  1.00 60.33           C  
ATOM   1412  O   HIS A 122      10.088  46.259  27.919  1.00 61.48           O  
ATOM   1413  CB  HIS A 122       9.399  49.210  28.426  1.00 63.65           C  
ATOM   1414  CG  HIS A 122       9.104  49.785  27.084  1.00 64.97           C  
ATOM   1415  CD2 HIS A 122       9.505  50.997  26.568  1.00 65.46           C  
ATOM   1416  ND1 HIS A 122       8.376  49.086  26.149  1.00 64.75           N  
ATOM   1417  NE2 HIS A 122       9.133  50.966  25.254  1.00 64.79           N  
ATOM   1418  CE1 HIS A 122       8.390  49.837  25.071  1.00 64.87           C  
ATOM   1419  H   HIS A 122      11.737  50.185  27.523  1.00 63.16           H  
ATOM   1420  HA  HIS A 122      10.931  48.191  29.540  1.00 62.01           H  
ATOM   1421  HB2 HIS A 122       8.605  48.502  28.694  1.00 63.65           H  
ATOM   1422  HB3 HIS A 122       9.364  50.018  29.168  1.00 63.65           H  
ATOM   1423  HD2 HIS A 122      10.070  51.819  26.983  1.00 65.46           H  
ATOM   1424  HE2 HIS A 122       9.387  51.654  24.550  1.00 64.79           H  
ATOM   1425  HE1 HIS A 122       7.919  49.603  24.127  1.00 64.87           H  
ATOM   1426  N   LEU A 123      11.657  47.290  26.581  1.00 43.32           N  
ATOM   1427  CA  LEU A 123      11.841  46.234  25.586  1.00 40.38           C  
ATOM   1428  C   LEU A 123      12.866  45.161  26.035  1.00 39.28           C  
ATOM   1429  O   LEU A 123      13.143  44.177  25.340  1.00 39.30           O  
ATOM   1430  CB  LEU A 123      12.341  46.829  24.255  1.00 40.59           C  
ATOM   1431  CG  LEU A 123      11.441  47.926  23.654  1.00 40.74           C  
ATOM   1432  CD1 LEU A 123      12.110  48.559  22.431  1.00 40.14           C  
ATOM   1433  CD2 LEU A 123      10.073  47.376  23.261  1.00 39.25           C  
ATOM   1434  H   LEU A 123      12.217  48.134  26.480  1.00 43.32           H  
ATOM   1435  HA  LEU A 123      10.885  45.717  25.450  1.00 40.38           H  
ATOM   1436  HB2 LEU A 123      13.347  47.242  24.410  1.00 40.59           H  
ATOM   1437  HB3 LEU A 123      12.461  46.021  23.521  1.00 40.59           H  
ATOM   1438  HG  LEU A 123      11.301  48.724  24.391  1.00 40.74           H  
ATOM   1439 HD11 LEU A 123      11.533  49.422  22.082  1.00 40.14           H  
ATOM   1440 HD12 LEU A 123      13.119  48.908  22.670  1.00 40.14           H  
ATOM   1441 HD13 LEU A 123      12.179  47.849  21.602  1.00 40.14           H  
ATOM   1442 HD21 LEU A 123       9.482  48.139  22.744  1.00 39.25           H  
ATOM   1443 HD22 LEU A 123      10.170  46.518  22.591  1.00 39.25           H  
ATOM   1444 HD23 LEU A 123       9.505  47.054  24.139  1.00 39.25           H  
ATOM   1445  N   ILE A 124      13.507  45.435  27.225  1.00 37.70           N  
ATOM   1446  CA  ILE A 124      14.589  44.610  27.754  1.00 36.67           C  
ATOM   1447  C   ILE A 124      13.961  43.664  28.793  1.00 37.03           C  
ATOM   1448  O   ILE A 124      13.064  44.012  29.568  1.00 37.13           O  
ATOM   1449  CB  ILE A 124      15.697  45.450  28.432  1.00 36.87           C  
ATOM   1450  CG1 ILE A 124      16.133  46.680  27.614  1.00 37.74           C  
ATOM   1451  CG2 ILE A 124      16.915  44.579  28.765  1.00 37.30           C  
ATOM   1452  CD1 ILE A 124      16.776  46.366  26.275  1.00 36.88           C  
ATOM   1453  H   ILE A 124      13.207  46.236  27.780  1.00 37.70           H  
ATOM   1454  HA  ILE A 124      15.010  44.016  26.935  1.00 36.67           H  
ATOM   1455  HB  ILE A 124      15.305  45.834  29.384  1.00 36.87           H  
ATOM   1456 HG12 ILE A 124      15.274  47.336  27.441  1.00 37.74           H  
ATOM   1457 HG13 ILE A 124      16.840  47.270  28.209  1.00 37.74           H  
ATOM   1458 HG21 ILE A 124      17.706  45.186  29.211  1.00 37.30           H  
ATOM   1459 HG22 ILE A 124      16.667  43.800  29.488  1.00 37.30           H  
ATOM   1460 HG23 ILE A 124      17.320  44.085  27.877  1.00 37.30           H  
ATOM   1461 HD11 ILE A 124      17.022  47.307  25.779  1.00 36.88           H  
ATOM   1462 HD12 ILE A 124      17.706  45.803  26.389  1.00 36.88           H  
ATOM   1463 HD13 ILE A 124      16.103  45.804  25.621  1.00 36.88           H  
ATOM   1464  N   ASP A 125      14.523  42.400  28.820  1.00 36.88           N  
ATOM   1465  CA  ASP A 125      14.143  41.412  29.829  1.00 36.47           C  
ATOM   1466  C   ASP A 125      15.214  41.513  30.934  1.00 38.29           C  
ATOM   1467  O   ASP A 125      16.283  40.912  30.906  1.00 37.33           O  
ATOM   1468  CB  ASP A 125      14.016  40.028  29.215  1.00 39.01           C  
ATOM   1469  CG  ASP A 125      12.976  40.124  28.110  1.00 41.53           C  
ATOM   1470  OD1 ASP A 125      11.771  40.371  28.462  1.00 41.58           O  
ATOM   1471  OD2 ASP A 125      13.429  40.053  26.924  1.00 41.51           O1-
ATOM   1472  H   ASP A 125      15.226  42.120  28.141  1.00 36.88           H  
ATOM   1473  HA  ASP A 125      13.186  41.694  30.280  1.00 36.47           H  
ATOM   1474  HB2 ASP A 125      14.972  39.676  28.811  1.00 39.01           H  
ATOM   1475  HB3 ASP A 125      13.689  39.303  29.963  1.00 39.01           H  
ATOM   1476  N   SER A 126      14.900  42.477  31.869  1.00 35.62           N  
ATOM   1477  CA  SER A 126      15.739  42.847  33.012  1.00 35.74           C  
ATOM   1478  C   SER A 126      14.735  43.006  34.160  1.00 36.57           C  
ATOM   1479  O   SER A 126      13.739  43.723  33.985  1.00 37.62           O  
ATOM   1480  CB  SER A 126      16.410  44.190  32.675  1.00 36.16           C  
ATOM   1481  OG  SER A 126      17.408  44.623  33.604  1.00 35.98           O  
ATOM   1482  H   SER A 126      14.025  42.990  31.761  1.00 35.62           H  
ATOM   1483  HA  SER A 126      16.488  42.078  33.202  1.00 35.74           H  
ATOM   1484  HB2 SER A 126      16.912  44.115  31.706  1.00 36.16           H  
ATOM   1485  HB3 SER A 126      15.673  44.996  32.591  1.00 36.16           H  
ATOM   1486  HG  SER A 126      17.903  43.813  33.901  1.00 35.98           H  
ATOM   1487  N   PRO A 127      14.923  42.316  35.344  1.00 35.90           N  
ATOM   1488  CA  PRO A 127      16.023  41.403  35.729  1.00 33.85           C  
ATOM   1489  C   PRO A 127      16.105  40.112  34.894  1.00 32.24           C  
ATOM   1490  O   PRO A 127      15.212  39.812  34.099  1.00 31.82           O  
ATOM   1491  CB  PRO A 127      15.730  41.073  37.203  1.00 34.49           C  
ATOM   1492  CG  PRO A 127      14.811  42.189  37.675  1.00 35.93           C  
ATOM   1493  CD  PRO A 127      13.987  42.490  36.443  1.00 36.20           C  
ATOM   1494  HA  PRO A 127      16.949  41.963  35.624  1.00 33.85           H  
ATOM   1495  HB2 PRO A 127      15.223  40.105  37.300  1.00 34.49           H  
ATOM   1496  HB3 PRO A 127      16.636  41.038  37.813  1.00 34.49           H  
ATOM   1497  HG2 PRO A 127      14.200  41.904  38.536  1.00 35.93           H  
ATOM   1498  HG3 PRO A 127      15.409  43.066  37.952  1.00 35.93           H  
ATOM   1499  HD2 PRO A 127      13.180  41.761  36.311  1.00 36.20           H  
ATOM   1500  HD3 PRO A 127      13.558  43.497  36.461  1.00 36.20           H  
ATOM   1501  N   PRO A 128      17.243  39.333  35.011  1.00 30.17           N  
ATOM   1502  CA  PRO A 128      17.522  38.281  34.031  1.00 29.41           C  
ATOM   1503  C   PRO A 128      16.585  37.062  34.126  1.00 29.33           C  
ATOM   1504  O   PRO A 128      16.205  36.561  35.182  1.00 29.35           O  
ATOM   1505  CB  PRO A 128      18.976  37.886  34.294  1.00 28.51           C  
ATOM   1506  CG  PRO A 128      19.170  38.218  35.766  1.00 29.51           C  
ATOM   1507  CD  PRO A 128      18.323  39.457  35.972  1.00 30.21           C  
ATOM   1508  HA  PRO A 128      17.427  38.724  33.031  1.00 29.41           H  
ATOM   1509  HB2 PRO A 128      19.198  36.838  34.071  1.00 28.51           H  
ATOM   1510  HB3 PRO A 128      19.644  38.513  33.691  1.00 28.51           H  
ATOM   1511  HG2 PRO A 128      18.785  37.404  36.384  1.00 29.51           H  
ATOM   1512  HG3 PRO A 128      20.213  38.391  36.037  1.00 29.51           H  
ATOM   1513  HD2 PRO A 128      17.944  39.525  36.991  1.00 30.21           H  
ATOM   1514  HD3 PRO A 128      18.885  40.364  35.733  1.00 30.21           H  
ATOM   1515  N   THR A 129      16.224  36.600  32.871  1.00 30.47           N  
ATOM   1516  CA  THR A 129      15.165  35.632  32.636  1.00 31.08           C  
ATOM   1517  C   THR A 129      15.741  34.292  32.123  1.00 30.74           C  
ATOM   1518  O   THR A 129      16.302  33.487  32.866  1.00 31.95           O  
ATOM   1519  CB  THR A 129      14.119  36.218  31.662  1.00 30.99           C  
ATOM   1520  OG1 THR A 129      14.763  36.474  30.401  1.00 29.90           O  
ATOM   1521  CG2 THR A 129      13.459  37.486  32.183  1.00 31.08           C  
ATOM   1522  H   THR A 129      16.691  36.949  32.039  1.00 30.47           H  
ATOM   1523  HA  THR A 129      14.669  35.411  33.588  1.00 31.08           H  
ATOM   1524  HB  THR A 129      13.349  35.465  31.470  1.00 30.99           H  
ATOM   1525 HG21 THR A 129      13.050  37.341  33.187  1.00 31.08           H  
ATOM   1526 HG22 THR A 129      14.163  38.323  32.198  1.00 31.08           H  
ATOM   1527 HG23 THR A 129      12.639  37.783  31.521  1.00 31.08           H  
ATOM   1528  HG1 THR A 129      14.184  37.053  29.868  1.00 29.90           H  
ATOM   1529  N   TYR A 130      15.617  34.103  30.759  1.00 32.31           N  
ATOM   1530  CA  TYR A 130      15.879  32.825  30.115  1.00 32.98           C  
ATOM   1531  C   TYR A 130      17.384  32.722  29.857  1.00 32.36           C  
ATOM   1532  O   TYR A 130      18.121  33.704  29.743  1.00 33.21           O  
ATOM   1533  CB  TYR A 130      15.151  32.692  28.760  1.00 32.28           C  
ATOM   1534  CG  TYR A 130      13.728  33.201  28.783  1.00 33.63           C  
ATOM   1535  CD1 TYR A 130      12.732  32.511  29.485  1.00 34.49           C  
ATOM   1536  CD2 TYR A 130      13.406  34.410  28.145  1.00 33.51           C  
ATOM   1537  CE1 TYR A 130      11.438  33.030  29.568  1.00 34.65           C  
ATOM   1538  CE2 TYR A 130      12.121  34.942  28.248  1.00 33.63           C  
ATOM   1539  CZ  TYR A 130      11.149  34.250  28.965  1.00 35.07           C  
ATOM   1540  OH  TYR A 130       9.890  34.774  29.129  1.00 36.78           O  
ATOM   1541  H   TYR A 130      15.340  34.913  30.183  1.00 32.31           H  
ATOM   1542  HA  TYR A 130      15.570  32.026  30.800  1.00 32.98           H  
ATOM   1543  HB2 TYR A 130      15.708  33.232  27.982  1.00 32.28           H  
ATOM   1544  HB3 TYR A 130      15.150  31.643  28.435  1.00 32.28           H  
ATOM   1545  HD1 TYR A 130      12.960  31.564  29.966  1.00 34.49           H  
ATOM   1546  HD2 TYR A 130      14.167  34.966  27.594  1.00 33.51           H  
ATOM   1547  HE1 TYR A 130      10.670  32.477  30.100  1.00 34.65           H  
ATOM   1548  HE2 TYR A 130      11.913  35.897  27.774  1.00 33.63           H  
ATOM   1549  HH  TYR A 130       9.800  35.469  28.443  1.00 36.78           H  
ATOM   1550  N   ASN A 131      17.800  31.439  29.595  1.00 27.06           N  
ATOM   1551  CA  ASN A 131      19.077  31.172  28.945  1.00 26.59           C  
ATOM   1552  C   ASN A 131      18.723  30.158  27.871  1.00 27.07           C  
ATOM   1553  O   ASN A 131      17.722  29.439  27.938  1.00 27.10           O  
ATOM   1554  CB  ASN A 131      20.168  30.801  29.933  1.00 27.25           C  
ATOM   1555  CG  ASN A 131      20.467  29.327  30.043  1.00 27.37           C  
ATOM   1556  OD1 ASN A 131      20.511  28.570  29.079  1.00 26.51           O  
ATOM   1557  ND2 ASN A 131      20.781  28.922  31.310  1.00 26.37           N  
ATOM   1558  H   ASN A 131      17.192  30.635  29.775  1.00 27.06           H  
ATOM   1559  HA  ASN A 131      19.379  32.090  28.429  1.00 26.59           H  
ATOM   1560  HB2 ASN A 131      21.104  31.256  29.593  1.00 27.25           H  
ATOM   1561  HB3 ASN A 131      19.963  31.229  30.921  1.00 27.25           H  
ATOM   1562 HD21 ASN A 131      20.779  29.534  32.117  1.00 26.37           H  
ATOM   1563 HD22 ASN A 131      21.061  27.956  31.458  1.00 26.37           H  
ATOM   1564  N   ALA A 132      19.606  30.103  26.815  1.00 27.78           N  
ATOM   1565  CA  ALA A 132      19.236  29.345  25.629  1.00 28.73           C  
ATOM   1566  C   ALA A 132      19.021  27.835  25.845  1.00 28.98           C  
ATOM   1567  O   ALA A 132      18.380  27.151  25.046  1.00 28.54           O  
ATOM   1568  CB  ALA A 132      20.281  29.523  24.555  1.00 28.74           C  
ATOM   1569  H   ALA A 132      20.490  30.613  26.847  1.00 27.78           H  
ATOM   1570  HA  ALA A 132      18.277  29.751  25.283  1.00 28.73           H  
ATOM   1571  HB1 ALA A 132      19.930  29.062  23.631  1.00 28.74           H  
ATOM   1572  HB2 ALA A 132      20.488  30.581  24.371  1.00 28.74           H  
ATOM   1573  HB3 ALA A 132      21.217  29.034  24.835  1.00 28.74           H  
ATOM   1574  N   ASP A 133      19.664  27.322  26.950  1.00 31.41           N  
ATOM   1575  CA  ASP A 133      19.580  25.917  27.337  1.00 31.80           C  
ATOM   1576  C   ASP A 133      18.385  25.689  28.315  1.00 30.27           C  
ATOM   1577  O   ASP A 133      18.108  24.567  28.743  1.00 30.96           O  
ATOM   1578  CB  ASP A 133      20.865  25.445  28.021  1.00 32.11           C  
ATOM   1579  CG  ASP A 133      22.195  25.601  27.287  1.00 33.19           C  
ATOM   1580  OD1 ASP A 133      22.151  25.851  26.051  1.00 35.08           O  
ATOM   1581  OD2 ASP A 133      23.213  25.509  28.056  1.00 34.91           O1-
ATOM   1582  H   ASP A 133      20.205  27.940  27.572  1.00 31.41           H  
ATOM   1583  HA  ASP A 133      19.382  25.317  26.441  1.00 31.80           H  
ATOM   1584  HB2 ASP A 133      20.971  25.967  28.980  1.00 32.11           H  
ATOM   1585  HB3 ASP A 133      20.769  24.380  28.268  1.00 32.11           H  
ATOM   1586  N   TYR A 134      17.696  26.819  28.725  1.00 27.05           N  
ATOM   1587  CA  TYR A 134      16.691  26.807  29.788  1.00 27.60           C  
ATOM   1588  C   TYR A 134      15.496  27.700  29.380  1.00 28.05           C  
ATOM   1589  O   TYR A 134      15.423  28.903  29.652  1.00 26.76           O  
ATOM   1590  CB  TYR A 134      17.275  27.361  31.114  1.00 27.85           C  
ATOM   1591  CG  TYR A 134      17.895  26.349  32.055  1.00 28.73           C  
ATOM   1592  CD1 TYR A 134      17.285  26.080  33.289  1.00 29.10           C  
ATOM   1593  CD2 TYR A 134      19.096  25.695  31.755  1.00 28.65           C  
ATOM   1594  CE1 TYR A 134      17.835  25.161  34.187  1.00 30.11           C  
ATOM   1595  CE2 TYR A 134      19.655  24.777  32.651  1.00 27.87           C  
ATOM   1596  CZ  TYR A 134      19.018  24.511  33.858  1.00 28.54           C  
ATOM   1597  OH  TYR A 134      19.592  23.610  34.710  1.00 29.45           O  
ATOM   1598  H   TYR A 134      17.892  27.710  28.252  1.00 27.05           H  
ATOM   1599  HA  TYR A 134      16.323  25.785  29.940  1.00 27.60           H  
ATOM   1600  HB2 TYR A 134      18.016  28.142  30.907  1.00 27.85           H  
ATOM   1601  HB3 TYR A 134      16.479  27.872  31.674  1.00 27.85           H  
ATOM   1602  HD1 TYR A 134      16.366  26.591  33.560  1.00 29.10           H  
ATOM   1603  HD2 TYR A 134      19.614  25.902  30.826  1.00 28.65           H  
ATOM   1604  HE1 TYR A 134      17.328  24.970  35.127  1.00 30.11           H  
ATOM   1605  HE2 TYR A 134      20.587  24.274  32.404  1.00 27.87           H  
ATOM   1606  HH  TYR A 134      18.981  23.453  35.449  1.00 29.45           H  
ATOM   1607  N   GLY A 135      14.462  27.050  28.732  1.00 35.73           N  
ATOM   1608  CA  GLY A 135      13.226  27.727  28.347  1.00 35.65           C  
ATOM   1609  C   GLY A 135      12.275  28.067  29.501  1.00 36.81           C  
ATOM   1610  O   GLY A 135      11.053  27.961  29.398  1.00 37.48           O  
ATOM   1611  H   GLY A 135      14.572  26.069  28.491  1.00 35.73           H  
ATOM   1612  HA2 GLY A 135      13.487  28.664  27.851  1.00 35.65           H  
ATOM   1613  HA3 GLY A 135      12.705  27.073  27.641  1.00 35.65           H  
ATOM   1614  N   TYR A 136      12.877  28.669  30.588  1.00 31.06           N  
ATOM   1615  CA  TYR A 136      12.163  29.063  31.792  1.00 29.68           C  
ATOM   1616  C   TYR A 136      13.051  29.957  32.679  1.00 29.83           C  
ATOM   1617  O   TYR A 136      14.279  29.992  32.607  1.00 29.36           O  
ATOM   1618  CB  TYR A 136      11.548  27.891  32.585  1.00 31.05           C  
ATOM   1619  CG  TYR A 136      12.461  26.726  32.893  1.00 30.29           C  
ATOM   1620  CD1 TYR A 136      12.557  25.659  31.987  1.00 30.17           C  
ATOM   1621  CD2 TYR A 136      13.165  26.651  34.102  1.00 30.06           C  
ATOM   1622  CE1 TYR A 136      13.330  24.537  32.275  1.00 30.24           C  
ATOM   1623  CE2 TYR A 136      13.929  25.517  34.401  1.00 31.21           C  
ATOM   1624  CZ  TYR A 136      14.003  24.468  33.487  1.00 31.39           C  
ATOM   1625  OH  TYR A 136      14.739  23.363  33.809  1.00 32.11           O  
ATOM   1626  H   TYR A 136      13.880  28.874  30.538  1.00 31.06           H  
ATOM   1627  HA  TYR A 136      11.333  29.699  31.453  1.00 29.68           H  
ATOM   1628  HB2 TYR A 136      11.121  28.255  33.529  1.00 31.05           H  
ATOM   1629  HB3 TYR A 136      10.686  27.500  32.027  1.00 31.05           H  
ATOM   1630  HD1 TYR A 136      11.999  25.679  31.054  1.00 30.17           H  
ATOM   1631  HD2 TYR A 136      13.087  27.449  34.837  1.00 30.06           H  
ATOM   1632  HE1 TYR A 136      13.373  23.724  31.558  1.00 30.24           H  
ATOM   1633  HE2 TYR A 136      14.464  25.454  35.345  1.00 31.21           H  
ATOM   1634  HH  TYR A 136      14.772  22.777  33.030  1.00 32.11           H  
ATOM   1635  N   LYS A 137      12.327  30.691  33.604  1.00 31.94           N  
ATOM   1636  CA  LYS A 137      12.952  31.560  34.591  1.00 32.08           C  
ATOM   1637  C   LYS A 137      13.347  30.636  35.761  1.00 31.95           C  
ATOM   1638  O   LYS A 137      12.570  29.819  36.257  1.00 33.22           O  
ATOM   1639  CB  LYS A 137      11.994  32.640  35.116  1.00 35.38           C  
ATOM   1640  CG  LYS A 137      11.816  33.857  34.197  1.00 34.70           C  
ATOM   1641  CD  LYS A 137      10.626  33.786  33.226  1.00 35.87           C  
ATOM   1642  CE  LYS A 137      10.382  35.168  32.616  1.00 34.77           C  
ATOM   1643  NZ  LYS A 137       9.271  35.168  31.643  1.00 33.41           N1+
ATOM   1644  H   LYS A 137      11.318  30.589  33.649  1.00 31.94           H  
ATOM   1645  HA  LYS A 137      13.851  32.009  34.154  1.00 32.08           H  
ATOM   1646  HB2 LYS A 137      11.018  32.208  35.372  1.00 35.38           H  
ATOM   1647  HB3 LYS A 137      12.409  33.017  36.061  1.00 35.38           H  
ATOM   1648  HG2 LYS A 137      11.668  34.730  34.846  1.00 34.70           H  
ATOM   1649  HG3 LYS A 137      12.737  34.044  33.636  1.00 34.70           H  
ATOM   1650  HD2 LYS A 137      10.827  33.044  32.448  1.00 35.87           H  
ATOM   1651  HD3 LYS A 137       9.726  33.462  33.761  1.00 35.87           H  
ATOM   1652  HE2 LYS A 137      10.108  35.889  33.393  1.00 34.77           H  
ATOM   1653  HE3 LYS A 137      11.255  35.541  32.081  1.00 34.77           H  
ATOM   1654  HZ1 LYS A 137       9.560  34.781  30.715  1.00 33.41           H  
ATOM   1655  HZ2 LYS A 137       8.442  34.656  31.968  1.00 33.41           H  
ATOM   1656  HZ3 LYS A 137       8.962  36.135  31.455  1.00 33.41           H  
ATOM   1657  N   SER A 138      14.650  30.795  36.183  1.00 30.20           N  
ATOM   1658  CA  SER A 138      15.258  29.952  37.214  1.00 31.39           C  
ATOM   1659  C   SER A 138      16.292  30.752  38.022  1.00 31.36           C  
ATOM   1660  O   SER A 138      16.887  31.726  37.552  1.00 30.02           O  
ATOM   1661  CB  SER A 138      15.982  28.769  36.559  1.00 31.08           C  
ATOM   1662  OG  SER A 138      17.020  29.241  35.688  1.00 30.24           O  
ATOM   1663  H   SER A 138      15.255  31.503  35.771  1.00 30.20           H  
ATOM   1664  HA  SER A 138      14.476  29.587  37.889  1.00 31.39           H  
ATOM   1665  HB2 SER A 138      16.449  28.127  37.312  1.00 31.08           H  
ATOM   1666  HB3 SER A 138      15.293  28.153  35.973  1.00 31.08           H  
ATOM   1667  HG  SER A 138      16.600  29.341  34.808  1.00 30.24           H  
ATOM   1668  N   TRP A 139      16.601  30.213  39.268  1.00 27.97           N  
ATOM   1669  CA  TRP A 139      17.671  30.810  40.093  1.00 27.19           C  
ATOM   1670  C   TRP A 139      19.047  30.564  39.425  1.00 27.23           C  
ATOM   1671  O   TRP A 139      20.028  31.283  39.628  1.00 27.01           O  
ATOM   1672  CB  TRP A 139      17.654  30.250  41.519  1.00 27.13           C  
ATOM   1673  CG  TRP A 139      18.406  31.106  42.490  1.00 27.76           C  
ATOM   1674  CD1 TRP A 139      19.632  30.818  43.055  1.00 28.20           C  
ATOM   1675  CD2 TRP A 139      17.999  32.377  43.013  1.00 27.88           C  
ATOM   1676  NE1 TRP A 139      19.978  31.845  43.890  1.00 29.11           N  
ATOM   1677  CE2 TRP A 139      19.008  32.819  43.872  1.00 28.99           C  
ATOM   1678  CE3 TRP A 139      16.863  33.196  42.832  1.00 28.41           C  
ATOM   1679  CZ2 TRP A 139      18.945  34.043  44.548  1.00 28.46           C  
ATOM   1680  CZ3 TRP A 139      16.785  34.421  43.503  1.00 28.39           C  
ATOM   1681  CH2 TRP A 139      17.813  34.837  44.345  1.00 29.74           C  
ATOM   1682  H   TRP A 139      16.085  29.415  39.630  1.00 27.97           H  
ATOM   1683  HA  TRP A 139      17.490  31.888  40.094  1.00 27.19           H  
ATOM   1684  HB2 TRP A 139      16.617  30.168  41.872  1.00 27.13           H  
ATOM   1685  HB3 TRP A 139      18.059  29.230  41.530  1.00 27.13           H  
ATOM   1686  HD1 TRP A 139      20.288  29.965  42.936  1.00 28.20           H  
ATOM   1687  HE1 TRP A 139      20.824  31.885  44.443  1.00 29.11           H  
ATOM   1688  HE3 TRP A 139      16.052  32.883  42.182  1.00 28.41           H  
ATOM   1689  HZ2 TRP A 139      19.742  34.368  45.209  1.00 28.46           H  
ATOM   1690  HZ3 TRP A 139      15.911  35.055  43.368  1.00 28.39           H  
ATOM   1691  HH2 TRP A 139      17.733  35.793  44.857  1.00 29.74           H  
ATOM   1692  N   GLU A 140      19.076  29.457  38.602  1.00 31.94           N  
ATOM   1693  CA  GLU A 140      20.232  29.068  37.795  1.00 32.06           C  
ATOM   1694  C   GLU A 140      20.496  30.221  36.815  1.00 30.22           C  
ATOM   1695  O   GLU A 140      21.553  30.856  36.812  1.00 30.73           O  
ATOM   1696  CB  GLU A 140      19.942  27.733  37.088  1.00 33.10           C  
ATOM   1697  CG  GLU A 140      20.933  27.343  35.997  1.00 33.79           C  
ATOM   1698  CD  GLU A 140      22.375  27.205  36.465  1.00 35.44           C  
ATOM   1699  OE1 GLU A 140      22.538  26.806  37.651  1.00 36.11           O  
ATOM   1700  OE2 GLU A 140      23.241  27.538  35.595  1.00 35.23           O1-
ATOM   1701  H   GLU A 140      18.246  28.883  38.573  1.00 31.94           H  
ATOM   1702  HA  GLU A 140      21.095  28.986  38.465  1.00 32.06           H  
ATOM   1703  HB2 GLU A 140      19.892  26.941  37.846  1.00 33.10           H  
ATOM   1704  HB3 GLU A 140      18.946  27.756  36.631  1.00 33.10           H  
ATOM   1705  HG2 GLU A 140      20.641  26.370  35.587  1.00 33.79           H  
ATOM   1706  HG3 GLU A 140      20.882  28.058  35.167  1.00 33.79           H  
ATOM   1707  N   ALA A 141      19.467  30.536  35.950  1.00 28.06           N  
ATOM   1708  CA  ALA A 141      19.658  31.564  34.936  1.00 28.11           C  
ATOM   1709  C   ALA A 141      19.824  32.954  35.574  1.00 29.12           C  
ATOM   1710  O   ALA A 141      20.554  33.818  35.076  1.00 27.79           O  
ATOM   1711  CB  ALA A 141      18.514  31.572  33.939  1.00 28.03           C  
ATOM   1712  H   ALA A 141      18.571  30.034  35.999  1.00 28.06           H  
ATOM   1713  HA  ALA A 141      20.596  31.335  34.414  1.00 28.11           H  
ATOM   1714  HB1 ALA A 141      18.676  32.335  33.171  1.00 28.03           H  
ATOM   1715  HB2 ALA A 141      18.423  30.602  33.439  1.00 28.03           H  
ATOM   1716  HB3 ALA A 141      17.560  31.784  34.434  1.00 28.03           H  
ATOM   1717  N   PHE A 142      19.045  33.195  36.694  1.00 29.10           N  
ATOM   1718  CA  PHE A 142      19.137  34.469  37.401  1.00 28.32           C  
ATOM   1719  C   PHE A 142      20.610  34.729  37.773  1.00 27.65           C  
ATOM   1720  O   PHE A 142      21.121  35.840  37.603  1.00 28.79           O  
ATOM   1721  CB  PHE A 142      18.256  34.463  38.657  1.00 27.02           C  
ATOM   1722  CG  PHE A 142      18.331  35.719  39.490  1.00 27.28           C  
ATOM   1723  CD1 PHE A 142      17.614  36.863  39.123  1.00 27.59           C  
ATOM   1724  CD2 PHE A 142      19.127  35.751  40.645  1.00 27.57           C  
ATOM   1725  CE1 PHE A 142      17.696  38.021  39.898  1.00 27.92           C  
ATOM   1726  CE2 PHE A 142      19.211  36.910  41.417  1.00 27.58           C  
ATOM   1727  CZ  PHE A 142      18.496  38.046  41.040  1.00 27.39           C  
ATOM   1728  H   PHE A 142      18.364  32.483  36.996  1.00 29.10           H  
ATOM   1729  HA  PHE A 142      18.819  35.244  36.699  1.00 28.32           H  
ATOM   1730  HB2 PHE A 142      17.209  34.290  38.377  1.00 27.02           H  
ATOM   1731  HB3 PHE A 142      18.531  33.615  39.292  1.00 27.02           H  
ATOM   1732  HD1 PHE A 142      16.984  36.861  38.235  1.00 27.59           H  
ATOM   1733  HD2 PHE A 142      19.687  34.871  40.954  1.00 27.57           H  
ATOM   1734  HE1 PHE A 142      17.135  38.906  39.610  1.00 27.92           H  
ATOM   1735  HE2 PHE A 142      19.828  36.926  42.312  1.00 27.58           H  
ATOM   1736  HZ  PHE A 142      18.562  38.952  41.636  1.00 27.39           H  
ATOM   1737  N   SER A 143      21.272  33.677  38.374  1.00 26.47           N  
ATOM   1738  CA  SER A 143      22.615  33.836  38.933  1.00 26.78           C  
ATOM   1739  C   SER A 143      23.791  33.522  37.983  1.00 26.34           C  
ATOM   1740  O   SER A 143      24.888  34.070  38.128  1.00 27.66           O  
ATOM   1741  CB  SER A 143      22.770  33.067  40.255  1.00 26.29           C  
ATOM   1742  OG  SER A 143      22.505  31.675  40.123  1.00 27.05           O  
ATOM   1743  H   SER A 143      20.818  32.763  38.416  1.00 26.47           H  
ATOM   1744  HA  SER A 143      22.735  34.901  39.173  1.00 26.78           H  
ATOM   1745  HB2 SER A 143      23.788  33.172  40.643  1.00 26.29           H  
ATOM   1746  HB3 SER A 143      22.083  33.464  41.010  1.00 26.29           H  
ATOM   1747  HG  SER A 143      21.536  31.552  39.973  1.00 27.05           H  
ATOM   1748  N   ASN A 144      23.609  32.497  37.080  1.00 29.39           N  
ATOM   1749  CA  ASN A 144      24.705  32.000  36.236  1.00 29.66           C  
ATOM   1750  C   ASN A 144      25.024  33.001  35.092  1.00 28.62           C  
ATOM   1751  O   ASN A 144      24.400  33.054  34.034  1.00 28.01           O  
ATOM   1752  CB  ASN A 144      24.356  30.624  35.680  1.00 30.13           C  
ATOM   1753  CG  ASN A 144      25.527  29.940  35.010  1.00 32.13           C  
ATOM   1754  OD1 ASN A 144      26.555  30.523  34.660  1.00 31.23           O  
ATOM   1755  ND2 ASN A 144      25.302  28.608  34.786  1.00 34.17           N  
ATOM   1756  H   ASN A 144      22.697  32.021  37.002  1.00 29.39           H  
ATOM   1757  HA  ASN A 144      25.590  31.906  36.878  1.00 29.66           H  
ATOM   1758  HB2 ASN A 144      24.023  29.982  36.505  1.00 30.13           H  
ATOM   1759  HB3 ASN A 144      23.537  30.683  34.953  1.00 30.13           H  
ATOM   1760 HD21 ASN A 144      24.420  28.126  35.127  1.00 34.17           H  
ATOM   1761 HD22 ASN A 144      25.970  28.032  34.297  1.00 34.17           H  
ATOM   1762  N   LEU A 145      26.083  33.846  35.402  1.00 26.78           N  
ATOM   1763  CA  LEU A 145      26.593  34.911  34.542  1.00 25.74           C  
ATOM   1764  C   LEU A 145      27.301  34.404  33.273  1.00 25.60           C  
ATOM   1765  O   LEU A 145      27.575  35.183  32.358  1.00 25.45           O  
ATOM   1766  CB  LEU A 145      27.624  35.774  35.302  1.00 27.16           C  
ATOM   1767  CG  LEU A 145      27.063  36.588  36.482  1.00 28.23           C  
ATOM   1768  CD1 LEU A 145      28.213  37.185  37.298  1.00 27.12           C  
ATOM   1769  CD2 LEU A 145      26.132  37.704  36.014  1.00 27.26           C  
ATOM   1770  H   LEU A 145      26.488  33.746  36.330  1.00 26.78           H  
ATOM   1771  HA  LEU A 145      25.735  35.502  34.205  1.00 25.74           H  
ATOM   1772  HB2 LEU A 145      28.420  35.113  35.674  1.00 27.16           H  
ATOM   1773  HB3 LEU A 145      28.115  36.464  34.602  1.00 27.16           H  
ATOM   1774  HG  LEU A 145      26.499  35.926  37.148  1.00 28.23           H  
ATOM   1775 HD11 LEU A 145      27.829  37.748  38.156  1.00 27.12           H  
ATOM   1776 HD12 LEU A 145      28.867  36.396  37.683  1.00 27.12           H  
ATOM   1777 HD13 LEU A 145      28.822  37.865  36.693  1.00 27.12           H  
ATOM   1778 HD21 LEU A 145      25.765  38.289  36.864  1.00 27.26           H  
ATOM   1779 HD22 LEU A 145      26.640  38.388  35.326  1.00 27.26           H  
ATOM   1780 HD23 LEU A 145      25.261  37.293  35.501  1.00 27.26           H  
ATOM   1781  N   SER A 146      27.649  33.067  33.272  1.00 26.30           N  
ATOM   1782  CA  SER A 146      28.460  32.459  32.209  1.00 27.05           C  
ATOM   1783  C   SER A 146      27.680  32.395  30.899  1.00 27.34           C  
ATOM   1784  O   SER A 146      28.216  32.162  29.817  1.00 26.76           O  
ATOM   1785  CB  SER A 146      28.854  31.011  32.533  1.00 27.20           C  
ATOM   1786  OG  SER A 146      29.012  30.795  33.931  1.00 29.87           O  
ATOM   1787  H   SER A 146      27.354  32.485  34.055  1.00 26.30           H  
ATOM   1788  HA  SER A 146      29.344  33.090  32.068  1.00 27.05           H  
ATOM   1789  HB2 SER A 146      28.108  30.292  32.175  1.00 27.20           H  
ATOM   1790  HB3 SER A 146      29.798  30.762  32.037  1.00 27.20           H  
ATOM   1791  HG  SER A 146      28.110  30.584  34.281  1.00 29.87           H  
ATOM   1792  N   TYR A 147      26.316  32.482  31.040  1.00 26.66           N  
ATOM   1793  CA  TYR A 147      25.388  32.351  29.930  1.00 27.79           C  
ATOM   1794  C   TYR A 147      25.115  33.682  29.232  1.00 25.59           C  
ATOM   1795  O   TYR A 147      25.090  34.765  29.815  1.00 25.14           O  
ATOM   1796  CB  TYR A 147      24.045  31.796  30.416  1.00 26.84           C  
ATOM   1797  CG  TYR A 147      24.028  30.295  30.357  1.00 28.63           C  
ATOM   1798  CD1 TYR A 147      23.932  29.666  29.111  1.00 29.08           C  
ATOM   1799  CD2 TYR A 147      24.100  29.522  31.520  1.00 30.34           C  
ATOM   1800  CE1 TYR A 147      23.884  28.283  29.029  1.00 29.14           C  
ATOM   1801  CE2 TYR A 147      24.036  28.132  31.441  1.00 30.14           C  
ATOM   1802  CZ  TYR A 147      23.912  27.525  30.197  1.00 30.44           C  
ATOM   1803  OH  TYR A 147      23.819  26.162  30.152  1.00 31.90           O  
ATOM   1804  H   TYR A 147      25.946  32.663  31.971  1.00 26.66           H  
ATOM   1805  HA  TYR A 147      25.847  31.684  29.196  1.00 27.79           H  
ATOM   1806  HB2 TYR A 147      23.817  32.139  31.433  1.00 26.84           H  
ATOM   1807  HB3 TYR A 147      23.214  32.161  29.802  1.00 26.84           H  
ATOM   1808  HD1 TYR A 147      23.879  30.250  28.197  1.00 29.08           H  
ATOM   1809  HD2 TYR A 147      24.180  29.997  32.492  1.00 30.34           H  
ATOM   1810  HE1 TYR A 147      23.818  27.812  28.054  1.00 29.14           H  
ATOM   1811  HE2 TYR A 147      24.063  27.530  32.344  1.00 30.14           H  
ATOM   1812  HH  TYR A 147      23.608  25.874  29.192  1.00 31.90           H  
ATOM   1813  N   TYR A 148      24.736  33.528  27.907  1.00 29.65           N  
ATOM   1814  CA  TYR A 148      23.999  34.566  27.204  1.00 28.46           C  
ATOM   1815  C   TYR A 148      22.511  34.225  27.442  1.00 29.51           C  
ATOM   1816  O   TYR A 148      22.096  33.073  27.579  1.00 28.71           O  
ATOM   1817  CB  TYR A 148      24.220  34.589  25.684  1.00 29.09           C  
ATOM   1818  CG  TYR A 148      25.567  35.060  25.186  1.00 30.07           C  
ATOM   1819  CD1 TYR A 148      26.064  36.333  25.492  1.00 30.03           C  
ATOM   1820  CD2 TYR A 148      26.289  34.275  24.284  1.00 32.03           C  
ATOM   1821  CE1 TYR A 148      27.237  36.818  24.891  1.00 31.63           C  
ATOM   1822  CE2 TYR A 148      27.453  34.756  23.683  1.00 32.77           C  
ATOM   1823  CZ  TYR A 148      27.918  36.030  23.974  1.00 32.24           C  
ATOM   1824  OH  TYR A 148      29.023  36.540  23.348  1.00 32.70           O  
ATOM   1825  H   TYR A 148      24.892  32.648  27.385  1.00 29.65           H  
ATOM   1826  HA  TYR A 148      24.225  35.535  27.659  1.00 28.46           H  
ATOM   1827  HB2 TYR A 148      24.004  33.595  25.271  1.00 29.09           H  
ATOM   1828  HB3 TYR A 148      23.475  35.248  25.220  1.00 29.09           H  
ATOM   1829  HD1 TYR A 148      25.518  36.977  26.174  1.00 30.03           H  
ATOM   1830  HD2 TYR A 148      25.946  33.281  24.012  1.00 32.03           H  
ATOM   1831  HE1 TYR A 148      27.597  37.816  25.127  1.00 31.63           H  
ATOM   1832  HE2 TYR A 148      27.975  34.116  22.986  1.00 32.77           H  
ATOM   1833  HH  TYR A 148      29.318  35.897  22.653  1.00 32.70           H  
ATOM   1834  N   THR A 149      21.676  35.328  27.404  1.00 25.77           N  
ATOM   1835  CA  THR A 149      20.220  35.182  27.480  1.00 26.98           C  
ATOM   1836  C   THR A 149      19.666  35.133  26.036  1.00 27.36           C  
ATOM   1837  O   THR A 149      20.356  34.933  25.031  1.00 27.60           O  
ATOM   1838  CB  THR A 149      19.521  36.217  28.410  1.00 26.01           C  
ATOM   1839  OG1 THR A 149      18.124  35.895  28.590  1.00 27.38           O  
ATOM   1840  CG2 THR A 149      19.575  37.660  27.939  1.00 26.79           C  
ATOM   1841  H   THR A 149      22.100  36.262  27.268  1.00 25.77           H  
ATOM   1842  HA  THR A 149      19.999  34.190  27.886  1.00 26.98           H  
ATOM   1843  HB  THR A 149      19.986  36.168  29.402  1.00 26.01           H  
ATOM   1844 HG21 THR A 149      20.601  38.008  27.845  1.00 26.79           H  
ATOM   1845 HG22 THR A 149      19.057  37.793  26.986  1.00 26.79           H  
ATOM   1846 HG23 THR A 149      19.062  38.310  28.657  1.00 26.79           H  
ATOM   1847  HG1 THR A 149      18.114  35.058  29.127  1.00 27.38           H  
ATOM   1848  N   ARG A 150      18.300  35.292  25.976  1.00 30.07           N  
ATOM   1849  CA  ARG A 150      17.560  35.287  24.731  1.00 31.03           C  
ATOM   1850  C   ARG A 150      16.407  36.262  24.908  1.00 31.80           C  
ATOM   1851  O   ARG A 150      15.747  36.298  25.947  1.00 32.27           O  
ATOM   1852  CB  ARG A 150      17.011  33.898  24.408  1.00 31.77           C  
ATOM   1853  CG  ARG A 150      18.077  32.834  24.160  1.00 31.94           C  
ATOM   1854  CD  ARG A 150      18.838  33.100  22.868  1.00 31.20           C  
ATOM   1855  NE  ARG A 150      18.014  32.819  21.694  1.00 30.32           N  
ATOM   1856  CZ  ARG A 150      17.672  31.554  21.348  1.00 30.22           C  
ATOM   1857  NH1 ARG A 150      18.349  30.494  21.849  1.00 30.74           N  
ATOM   1858  NH2 ARG A 150      16.648  31.309  20.519  1.00 32.88           N1+
ATOM   1859  H   ARG A 150      17.789  35.441  26.857  1.00 30.07           H  
ATOM   1860  HA  ARG A 150      18.231  35.648  23.953  1.00 31.03           H  
ATOM   1861  HB2 ARG A 150      16.359  33.557  25.223  1.00 31.77           H  
ATOM   1862  HB3 ARG A 150      16.390  33.973  23.512  1.00 31.77           H  
ATOM   1863  HG2 ARG A 150      18.772  32.776  25.003  1.00 31.94           H  
ATOM   1864  HG3 ARG A 150      17.582  31.858  24.107  1.00 31.94           H  
ATOM   1865  HD2 ARG A 150      19.173  34.135  22.787  1.00 31.20           H  
ATOM   1866  HD3 ARG A 150      19.743  32.490  22.826  1.00 31.20           H  
ATOM   1867  HE  ARG A 150      17.666  33.611  21.083  1.00 30.32           H  
ATOM   1868 HH11 ARG A 150      18.158  29.514  21.555  1.00 30.74           H  
ATOM   1869 HH12 ARG A 150      19.220  30.628  22.347  1.00 30.74           H  
ATOM   1870 HH21 ARG A 150      16.323  30.333  20.421  1.00 32.88           H  
ATOM   1871 HH22 ARG A 150      16.203  32.065  20.006  1.00 32.88           H  
ATOM   1872  N   ALA A 151      16.166  37.073  23.816  1.00 30.27           N  
ATOM   1873  CA  ALA A 151      15.157  38.126  23.871  1.00 29.00           C  
ATOM   1874  C   ALA A 151      13.741  37.518  23.957  1.00 28.89           C  
ATOM   1875  O   ALA A 151      12.811  38.073  24.546  1.00 29.08           O  
ATOM   1876  CB  ALA A 151      15.261  39.035  22.656  1.00 29.31           C  
ATOM   1877  H   ALA A 151      16.741  36.902  22.943  1.00 30.27           H  
ATOM   1878  HA  ALA A 151      15.326  38.700  24.790  1.00 29.00           H  
ATOM   1879  HB1 ALA A 151      14.519  39.838  22.705  1.00 29.31           H  
ATOM   1880  HB2 ALA A 151      16.255  39.490  22.593  1.00 29.31           H  
ATOM   1881  HB3 ALA A 151      15.088  38.482  21.725  1.00 29.31           H  
ATOM   1882  N   LEU A 152      13.567  36.379  23.208  1.00 30.40           N  
ATOM   1883  CA  LEU A 152      12.393  35.521  23.288  1.00 31.43           C  
ATOM   1884  C   LEU A 152      12.969  34.175  23.746  1.00 32.40           C  
ATOM   1885  O   LEU A 152      14.101  33.819  23.408  1.00 31.93           O  
ATOM   1886  CB  LEU A 152      11.692  35.272  21.951  1.00 31.94           C  
ATOM   1887  CG  LEU A 152      10.633  36.302  21.549  1.00 31.93           C  
ATOM   1888  CD1 LEU A 152      10.121  35.976  20.145  1.00 32.56           C  
ATOM   1889  CD2 LEU A 152       9.442  36.348  22.507  1.00 30.92           C  
ATOM   1890  H   LEU A 152      14.347  36.061  22.632  1.00 30.40           H  
ATOM   1891  HA  LEU A 152      11.721  35.906  24.057  1.00 31.43           H  
ATOM   1892  HB2 LEU A 152      12.449  35.216  21.162  1.00 31.94           H  
ATOM   1893  HB3 LEU A 152      11.205  34.288  21.967  1.00 31.94           H  
ATOM   1894  HG  LEU A 152      11.107  37.284  21.523  1.00 31.93           H  
ATOM   1895 HD11 LEU A 152       9.352  36.691  19.840  1.00 32.56           H  
ATOM   1896 HD12 LEU A 152      10.931  36.016  19.411  1.00 32.56           H  
ATOM   1897 HD13 LEU A 152       9.681  34.974  20.106  1.00 32.56           H  
ATOM   1898 HD21 LEU A 152       8.709  37.092  22.174  1.00 30.92           H  
ATOM   1899 HD22 LEU A 152       8.933  35.379  22.553  1.00 30.92           H  
ATOM   1900 HD23 LEU A 152       9.742  36.624  23.521  1.00 30.92           H  
ATOM   1901  N   PRO A 153      12.140  33.361  24.483  1.00 34.66           N  
ATOM   1902  CA  PRO A 153      12.606  32.061  24.926  1.00 35.00           C  
ATOM   1903  C   PRO A 153      12.831  31.136  23.724  1.00 34.43           C  
ATOM   1904  O   PRO A 153      12.271  31.299  22.638  1.00 35.04           O  
ATOM   1905  CB  PRO A 153      11.488  31.527  25.823  1.00 35.72           C  
ATOM   1906  CG  PRO A 153      10.245  32.253  25.323  1.00 36.11           C  
ATOM   1907  CD  PRO A 153      10.777  33.616  24.915  1.00 35.36           C  
ATOM   1908  HA  PRO A 153      13.544  32.199  25.473  1.00 35.00           H  
ATOM   1909  HB2 PRO A 153      11.366  30.440  25.787  1.00 35.72           H  
ATOM   1910  HB3 PRO A 153      11.679  31.809  26.861  1.00 35.72           H  
ATOM   1911  HG2 PRO A 153       9.840  31.731  24.448  1.00 36.11           H  
ATOM   1912  HG3 PRO A 153       9.456  32.317  26.077  1.00 36.11           H  
ATOM   1913  HD2 PRO A 153      10.181  34.063  24.118  1.00 35.36           H  
ATOM   1914  HD3 PRO A 153      10.811  34.308  25.760  1.00 35.36           H  
ATOM   1915  N   PRO A 154      13.654  30.053  23.964  1.00 36.33           N  
ATOM   1916  CA  PRO A 154      13.908  29.051  22.929  1.00 37.45           C  
ATOM   1917  C   PRO A 154      12.650  28.217  22.604  1.00 39.03           C  
ATOM   1918  O   PRO A 154      11.684  28.130  23.361  1.00 40.14           O  
ATOM   1919  CB  PRO A 154      15.005  28.170  23.531  1.00 37.34           C  
ATOM   1920  CG  PRO A 154      14.809  28.312  25.035  1.00 37.96           C  
ATOM   1921  CD  PRO A 154      14.399  29.762  25.182  1.00 37.98           C  
ATOM   1922  HA  PRO A 154      14.235  29.559  22.016  1.00 37.45           H  
ATOM   1923  HB2 PRO A 154      14.940  27.121  23.236  1.00 37.34           H  
ATOM   1924  HB3 PRO A 154      15.991  28.561  23.254  1.00 37.34           H  
ATOM   1925  HG2 PRO A 154      13.998  27.653  25.364  1.00 37.96           H  
ATOM   1926  HG3 PRO A 154      15.705  28.066  25.611  1.00 37.96           H  
ATOM   1927  HD2 PRO A 154      13.799  29.947  26.074  1.00 37.98           H  
ATOM   1928  HD3 PRO A 154      15.273  30.423  25.201  1.00 37.98           H  
ATOM   1929  N   VAL A 155      12.743  27.520  21.414  1.00 37.24           N  
ATOM   1930  CA  VAL A 155      11.685  26.623  20.943  1.00 37.03           C  
ATOM   1931  C   VAL A 155      11.971  25.251  21.604  1.00 38.31           C  
ATOM   1932  O   VAL A 155      13.077  24.721  21.458  1.00 40.06           O  
ATOM   1933  CB  VAL A 155      11.696  26.551  19.407  1.00 37.10           C  
ATOM   1934  CG1 VAL A 155      10.694  25.522  18.885  1.00 37.39           C  
ATOM   1935  CG2 VAL A 155      11.357  27.931  18.831  1.00 37.37           C  
ATOM   1936  H   VAL A 155      13.583  27.621  20.854  1.00 37.24           H  
ATOM   1937  HA  VAL A 155      10.731  27.042  21.263  1.00 37.03           H  
ATOM   1938  HB  VAL A 155      12.696  26.263  19.056  1.00 37.10           H  
ATOM   1939 HG11 VAL A 155      10.726  25.471  17.795  1.00 37.39           H  
ATOM   1940 HG12 VAL A 155      10.915  24.518  19.258  1.00 37.39           H  
ATOM   1941 HG13 VAL A 155       9.674  25.787  19.180  1.00 37.39           H  
ATOM   1942 HG21 VAL A 155      11.384  27.910  17.742  1.00 37.37           H  
ATOM   1943 HG22 VAL A 155      10.356  28.256  19.135  1.00 37.37           H  
ATOM   1944 HG23 VAL A 155      12.072  28.692  19.159  1.00 37.37           H  
ATOM   1945  N   PRO A 156      10.976  24.681  22.382  1.00 44.08           N  
ATOM   1946  CA  PRO A 156      11.129  23.387  23.072  1.00 44.55           C  
ATOM   1947  C   PRO A 156      11.494  22.149  22.205  1.00 45.94           C  
ATOM   1948  O   PRO A 156      12.209  22.191  21.200  1.00 45.05           O  
ATOM   1949  CB  PRO A 156       9.774  23.208  23.789  1.00 45.24           C  
ATOM   1950  CG  PRO A 156       9.266  24.619  23.997  1.00 44.58           C  
ATOM   1951  CD  PRO A 156       9.708  25.313  22.727  1.00 44.65           C  
ATOM   1952  HA  PRO A 156      11.934  23.511  23.807  1.00 44.55           H  
ATOM   1953  HB2 PRO A 156       9.060  22.662  23.159  1.00 45.24           H  
ATOM   1954  HB3 PRO A 156       9.873  22.669  24.737  1.00 45.24           H  
ATOM   1955  HG2 PRO A 156       8.185  24.667  24.152  1.00 44.58           H  
ATOM   1956  HG3 PRO A 156       9.760  25.068  24.867  1.00 44.58           H  
ATOM   1957  HD2 PRO A 156       9.009  25.144  21.904  1.00 44.65           H  
ATOM   1958  HD3 PRO A 156       9.805  26.385  22.900  1.00 44.65           H  
ATOM   1959  N   ASP A 157      11.064  20.942  22.747  1.00 67.48           N  
ATOM   1960  CA  ASP A 157      11.535  19.624  22.302  1.00 71.45           C  
ATOM   1961  C   ASP A 157      10.349  18.702  21.949  1.00 72.97           C  
ATOM   1962  O   ASP A 157      10.456  17.478  21.909  1.00 71.90           O  
ATOM   1963  CB  ASP A 157      12.403  19.007  23.403  1.00 72.85           C  
ATOM   1964  CG  ASP A 157      13.643  19.870  23.559  1.00 72.90           C  
ATOM   1965  OD1 ASP A 157      14.350  19.976  22.502  1.00 73.09           O  
ATOM   1966  OD2 ASP A 157      13.808  20.442  24.671  1.00 72.67           O1-
ATOM   1967  H   ASP A 157      10.425  20.925  23.535  1.00 67.48           H  
ATOM   1968  HA  ASP A 157      12.101  19.747  21.372  1.00 71.45           H  
ATOM   1969  HB2 ASP A 157      11.853  18.944  24.350  1.00 72.85           H  
ATOM   1970  HB3 ASP A 157      12.717  17.991  23.138  1.00 72.85           H  
ATOM   1971  N   ASP A 158       9.200  19.368  21.558  1.00 68.51           N  
ATOM   1972  CA  ASP A 158       7.953  18.667  21.203  1.00 70.33           C  
ATOM   1973  C   ASP A 158       7.094  19.622  20.317  1.00 67.59           C  
ATOM   1974  O   ASP A 158       5.872  19.764  20.404  1.00 69.01           O  
ATOM   1975  CB  ASP A 158       7.251  18.199  22.469  1.00 73.18           C  
ATOM   1976  CG  ASP A 158       6.044  17.370  22.076  1.00 75.56           C  
ATOM   1977  OD1 ASP A 158       4.929  17.873  22.445  1.00 76.17           O  
ATOM   1978  OD2 ASP A 158       6.249  16.349  21.377  1.00 76.49           O1-
ATOM   1979  H   ASP A 158       9.224  20.383  21.534  1.00 68.51           H  
ATOM   1980  HA  ASP A 158       8.231  17.812  20.574  1.00 70.33           H  
ATOM   1981  HB2 ASP A 158       7.909  17.574  23.084  1.00 73.18           H  
ATOM   1982  HB3 ASP A 158       6.958  19.056  23.085  1.00 73.18           H  
ATOM   1983  N   CYS A 159       7.847  20.199  19.311  1.00 56.52           N  
ATOM   1984  CA  CYS A 159       7.310  21.012  18.221  1.00 53.70           C  
ATOM   1985  C   CYS A 159       7.797  20.300  16.948  1.00 52.52           C  
ATOM   1986  O   CYS A 159       8.924  19.792  16.923  1.00 53.71           O  
ATOM   1987  CB  CYS A 159       7.849  22.445  18.203  1.00 51.85           C  
ATOM   1988  SG  CYS A 159       7.659  23.469  19.717  1.00 52.63           S  
ATOM   1989  H   CYS A 159       8.846  20.000  19.289  1.00 56.52           H  
ATOM   1990  HA  CYS A 159       6.219  20.997  18.270  1.00 53.70           H  
ATOM   1991  HB2 CYS A 159       8.925  22.438  17.987  1.00 51.85           H  
ATOM   1992  HB3 CYS A 159       7.384  22.996  17.381  1.00 51.85           H  
ATOM   1993  N   PRO A 160       6.961  20.254  15.855  1.00 49.67           N  
ATOM   1994  CA  PRO A 160       7.338  19.516  14.644  1.00 50.61           C  
ATOM   1995  C   PRO A 160       8.424  20.134  13.746  1.00 51.67           C  
ATOM   1996  O   PRO A 160       9.041  19.428  12.942  1.00 53.04           O  
ATOM   1997  CB  PRO A 160       6.024  19.382  13.870  1.00 50.29           C  
ATOM   1998  CG  PRO A 160       5.240  20.620  14.286  1.00 49.56           C  
ATOM   1999  CD  PRO A 160       5.614  20.793  15.750  1.00 49.22           C  
ATOM   2000  HA  PRO A 160       7.712  18.529  14.946  1.00 50.61           H  
ATOM   2001  HB2 PRO A 160       6.151  19.319  12.785  1.00 50.29           H  
ATOM   2002  HB3 PRO A 160       5.488  18.485  14.203  1.00 50.29           H  
ATOM   2003  HG2 PRO A 160       5.575  21.480  13.697  1.00 49.56           H  
ATOM   2004  HG3 PRO A 160       4.163  20.508  14.138  1.00 49.56           H  
ATOM   2005  HD2 PRO A 160       5.566  21.826  16.100  1.00 49.22           H  
ATOM   2006  HD3 PRO A 160       4.966  20.184  16.390  1.00 49.22           H  
ATOM   2007  N   THR A 161       8.567  21.507  13.783  1.00 49.23           N  
ATOM   2008  CA  THR A 161       9.655  22.194  13.064  1.00 48.92           C  
ATOM   2009  C   THR A 161      10.600  22.767  14.127  1.00 48.47           C  
ATOM   2010  O   THR A 161      10.150  23.171  15.209  1.00 47.11           O  
ATOM   2011  CB  THR A 161       9.188  23.317  12.104  1.00 49.53           C  
ATOM   2012  OG1 THR A 161       8.745  24.486  12.810  1.00 48.90           O  
ATOM   2013  CG2 THR A 161       8.075  22.841  11.178  1.00 49.09           C  
ATOM   2014  H   THR A 161       7.933  22.081  14.346  1.00 49.23           H  
ATOM   2015  HA  THR A 161      10.182  21.441  12.474  1.00 48.92           H  
ATOM   2016  HB  THR A 161      10.044  23.636  11.499  1.00 49.53           H  
ATOM   2017 HG21 THR A 161       8.361  21.930  10.644  1.00 49.09           H  
ATOM   2018 HG22 THR A 161       7.148  22.654  11.731  1.00 49.09           H  
ATOM   2019 HG23 THR A 161       7.839  23.611  10.439  1.00 49.09           H  
ATOM   2020  HG1 THR A 161       8.406  25.128  12.128  1.00 48.90           H  
ATOM   2021  N   PRO A 162      11.933  22.965  13.826  1.00 43.74           N  
ATOM   2022  CA  PRO A 162      12.845  23.658  14.762  1.00 42.88           C  
ATOM   2023  C   PRO A 162      12.580  25.179  14.965  1.00 41.80           C  
ATOM   2024  O   PRO A 162      13.507  25.971  15.141  1.00 40.81           O  
ATOM   2025  CB  PRO A 162      14.241  23.440  14.153  1.00 42.47           C  
ATOM   2026  CG  PRO A 162      14.062  22.285  13.175  1.00 43.86           C  
ATOM   2027  CD  PRO A 162      12.652  22.489  12.653  1.00 43.64           C  
ATOM   2028  HA  PRO A 162      12.757  23.170  15.741  1.00 42.88           H  
ATOM   2029  HB2 PRO A 162      14.585  24.323  13.603  1.00 42.47           H  
ATOM   2030  HB3 PRO A 162      14.991  23.218  14.919  1.00 42.47           H  
ATOM   2031  HG2 PRO A 162      14.811  22.280  12.379  1.00 43.86           H  
ATOM   2032  HG3 PRO A 162      14.130  21.333  13.716  1.00 43.86           H  
ATOM   2033  HD2 PRO A 162      12.612  23.276  11.892  1.00 43.64           H  
ATOM   2034  HD3 PRO A 162      12.232  21.568  12.247  1.00 43.64           H  
ATOM   2035  N   LEU A 163      11.246  25.533  15.063  1.00 47.93           N  
ATOM   2036  CA  LEU A 163      10.704  26.900  15.047  1.00 47.86           C  
ATOM   2037  C   LEU A 163       9.292  26.901  15.712  1.00 47.16           C  
ATOM   2038  O   LEU A 163       8.898  27.785  16.485  1.00 45.84           O  
ATOM   2039  CB  LEU A 163      10.557  27.451  13.615  1.00 47.73           C  
ATOM   2040  CG  LEU A 163      11.859  27.653  12.813  1.00 48.56           C  
ATOM   2041  CD1 LEU A 163      11.516  28.055  11.377  1.00 49.04           C  
ATOM   2042  CD2 LEU A 163      12.766  28.713  13.436  1.00 48.19           C  
ATOM   2043  H   LEU A 163      10.585  24.756  15.180  1.00 47.93           H  
ATOM   2044  HA  LEU A 163      11.368  27.537  15.635  1.00 47.86           H  
ATOM   2045  HB2 LEU A 163       9.909  26.779  13.041  1.00 47.73           H  
ATOM   2046  HB3 LEU A 163      10.019  28.408  13.662  1.00 47.73           H  
ATOM   2047  HG  LEU A 163      12.408  26.708  12.755  1.00 48.56           H  
ATOM   2048 HD11 LEU A 163      12.423  28.200  10.781  1.00 49.04           H  
ATOM   2049 HD12 LEU A 163      10.917  27.279  10.888  1.00 49.04           H  
ATOM   2050 HD13 LEU A 163      10.944  28.986  11.361  1.00 49.04           H  
ATOM   2051 HD21 LEU A 163      13.635  28.908  12.798  1.00 48.19           H  
ATOM   2052 HD22 LEU A 163      12.235  29.657  13.582  1.00 48.19           H  
ATOM   2053 HD23 LEU A 163      13.145  28.392  14.407  1.00 48.19           H  
ATOM   2054  N   GLY A 164       8.430  25.905  15.280  1.00 42.57           N  
ATOM   2055  CA  GLY A 164       7.120  25.727  15.884  1.00 42.92           C  
ATOM   2056  C   GLY A 164       6.269  24.716  15.119  1.00 43.68           C  
ATOM   2057  O   GLY A 164       6.694  23.619  14.764  1.00 44.52           O  
ATOM   2058  H   GLY A 164       8.698  25.272  14.512  1.00 42.57           H  
ATOM   2059  HA2 GLY A 164       7.256  25.378  16.911  1.00 42.92           H  
ATOM   2060  HA3 GLY A 164       6.623  26.702  15.917  1.00 42.92           H  
ATOM   2061  N   VAL A 165       4.992  25.179  14.847  1.00 43.47           N  
ATOM   2062  CA  VAL A 165       4.112  24.601  13.825  1.00 44.45           C  
ATOM   2063  C   VAL A 165       4.116  25.486  12.553  1.00 44.36           C  
ATOM   2064  O   VAL A 165       3.213  25.455  11.719  1.00 46.31           O  
ATOM   2065  CB  VAL A 165       2.674  24.358  14.339  1.00 44.27           C  
ATOM   2066  CG1 VAL A 165       2.657  23.411  15.542  1.00 43.74           C  
ATOM   2067  CG2 VAL A 165       1.934  25.654  14.685  1.00 43.75           C  
ATOM   2068  H   VAL A 165       4.636  25.973  15.376  1.00 43.47           H  
ATOM   2069  HA  VAL A 165       4.542  23.642  13.512  1.00 44.45           H  
ATOM   2070  HB  VAL A 165       2.105  23.869  13.537  1.00 44.27           H  
ATOM   2071 HG11 VAL A 165       1.629  23.195  15.850  1.00 43.74           H  
ATOM   2072 HG12 VAL A 165       3.132  22.459  15.291  1.00 43.74           H  
ATOM   2073 HG13 VAL A 165       3.180  23.836  16.404  1.00 43.74           H  
ATOM   2074 HG21 VAL A 165       0.940  25.438  15.091  1.00 43.75           H  
ATOM   2075 HG22 VAL A 165       2.480  26.241  15.426  1.00 43.75           H  
ATOM   2076 HG23 VAL A 165       1.793  26.284  13.802  1.00 43.75           H  
ATOM   2077  N   LYS A 166       5.262  26.234  12.363  1.00 58.32           N  
ATOM   2078  CA  LYS A 166       5.485  27.082  11.197  1.00 60.63           C  
ATOM   2079  C   LYS A 166       6.864  26.767  10.600  1.00 60.09           C  
ATOM   2080  O   LYS A 166       7.773  26.251  11.253  1.00 59.83           O  
ATOM   2081  CB  LYS A 166       5.430  28.573  11.565  1.00 60.67           C  
ATOM   2082  CG  LYS A 166       4.064  29.080  12.037  1.00 61.65           C  
ATOM   2083  CD  LYS A 166       2.924  28.817  11.047  1.00 65.14           C  
ATOM   2084  CE  LYS A 166       2.153  30.062  10.649  1.00 66.23           C  
ATOM   2085  NZ  LYS A 166       2.969  30.939   9.805  1.00 66.75           N1+
ATOM   2086  H   LYS A 166       5.995  26.189  13.064  1.00 58.32           H  
ATOM   2087  HA  LYS A 166       4.743  26.833  10.433  1.00 60.63           H  
ATOM   2088  HB2 LYS A 166       6.164  28.778  12.357  1.00 60.67           H  
ATOM   2089  HB3 LYS A 166       5.748  29.179  10.709  1.00 60.67           H  
ATOM   2090  HG2 LYS A 166       3.818  28.602  12.994  1.00 61.65           H  
ATOM   2091  HG3 LYS A 166       4.152  30.151  12.254  1.00 61.65           H  
ATOM   2092  HD2 LYS A 166       3.278  28.325  10.135  1.00 65.14           H  
ATOM   2093  HD3 LYS A 166       2.219  28.120  11.517  1.00 65.14           H  
ATOM   2094  HE2 LYS A 166       1.280  29.784  10.050  1.00 66.23           H  
ATOM   2095  HE3 LYS A 166       1.815  30.646  11.510  1.00 66.23           H  
ATOM   2096  HZ1 LYS A 166       3.373  31.817  10.314  1.00 66.75           H  
ATOM   2097  HZ2 LYS A 166       3.802  30.486   9.274  1.00 66.75           H  
ATOM   2098  HZ3 LYS A 166       2.442  31.402   9.065  1.00 66.75           H  
ATOM   2099  N   GLY A 167       6.986  27.153   9.278  1.00 56.91           N  
ATOM   2100  CA  GLY A 167       8.209  26.946   8.533  1.00 57.07           C  
ATOM   2101  C   GLY A 167       8.380  25.519   8.020  1.00 58.43           C  
ATOM   2102  O   GLY A 167       7.486  24.675   8.037  1.00 60.26           O  
ATOM   2103  H   GLY A 167       6.199  27.597   8.806  1.00 56.91           H  
ATOM   2104  HA2 GLY A 167       8.174  27.601   7.659  1.00 57.07           H  
ATOM   2105  HA3 GLY A 167       9.063  27.210   9.164  1.00 57.07           H  
ATOM   2106  N   LYS A 168       9.632  25.281   7.474  1.00 59.99           N  
ATOM   2107  CA  LYS A 168       9.953  23.987   6.895  1.00 60.86           C  
ATOM   2108  C   LYS A 168      10.628  23.123   7.965  1.00 61.01           C  
ATOM   2109  O   LYS A 168      11.522  23.549   8.694  1.00 59.72           O  
ATOM   2110  CB  LYS A 168      10.929  24.087   5.718  1.00 62.17           C  
ATOM   2111  CG  LYS A 168      10.353  24.770   4.476  1.00 61.84           C  
ATOM   2112  CD  LYS A 168      11.300  24.559   3.290  1.00 62.84           C  
ATOM   2113  CE  LYS A 168      10.801  25.148   1.982  1.00 63.48           C  
ATOM   2114  NZ  LYS A 168      10.886  26.610   1.996  1.00 63.58           N1+
ATOM   2115  H   LYS A 168      10.347  26.002   7.511  1.00 59.99           H  
ATOM   2116  HA  LYS A 168       9.030  23.496   6.565  1.00 60.86           H  
ATOM   2117  HB2 LYS A 168      11.841  24.615   6.026  1.00 62.17           H  
ATOM   2118  HB3 LYS A 168      11.238  23.069   5.446  1.00 62.17           H  
ATOM   2119  HG2 LYS A 168       9.370  24.346   4.238  1.00 61.84           H  
ATOM   2120  HG3 LYS A 168      10.212  25.839   4.671  1.00 61.84           H  
ATOM   2121  HD2 LYS A 168      12.292  24.963   3.530  1.00 62.84           H  
ATOM   2122  HD3 LYS A 168      11.433  23.480   3.138  1.00 62.84           H  
ATOM   2123  HE2 LYS A 168      11.434  24.812   1.154  1.00 63.48           H  
ATOM   2124  HE3 LYS A 168       9.762  24.880   1.767  1.00 63.48           H  
ATOM   2125  HZ1 LYS A 168      10.169  27.151   2.542  1.00 63.58           H  
ATOM   2126  HZ2 LYS A 168      11.805  26.948   2.374  1.00 63.58           H  
ATOM   2127  HZ3 LYS A 168      10.912  27.008   1.026  1.00 63.58           H  
ATOM   2128  N   LYS A 169      10.242  21.792   7.976  1.00 72.80           N  
ATOM   2129  CA  LYS A 169      10.948  20.845   8.846  1.00 73.77           C  
ATOM   2130  C   LYS A 169      12.342  20.589   8.249  1.00 72.01           C  
ATOM   2131  O   LYS A 169      13.369  20.587   8.927  1.00 71.65           O  
ATOM   2132  CB  LYS A 169      10.158  19.542   9.010  1.00 76.95           C  
ATOM   2133  CG  LYS A 169      10.837  18.596  10.006  1.00 78.29           C  
ATOM   2134  CD  LYS A 169      10.013  17.348  10.332  1.00 80.49           C  
ATOM   2135  CE  LYS A 169      10.368  16.118   9.508  1.00 81.21           C  
ATOM   2136  NZ  LYS A 169       9.879  16.218   8.122  1.00 81.44           N1+
ATOM   2137  H   LYS A 169       9.463  21.476   7.408  1.00 72.80           H  
ATOM   2138  HA  LYS A 169      11.085  21.328   9.821  1.00 73.77           H  
ATOM   2139  HB2 LYS A 169       9.149  19.781   9.368  1.00 76.95           H  
ATOM   2140  HB3 LYS A 169      10.030  19.048   8.042  1.00 76.95           H  
ATOM   2141  HG2 LYS A 169      11.831  18.305   9.649  1.00 78.29           H  
ATOM   2142  HG3 LYS A 169      10.994  19.149  10.941  1.00 78.29           H  
ATOM   2143  HD2 LYS A 169      10.217  17.091  11.380  1.00 80.49           H  
ATOM   2144  HD3 LYS A 169       8.939  17.560  10.276  1.00 80.49           H  
ATOM   2145  HE2 LYS A 169      11.446  15.936   9.463  1.00 81.21           H  
ATOM   2146  HE3 LYS A 169       9.881  15.235   9.934  1.00 81.21           H  
ATOM   2147  HZ1 LYS A 169       9.885  15.307   7.650  1.00 81.44           H  
ATOM   2148  HZ2 LYS A 169       8.928  16.598   8.065  1.00 81.44           H  
ATOM   2149  HZ3 LYS A 169      10.485  16.824   7.502  1.00 81.44           H  
ATOM   2150  N   GLN A 170      12.346  20.292   6.898  1.00 61.19           N  
ATOM   2151  CA  GLN A 170      13.593  20.123   6.168  1.00 60.56           C  
ATOM   2152  C   GLN A 170      13.991  21.559   5.791  1.00 58.68           C  
ATOM   2153  O   GLN A 170      13.626  22.094   4.747  1.00 56.80           O  
ATOM   2154  CB  GLN A 170      13.447  19.257   4.913  1.00 62.25           C  
ATOM   2155  CG  GLN A 170      13.203  17.781   5.226  1.00 64.76           C  
ATOM   2156  CD  GLN A 170      11.729  17.459   5.325  1.00 66.55           C  
ATOM   2157  OE1 GLN A 170      11.137  17.339   6.398  1.00 66.76           O  
ATOM   2158  NE2 GLN A 170      11.088  17.330   4.126  1.00 67.01           N  
ATOM   2159  H   GLN A 170      11.467  20.256   6.395  1.00 61.19           H  
ATOM   2160  HA  GLN A 170      14.359  19.700   6.829  1.00 60.56           H  
ATOM   2161  HB2 GLN A 170      12.656  19.653   4.263  1.00 62.25           H  
ATOM   2162  HB3 GLN A 170      14.382  19.331   4.342  1.00 62.25           H  
ATOM   2163  HG2 GLN A 170      13.621  17.168   4.419  1.00 64.76           H  
ATOM   2164  HG3 GLN A 170      13.703  17.470   6.150  1.00 64.76           H  
ATOM   2165 HE21 GLN A 170      11.559  17.465   3.237  1.00 67.01           H  
ATOM   2166 HE22 GLN A 170      10.101  17.106   4.103  1.00 67.01           H  
ATOM   2167  N   LEU A 171      14.688  22.212   6.792  1.00 51.37           N  
ATOM   2168  CA  LEU A 171      15.146  23.591   6.652  1.00 51.08           C  
ATOM   2169  C   LEU A 171      16.194  23.698   5.526  1.00 50.98           C  
ATOM   2170  O   LEU A 171      16.922  22.746   5.229  1.00 52.04           O  
ATOM   2171  CB  LEU A 171      15.800  24.097   7.955  1.00 50.02           C  
ATOM   2172  CG  LEU A 171      14.812  24.420   9.092  1.00 48.89           C  
ATOM   2173  CD1 LEU A 171      15.585  24.673  10.390  1.00 48.88           C  
ATOM   2174  CD2 LEU A 171      13.949  25.645   8.781  1.00 48.62           C  
ATOM   2175  H   LEU A 171      14.829  21.729   7.679  1.00 51.37           H  
ATOM   2176  HA  LEU A 171      14.269  24.181   6.376  1.00 51.08           H  
ATOM   2177  HB2 LEU A 171      16.511  23.336   8.304  1.00 50.02           H  
ATOM   2178  HB3 LEU A 171      16.405  24.990   7.755  1.00 50.02           H  
ATOM   2179  HG  LEU A 171      14.157  23.557   9.256  1.00 48.89           H  
ATOM   2180 HD11 LEU A 171      14.897  24.888  11.214  1.00 48.88           H  
ATOM   2181 HD12 LEU A 171      16.179  23.797  10.669  1.00 48.88           H  
ATOM   2182 HD13 LEU A 171      16.265  25.526  10.288  1.00 48.88           H  
ATOM   2183 HD21 LEU A 171      13.267  25.856   9.611  1.00 48.62           H  
ATOM   2184 HD22 LEU A 171      14.567  26.535   8.621  1.00 48.62           H  
ATOM   2185 HD23 LEU A 171      13.337  25.495   7.888  1.00 48.62           H  
ATOM   2186  N   PRO A 172      16.307  24.938   4.912  1.00 46.28           N  
ATOM   2187  CA  PRO A 172      17.313  25.183   3.878  1.00 46.85           C  
ATOM   2188  C   PRO A 172      18.762  25.194   4.421  1.00 46.31           C  
ATOM   2189  O   PRO A 172      19.036  25.193   5.625  1.00 45.49           O  
ATOM   2190  CB  PRO A 172      16.913  26.531   3.275  1.00 46.55           C  
ATOM   2191  CG  PRO A 172      16.164  27.230   4.404  1.00 46.42           C  
ATOM   2192  CD  PRO A 172      15.450  26.098   5.115  1.00 45.24           C  
ATOM   2193  HA  PRO A 172      17.250  24.384   3.129  1.00 46.85           H  
ATOM   2194  HB2 PRO A 172      17.759  27.125   2.919  1.00 46.55           H  
ATOM   2195  HB3 PRO A 172      16.228  26.370   2.434  1.00 46.55           H  
ATOM   2196  HG2 PRO A 172      16.871  27.692   5.097  1.00 46.42           H  
ATOM   2197  HG3 PRO A 172      15.482  28.006   4.049  1.00 46.42           H  
ATOM   2198  HD2 PRO A 172      15.296  26.309   6.174  1.00 45.24           H  
ATOM   2199  HD3 PRO A 172      14.482  25.883   4.649  1.00 45.24           H  
ATOM   2200  N   ASP A 173      19.718  25.186   3.422  1.00 49.74           N  
ATOM   2201  CA  ASP A 173      21.129  24.926   3.658  1.00 50.60           C  
ATOM   2202  C   ASP A 173      21.861  26.253   3.966  1.00 49.63           C  
ATOM   2203  O   ASP A 173      21.598  27.320   3.411  1.00 49.91           O  
ATOM   2204  CB  ASP A 173      21.700  24.194   2.445  1.00 53.24           C  
ATOM   2205  CG  ASP A 173      23.195  24.328   2.587  1.00 55.92           C  
ATOM   2206  OD1 ASP A 173      23.711  25.199   1.819  1.00 56.42           O  
ATOM   2207  OD2 ASP A 173      23.701  23.723   3.573  1.00 57.32           O1-
ATOM   2208  H   ASP A 173      19.446  25.379   2.462  1.00 49.74           H  
ATOM   2209  HA  ASP A 173      21.200  24.283   4.546  1.00 50.60           H  
ATOM   2210  HB2 ASP A 173      21.396  23.142   2.433  1.00 53.24           H  
ATOM   2211  HB3 ASP A 173      21.368  24.646   1.504  1.00 53.24           H  
ATOM   2212  N   SER A 174      22.933  26.067   4.823  1.00 40.89           N  
ATOM   2213  CA  SER A 174      23.720  27.145   5.377  1.00 40.71           C  
ATOM   2214  C   SER A 174      24.894  27.593   4.493  1.00 41.50           C  
ATOM   2215  O   SER A 174      25.696  28.435   4.901  1.00 40.09           O  
ATOM   2216  CB  SER A 174      24.189  26.792   6.787  1.00 38.21           C  
ATOM   2217  OG  SER A 174      25.010  25.615   6.798  1.00 41.05           O  
ATOM   2218  H   SER A 174      23.242  25.106   5.030  1.00 40.89           H  
ATOM   2219  HA  SER A 174      23.062  28.021   5.444  1.00 40.71           H  
ATOM   2220  HB2 SER A 174      24.758  27.612   7.232  1.00 38.21           H  
ATOM   2221  HB3 SER A 174      23.319  26.593   7.425  1.00 38.21           H  
ATOM   2222  HG  SER A 174      25.106  25.398   7.792  1.00 41.05           H  
ATOM   2223  N   ASN A 175      24.936  27.101   3.210  1.00 47.25           N  
ATOM   2224  CA  ASN A 175      25.762  27.665   2.154  1.00 47.85           C  
ATOM   2225  C   ASN A 175      24.859  28.151   1.001  1.00 48.44           C  
ATOM   2226  O   ASN A 175      25.117  29.219   0.431  1.00 49.69           O  
ATOM   2227  CB  ASN A 175      26.819  26.688   1.666  1.00 49.05           C  
ATOM   2228  CG  ASN A 175      27.818  27.447   0.827  1.00 50.79           C  
ATOM   2229  OD1 ASN A 175      28.426  28.445   1.209  1.00 51.64           O  
ATOM   2230  ND2 ASN A 175      27.969  26.966  -0.438  1.00 50.15           N  
ATOM   2231  H   ASN A 175      24.348  26.298   2.945  1.00 47.25           H  
ATOM   2232  HA  ASN A 175      26.243  28.562   2.558  1.00 47.85           H  
ATOM   2233  HB2 ASN A 175      27.364  26.244   2.505  1.00 49.05           H  
ATOM   2234  HB3 ASN A 175      26.371  25.867   1.095  1.00 49.05           H  
ATOM   2235 HD21 ASN A 175      28.552  27.514  -1.120  1.00 50.15           H  
ATOM   2236 HD22 ASN A 175      27.532  26.129  -0.802  1.00 50.15           H  
ATOM   2237  N   GLU A 176      23.791  27.354   0.615  1.00 50.14           N  
ATOM   2238  CA  GLU A 176      22.872  27.824  -0.426  1.00 49.83           C  
ATOM   2239  C   GLU A 176      22.279  29.189   0.002  1.00 48.00           C  
ATOM   2240  O   GLU A 176      22.122  30.097  -0.820  1.00 48.11           O  
ATOM   2241  CB  GLU A 176      21.747  26.832  -0.773  1.00 50.86           C  
ATOM   2242  CG  GLU A 176      21.237  27.021  -2.219  1.00 53.58           C  
ATOM   2243  CD  GLU A 176      19.854  26.450  -2.587  1.00 54.91           C  
ATOM   2244  OE1 GLU A 176      19.141  26.091  -1.610  1.00 55.85           O  
ATOM   2245  OE2 GLU A 176      19.567  26.463  -3.823  1.00 55.64           O1-
ATOM   2246  H   GLU A 176      23.686  26.400   1.054  1.00 50.14           H  
ATOM   2247  HA  GLU A 176      23.496  28.004  -1.311  1.00 49.83           H  
ATOM   2248  HB2 GLU A 176      22.111  25.802  -0.678  1.00 50.86           H  
ATOM   2249  HB3 GLU A 176      20.925  26.938  -0.055  1.00 50.86           H  
ATOM   2250  HG2 GLU A 176      21.181  28.091  -2.444  1.00 53.58           H  
ATOM   2251  HG3 GLU A 176      21.975  26.594  -2.909  1.00 53.58           H  
ATOM   2252  N   ILE A 177      21.938  29.342   1.338  1.00 42.04           N  
ATOM   2253  CA  ILE A 177      21.460  30.638   1.841  1.00 40.84           C  
ATOM   2254  C   ILE A 177      22.531  31.720   1.600  1.00 40.80           C  
ATOM   2255  O   ILE A 177      22.232  32.841   1.177  1.00 41.25           O  
ATOM   2256  CB  ILE A 177      21.106  30.569   3.353  1.00 39.89           C  
ATOM   2257  CG1 ILE A 177      19.749  29.862   3.548  1.00 40.40           C  
ATOM   2258  CG2 ILE A 177      21.061  31.955   4.017  1.00 39.01           C  
ATOM   2259  CD1 ILE A 177      19.497  29.471   4.996  1.00 39.56           C  
ATOM   2260  H   ILE A 177      22.003  28.533   1.971  1.00 42.04           H  
ATOM   2261  HA  ILE A 177      20.580  30.915   1.247  1.00 40.84           H  
ATOM   2262  HB  ILE A 177      21.885  29.989   3.868  1.00 39.89           H  
ATOM   2263 HG12 ILE A 177      18.935  30.512   3.204  1.00 40.40           H  
ATOM   2264 HG13 ILE A 177      19.698  28.957   2.932  1.00 40.40           H  
ATOM   2265 HG21 ILE A 177      20.776  31.896   5.070  1.00 39.01           H  
ATOM   2266 HG22 ILE A 177      22.037  32.450   3.999  1.00 39.01           H  
ATOM   2267 HG23 ILE A 177      20.338  32.598   3.512  1.00 39.01           H  
ATOM   2268 HD11 ILE A 177      18.550  28.939   5.070  1.00 39.56           H  
ATOM   2269 HD12 ILE A 177      20.286  28.815   5.374  1.00 39.56           H  
ATOM   2270 HD13 ILE A 177      19.427  30.339   5.655  1.00 39.56           H  
ATOM   2271  N   VAL A 178      23.815  31.383   1.991  1.00 40.41           N  
ATOM   2272  CA  VAL A 178      24.896  32.363   2.030  1.00 40.98           C  
ATOM   2273  C   VAL A 178      25.230  32.736   0.577  1.00 41.02           C  
ATOM   2274  O   VAL A 178      25.429  33.909   0.249  1.00 41.46           O  
ATOM   2275  CB  VAL A 178      26.112  31.844   2.819  1.00 40.49           C  
ATOM   2276  CG1 VAL A 178      27.279  32.834   2.807  1.00 40.66           C  
ATOM   2277  CG2 VAL A 178      25.732  31.568   4.278  1.00 38.66           C  
ATOM   2278  H   VAL A 178      24.009  30.418   2.244  1.00 40.41           H  
ATOM   2279  HA  VAL A 178      24.492  33.264   2.508  1.00 40.98           H  
ATOM   2280  HB  VAL A 178      26.463  30.907   2.371  1.00 40.49           H  
ATOM   2281 HG11 VAL A 178      28.108  32.464   3.419  1.00 40.66           H  
ATOM   2282 HG12 VAL A 178      27.661  32.975   1.796  1.00 40.66           H  
ATOM   2283 HG13 VAL A 178      26.981  33.810   3.201  1.00 40.66           H  
ATOM   2284 HG21 VAL A 178      26.587  31.161   4.826  1.00 38.66           H  
ATOM   2285 HG22 VAL A 178      25.411  32.482   4.787  1.00 38.66           H  
ATOM   2286 HG23 VAL A 178      24.915  30.845   4.348  1.00 38.66           H  
ATOM   2287  N   GLU A 179      25.308  31.713  -0.337  1.00 43.11           N  
ATOM   2288  CA  GLU A 179      25.613  31.971  -1.735  1.00 45.78           C  
ATOM   2289  C   GLU A 179      24.473  32.707  -2.437  1.00 45.76           C  
ATOM   2290  O   GLU A 179      24.715  33.535  -3.329  1.00 45.39           O  
ATOM   2291  CB  GLU A 179      25.982  30.702  -2.504  1.00 46.39           C  
ATOM   2292  CG  GLU A 179      27.363  30.226  -2.079  1.00 48.00           C  
ATOM   2293  CD  GLU A 179      27.946  29.039  -2.825  1.00 49.82           C  
ATOM   2294  OE1 GLU A 179      27.489  28.783  -3.969  1.00 49.85           O  
ATOM   2295  OE2 GLU A 179      28.861  28.441  -2.175  1.00 50.40           O1-
ATOM   2296  H   GLU A 179      25.154  30.738  -0.028  1.00 43.11           H  
ATOM   2297  HA  GLU A 179      26.459  32.664  -1.750  1.00 45.78           H  
ATOM   2298  HB2 GLU A 179      25.241  29.911  -2.337  1.00 46.39           H  
ATOM   2299  HB3 GLU A 179      25.980  30.907  -3.582  1.00 46.39           H  
ATOM   2300  HG2 GLU A 179      28.080  31.039  -2.218  1.00 48.00           H  
ATOM   2301  HG3 GLU A 179      27.357  29.991  -1.009  1.00 48.00           H  
ATOM   2302  N   LYS A 180      23.187  32.321  -2.104  1.00 50.78           N  
ATOM   2303  CA  LYS A 180      22.045  32.958  -2.734  1.00 52.11           C  
ATOM   2304  C   LYS A 180      21.922  34.400  -2.252  1.00 51.02           C  
ATOM   2305  O   LYS A 180      21.785  35.313  -3.071  1.00 52.38           O  
ATOM   2306  CB  LYS A 180      20.714  32.239  -2.490  1.00 53.32           C  
ATOM   2307  CG  LYS A 180      20.531  31.056  -3.442  1.00 54.62           C  
ATOM   2308  CD  LYS A 180      19.209  30.328  -3.173  1.00 56.71           C  
ATOM   2309  CE  LYS A 180      18.794  29.391  -4.302  1.00 58.52           C  
ATOM   2310  NZ  LYS A 180      18.555  30.161  -5.540  1.00 59.41           N1+
ATOM   2311  H   LYS A 180      23.025  31.564  -1.426  1.00 50.78           H  
ATOM   2312  HA  LYS A 180      22.250  33.006  -3.812  1.00 52.11           H  
ATOM   2313  HB2 LYS A 180      20.622  31.921  -1.446  1.00 53.32           H  
ATOM   2314  HB3 LYS A 180      19.886  32.940  -2.661  1.00 53.32           H  
ATOM   2315  HG2 LYS A 180      20.563  31.435  -4.469  1.00 54.62           H  
ATOM   2316  HG3 LYS A 180      21.363  30.350  -3.347  1.00 54.62           H  
ATOM   2317  HD2 LYS A 180      19.308  29.750  -2.248  1.00 56.71           H  
ATOM   2318  HD3 LYS A 180      18.406  31.054  -2.998  1.00 56.71           H  
ATOM   2319  HE2 LYS A 180      19.585  28.686  -4.549  1.00 58.52           H  
ATOM   2320  HE3 LYS A 180      17.864  28.868  -4.061  1.00 58.52           H  
ATOM   2321  HZ1 LYS A 180      18.266  31.199  -5.359  1.00 59.41           H  
ATOM   2322  HZ2 LYS A 180      19.403  30.274  -6.104  1.00 59.41           H  
ATOM   2323  HZ3 LYS A 180      17.818  29.765  -6.127  1.00 59.41           H  
ATOM   2324  N   LEU A 181      21.825  34.611  -0.894  1.00 45.12           N  
ATOM   2325  CA  LEU A 181      21.392  35.904  -0.385  1.00 43.57           C  
ATOM   2326  C   LEU A 181      22.591  36.840  -0.162  1.00 42.51           C  
ATOM   2327  O   LEU A 181      22.493  38.063  -0.286  1.00 41.22           O  
ATOM   2328  CB  LEU A 181      20.569  35.753   0.901  1.00 42.29           C  
ATOM   2329  CG  LEU A 181      19.316  34.859   0.758  1.00 42.85           C  
ATOM   2330  CD1 LEU A 181      18.622  34.720   2.113  1.00 43.75           C  
ATOM   2331  CD2 LEU A 181      18.324  35.386  -0.280  1.00 43.05           C  
ATOM   2332  H   LEU A 181      22.043  33.852  -0.231  1.00 45.12           H  
ATOM   2333  HA  LEU A 181      20.777  36.391  -1.151  1.00 43.57           H  
ATOM   2334  HB2 LEU A 181      21.206  35.335   1.690  1.00 42.29           H  
ATOM   2335  HB3 LEU A 181      20.271  36.748   1.253  1.00 42.29           H  
ATOM   2336  HG  LEU A 181      19.628  33.854   0.450  1.00 42.85           H  
ATOM   2337 HD11 LEU A 181      17.809  33.989   2.060  1.00 43.75           H  
ATOM   2338 HD12 LEU A 181      19.324  34.385   2.879  1.00 43.75           H  
ATOM   2339 HD13 LEU A 181      18.204  35.672   2.450  1.00 43.75           H  
ATOM   2340 HD21 LEU A 181      17.416  34.773  -0.295  1.00 43.05           H  
ATOM   2341 HD22 LEU A 181      18.031  36.419  -0.063  1.00 43.05           H  
ATOM   2342 HD23 LEU A 181      18.748  35.356  -1.289  1.00 43.05           H  
ATOM   2343  N   LEU A 182      23.728  36.249   0.351  1.00 43.25           N  
ATOM   2344  CA  LEU A 182      24.741  37.036   1.035  1.00 42.31           C  
ATOM   2345  C   LEU A 182      26.028  37.219   0.220  1.00 43.56           C  
ATOM   2346  O   LEU A 182      26.617  38.306   0.245  1.00 42.78           O  
ATOM   2347  CB  LEU A 182      25.049  36.451   2.419  1.00 41.21           C  
ATOM   2348  CG  LEU A 182      23.829  36.283   3.349  1.00 41.37           C  
ATOM   2349  CD1 LEU A 182      24.289  35.773   4.716  1.00 39.81           C  
ATOM   2350  CD2 LEU A 182      23.031  37.575   3.529  1.00 40.88           C  
ATOM   2351  H   LEU A 182      23.875  35.241   0.259  1.00 43.25           H  
ATOM   2352  HA  LEU A 182      24.353  38.052   1.178  1.00 42.31           H  
ATOM   2353  HB2 LEU A 182      25.543  35.481   2.307  1.00 41.21           H  
ATOM   2354  HB3 LEU A 182      25.780  37.096   2.910  1.00 41.21           H  
ATOM   2355  HG  LEU A 182      23.164  35.523   2.926  1.00 41.37           H  
ATOM   2356 HD11 LEU A 182      23.430  35.589   5.370  1.00 39.81           H  
ATOM   2357 HD12 LEU A 182      24.837  34.832   4.615  1.00 39.81           H  
ATOM   2358 HD13 LEU A 182      24.945  36.498   5.210  1.00 39.81           H  
ATOM   2359 HD21 LEU A 182      22.242  37.444   4.277  1.00 40.88           H  
ATOM   2360 HD22 LEU A 182      23.677  38.397   3.853  1.00 40.88           H  
ATOM   2361 HD23 LEU A 182      22.540  37.879   2.601  1.00 40.88           H  
ATOM   2362  N   LEU A 183      26.579  36.107  -0.393  1.00 47.83           N  
ATOM   2363  CA  LEU A 183      27.887  36.205  -1.028  1.00 48.92           C  
ATOM   2364  C   LEU A 183      27.949  37.272  -2.144  1.00 49.38           C  
ATOM   2365  O   LEU A 183      27.083  37.458  -2.998  1.00 50.74           O  
ATOM   2366  CB  LEU A 183      28.431  34.927  -1.676  1.00 50.44           C  
ATOM   2367  CG  LEU A 183      29.064  33.864  -0.762  1.00 51.69           C  
ATOM   2368  CD1 LEU A 183      29.969  32.974  -1.624  1.00 53.11           C  
ATOM   2369  CD2 LEU A 183      29.883  34.420   0.402  1.00 51.47           C  
ATOM   2370  H   LEU A 183      26.076  35.205  -0.345  1.00 47.83           H  
ATOM   2371  HA  LEU A 183      28.555  36.533  -0.230  1.00 48.92           H  
ATOM   2372  HB2 LEU A 183      27.642  34.461  -2.278  1.00 50.44           H  
ATOM   2373  HB3 LEU A 183      29.203  35.215  -2.405  1.00 50.44           H  
ATOM   2374  HG  LEU A 183      28.262  33.243  -0.352  1.00 51.69           H  
ATOM   2375 HD11 LEU A 183      30.241  32.065  -1.087  1.00 53.11           H  
ATOM   2376 HD12 LEU A 183      29.472  32.681  -2.553  1.00 53.11           H  
ATOM   2377 HD13 LEU A 183      30.895  33.494  -1.897  1.00 53.11           H  
ATOM   2378 HD21 LEU A 183      30.381  33.612   0.947  1.00 51.47           H  
ATOM   2379 HD22 LEU A 183      30.657  35.110   0.051  1.00 51.47           H  
ATOM   2380 HD23 LEU A 183      29.247  34.944   1.123  1.00 51.47           H  
ATOM   2381  N   ARG A 184      29.156  37.949  -2.079  1.00 38.75           N  
ATOM   2382  CA  ARG A 184      29.477  39.138  -2.834  1.00 39.71           C  
ATOM   2383  C   ARG A 184      29.556  38.853  -4.328  1.00 39.22           C  
ATOM   2384  O   ARG A 184      30.387  38.103  -4.831  1.00 40.01           O  
ATOM   2385  CB  ARG A 184      30.783  39.754  -2.326  1.00 38.87           C  
ATOM   2386  CG  ARG A 184      31.127  41.074  -3.006  1.00 38.26           C  
ATOM   2387  CD  ARG A 184      32.111  41.881  -2.167  1.00 37.97           C  
ATOM   2388  NE  ARG A 184      31.417  42.581  -1.074  1.00 37.03           N  
ATOM   2389  CZ  ARG A 184      32.041  42.971   0.063  1.00 36.61           C  
ATOM   2390  NH1 ARG A 184      33.373  42.934   0.217  1.00 37.03           N  
ATOM   2391  NH2 ARG A 184      31.330  43.420   1.113  1.00 35.82           N1+
ATOM   2392  H   ARG A 184      29.864  37.639  -1.401  1.00 38.75           H  
ATOM   2393  HA  ARG A 184      28.674  39.838  -2.637  1.00 39.71           H  
ATOM   2394  HB2 ARG A 184      30.682  39.939  -1.254  1.00 38.87           H  
ATOM   2395  HB3 ARG A 184      31.618  39.051  -2.445  1.00 38.87           H  
ATOM   2396  HG2 ARG A 184      31.564  40.873  -3.990  1.00 38.26           H  
ATOM   2397  HG3 ARG A 184      30.211  41.650  -3.150  1.00 38.26           H  
ATOM   2398  HD2 ARG A 184      32.868  41.210  -1.750  1.00 37.97           H  
ATOM   2399  HD3 ARG A 184      32.594  42.638  -2.788  1.00 37.97           H  
ATOM   2400  HE  ARG A 184      30.447  42.936  -1.171  1.00 37.03           H  
ATOM   2401 HH11 ARG A 184      33.770  43.149   1.141  1.00 37.03           H  
ATOM   2402 HH12 ARG A 184      34.091  42.731  -0.558  1.00 37.03           H  
ATOM   2403 HH21 ARG A 184      31.835  43.761   1.929  1.00 35.82           H  
ATOM   2404 HH22 ARG A 184      30.330  43.181   1.195  1.00 35.82           H  
ATOM   2405  N   ARG A 185      28.573  39.536  -5.034  1.00 49.70           N  
ATOM   2406  CA  ARG A 185      28.574  39.565  -6.489  1.00 52.66           C  
ATOM   2407  C   ARG A 185      29.388  40.773  -7.002  1.00 52.97           C  
ATOM   2408  O   ARG A 185      29.853  40.808  -8.141  1.00 54.15           O  
ATOM   2409  CB  ARG A 185      27.141  39.594  -7.033  1.00 53.22           C  
ATOM   2410  CG  ARG A 185      26.258  38.412  -6.596  1.00 53.97           C  
ATOM   2411  CD  ARG A 185      26.845  37.043  -6.919  1.00 55.08           C  
ATOM   2412  NE  ARG A 185      25.836  35.970  -6.845  1.00 53.88           N  
ATOM   2413  CZ  ARG A 185      25.500  35.280  -5.721  1.00 52.15           C  
ATOM   2414  NH1 ARG A 185      25.912  35.610  -4.480  1.00 52.26           N  
ATOM   2415  NH2 ARG A 185      24.689  34.202  -5.813  1.00 51.58           N1+
ATOM   2416  H   ARG A 185      27.828  40.027  -4.521  1.00 49.70           H  
ATOM   2417  HA  ARG A 185      29.095  38.674  -6.857  1.00 52.66           H  
ATOM   2418  HB2 ARG A 185      26.647  40.524  -6.722  1.00 53.22           H  
ATOM   2419  HB3 ARG A 185      27.176  39.623  -8.130  1.00 53.22           H  
ATOM   2420  HG2 ARG A 185      26.058  38.470  -5.521  1.00 53.97           H  
ATOM   2421  HG3 ARG A 185      25.285  38.513  -7.091  1.00 53.97           H  
ATOM   2422  HD2 ARG A 185      27.233  37.030  -7.944  1.00 55.08           H  
ATOM   2423  HD3 ARG A 185      27.681  36.785  -6.260  1.00 55.08           H  
ATOM   2424  HE  ARG A 185      25.444  35.629  -7.716  1.00 53.88           H  
ATOM   2425 HH11 ARG A 185      25.584  35.026  -3.704  1.00 52.26           H  
ATOM   2426 HH12 ARG A 185      26.442  36.452  -4.222  1.00 52.26           H  
ATOM   2427 HH21 ARG A 185      24.500  33.697  -4.934  1.00 51.58           H  
ATOM   2428 HH22 ARG A 185      24.334  33.829  -6.681  1.00 51.58           H  
ATOM   2429  N   LYS A 186      29.449  41.851  -6.145  1.00 55.35           N  
ATOM   2430  CA  LYS A 186      30.236  43.039  -6.439  1.00 55.71           C  
ATOM   2431  C   LYS A 186      30.464  43.715  -5.086  1.00 54.62           C  
ATOM   2432  O   LYS A 186      29.603  43.731  -4.206  1.00 52.20           O  
ATOM   2433  CB  LYS A 186      29.481  44.009  -7.366  1.00 57.89           C  
ATOM   2434  CG  LYS A 186      30.352  45.191  -7.806  1.00 59.53           C  
ATOM   2435  CD  LYS A 186      29.540  46.338  -8.408  1.00 60.77           C  
ATOM   2436  CE  LYS A 186      30.354  47.627  -8.468  1.00 62.05           C  
ATOM   2437  NZ  LYS A 186      30.354  48.314  -7.155  1.00 61.67           N1+
ATOM   2438  H   LYS A 186      28.933  41.824  -5.266  1.00 55.35           H  
ATOM   2439  HA  LYS A 186      31.189  42.730  -6.884  1.00 55.71           H  
ATOM   2440  HB2 LYS A 186      29.121  43.482  -8.258  1.00 57.89           H  
ATOM   2441  HB3 LYS A 186      28.587  44.381  -6.847  1.00 57.89           H  
ATOM   2442  HG2 LYS A 186      30.917  45.584  -6.964  1.00 59.53           H  
ATOM   2443  HG3 LYS A 186      31.095  44.844  -8.534  1.00 59.53           H  
ATOM   2444  HD2 LYS A 186      29.239  46.053  -9.423  1.00 60.77           H  
ATOM   2445  HD3 LYS A 186      28.619  46.505  -7.837  1.00 60.77           H  
ATOM   2446  HE2 LYS A 186      31.398  47.453  -8.746  1.00 62.05           H  
ATOM   2447  HE3 LYS A 186      29.906  48.333  -9.175  1.00 62.05           H  
ATOM   2448  HZ1 LYS A 186      29.408  48.586  -6.867  1.00 61.67           H  
ATOM   2449  HZ2 LYS A 186      30.725  47.748  -6.340  1.00 61.67           H  
ATOM   2450  HZ3 LYS A 186      30.931  49.163  -7.171  1.00 61.67           H  
ATOM   2451  N   PHE A 187      31.665  44.393  -4.968  1.00 48.60           N  
ATOM   2452  CA  PHE A 187      31.859  45.312  -3.851  1.00 45.97           C  
ATOM   2453  C   PHE A 187      30.916  46.513  -4.090  1.00 44.81           C  
ATOM   2454  O   PHE A 187      31.024  47.272  -5.061  1.00 46.52           O  
ATOM   2455  CB  PHE A 187      33.310  45.796  -3.729  1.00 45.67           C  
ATOM   2456  CG  PHE A 187      33.480  46.730  -2.552  1.00 45.18           C  
ATOM   2457  CD1 PHE A 187      33.437  46.235  -1.244  1.00 45.66           C  
ATOM   2458  CD2 PHE A 187      33.599  48.110  -2.750  1.00 44.62           C  
ATOM   2459  CE1 PHE A 187      33.454  47.104  -0.153  1.00 44.92           C  
ATOM   2460  CE2 PHE A 187      33.642  48.976  -1.660  1.00 45.10           C  
ATOM   2461  CZ  PHE A 187      33.546  48.476  -0.363  1.00 44.87           C  
ATOM   2462  H   PHE A 187      32.411  44.255  -5.644  1.00 48.60           H  
ATOM   2463  HA  PHE A 187      31.560  44.791  -2.936  1.00 45.97           H  
ATOM   2464  HB2 PHE A 187      33.984  44.940  -3.605  1.00 45.67           H  
ATOM   2465  HB3 PHE A 187      33.629  46.295  -4.653  1.00 45.67           H  
ATOM   2466  HD1 PHE A 187      33.377  45.165  -1.074  1.00 45.66           H  
ATOM   2467  HD2 PHE A 187      33.641  48.518  -3.757  1.00 44.62           H  
ATOM   2468  HE1 PHE A 187      33.390  46.712   0.858  1.00 44.92           H  
ATOM   2469  HE2 PHE A 187      33.741  50.046  -1.821  1.00 45.10           H  
ATOM   2470  HZ  PHE A 187      33.542  49.159   0.483  1.00 44.87           H  
ATOM   2471  N   ILE A 188      29.896  46.604  -3.161  1.00 40.52           N  
ATOM   2472  CA  ILE A 188      28.935  47.706  -3.106  1.00 39.26           C  
ATOM   2473  C   ILE A 188      29.195  48.412  -1.750  1.00 39.93           C  
ATOM   2474  O   ILE A 188      29.021  47.800  -0.686  1.00 38.44           O  
ATOM   2475  CB  ILE A 188      27.479  47.179  -3.199  1.00 39.05           C  
ATOM   2476  CG1 ILE A 188      27.235  46.508  -4.571  1.00 38.98           C  
ATOM   2477  CG2 ILE A 188      26.468  48.312  -2.967  1.00 38.30           C  
ATOM   2478  CD1 ILE A 188      25.914  45.754  -4.656  1.00 38.68           C  
ATOM   2479  H   ILE A 188      29.794  45.856  -2.470  1.00 40.52           H  
ATOM   2480  HA  ILE A 188      29.125  48.367  -3.953  1.00 39.26           H  
ATOM   2481  HB  ILE A 188      27.324  46.426  -2.416  1.00 39.05           H  
ATOM   2482 HG12 ILE A 188      27.276  47.259  -5.369  1.00 38.98           H  
ATOM   2483 HG13 ILE A 188      28.032  45.789  -4.781  1.00 38.98           H  
ATOM   2484 HG21 ILE A 188      25.439  47.943  -2.999  1.00 38.30           H  
ATOM   2485 HG22 ILE A 188      26.601  48.772  -1.983  1.00 38.30           H  
ATOM   2486 HG23 ILE A 188      26.573  49.095  -3.725  1.00 38.30           H  
ATOM   2487 HD11 ILE A 188      25.855  45.212  -5.606  1.00 38.68           H  
ATOM   2488 HD12 ILE A 188      25.826  45.024  -3.846  1.00 38.68           H  
ATOM   2489 HD13 ILE A 188      25.057  46.431  -4.612  1.00 38.68           H  
ATOM   2490  N   PRO A 189      29.628  49.726  -1.808  1.00 48.98           N  
ATOM   2491  CA  PRO A 189      29.967  50.497  -0.612  1.00 48.93           C  
ATOM   2492  C   PRO A 189      28.727  50.985   0.143  1.00 48.47           C  
ATOM   2493  O   PRO A 189      27.590  50.924  -0.321  1.00 47.98           O  
ATOM   2494  CB  PRO A 189      30.748  51.695  -1.151  1.00 48.97           C  
ATOM   2495  CG  PRO A 189      30.127  51.928  -2.520  1.00 48.93           C  
ATOM   2496  CD  PRO A 189      29.842  50.519  -3.009  1.00 48.41           C  
ATOM   2497  HA  PRO A 189      30.582  49.887   0.048  1.00 48.93           H  
ATOM   2498  HB2 PRO A 189      30.679  52.582  -0.520  1.00 48.97           H  
ATOM   2499  HB3 PRO A 189      31.803  51.434  -1.272  1.00 48.97           H  
ATOM   2500  HG2 PRO A 189      29.189  52.487  -2.415  1.00 48.93           H  
ATOM   2501  HG3 PRO A 189      30.780  52.485  -3.197  1.00 48.93           H  
ATOM   2502  HD2 PRO A 189      28.964  50.488  -3.660  1.00 48.41           H  
ATOM   2503  HD3 PRO A 189      30.703  50.099  -3.542  1.00 48.41           H  
ATOM   2504  N   ASP A 190      29.009  51.541   1.373  1.00 47.28           N  
ATOM   2505  CA  ASP A 190      27.972  52.118   2.222  1.00 46.73           C  
ATOM   2506  C   ASP A 190      27.658  53.589   1.826  1.00 46.62           C  
ATOM   2507  O   ASP A 190      28.540  54.455   1.852  1.00 47.54           O  
ATOM   2508  CB  ASP A 190      28.453  52.078   3.670  1.00 47.18           C  
ATOM   2509  CG  ASP A 190      27.467  52.754   4.595  1.00 47.26           C  
ATOM   2510  OD1 ASP A 190      26.280  52.884   4.182  1.00 46.73           O  
ATOM   2511  OD2 ASP A 190      27.959  53.199   5.681  1.00 46.62           O1-
ATOM   2512  H   ASP A 190      29.969  51.525   1.731  1.00 47.28           H  
ATOM   2513  HA  ASP A 190      27.089  51.484   2.119  1.00 46.73           H  
ATOM   2514  HB2 ASP A 190      28.593  51.042   3.999  1.00 47.18           H  
ATOM   2515  HB3 ASP A 190      29.426  52.579   3.766  1.00 47.18           H  
ATOM   2516  N   PRO A 191      26.346  53.918   1.527  1.00 42.61           N  
ATOM   2517  CA  PRO A 191      25.878  55.303   1.464  1.00 42.29           C  
ATOM   2518  C   PRO A 191      25.606  56.031   2.804  1.00 42.56           C  
ATOM   2519  O   PRO A 191      25.399  57.248   2.804  1.00 43.74           O  
ATOM   2520  CB  PRO A 191      24.581  55.213   0.657  1.00 41.97           C  
ATOM   2521  CG  PRO A 191      24.027  53.849   1.040  1.00 42.28           C  
ATOM   2522  CD  PRO A 191      25.272  52.992   1.195  1.00 41.24           C  
ATOM   2523  HA  PRO A 191      26.628  55.904   0.936  1.00 42.29           H  
ATOM   2524  HB2 PRO A 191      23.869  56.019   0.861  1.00 41.97           H  
ATOM   2525  HB3 PRO A 191      24.811  55.223  -0.415  1.00 41.97           H  
ATOM   2526  HG2 PRO A 191      23.500  53.905   1.998  1.00 42.28           H  
ATOM   2527  HG3 PRO A 191      23.333  53.451   0.296  1.00 42.28           H  
ATOM   2528  HD2 PRO A 191      25.136  52.234   1.967  1.00 41.24           H  
ATOM   2529  HD3 PRO A 191      25.533  52.498   0.254  1.00 41.24           H  
ATOM   2530  N   GLN A 192      25.613  55.281   3.963  1.00 47.91           N  
ATOM   2531  CA  GLN A 192      25.496  55.905   5.298  1.00 47.84           C  
ATOM   2532  C   GLN A 192      26.870  56.492   5.704  1.00 47.90           C  
ATOM   2533  O   GLN A 192      27.026  57.180   6.711  1.00 48.97           O  
ATOM   2534  CB  GLN A 192      24.985  54.889   6.323  1.00 45.92           C  
ATOM   2535  CG  GLN A 192      24.545  55.470   7.668  1.00 46.93           C  
ATOM   2536  CD  GLN A 192      23.817  54.417   8.491  1.00 47.55           C  
ATOM   2537  OE1 GLN A 192      23.024  53.610   7.999  1.00 47.72           O  
ATOM   2538  NE2 GLN A 192      24.062  54.464   9.835  1.00 48.32           N  
ATOM   2539  H   GLN A 192      25.734  54.240   3.920  1.00 47.91           H  
ATOM   2540  HA  GLN A 192      24.796  56.745   5.212  1.00 47.84           H  
ATOM   2541  HB2 GLN A 192      24.147  54.352   5.869  1.00 45.92           H  
ATOM   2542  HB3 GLN A 192      25.756  54.142   6.529  1.00 45.92           H  
ATOM   2543  HG2 GLN A 192      25.410  55.841   8.229  1.00 46.93           H  
ATOM   2544  HG3 GLN A 192      23.853  56.306   7.521  1.00 46.93           H  
ATOM   2545 HE21 GLN A 192      24.673  55.130  10.325  1.00 48.32           H  
ATOM   2546 HE22 GLN A 192      23.608  53.806  10.455  1.00 48.32           H  
ATOM   2547  N   GLY A 193      27.897  56.155   4.840  1.00 38.16           N  
ATOM   2548  CA  GLY A 193      29.228  56.727   4.841  1.00 38.62           C  
ATOM   2549  C   GLY A 193      30.284  56.006   5.667  1.00 37.53           C  
ATOM   2550  O   GLY A 193      31.368  56.541   5.917  1.00 38.09           O  
ATOM   2551  H   GLY A 193      27.673  55.462   4.129  1.00 38.16           H  
ATOM   2552  HA2 GLY A 193      29.569  56.743   3.801  1.00 38.62           H  
ATOM   2553  HA3 GLY A 193      29.161  57.757   5.208  1.00 38.62           H  
ATOM   2554  N   SER A 194      29.988  54.720   6.057  1.00 35.73           N  
ATOM   2555  CA  SER A 194      30.858  53.989   6.975  1.00 35.48           C  
ATOM   2556  C   SER A 194      32.245  53.654   6.384  1.00 37.39           C  
ATOM   2557  O   SER A 194      32.416  53.173   5.264  1.00 36.42           O  
ATOM   2558  CB  SER A 194      30.220  52.681   7.455  1.00 34.79           C  
ATOM   2559  OG  SER A 194      28.873  52.912   7.879  1.00 34.43           O  
ATOM   2560  H   SER A 194      29.101  54.269   5.749  1.00 35.73           H  
ATOM   2561  HA  SER A 194      30.981  54.651   7.840  1.00 35.48           H  
ATOM   2562  HB2 SER A 194      30.200  51.924   6.665  1.00 34.79           H  
ATOM   2563  HB3 SER A 194      30.782  52.266   8.295  1.00 34.79           H  
ATOM   2564  HG  SER A 194      28.372  53.020   7.004  1.00 34.43           H  
ATOM   2565  N   ASN A 195      33.274  53.917   7.276  1.00 36.64           N  
ATOM   2566  CA  ASN A 195      34.714  53.829   6.972  1.00 37.81           C  
ATOM   2567  C   ASN A 195      35.342  52.660   7.762  1.00 37.23           C  
ATOM   2568  O   ASN A 195      34.690  51.955   8.541  1.00 37.28           O  
ATOM   2569  CB  ASN A 195      35.385  55.186   7.229  1.00 38.44           C  
ATOM   2570  CG  ASN A 195      35.548  55.516   8.692  1.00 38.53           C  
ATOM   2571  OD1 ASN A 195      35.558  54.658   9.571  1.00 36.58           O  
ATOM   2572  ND2 ASN A 195      35.731  56.833   8.988  1.00 40.18           N  
ATOM   2573  H   ASN A 195      33.027  54.202   8.225  1.00 36.64           H  
ATOM   2574  HA  ASN A 195      34.813  53.583   5.910  1.00 37.81           H  
ATOM   2575  HB2 ASN A 195      36.387  55.202   6.787  1.00 38.44           H  
ATOM   2576  HB3 ASN A 195      34.802  55.985   6.764  1.00 38.44           H  
ATOM   2577 HD21 ASN A 195      35.944  57.115   9.953  1.00 40.18           H  
ATOM   2578 HD22 ASN A 195      35.629  57.601   8.319  1.00 40.18           H  
ATOM   2579  N   MET A 196      36.698  52.428   7.554  1.00 39.94           N  
ATOM   2580  CA  MET A 196      37.353  51.301   8.245  1.00 40.06           C  
ATOM   2581  C   MET A 196      37.601  51.564   9.752  1.00 40.64           C  
ATOM   2582  O   MET A 196      37.764  50.657  10.572  1.00 40.52           O  
ATOM   2583  CB  MET A 196      38.656  50.888   7.560  1.00 40.91           C  
ATOM   2584  CG  MET A 196      38.479  50.224   6.195  1.00 41.64           C  
ATOM   2585  SD  MET A 196      37.705  48.583   6.312  1.00 41.49           S  
ATOM   2586  CE  MET A 196      36.053  48.999   5.703  1.00 39.25           C  
ATOM   2587  H   MET A 196      37.243  53.012   6.913  1.00 39.94           H  
ATOM   2588  HA  MET A 196      36.644  50.471   8.228  1.00 40.06           H  
ATOM   2589  HB2 MET A 196      39.273  51.777   7.413  1.00 40.91           H  
ATOM   2590  HB3 MET A 196      39.238  50.226   8.212  1.00 40.91           H  
ATOM   2591  HG2 MET A 196      37.917  50.868   5.512  1.00 41.64           H  
ATOM   2592  HG3 MET A 196      39.469  50.074   5.750  1.00 41.64           H  
ATOM   2593  HE1 MET A 196      35.380  48.156   5.878  1.00 39.25           H  
ATOM   2594  HE2 MET A 196      35.645  49.873   6.212  1.00 39.25           H  
ATOM   2595  HE3 MET A 196      36.105  49.190   4.629  1.00 39.25           H  
ATOM   2596  N   MET A 197      37.660  52.901  10.085  1.00 38.10           N  
ATOM   2597  CA  MET A 197      37.821  53.359  11.455  1.00 37.54           C  
ATOM   2598  C   MET A 197      36.551  53.032  12.267  1.00 36.63           C  
ATOM   2599  O   MET A 197      36.639  52.834  13.481  1.00 36.28           O  
ATOM   2600  CB  MET A 197      38.150  54.854  11.533  1.00 38.46           C  
ATOM   2601  CG  MET A 197      39.653  55.140  11.504  1.00 40.44           C  
ATOM   2602  SD  MET A 197      40.519  54.662  13.030  1.00 38.93           S  
ATOM   2603  CE  MET A 197      39.901  55.961  14.122  1.00 36.62           C  
ATOM   2604  H   MET A 197      37.526  53.588   9.349  1.00 38.10           H  
ATOM   2605  HA  MET A 197      38.617  52.749  11.900  1.00 37.54           H  
ATOM   2606  HB2 MET A 197      37.709  55.380  10.680  1.00 38.46           H  
ATOM   2607  HB3 MET A 197      37.690  55.305  12.418  1.00 38.46           H  
ATOM   2608  HG2 MET A 197      40.118  54.605  10.672  1.00 40.44           H  
ATOM   2609  HG3 MET A 197      39.833  56.202  11.333  1.00 40.44           H  
ATOM   2610  HE1 MET A 197      40.383  56.907  13.872  1.00 36.62           H  
ATOM   2611  HE2 MET A 197      38.818  56.072  14.067  1.00 36.62           H  
ATOM   2612  HE3 MET A 197      40.155  55.693  15.147  1.00 36.62           H  
ATOM   2613  N   PHE A 198      35.353  53.042  11.592  1.00 38.03           N  
ATOM   2614  CA  PHE A 198      34.102  52.518  12.153  1.00 37.27           C  
ATOM   2615  C   PHE A 198      34.230  50.993  12.189  1.00 36.48           C  
ATOM   2616  O   PHE A 198      33.986  50.330  13.201  1.00 33.63           O  
ATOM   2617  CB  PHE A 198      32.901  52.963  11.302  1.00 36.87           C  
ATOM   2618  CG  PHE A 198      31.584  52.287  11.598  1.00 36.14           C  
ATOM   2619  CD1 PHE A 198      30.706  52.799  12.555  1.00 36.49           C  
ATOM   2620  CD2 PHE A 198      31.211  51.134  10.886  1.00 35.97           C  
ATOM   2621  CE1 PHE A 198      29.476  52.174  12.788  1.00 36.07           C  
ATOM   2622  CE2 PHE A 198      29.986  50.507  11.123  1.00 36.13           C  
ATOM   2623  CZ  PHE A 198      29.116  51.033  12.073  1.00 35.32           C  
ATOM   2624  H   PHE A 198      35.361  53.449  10.644  1.00 38.03           H  
ATOM   2625  HA  PHE A 198      34.003  52.859  13.188  1.00 37.27           H  
ATOM   2626  HB2 PHE A 198      32.780  54.046  11.402  1.00 36.87           H  
ATOM   2627  HB3 PHE A 198      33.114  52.821  10.237  1.00 36.87           H  
ATOM   2628  HD1 PHE A 198      30.957  53.693  13.120  1.00 36.49           H  
ATOM   2629  HD2 PHE A 198      31.869  50.725  10.121  1.00 35.97           H  
ATOM   2630  HE1 PHE A 198      28.797  52.582  13.536  1.00 36.07           H  
ATOM   2631  HE2 PHE A 198      29.706  49.626  10.553  1.00 36.13           H  
ATOM   2632  HZ  PHE A 198      28.149  50.568  12.242  1.00 35.32           H  
ATOM   2633  N   ALA A 199      34.559  50.415  10.977  1.00 32.60           N  
ATOM   2634  CA  ALA A 199      34.441  48.983  10.782  1.00 32.81           C  
ATOM   2635  C   ALA A 199      35.280  48.180  11.773  1.00 32.21           C  
ATOM   2636  O   ALA A 199      34.877  47.089  12.182  1.00 31.47           O  
ATOM   2637  CB  ALA A 199      34.797  48.558   9.366  1.00 33.25           C  
ATOM   2638  H   ALA A 199      34.805  51.011  10.179  1.00 32.60           H  
ATOM   2639  HA  ALA A 199      33.390  48.734  10.978  1.00 32.81           H  
ATOM   2640  HB1 ALA A 199      34.550  47.502   9.207  1.00 33.25           H  
ATOM   2641  HB2 ALA A 199      34.253  49.149   8.623  1.00 33.25           H  
ATOM   2642  HB3 ALA A 199      35.869  48.665   9.179  1.00 33.25           H  
ATOM   2643  N   PHE A 200      36.534  48.669  12.089  1.00 31.70           N  
ATOM   2644  CA  PHE A 200      37.363  47.965  13.071  1.00 32.43           C  
ATOM   2645  C   PHE A 200      37.026  48.307  14.534  1.00 33.02           C  
ATOM   2646  O   PHE A 200      37.507  47.646  15.454  1.00 32.16           O  
ATOM   2647  CB  PHE A 200      38.868  48.164  12.828  1.00 34.35           C  
ATOM   2648  CG  PHE A 200      39.368  47.336  11.669  1.00 36.18           C  
ATOM   2649  CD1 PHE A 200      39.376  45.937  11.760  1.00 36.09           C  
ATOM   2650  CD2 PHE A 200      39.789  47.940  10.479  1.00 36.27           C  
ATOM   2651  CE1 PHE A 200      39.761  45.160  10.669  1.00 35.70           C  
ATOM   2652  CE2 PHE A 200      40.193  47.159   9.393  1.00 36.68           C  
ATOM   2653  CZ  PHE A 200      40.173  45.770   9.487  1.00 36.94           C  
ATOM   2654  H   PHE A 200      36.898  49.511  11.616  1.00 31.70           H  
ATOM   2655  HA  PHE A 200      37.119  46.898  12.988  1.00 32.43           H  
ATOM   2656  HB2 PHE A 200      39.091  49.225  12.662  1.00 34.35           H  
ATOM   2657  HB3 PHE A 200      39.451  47.869  13.710  1.00 34.35           H  
ATOM   2658  HD1 PHE A 200      39.043  45.437  12.669  1.00 36.09           H  
ATOM   2659  HD2 PHE A 200      39.784  49.022  10.380  1.00 36.27           H  
ATOM   2660  HE1 PHE A 200      39.718  44.077  10.740  1.00 35.70           H  
ATOM   2661  HE2 PHE A 200      40.508  47.636   8.470  1.00 36.68           H  
ATOM   2662  HZ  PHE A 200      40.468  45.162   8.638  1.00 36.94           H  
ATOM   2663  N   PHE A 201      36.176  49.379  14.735  1.00 34.01           N  
ATOM   2664  CA  PHE A 201      35.751  49.800  16.079  1.00 32.57           C  
ATOM   2665  C   PHE A 201      34.589  48.887  16.507  1.00 31.91           C  
ATOM   2666  O   PHE A 201      34.446  48.495  17.668  1.00 30.61           O  
ATOM   2667  CB  PHE A 201      35.311  51.266  16.111  1.00 33.02           C  
ATOM   2668  CG  PHE A 201      35.056  51.828  17.491  1.00 33.08           C  
ATOM   2669  CD1 PHE A 201      33.755  51.876  17.996  1.00 32.82           C  
ATOM   2670  CD2 PHE A 201      36.093  52.362  18.266  1.00 34.74           C  
ATOM   2671  CE1 PHE A 201      33.484  52.485  19.220  1.00 33.42           C  
ATOM   2672  CE2 PHE A 201      35.827  52.958  19.504  1.00 34.50           C  
ATOM   2673  CZ  PHE A 201      34.519  53.023  19.980  1.00 34.31           C  
ATOM   2674  H   PHE A 201      35.815  49.873  13.918  1.00 34.01           H  
ATOM   2675  HA  PHE A 201      36.594  49.641  16.755  1.00 32.57           H  
ATOM   2676  HB2 PHE A 201      36.080  51.880  15.643  1.00 33.02           H  
ATOM   2677  HB3 PHE A 201      34.414  51.417  15.499  1.00 33.02           H  
ATOM   2678  HD1 PHE A 201      32.939  51.449  17.422  1.00 32.82           H  
ATOM   2679  HD2 PHE A 201      37.113  52.345  17.896  1.00 34.74           H  
ATOM   2680  HE1 PHE A 201      32.456  52.542  19.567  1.00 33.42           H  
ATOM   2681  HE2 PHE A 201      36.633  53.405  20.079  1.00 34.50           H  
ATOM   2682  HZ  PHE A 201      34.305  53.511  20.929  1.00 34.31           H  
ATOM   2683  N   ALA A 202      33.697  48.581  15.492  1.00 31.95           N  
ATOM   2684  CA  ALA A 202      32.537  47.698  15.667  1.00 30.24           C  
ATOM   2685  C   ALA A 202      32.972  46.285  16.121  1.00 30.92           C  
ATOM   2686  O   ALA A 202      32.223  45.490  16.685  1.00 30.93           O  
ATOM   2687  CB  ALA A 202      31.802  47.566  14.337  1.00 31.02           C  
ATOM   2688  H   ALA A 202      33.848  49.020  14.576  1.00 31.95           H  
ATOM   2689  HA  ALA A 202      31.902  48.132  16.446  1.00 30.24           H  
ATOM   2690  HB1 ALA A 202      30.864  47.018  14.457  1.00 31.02           H  
ATOM   2691  HB2 ALA A 202      31.580  48.546  13.905  1.00 31.02           H  
ATOM   2692  HB3 ALA A 202      32.406  47.021  13.601  1.00 31.02           H  
ATOM   2693  N   GLN A 203      34.247  45.979  15.718  1.00 38.59           N  
ATOM   2694  CA  GLN A 203      34.979  44.753  16.002  1.00 38.75           C  
ATOM   2695  C   GLN A 203      36.001  44.944  17.146  1.00 38.48           C  
ATOM   2696  O   GLN A 203      36.828  44.077  17.426  1.00 36.94           O  
ATOM   2697  CB  GLN A 203      35.678  44.333  14.705  1.00 40.41           C  
ATOM   2698  CG  GLN A 203      36.131  42.882  14.694  1.00 42.13           C  
ATOM   2699  CD  GLN A 203      36.818  42.530  13.395  1.00 44.61           C  
ATOM   2700  OE1 GLN A 203      37.012  43.309  12.469  1.00 46.99           O  
ATOM   2701  NE2 GLN A 203      37.190  41.212  13.347  1.00 44.72           N  
ATOM   2702  H   GLN A 203      34.715  46.684  15.156  1.00 38.59           H  
ATOM   2703  HA  GLN A 203      34.261  43.991  16.325  1.00 38.75           H  
ATOM   2704  HB2 GLN A 203      34.994  44.484  13.858  1.00 40.41           H  
ATOM   2705  HB3 GLN A 203      36.534  44.992  14.513  1.00 40.41           H  
ATOM   2706  HG2 GLN A 203      36.832  42.669  15.504  1.00 42.13           H  
ATOM   2707  HG3 GLN A 203      35.265  42.220  14.816  1.00 42.13           H  
ATOM   2708 HE21 GLN A 203      37.610  40.848  12.501  1.00 44.72           H  
ATOM   2709 HE22 GLN A 203      37.062  40.572  14.125  1.00 44.72           H  
ATOM   2710  N   HIS A 204      35.899  46.119  17.864  1.00 27.67           N  
ATOM   2711  CA  HIS A 204      36.853  46.461  18.915  1.00 27.77           C  
ATOM   2712  C   HIS A 204      36.113  46.557  20.238  1.00 28.61           C  
ATOM   2713  O   HIS A 204      36.352  45.775  21.163  1.00 26.87           O  
ATOM   2714  CB  HIS A 204      37.615  47.754  18.612  1.00 29.26           C  
ATOM   2715  CG  HIS A 204      38.693  48.042  19.590  1.00 29.77           C  
ATOM   2716  ND1 HIS A 204      39.899  47.389  19.589  1.00 28.87           N  
ATOM   2717  CD2 HIS A 204      38.776  48.942  20.625  1.00 29.35           C  
ATOM   2718  CE1 HIS A 204      40.649  47.926  20.596  1.00 29.40           C  
ATOM   2719  NE2 HIS A 204      39.982  48.841  21.258  1.00 29.58           N  
ATOM   2720  H   HIS A 204      35.133  46.758  17.648  1.00 27.67           H  
ATOM   2721  HA  HIS A 204      37.575  45.642  19.018  1.00 27.77           H  
ATOM   2722  HB2 HIS A 204      38.081  47.688  17.630  1.00 29.26           H  
ATOM   2723  HB3 HIS A 204      36.934  48.609  18.591  1.00 29.26           H  
ATOM   2724  HD1 HIS A 204      40.184  46.646  18.963  1.00 28.87           H  
ATOM   2725  HD2 HIS A 204      38.031  49.656  20.946  1.00 29.35           H  
ATOM   2726  HE1 HIS A 204      41.660  47.604  20.800  1.00 29.40           H  
ATOM   2727  N   PHE A 205      35.158  47.561  20.346  1.00 31.70           N  
ATOM   2728  CA  PHE A 205      34.616  47.889  21.672  1.00 30.25           C  
ATOM   2729  C   PHE A 205      33.729  46.760  22.223  1.00 30.82           C  
ATOM   2730  O   PHE A 205      33.425  46.703  23.415  1.00 31.26           O  
ATOM   2731  CB  PHE A 205      33.884  49.241  21.732  1.00 30.90           C  
ATOM   2732  CG  PHE A 205      32.422  49.218  21.344  1.00 29.89           C  
ATOM   2733  CD1 PHE A 205      31.422  49.132  22.326  1.00 29.77           C  
ATOM   2734  CD2 PHE A 205      32.035  49.279  20.003  1.00 29.78           C  
ATOM   2735  CE1 PHE A 205      30.072  49.124  21.972  1.00 30.64           C  
ATOM   2736  CE2 PHE A 205      30.686  49.272  19.650  1.00 29.64           C  
ATOM   2737  CZ  PHE A 205      29.702  49.201  20.632  1.00 31.39           C  
ATOM   2738  H   PHE A 205      34.854  48.075  19.511  1.00 31.70           H  
ATOM   2739  HA  PHE A 205      35.489  47.949  22.337  1.00 30.25           H  
ATOM   2740  HB2 PHE A 205      33.948  49.622  22.761  1.00 30.90           H  
ATOM   2741  HB3 PHE A 205      34.410  49.982  21.118  1.00 30.90           H  
ATOM   2742  HD1 PHE A 205      31.687  49.071  23.380  1.00 29.77           H  
ATOM   2743  HD2 PHE A 205      32.779  49.345  19.218  1.00 29.78           H  
ATOM   2744  HE1 PHE A 205      29.307  49.074  22.744  1.00 30.64           H  
ATOM   2745  HE2 PHE A 205      30.405  49.306  18.603  1.00 29.64           H  
ATOM   2746  HZ  PHE A 205      28.652  49.199  20.347  1.00 31.39           H  
ATOM   2747  N   THR A 206      33.274  45.912  21.237  1.00 32.20           N  
ATOM   2748  CA  THR A 206      32.348  44.814  21.428  1.00 31.32           C  
ATOM   2749  C   THR A 206      33.049  43.606  22.046  1.00 31.75           C  
ATOM   2750  O   THR A 206      32.436  42.716  22.637  1.00 31.44           O  
ATOM   2751  CB  THR A 206      31.756  44.381  20.072  1.00 31.35           C  
ATOM   2752  OG1 THR A 206      32.801  44.219  19.086  1.00 31.56           O  
ATOM   2753  CG2 THR A 206      30.716  45.376  19.574  1.00 31.78           C  
ATOM   2754  H   THR A 206      33.605  46.055  20.286  1.00 32.20           H  
ATOM   2755  HA  THR A 206      31.573  45.130  22.130  1.00 31.32           H  
ATOM   2756  HB  THR A 206      31.286  43.405  20.184  1.00 31.35           H  
ATOM   2757 HG21 THR A 206      29.939  45.557  20.322  1.00 31.78           H  
ATOM   2758 HG22 THR A 206      31.179  46.327  19.298  1.00 31.78           H  
ATOM   2759 HG23 THR A 206      30.236  44.985  18.674  1.00 31.78           H  
ATOM   2760  HG1 THR A 206      32.418  44.489  18.213  1.00 31.56           H  
ATOM   2761  N   HIS A 207      34.405  43.523  21.809  1.00 42.62           N  
ATOM   2762  CA  HIS A 207      35.154  42.291  22.079  1.00 43.59           C  
ATOM   2763  C   HIS A 207      35.606  42.155  23.538  1.00 43.83           C  
ATOM   2764  O   HIS A 207      36.357  41.247  23.902  1.00 44.24           O  
ATOM   2765  CB  HIS A 207      36.331  42.160  21.117  1.00 44.89           C  
ATOM   2766  CG  HIS A 207      35.932  41.577  19.807  1.00 48.67           C  
ATOM   2767  ND1 HIS A 207      34.898  42.045  19.033  1.00 49.12           N  
ATOM   2768  CD2 HIS A 207      36.426  40.493  19.117  1.00 49.92           C  
ATOM   2769  CE1 HIS A 207      34.822  41.236  17.933  1.00 50.79           C  
ATOM   2770  NE2 HIS A 207      35.738  40.294  17.954  1.00 50.79           N  
ATOM   2771  H   HIS A 207      34.888  44.350  21.441  1.00 42.62           H  
ATOM   2772  HA  HIS A 207      34.460  41.452  21.932  1.00 43.59           H  
ATOM   2773  HB2 HIS A 207      36.790  43.140  20.949  1.00 44.89           H  
ATOM   2774  HB3 HIS A 207      37.114  41.523  21.541  1.00 44.89           H  
ATOM   2775  HD1 HIS A 207      34.292  42.839  19.230  1.00 49.12           H  
ATOM   2776  HD2 HIS A 207      37.239  39.847  19.413  1.00 49.92           H  
ATOM   2777  HE1 HIS A 207      34.081  41.388  17.160  1.00 50.79           H  
ATOM   2778  N   GLN A 208      35.013  43.053  24.400  1.00 27.42           N  
ATOM   2779  CA  GLN A 208      35.053  42.944  25.851  1.00 25.78           C  
ATOM   2780  C   GLN A 208      33.761  42.317  26.430  1.00 24.62           C  
ATOM   2781  O   GLN A 208      33.705  41.983  27.615  1.00 25.01           O  
ATOM   2782  CB  GLN A 208      35.361  44.312  26.467  1.00 26.57           C  
ATOM   2783  CG  GLN A 208      34.220  45.317  26.379  1.00 26.62           C  
ATOM   2784  CD  GLN A 208      34.725  46.708  26.687  1.00 28.67           C  
ATOM   2785  OE1 GLN A 208      35.240  47.001  27.766  1.00 29.11           O  
ATOM   2786  NE2 GLN A 208      34.531  47.628  25.698  1.00 28.33           N  
ATOM   2787  H   GLN A 208      34.512  43.831  23.986  1.00 27.42           H  
ATOM   2788  HA  GLN A 208      35.868  42.259  26.109  1.00 25.78           H  
ATOM   2789  HB2 GLN A 208      35.634  44.201  27.519  1.00 26.57           H  
ATOM   2790  HB3 GLN A 208      36.244  44.725  25.971  1.00 26.57           H  
ATOM   2791  HG2 GLN A 208      33.749  45.293  25.395  1.00 26.62           H  
ATOM   2792  HG3 GLN A 208      33.443  45.076  27.110  1.00 26.62           H  
ATOM   2793 HE21 GLN A 208      34.849  48.575  25.845  1.00 28.33           H  
ATOM   2794 HE22 GLN A 208      34.073  47.374  24.814  1.00 28.33           H  
ATOM   2795  N   PHE A 209      32.689  42.227  25.551  1.00 25.53           N  
ATOM   2796  CA  PHE A 209      31.362  41.716  25.921  1.00 26.28           C  
ATOM   2797  C   PHE A 209      30.669  40.784  24.897  1.00 26.55           C  
ATOM   2798  O   PHE A 209      29.652  40.155  25.203  1.00 25.60           O  
ATOM   2799  CB  PHE A 209      30.396  42.822  26.386  1.00 26.13           C  
ATOM   2800  CG  PHE A 209      29.982  43.848  25.354  1.00 25.54           C  
ATOM   2801  CD1 PHE A 209      29.079  43.526  24.329  1.00 25.90           C  
ATOM   2802  CD2 PHE A 209      30.454  45.163  25.441  1.00 25.78           C  
ATOM   2803  CE1 PHE A 209      28.672  44.489  23.405  1.00 26.61           C  
ATOM   2804  CE2 PHE A 209      30.034  46.129  24.525  1.00 26.24           C  
ATOM   2805  CZ  PHE A 209      29.145  45.793  23.506  1.00 26.35           C  
ATOM   2806  H   PHE A 209      32.829  42.536  24.592  1.00 25.53           H  
ATOM   2807  HA  PHE A 209      31.532  41.065  26.791  1.00 26.28           H  
ATOM   2808  HB2 PHE A 209      29.478  42.366  26.783  1.00 26.13           H  
ATOM   2809  HB3 PHE A 209      30.853  43.338  27.237  1.00 26.13           H  
ATOM   2810  HD1 PHE A 209      28.668  42.523  24.247  1.00 25.90           H  
ATOM   2811  HD2 PHE A 209      31.140  45.447  26.234  1.00 25.78           H  
ATOM   2812  HE1 PHE A 209      27.981  44.218  22.612  1.00 26.61           H  
ATOM   2813  HE2 PHE A 209      30.406  47.145  24.604  1.00 26.24           H  
ATOM   2814  HZ  PHE A 209      28.834  46.541  22.784  1.00 26.35           H  
ATOM   2815  N   PHE A 210      31.214  40.707  23.637  1.00 31.90           N  
ATOM   2816  CA  PHE A 210      30.932  39.572  22.762  1.00 31.43           C  
ATOM   2817  C   PHE A 210      32.206  38.722  22.799  1.00 31.97           C  
ATOM   2818  O   PHE A 210      33.189  38.938  22.094  1.00 34.15           O  
ATOM   2819  CB  PHE A 210      30.590  39.969  21.329  1.00 32.25           C  
ATOM   2820  CG  PHE A 210      29.268  40.682  21.151  1.00 32.63           C  
ATOM   2821  CD1 PHE A 210      28.123  40.401  21.910  1.00 31.88           C  
ATOM   2822  CD2 PHE A 210      29.173  41.642  20.140  1.00 32.19           C  
ATOM   2823  CE1 PHE A 210      26.926  41.077  21.666  1.00 31.87           C  
ATOM   2824  CE2 PHE A 210      28.004  42.368  19.952  1.00 31.71           C  
ATOM   2825  CZ  PHE A 210      26.873  42.069  20.695  1.00 31.72           C  
ATOM   2826  H   PHE A 210      31.844  41.440  23.285  1.00 31.90           H  
ATOM   2827  HA  PHE A 210      30.121  38.972  23.184  1.00 31.43           H  
ATOM   2828  HB2 PHE A 210      31.396  40.603  20.935  1.00 32.25           H  
ATOM   2829  HB3 PHE A 210      30.566  39.072  20.696  1.00 32.25           H  
ATOM   2830  HD1 PHE A 210      28.134  39.658  22.703  1.00 31.88           H  
ATOM   2831  HD2 PHE A 210      30.019  41.842  19.491  1.00 32.19           H  
ATOM   2832  HE1 PHE A 210      26.032  40.836  22.230  1.00 31.87           H  
ATOM   2833  HE2 PHE A 210      27.981  43.158  19.211  1.00 31.71           H  
ATOM   2834  HZ  PHE A 210      25.949  42.604  20.510  1.00 31.72           H  
ATOM   2835  N   LYS A 211      32.173  37.774  23.802  1.00 31.89           N  
ATOM   2836  CA  LYS A 211      33.274  36.860  24.088  1.00 31.33           C  
ATOM   2837  C   LYS A 211      32.627  35.470  24.134  1.00 31.68           C  
ATOM   2838  O   LYS A 211      32.437  34.860  25.185  1.00 31.86           O  
ATOM   2839  CB  LYS A 211      33.930  37.203  25.431  1.00 30.33           C  
ATOM   2840  CG  LYS A 211      34.674  38.539  25.408  1.00 31.85           C  
ATOM   2841  CD  LYS A 211      35.225  38.940  26.779  1.00 32.89           C  
ATOM   2842  CE  LYS A 211      36.327  38.021  27.281  1.00 33.66           C  
ATOM   2843  NZ  LYS A 211      36.884  38.549  28.526  1.00 34.23           N1+
ATOM   2844  H   LYS A 211      31.330  37.701  24.372  1.00 31.89           H  
ATOM   2845  HA  LYS A 211      34.013  36.884  23.280  1.00 31.33           H  
ATOM   2846  HB2 LYS A 211      33.165  37.235  26.216  1.00 30.33           H  
ATOM   2847  HB3 LYS A 211      34.627  36.401  25.699  1.00 30.33           H  
ATOM   2848  HG2 LYS A 211      35.490  38.494  24.678  1.00 31.85           H  
ATOM   2849  HG3 LYS A 211      33.996  39.334  25.077  1.00 31.85           H  
ATOM   2850  HD2 LYS A 211      35.623  39.956  26.689  1.00 32.89           H  
ATOM   2851  HD3 LYS A 211      34.410  38.988  27.508  1.00 32.89           H  
ATOM   2852  HE2 LYS A 211      35.997  36.999  27.465  1.00 33.66           H  
ATOM   2853  HE3 LYS A 211      37.154  37.991  26.564  1.00 33.66           H  
ATOM   2854  HZ1 LYS A 211      37.095  39.574  28.434  1.00 34.23           H  
ATOM   2855  HZ2 LYS A 211      36.270  38.559  29.440  1.00 34.23           H  
ATOM   2856  HZ3 LYS A 211      37.766  38.128  28.816  1.00 34.23           H  
ATOM   2857  N   THR A 212      32.191  35.037  22.891  1.00 33.00           N  
ATOM   2858  CA  THR A 212      31.337  33.861  22.708  1.00 33.55           C  
ATOM   2859  C   THR A 212      32.172  32.575  22.818  1.00 35.11           C  
ATOM   2860  O   THR A 212      33.182  32.358  22.150  1.00 34.19           O  
ATOM   2861  CB  THR A 212      30.587  33.921  21.360  1.00 36.06           C  
ATOM   2862  OG1 THR A 212      29.766  35.116  21.338  1.00 41.25           O  
ATOM   2863  CG2 THR A 212      29.689  32.706  21.134  1.00 37.40           C  
ATOM   2864  H   THR A 212      32.434  35.572  22.063  1.00 33.00           H  
ATOM   2865  HA  THR A 212      30.606  33.897  23.524  1.00 33.55           H  
ATOM   2866  HB  THR A 212      31.299  34.010  20.531  1.00 36.06           H  
ATOM   2867 HG21 THR A 212      30.268  31.782  21.055  1.00 37.40           H  
ATOM   2868 HG22 THR A 212      28.977  32.574  21.952  1.00 37.40           H  
ATOM   2869 HG23 THR A 212      29.100  32.823  20.218  1.00 37.40           H  
ATOM   2870  HG1 THR A 212      29.198  35.030  20.537  1.00 41.25           H  
ATOM   2871  N   ASP A 213      31.677  31.696  23.765  1.00 42.86           N  
ATOM   2872  CA  ASP A 213      32.411  30.511  24.206  1.00 43.28           C  
ATOM   2873  C   ASP A 213      32.084  29.321  23.284  1.00 43.93           C  
ATOM   2874  O   ASP A 213      31.265  28.450  23.575  1.00 44.57           O  
ATOM   2875  CB  ASP A 213      32.040  30.253  25.662  1.00 43.31           C  
ATOM   2876  CG  ASP A 213      32.832  29.176  26.383  1.00 44.46           C  
ATOM   2877  OD1 ASP A 213      33.266  28.226  25.664  1.00 43.41           O  
ATOM   2878  OD2 ASP A 213      32.978  29.347  27.648  1.00 45.68           O1-
ATOM   2879  H   ASP A 213      30.763  31.870  24.203  1.00 42.86           H  
ATOM   2880  HA  ASP A 213      33.486  30.720  24.134  1.00 43.28           H  
ATOM   2881  HB2 ASP A 213      32.115  31.191  26.223  1.00 43.31           H  
ATOM   2882  HB3 ASP A 213      30.995  29.952  25.711  1.00 43.31           H  
ATOM   2883  N   HIS A 214      32.836  29.278  22.118  1.00 47.28           N  
ATOM   2884  CA  HIS A 214      32.711  28.183  21.139  1.00 49.68           C  
ATOM   2885  C   HIS A 214      33.480  26.900  21.556  1.00 52.08           C  
ATOM   2886  O   HIS A 214      33.642  25.961  20.777  1.00 52.64           O  
ATOM   2887  CB  HIS A 214      33.168  28.601  19.725  1.00 49.46           C  
ATOM   2888  CG  HIS A 214      32.363  29.720  19.151  1.00 49.53           C  
ATOM   2889  CD2 HIS A 214      32.506  31.090  19.236  1.00 50.18           C  
ATOM   2890  ND1 HIS A 214      31.278  29.540  18.330  1.00 49.22           N  
ATOM   2891  NE2 HIS A 214      31.492  31.740  18.583  1.00 49.75           N  
ATOM   2892  CE1 HIS A 214      30.772  30.781  18.049  1.00 49.72           C  
ATOM   2893  H   HIS A 214      33.470  30.053  21.919  1.00 47.28           H  
ATOM   2894  HA  HIS A 214      31.650  27.899  21.110  1.00 49.68           H  
ATOM   2895  HB2 HIS A 214      34.224  28.902  19.757  1.00 49.46           H  
ATOM   2896  HB3 HIS A 214      33.117  27.744  19.042  1.00 49.46           H  
ATOM   2897  HD1 HIS A 214      30.901  28.660  17.970  1.00 49.22           H  
ATOM   2898  HD2 HIS A 214      33.279  31.644  19.751  1.00 50.18           H  
ATOM   2899  HE1 HIS A 214      29.886  30.912  17.442  1.00 49.72           H  
ATOM   2900  N   LYS A 215      33.877  26.859  22.878  1.00 57.56           N  
ATOM   2901  CA  LYS A 215      34.474  25.700  23.531  1.00 58.62           C  
ATOM   2902  C   LYS A 215      33.318  24.977  24.256  1.00 57.69           C  
ATOM   2903  O   LYS A 215      33.158  23.761  24.151  1.00 58.56           O  
ATOM   2904  CB  LYS A 215      35.569  26.110  24.533  1.00 59.19           C  
ATOM   2905  CG  LYS A 215      36.624  27.063  23.948  1.00 60.42           C  
ATOM   2906  CD  LYS A 215      37.255  28.011  24.980  1.00 60.88           C  
ATOM   2907  CE  LYS A 215      36.230  28.948  25.620  1.00 60.69           C  
ATOM   2908  NZ  LYS A 215      36.908  30.131  26.188  1.00 60.85           N1+
ATOM   2909  H   LYS A 215      33.709  27.666  23.469  1.00 57.56           H  
ATOM   2910  HA  LYS A 215      34.883  25.030  22.768  1.00 58.62           H  
ATOM   2911  HB2 LYS A 215      35.113  26.552  25.422  1.00 59.19           H  
ATOM   2912  HB3 LYS A 215      36.070  25.205  24.902  1.00 59.19           H  
ATOM   2913  HG2 LYS A 215      37.416  26.464  23.482  1.00 60.42           H  
ATOM   2914  HG3 LYS A 215      36.204  27.681  23.148  1.00 60.42           H  
ATOM   2915  HD2 LYS A 215      37.763  27.431  25.759  1.00 60.88           H  
ATOM   2916  HD3 LYS A 215      38.027  28.597  24.467  1.00 60.88           H  
ATOM   2917  HE2 LYS A 215      35.517  29.333  24.888  1.00 60.69           H  
ATOM   2918  HE3 LYS A 215      35.715  28.465  26.453  1.00 60.69           H  
ATOM   2919  HZ1 LYS A 215      37.641  29.882  26.862  1.00 60.85           H  
ATOM   2920  HZ2 LYS A 215      37.317  30.731  25.461  1.00 60.85           H  
ATOM   2921  HZ3 LYS A 215      36.233  30.759  26.712  1.00 60.85           H  
ATOM   2922  N   ARG A 216      32.561  25.780  25.106  1.00 52.76           N  
ATOM   2923  CA  ARG A 216      31.422  25.253  25.857  1.00 51.38           C  
ATOM   2924  C   ARG A 216      30.180  25.118  24.936  1.00 47.63           C  
ATOM   2925  O   ARG A 216      29.421  24.149  25.015  1.00 49.66           O  
ATOM   2926  CB  ARG A 216      31.124  26.111  27.111  1.00 50.43           C  
ATOM   2927  CG  ARG A 216      32.269  26.060  28.148  1.00 50.06           C  
ATOM   2928  CD  ARG A 216      31.962  26.763  29.483  1.00 51.22           C  
ATOM   2929  NE  ARG A 216      32.628  28.084  29.637  1.00 52.92           N  
ATOM   2930  CZ  ARG A 216      33.037  28.629  30.831  1.00 54.40           C  
ATOM   2931  NH1 ARG A 216      33.635  29.849  30.874  1.00 56.45           N  
ATOM   2932  NH2 ARG A 216      32.871  27.981  32.022  1.00 53.97           N1+
ATOM   2933  H   ARG A 216      32.816  26.787  25.229  1.00 52.76           H  
ATOM   2934  HA  ARG A 216      31.681  24.234  26.172  1.00 51.38           H  
ATOM   2935  HB2 ARG A 216      30.923  27.149  26.826  1.00 50.43           H  
ATOM   2936  HB3 ARG A 216      30.206  25.736  27.580  1.00 50.43           H  
ATOM   2937  HG2 ARG A 216      32.452  25.000  28.370  1.00 50.06           H  
ATOM   2938  HG3 ARG A 216      33.200  26.450  27.723  1.00 50.06           H  
ATOM   2939  HD2 ARG A 216      30.887  26.911  29.621  1.00 51.22           H  
ATOM   2940  HD3 ARG A 216      32.335  26.111  30.278  1.00 51.22           H  
ATOM   2941  HE  ARG A 216      32.814  28.652  28.746  1.00 52.92           H  
ATOM   2942 HH11 ARG A 216      33.929  30.264  31.749  1.00 56.45           H  
ATOM   2943 HH12 ARG A 216      33.825  30.359  30.018  1.00 56.45           H  
ATOM   2944 HH21 ARG A 216      33.220  28.356  32.898  1.00 53.97           H  
ATOM   2945 HH22 ARG A 216      32.386  27.093  32.055  1.00 53.97           H  
ATOM   2946  N   GLY A 217      29.924  26.201  24.116  1.00 31.56           N  
ATOM   2947  CA  GLY A 217      28.771  26.280  23.233  1.00 31.76           C  
ATOM   2948  C   GLY A 217      28.289  27.726  23.045  1.00 32.38           C  
ATOM   2949  O   GLY A 217      28.317  28.555  23.960  1.00 31.46           O  
ATOM   2950  H   GLY A 217      30.580  26.994  24.099  1.00 31.56           H  
ATOM   2951  HA2 GLY A 217      29.089  25.850  22.279  1.00 31.76           H  
ATOM   2952  HA3 GLY A 217      27.945  25.685  23.632  1.00 31.76           H  
ATOM   2953  N   PRO A 218      27.711  28.069  21.840  1.00 30.55           N  
ATOM   2954  CA  PRO A 218      27.448  29.471  21.460  1.00 31.05           C  
ATOM   2955  C   PRO A 218      26.317  30.245  22.198  1.00 29.31           C  
ATOM   2956  O   PRO A 218      25.938  31.356  21.822  1.00 29.44           O  
ATOM   2957  CB  PRO A 218      27.164  29.382  19.956  1.00 32.10           C  
ATOM   2958  CG  PRO A 218      26.559  27.989  19.798  1.00 31.75           C  
ATOM   2959  CD  PRO A 218      27.372  27.153  20.769  1.00 30.95           C  
ATOM   2960  HA  PRO A 218      28.366  30.041  21.649  1.00 31.05           H  
ATOM   2961  HB2 PRO A 218      26.505  30.165  19.571  1.00 32.10           H  
ATOM   2962  HB3 PRO A 218      28.107  29.430  19.398  1.00 32.10           H  
ATOM   2963  HG2 PRO A 218      25.506  27.998  20.104  1.00 31.75           H  
ATOM   2964  HG3 PRO A 218      26.615  27.610  18.775  1.00 31.75           H  
ATOM   2965  HD2 PRO A 218      26.826  26.287  21.153  1.00 30.95           H  
ATOM   2966  HD3 PRO A 218      28.305  26.812  20.306  1.00 30.95           H  
ATOM   2967  N   ALA A 219      25.866  29.630  23.341  1.00 28.68           N  
ATOM   2968  CA  ALA A 219      24.918  30.174  24.302  1.00 28.87           C  
ATOM   2969  C   ALA A 219      25.627  30.822  25.502  1.00 28.46           C  
ATOM   2970  O   ALA A 219      25.007  31.482  26.339  1.00 27.99           O  
ATOM   2971  CB  ALA A 219      24.049  29.048  24.852  1.00 29.26           C  
ATOM   2972  H   ALA A 219      26.273  28.725  23.548  1.00 28.68           H  
ATOM   2973  HA  ALA A 219      24.315  30.947  23.817  1.00 28.87           H  
ATOM   2974  HB1 ALA A 219      23.323  29.432  25.575  1.00 29.26           H  
ATOM   2975  HB2 ALA A 219      23.511  28.535  24.051  1.00 29.26           H  
ATOM   2976  HB3 ALA A 219      24.656  28.296  25.370  1.00 29.26           H  
ATOM   2977  N   PHE A 220      26.965  30.501  25.619  1.00 31.73           N  
ATOM   2978  CA  PHE A 220      27.802  30.896  26.748  1.00 31.30           C  
ATOM   2979  C   PHE A 220      28.675  32.112  26.377  1.00 31.96           C  
ATOM   2980  O   PHE A 220      29.185  32.260  25.263  1.00 32.88           O  
ATOM   2981  CB  PHE A 220      28.740  29.758  27.179  1.00 32.15           C  
ATOM   2982  CG  PHE A 220      28.099  28.654  27.977  1.00 34.69           C  
ATOM   2983  CD1 PHE A 220      28.187  28.653  29.374  1.00 33.65           C  
ATOM   2984  CD2 PHE A 220      27.449  27.595  27.329  1.00 35.23           C  
ATOM   2985  CE1 PHE A 220      27.651  27.599  30.113  1.00 34.96           C  
ATOM   2986  CE2 PHE A 220      26.914  26.542  28.068  1.00 35.30           C  
ATOM   2987  CZ  PHE A 220      27.025  26.540  29.457  1.00 36.28           C  
ATOM   2988  H   PHE A 220      27.419  29.963  24.871  1.00 31.73           H  
ATOM   2989  HA  PHE A 220      27.147  31.177  27.574  1.00 31.30           H  
ATOM   2990  HB2 PHE A 220      29.187  29.293  26.295  1.00 32.15           H  
ATOM   2991  HB3 PHE A 220      29.583  30.157  27.759  1.00 32.15           H  
ATOM   2992  HD1 PHE A 220      28.688  29.469  29.886  1.00 33.65           H  
ATOM   2993  HD2 PHE A 220      27.371  27.579  26.245  1.00 35.23           H  
ATOM   2994  HE1 PHE A 220      27.704  27.603  31.198  1.00 34.96           H  
ATOM   2995  HE2 PHE A 220      26.391  25.730  27.567  1.00 35.30           H  
ATOM   2996  HZ  PHE A 220      26.583  25.729  30.031  1.00 36.28           H  
ATOM   2997  N   THR A 221      28.949  32.935  27.460  1.00 33.26           N  
ATOM   2998  CA  THR A 221      29.838  34.094  27.384  1.00 32.53           C  
ATOM   2999  C   THR A 221      31.102  33.739  28.176  1.00 33.12           C  
ATOM   3000  O   THR A 221      31.130  32.923  29.100  1.00 32.90           O  
ATOM   3001  CB  THR A 221      29.239  35.399  27.956  1.00 30.80           C  
ATOM   3002  OG1 THR A 221      30.170  36.496  27.828  1.00 31.43           O  
ATOM   3003  CG2 THR A 221      28.841  35.300  29.420  1.00 30.44           C  
ATOM   3004  H   THR A 221      28.575  32.676  28.391  1.00 33.26           H  
ATOM   3005  HA  THR A 221      30.126  34.260  26.341  1.00 32.53           H  
ATOM   3006  HB  THR A 221      28.353  35.668  27.374  1.00 30.80           H  
ATOM   3007 HG21 THR A 221      27.940  34.699  29.535  1.00 30.44           H  
ATOM   3008 HG22 THR A 221      29.637  34.888  30.046  1.00 30.44           H  
ATOM   3009 HG23 THR A 221      28.639  36.290  29.824  1.00 30.44           H  
ATOM   3010  HG1 THR A 221      29.731  37.264  28.259  1.00 31.43           H  
ATOM   3011  N   ASN A 222      32.223  34.461  27.820  1.00 34.77           N  
ATOM   3012  CA  ASN A 222      33.389  34.576  28.694  1.00 33.55           C  
ATOM   3013  C   ASN A 222      33.667  36.055  29.043  1.00 33.12           C  
ATOM   3014  O   ASN A 222      34.765  36.421  29.455  1.00 34.83           O  
ATOM   3015  CB  ASN A 222      34.628  33.883  28.123  1.00 35.67           C  
ATOM   3016  CG  ASN A 222      34.572  32.373  27.967  1.00 37.40           C  
ATOM   3017  OD1 ASN A 222      35.489  31.736  27.431  1.00 37.19           O  
ATOM   3018  ND2 ASN A 222      33.466  31.719  28.414  1.00 39.12           N  
ATOM   3019  H   ASN A 222      32.243  34.913  26.894  1.00 34.77           H  
ATOM   3020  HA  ASN A 222      33.144  34.121  29.662  1.00 33.55           H  
ATOM   3021  HB2 ASN A 222      34.851  34.297  27.131  1.00 35.67           H  
ATOM   3022  HB3 ASN A 222      35.497  34.088  28.759  1.00 35.67           H  
ATOM   3023 HD21 ASN A 222      32.695  32.143  28.944  1.00 39.12           H  
ATOM   3024 HD22 ASN A 222      33.324  30.724  28.144  1.00 39.12           H  
ATOM   3025  N   GLY A 223      32.562  36.880  28.990  1.00 28.96           N  
ATOM   3026  CA  GLY A 223      32.529  38.226  29.540  1.00 28.11           C  
ATOM   3027  C   GLY A 223      31.472  38.233  30.639  1.00 27.91           C  
ATOM   3028  O   GLY A 223      30.266  38.147  30.383  1.00 27.36           O  
ATOM   3029  H   GLY A 223      31.700  36.526  28.552  1.00 28.96           H  
ATOM   3030  HA2 GLY A 223      33.506  38.530  29.908  1.00 28.11           H  
ATOM   3031  HA3 GLY A 223      32.213  38.911  28.748  1.00 28.11           H  
ATOM   3032  N   LEU A 224      31.966  38.230  31.931  1.00 30.75           N  
ATOM   3033  CA  LEU A 224      31.077  37.930  33.055  1.00 29.88           C  
ATOM   3034  C   LEU A 224      30.208  39.135  33.473  1.00 29.42           C  
ATOM   3035  O   LEU A 224      29.226  39.012  34.206  1.00 32.71           O  
ATOM   3036  CB  LEU A 224      31.859  37.412  34.268  1.00 30.61           C  
ATOM   3037  CG  LEU A 224      32.601  36.080  34.026  1.00 32.67           C  
ATOM   3038  CD1 LEU A 224      33.420  35.714  35.267  1.00 32.10           C  
ATOM   3039  CD2 LEU A 224      31.649  34.933  33.680  1.00 31.83           C  
ATOM   3040  H   LEU A 224      32.992  38.421  32.105  1.00 30.75           H  
ATOM   3041  HA  LEU A 224      30.360  37.172  32.717  1.00 29.88           H  
ATOM   3042  HB2 LEU A 224      32.585  38.176  34.577  1.00 30.61           H  
ATOM   3043  HB3 LEU A 224      31.173  37.288  35.117  1.00 30.61           H  
ATOM   3044  HG  LEU A 224      33.303  36.203  33.192  1.00 32.67           H  
ATOM   3045 HD11 LEU A 224      33.987  34.792  35.102  1.00 32.10           H  
ATOM   3046 HD12 LEU A 224      34.138  36.506  35.506  1.00 32.10           H  
ATOM   3047 HD13 LEU A 224      32.775  35.565  36.139  1.00 32.10           H  
ATOM   3048 HD21 LEU A 224      32.192  33.985  33.607  1.00 31.83           H  
ATOM   3049 HD22 LEU A 224      30.870  34.818  34.441  1.00 31.83           H  
ATOM   3050 HD23 LEU A 224      31.161  35.096  32.714  1.00 31.83           H  
ATOM   3051  N   GLY A 225      30.669  40.359  33.034  1.00 22.75           N  
ATOM   3052  CA  GLY A 225      30.034  41.606  33.421  1.00 22.86           C  
ATOM   3053  C   GLY A 225      28.861  41.967  32.516  1.00 22.43           C  
ATOM   3054  O   GLY A 225      27.997  42.772  32.860  1.00 22.56           O  
ATOM   3055  H   GLY A 225      31.498  40.370  32.444  1.00 22.75           H  
ATOM   3056  HA2 GLY A 225      29.675  41.529  34.452  1.00 22.86           H  
ATOM   3057  HA3 GLY A 225      30.786  42.397  33.350  1.00 22.86           H  
ATOM   3058  N   HIS A 226      28.963  41.456  31.234  1.00 26.83           N  
ATOM   3059  CA  HIS A 226      27.967  41.696  30.192  1.00 27.81           C  
ATOM   3060  C   HIS A 226      27.931  43.170  29.743  1.00 29.85           C  
ATOM   3061  O   HIS A 226      26.931  43.691  29.243  1.00 31.17           O  
ATOM   3062  CB  HIS A 226      26.582  41.166  30.594  1.00 27.96           C  
ATOM   3063  CG  HIS A 226      26.540  39.677  30.605  1.00 28.28           C  
ATOM   3064  ND1 HIS A 226      26.089  38.982  29.504  1.00 28.33           N  
ATOM   3065  CD2 HIS A 226      26.887  38.807  31.616  1.00 28.22           C  
ATOM   3066  CE1 HIS A 226      26.273  37.717  29.808  1.00 28.02           C  
ATOM   3067  NE2 HIS A 226      26.759  37.557  31.078  1.00 28.53           N  
ATOM   3068  H   HIS A 226      29.733  40.824  31.029  1.00 26.83           H  
ATOM   3069  HA  HIS A 226      28.327  41.141  29.314  1.00 27.81           H  
ATOM   3070  HB2 HIS A 226      26.287  41.532  31.583  1.00 27.96           H  
ATOM   3071  HB3 HIS A 226      25.811  41.531  29.911  1.00 27.96           H  
ATOM   3072  HD2 HIS A 226      27.251  38.964  32.621  1.00 28.22           H  
ATOM   3073  HE2 HIS A 226      26.988  36.670  31.529  1.00 28.53           H  
ATOM   3074  HE1 HIS A 226      26.088  36.875  29.157  1.00 28.02           H  
ATOM   3075  N   GLY A 227      29.148  43.829  29.788  1.00 26.42           N  
ATOM   3076  CA  GLY A 227      29.259  45.213  29.364  1.00 26.52           C  
ATOM   3077  C   GLY A 227      30.682  45.737  29.188  1.00 26.89           C  
ATOM   3078  O   GLY A 227      31.667  45.009  29.086  1.00 28.07           O  
ATOM   3079  H   GLY A 227      29.965  43.344  30.154  1.00 26.42           H  
ATOM   3080  HA2 GLY A 227      28.733  45.334  28.411  1.00 26.52           H  
ATOM   3081  HA3 GLY A 227      28.743  45.822  30.115  1.00 26.52           H  
ATOM   3082  N   VAL A 228      30.743  47.120  29.070  1.00 24.81           N  
ATOM   3083  CA  VAL A 228      32.008  47.831  28.849  1.00 25.56           C  
ATOM   3084  C   VAL A 228      32.760  47.930  30.200  1.00 26.22           C  
ATOM   3085  O   VAL A 228      32.330  48.610  31.135  1.00 28.46           O  
ATOM   3086  CB  VAL A 228      31.754  49.242  28.261  1.00 26.28           C  
ATOM   3087  CG1 VAL A 228      33.032  50.083  28.179  1.00 28.59           C  
ATOM   3088  CG2 VAL A 228      31.130  49.149  26.864  1.00 25.80           C  
ATOM   3089  H   VAL A 228      29.887  47.663  29.143  1.00 24.81           H  
ATOM   3090  HA  VAL A 228      32.593  47.236  28.146  1.00 25.56           H  
ATOM   3091  HB  VAL A 228      31.047  49.780  28.905  1.00 26.28           H  
ATOM   3092 HG11 VAL A 228      32.827  51.055  27.717  1.00 28.59           H  
ATOM   3093 HG12 VAL A 228      33.448  50.283  29.171  1.00 28.59           H  
ATOM   3094 HG13 VAL A 228      33.803  49.586  27.587  1.00 28.59           H  
ATOM   3095 HG21 VAL A 228      30.982  50.147  26.438  1.00 25.80           H  
ATOM   3096 HG22 VAL A 228      31.774  48.587  26.180  1.00 25.80           H  
ATOM   3097 HG23 VAL A 228      30.154  48.656  26.895  1.00 25.80           H  
ATOM   3098  N   ASP A 229      33.924  47.177  30.267  1.00 28.52           N  
ATOM   3099  CA  ASP A 229      34.762  47.102  31.473  1.00 27.97           C  
ATOM   3100  C   ASP A 229      36.309  47.149  31.294  1.00 27.89           C  
ATOM   3101  O   ASP A 229      37.068  47.111  32.274  1.00 28.26           O  
ATOM   3102  CB  ASP A 229      34.377  45.881  32.295  1.00 28.70           C  
ATOM   3103  CG  ASP A 229      34.790  44.551  31.683  1.00 30.98           C  
ATOM   3104  OD1 ASP A 229      35.616  44.574  30.715  1.00 32.37           O  
ATOM   3105  OD2 ASP A 229      34.293  43.538  32.246  1.00 32.02           O1-
ATOM   3106  H   ASP A 229      34.205  46.615  29.459  1.00 28.52           H  
ATOM   3107  HA  ASP A 229      34.526  47.991  32.069  1.00 27.97           H  
ATOM   3108  HB2 ASP A 229      34.851  45.935  33.284  1.00 28.70           H  
ATOM   3109  HB3 ASP A 229      33.292  45.865  32.459  1.00 28.70           H  
ATOM   3110  N   LEU A 230      36.745  47.239  29.990  1.00 26.66           N  
ATOM   3111  CA  LEU A 230      38.137  47.316  29.550  1.00 25.67           C  
ATOM   3112  C   LEU A 230      38.970  46.027  29.642  1.00 26.46           C  
ATOM   3113  O   LEU A 230      40.195  46.008  29.455  1.00 26.54           O  
ATOM   3114  CB  LEU A 230      38.909  48.482  30.157  1.00 25.30           C  
ATOM   3115  CG  LEU A 230      38.157  49.817  30.141  1.00 26.78           C  
ATOM   3116  CD1 LEU A 230      39.052  50.872  30.760  1.00 25.24           C  
ATOM   3117  CD2 LEU A 230      37.712  50.265  28.751  1.00 27.06           C  
ATOM   3118  H   LEU A 230      36.047  47.279  29.236  1.00 26.66           H  
ATOM   3119  HA  LEU A 230      38.060  47.495  28.475  1.00 25.67           H  
ATOM   3120  HB2 LEU A 230      39.169  48.235  31.194  1.00 25.30           H  
ATOM   3121  HB3 LEU A 230      39.866  48.596  29.630  1.00 25.30           H  
ATOM   3122  HG  LEU A 230      37.267  49.731  30.772  1.00 26.78           H  
ATOM   3123 HD11 LEU A 230      38.472  51.774  30.951  1.00 25.24           H  
ATOM   3124 HD12 LEU A 230      39.454  50.539  31.715  1.00 25.24           H  
ATOM   3125 HD13 LEU A 230      39.901  51.105  30.111  1.00 25.24           H  
ATOM   3126 HD21 LEU A 230      37.268  51.264  28.794  1.00 27.06           H  
ATOM   3127 HD22 LEU A 230      38.554  50.299  28.053  1.00 27.06           H  
ATOM   3128 HD23 LEU A 230      36.952  49.595  28.338  1.00 27.06           H  
ATOM   3129  N   ASN A 231      38.256  44.846  29.753  1.00 28.96           N  
ATOM   3130  CA  ASN A 231      38.993  43.592  29.755  1.00 30.10           C  
ATOM   3131  C   ASN A 231      39.779  43.260  28.460  1.00 31.76           C  
ATOM   3132  O   ASN A 231      40.683  42.422  28.484  1.00 33.04           O  
ATOM   3133  CB  ASN A 231      38.187  42.399  30.239  1.00 29.34           C  
ATOM   3134  CG  ASN A 231      37.155  41.889  29.268  1.00 31.42           C  
ATOM   3135  OD1 ASN A 231      37.378  40.947  28.505  1.00 33.31           O  
ATOM   3136  ND2 ASN A 231      35.943  42.500  29.359  1.00 31.00           N  
ATOM   3137  H   ASN A 231      37.228  44.861  29.908  1.00 28.96           H  
ATOM   3138  HA  ASN A 231      39.781  43.744  30.508  1.00 30.10           H  
ATOM   3139  HB2 ASN A 231      38.872  41.566  30.417  1.00 29.34           H  
ATOM   3140  HB3 ASN A 231      37.704  42.621  31.198  1.00 29.34           H  
ATOM   3141 HD21 ASN A 231      35.753  43.318  29.986  1.00 31.00           H  
ATOM   3142 HD22 ASN A 231      35.130  42.180  28.828  1.00 31.00           H  
ATOM   3143  N   HIS A 232      39.406  43.954  27.331  1.00 26.84           N  
ATOM   3144  CA  HIS A 232      40.048  43.782  26.029  1.00 28.79           C  
ATOM   3145  C   HIS A 232      41.425  44.470  25.958  1.00 28.25           C  
ATOM   3146  O   HIS A 232      42.243  44.207  25.076  1.00 27.33           O  
ATOM   3147  CB  HIS A 232      39.140  44.236  24.884  1.00 29.35           C  
ATOM   3148  CG  HIS A 232      38.758  45.676  24.889  1.00 28.31           C  
ATOM   3149  ND1 HIS A 232      38.360  46.317  26.045  1.00 27.81           N  
ATOM   3150  CD2 HIS A 232      38.683  46.536  23.814  1.00 29.13           C  
ATOM   3151  CE1 HIS A 232      38.058  47.540  25.664  1.00 27.70           C  
ATOM   3152  NE2 HIS A 232      38.249  47.723  24.326  1.00 26.66           N  
ATOM   3153  H   HIS A 232      38.653  44.640  27.398  1.00 26.84           H  
ATOM   3154  HA  HIS A 232      40.242  42.709  25.926  1.00 28.79           H  
ATOM   3155  HB2 HIS A 232      39.632  44.016  23.931  1.00 29.35           H  
ATOM   3156  HB3 HIS A 232      38.218  43.642  24.902  1.00 29.35           H  
ATOM   3157  HD2 HIS A 232      38.884  46.420  22.760  1.00 29.13           H  
ATOM   3158  HE2 HIS A 232      38.095  48.580  23.814  1.00 26.66           H  
ATOM   3159  HE1 HIS A 232      37.700  48.343  26.291  1.00 27.70           H  
ATOM   3160  N   ILE A 233      41.638  45.430  26.920  1.00 31.76           N  
ATOM   3161  CA  ILE A 233      42.896  46.154  27.091  1.00 31.29           C  
ATOM   3162  C   ILE A 233      43.664  45.462  28.247  1.00 32.20           C  
ATOM   3163  O   ILE A 233      44.882  45.290  28.176  1.00 32.30           O  
ATOM   3164  CB  ILE A 233      42.690  47.664  27.390  1.00 32.02           C  
ATOM   3165  CG1 ILE A 233      41.742  48.319  26.363  1.00 32.23           C  
ATOM   3166  CG2 ILE A 233      44.043  48.394  27.408  1.00 31.00           C  
ATOM   3167  CD1 ILE A 233      41.429  49.781  26.654  1.00 30.94           C  
ATOM   3168  H   ILE A 233      40.867  45.634  27.559  1.00 31.76           H  
ATOM   3169  HA  ILE A 233      43.493  46.030  26.180  1.00 31.29           H  
ATOM   3170  HB  ILE A 233      42.236  47.770  28.383  1.00 32.02           H  
ATOM   3171 HG12 ILE A 233      42.160  48.233  25.352  1.00 32.23           H  
ATOM   3172 HG13 ILE A 233      40.791  47.780  26.359  1.00 32.23           H  
ATOM   3173 HG21 ILE A 233      43.930  49.436  27.722  1.00 31.00           H  
ATOM   3174 HG22 ILE A 233      44.743  47.933  28.110  1.00 31.00           H  
ATOM   3175 HG23 ILE A 233      44.508  48.386  26.417  1.00 31.00           H  
ATOM   3176 HD11 ILE A 233      40.645  50.137  25.979  1.00 30.94           H  
ATOM   3177 HD12 ILE A 233      41.076  49.911  27.682  1.00 30.94           H  
ATOM   3178 HD13 ILE A 233      42.304  50.420  26.505  1.00 30.94           H  
ATOM   3179  N   TYR A 234      42.940  45.204  29.402  1.00 30.23           N  
ATOM   3180  CA  TYR A 234      43.597  44.782  30.650  1.00 29.79           C  
ATOM   3181  C   TYR A 234      43.652  43.274  30.981  1.00 30.03           C  
ATOM   3182  O   TYR A 234      44.493  42.847  31.779  1.00 29.05           O  
ATOM   3183  CB  TYR A 234      42.939  45.480  31.855  1.00 28.71           C  
ATOM   3184  CG  TYR A 234      42.911  46.992  31.819  1.00 27.80           C  
ATOM   3185  CD1 TYR A 234      43.872  47.758  31.143  1.00 26.62           C  
ATOM   3186  CD2 TYR A 234      41.908  47.656  32.542  1.00 27.49           C  
ATOM   3187  CE1 TYR A 234      43.793  49.149  31.140  1.00 26.79           C  
ATOM   3188  CE2 TYR A 234      41.846  49.047  32.559  1.00 26.90           C  
ATOM   3189  CZ  TYR A 234      42.778  49.783  31.846  1.00 26.93           C  
ATOM   3190  OH  TYR A 234      42.685  51.146  31.878  1.00 27.44           O  
ATOM   3191  H   TYR A 234      41.923  45.356  29.396  1.00 30.23           H  
ATOM   3192  HA  TYR A 234      44.649  45.084  30.584  1.00 29.79           H  
ATOM   3193  HB2 TYR A 234      41.905  45.116  31.938  1.00 28.71           H  
ATOM   3194  HB3 TYR A 234      43.447  45.181  32.781  1.00 28.71           H  
ATOM   3195  HD1 TYR A 234      44.695  47.297  30.601  1.00 26.62           H  
ATOM   3196  HD2 TYR A 234      41.176  47.087  33.109  1.00 27.49           H  
ATOM   3197  HE1 TYR A 234      44.523  49.726  30.581  1.00 26.79           H  
ATOM   3198  HE2 TYR A 234      41.084  49.559  33.132  1.00 26.90           H  
ATOM   3199  HH  TYR A 234      43.600  51.498  31.725  1.00 27.44           H  
ATOM   3200  N   GLY A 235      42.614  42.498  30.515  1.00 27.66           N  
ATOM   3201  CA  GLY A 235      42.353  41.156  31.021  1.00 27.97           C  
ATOM   3202  C   GLY A 235      41.330  41.152  32.185  1.00 28.28           C  
ATOM   3203  O   GLY A 235      41.349  41.960  33.112  1.00 28.55           O  
ATOM   3204  H   GLY A 235      41.990  42.838  29.780  1.00 27.66           H  
ATOM   3205  HA2 GLY A 235      41.984  40.564  30.179  1.00 27.97           H  
ATOM   3206  HA3 GLY A 235      43.280  40.702  31.387  1.00 27.97           H  
ATOM   3207  N   GLU A 236      40.400  40.128  32.070  1.00 35.56           N  
ATOM   3208  CA  GLU A 236      39.289  39.875  33.013  1.00 36.19           C  
ATOM   3209  C   GLU A 236      39.754  38.978  34.181  1.00 35.93           C  
ATOM   3210  O   GLU A 236      39.134  38.906  35.240  1.00 36.95           O  
ATOM   3211  CB  GLU A 236      38.159  39.180  32.227  1.00 36.10           C  
ATOM   3212  CG  GLU A 236      36.755  39.336  32.820  1.00 38.31           C  
ATOM   3213  CD  GLU A 236      35.636  38.942  31.838  1.00 38.28           C  
ATOM   3214  OE1 GLU A 236      35.978  38.849  30.610  1.00 37.64           O  
ATOM   3215  OE2 GLU A 236      34.480  38.770  32.342  1.00 37.06           O1-
ATOM   3216  H   GLU A 236      40.474  39.503  31.275  1.00 35.56           H  
ATOM   3217  HA  GLU A 236      38.970  40.840  33.421  1.00 36.19           H  
ATOM   3218  HB2 GLU A 236      38.156  39.585  31.210  1.00 36.10           H  
ATOM   3219  HB3 GLU A 236      38.379  38.110  32.113  1.00 36.10           H  
ATOM   3220  HG2 GLU A 236      36.664  38.730  33.729  1.00 38.31           H  
ATOM   3221  HG3 GLU A 236      36.582  40.383  33.097  1.00 38.31           H  
ATOM   3222  N   THR A 237      40.813  38.155  33.879  1.00 36.24           N  
ATOM   3223  CA  THR A 237      41.389  37.171  34.785  1.00 37.50           C  
ATOM   3224  C   THR A 237      42.765  37.720  35.182  1.00 36.04           C  
ATOM   3225  O   THR A 237      43.623  38.103  34.383  1.00 36.49           O  
ATOM   3226  CB  THR A 237      41.552  35.814  34.086  1.00 37.72           C  
ATOM   3227  OG1 THR A 237      42.026  36.045  32.754  1.00 39.10           O  
ATOM   3228  CG2 THR A 237      40.231  35.059  33.999  1.00 38.31           C  
ATOM   3229  H   THR A 237      41.264  38.222  32.972  1.00 36.24           H  
ATOM   3230  HA  THR A 237      40.764  37.074  35.680  1.00 37.50           H  
ATOM   3231  HB  THR A 237      42.293  35.201  34.611  1.00 37.72           H  
ATOM   3232 HG21 THR A 237      39.821  34.861  34.994  1.00 38.31           H  
ATOM   3233 HG22 THR A 237      39.491  35.619  33.417  1.00 38.31           H  
ATOM   3234 HG23 THR A 237      40.374  34.102  33.486  1.00 38.31           H  
ATOM   3235  HG1 THR A 237      42.253  35.173  32.378  1.00 39.10           H  
ATOM   3236  N   LEU A 238      42.990  37.761  36.548  1.00 34.32           N  
ATOM   3237  CA  LEU A 238      44.081  38.562  37.116  1.00 35.63           C  
ATOM   3238  C   LEU A 238      45.477  38.056  36.688  1.00 34.97           C  
ATOM   3239  O   LEU A 238      46.474  38.779  36.720  1.00 35.08           O  
ATOM   3240  CB  LEU A 238      43.936  38.589  38.644  1.00 35.02           C  
ATOM   3241  CG  LEU A 238      44.628  39.767  39.356  1.00 35.19           C  
ATOM   3242  CD1 LEU A 238      44.069  41.126  38.933  1.00 33.71           C  
ATOM   3243  CD2 LEU A 238      44.461  39.607  40.869  1.00 35.38           C  
ATOM   3244  H   LEU A 238      42.344  37.290  37.173  1.00 34.32           H  
ATOM   3245  HA  LEU A 238      43.962  39.560  36.682  1.00 35.63           H  
ATOM   3246  HB2 LEU A 238      42.869  38.620  38.906  1.00 35.02           H  
ATOM   3247  HB3 LEU A 238      44.320  37.645  39.055  1.00 35.02           H  
ATOM   3248  HG  LEU A 238      45.698  39.747  39.127  1.00 35.19           H  
ATOM   3249 HD11 LEU A 238      44.529  41.933  39.514  1.00 33.71           H  
ATOM   3250 HD12 LEU A 238      44.274  41.336  37.881  1.00 33.71           H  
ATOM   3251 HD13 LEU A 238      42.985  41.176  39.086  1.00 33.71           H  
ATOM   3252 HD21 LEU A 238      44.949  40.428  41.403  1.00 35.38           H  
ATOM   3253 HD22 LEU A 238      43.403  39.605  41.155  1.00 35.38           H  
ATOM   3254 HD23 LEU A 238      44.905  38.667  41.213  1.00 35.38           H  
ATOM   3255  N   ALA A 239      45.523  36.742  36.283  1.00 30.83           N  
ATOM   3256  CA  ALA A 239      46.758  36.104  35.859  1.00 31.44           C  
ATOM   3257  C   ALA A 239      47.256  36.666  34.521  1.00 30.86           C  
ATOM   3258  O   ALA A 239      48.431  36.524  34.185  1.00 31.05           O  
ATOM   3259  CB  ALA A 239      46.568  34.599  35.735  1.00 32.42           C  
ATOM   3260  H   ALA A 239      44.654  36.216  36.278  1.00 30.83           H  
ATOM   3261  HA  ALA A 239      47.522  36.328  36.613  1.00 31.44           H  
ATOM   3262  HB1 ALA A 239      47.500  34.108  35.436  1.00 32.42           H  
ATOM   3263  HB2 ALA A 239      46.243  34.167  36.688  1.00 32.42           H  
ATOM   3264  HB3 ALA A 239      45.808  34.356  34.983  1.00 32.42           H  
ATOM   3265  N   ARG A 240      46.296  37.243  33.714  1.00 30.27           N  
ATOM   3266  CA  ARG A 240      46.599  37.825  32.405  1.00 30.09           C  
ATOM   3267  C   ARG A 240      47.047  39.289  32.607  1.00 29.87           C  
ATOM   3268  O   ARG A 240      47.715  39.869  31.757  1.00 29.56           O  
ATOM   3269  CB  ARG A 240      45.371  37.721  31.487  1.00 31.00           C  
ATOM   3270  CG  ARG A 240      45.672  38.048  30.021  1.00 31.15           C  
ATOM   3271  CD  ARG A 240      44.465  37.785  29.117  1.00 32.56           C  
ATOM   3272  NE  ARG A 240      44.683  38.356  27.779  1.00 33.12           N  
ATOM   3273  CZ  ARG A 240      45.407  37.767  26.796  1.00 34.39           C  
ATOM   3274  NH1 ARG A 240      45.644  36.451  26.798  1.00 33.95           N  
ATOM   3275  NH2 ARG A 240      45.888  38.508  25.779  1.00 36.47           N1+
ATOM   3276  H   ARG A 240      45.326  37.283  34.040  1.00 30.27           H  
ATOM   3277  HA  ARG A 240      47.446  37.276  31.978  1.00 30.09           H  
ATOM   3278  HB2 ARG A 240      44.971  36.700  31.544  1.00 31.00           H  
ATOM   3279  HB3 ARG A 240      44.577  38.388  31.846  1.00 31.00           H  
ATOM   3280  HG2 ARG A 240      45.961  39.102  29.928  1.00 31.15           H  
ATOM   3281  HG3 ARG A 240      46.524  37.456  29.667  1.00 31.15           H  
ATOM   3282  HD2 ARG A 240      44.246  36.717  29.046  1.00 32.56           H  
ATOM   3283  HD3 ARG A 240      43.571  38.270  29.525  1.00 32.56           H  
ATOM   3284  HE  ARG A 240      44.025  39.090  27.462  1.00 33.12           H  
ATOM   3285 HH11 ARG A 240      46.158  36.061  25.992  1.00 33.95           H  
ATOM   3286 HH12 ARG A 240      44.730  35.917  26.992  1.00 33.95           H  
ATOM   3287 HH21 ARG A 240      46.333  38.067  24.975  1.00 36.47           H  
ATOM   3288 HH22 ARG A 240      45.889  39.543  25.789  1.00 36.47           H  
ATOM   3289  N   GLN A 241      46.565  39.900  33.748  1.00 30.08           N  
ATOM   3290  CA  GLN A 241      46.773  41.310  34.099  1.00 28.39           C  
ATOM   3291  C   GLN A 241      48.166  41.472  34.756  1.00 28.97           C  
ATOM   3292  O   GLN A 241      48.921  42.403  34.462  1.00 29.04           O  
ATOM   3293  CB  GLN A 241      45.638  41.795  35.017  1.00 28.00           C  
ATOM   3294  CG  GLN A 241      45.501  43.317  35.019  1.00 27.95           C  
ATOM   3295  CD  GLN A 241      44.434  43.824  35.973  1.00 28.33           C  
ATOM   3296  OE1 GLN A 241      44.693  44.462  36.995  1.00 29.91           O  
ATOM   3297  NE2 GLN A 241      43.145  43.547  35.597  1.00 28.32           N  
ATOM   3298  H   GLN A 241      46.038  39.304  34.379  1.00 30.08           H  
ATOM   3299  HA  GLN A 241      46.781  41.877  33.161  1.00 28.39           H  
ATOM   3300  HB2 GLN A 241      44.687  41.355  34.689  1.00 28.00           H  
ATOM   3301  HB3 GLN A 241      45.801  41.443  36.042  1.00 28.00           H  
ATOM   3302  HG2 GLN A 241      46.452  43.767  35.302  1.00 27.95           H  
ATOM   3303  HG3 GLN A 241      45.265  43.689  34.018  1.00 27.95           H  
ATOM   3304 HE21 GLN A 241      42.388  43.881  36.179  1.00 28.32           H  
ATOM   3305 HE22 GLN A 241      42.891  43.018  34.763  1.00 28.32           H  
ATOM   3306  N   ARG A 242      48.518  40.503  35.679  1.00 33.75           N  
ATOM   3307  CA  ARG A 242      49.814  40.507  36.382  1.00 35.31           C  
ATOM   3308  C   ARG A 242      51.013  40.165  35.460  1.00 35.28           C  
ATOM   3309  O   ARG A 242      52.177  40.213  35.851  1.00 37.01           O  
ATOM   3310  CB  ARG A 242      49.785  39.505  37.548  1.00 34.41           C  
ATOM   3311  CG  ARG A 242      48.922  40.020  38.695  1.00 35.06           C  
ATOM   3312  CD  ARG A 242      48.725  38.995  39.809  1.00 36.69           C  
ATOM   3313  NE  ARG A 242      47.969  39.630  40.897  1.00 37.53           N  
ATOM   3314  CZ  ARG A 242      47.752  39.111  42.122  1.00 38.03           C  
ATOM   3315  NH1 ARG A 242      48.110  37.855  42.456  1.00 37.51           N  
ATOM   3316  NH2 ARG A 242      47.158  39.892  43.053  1.00 38.42           N1+
ATOM   3317  H   ARG A 242      47.827  39.781  35.918  1.00 33.75           H  
ATOM   3318  HA  ARG A 242      49.987  41.527  36.744  1.00 35.31           H  
ATOM   3319  HB2 ARG A 242      49.409  38.535  37.199  1.00 34.41           H  
ATOM   3320  HB3 ARG A 242      50.800  39.329  37.927  1.00 34.41           H  
ATOM   3321  HG2 ARG A 242      49.389  40.914  39.121  1.00 35.06           H  
ATOM   3322  HG3 ARG A 242      47.940  40.339  38.329  1.00 35.06           H  
ATOM   3323  HD2 ARG A 242      48.153  38.137  39.442  1.00 36.69           H  
ATOM   3324  HD3 ARG A 242      49.695  38.669  40.199  1.00 36.69           H  
ATOM   3325  HE  ARG A 242      47.632  40.574  40.743  1.00 37.53           H  
ATOM   3326 HH11 ARG A 242      48.553  37.254  41.774  1.00 37.51           H  
ATOM   3327 HH12 ARG A 242      47.962  37.489  43.388  1.00 37.51           H  
ATOM   3328 HH21 ARG A 242      46.960  39.546  43.984  1.00 38.42           H  
ATOM   3329 HH22 ARG A 242      46.948  40.869  42.876  1.00 38.42           H  
ATOM   3330  N   LYS A 243      50.642  39.755  34.198  1.00 30.25           N  
ATOM   3331  CA  LYS A 243      51.573  39.504  33.108  1.00 30.57           C  
ATOM   3332  C   LYS A 243      51.775  40.757  32.234  1.00 30.29           C  
ATOM   3333  O   LYS A 243      52.694  40.810  31.415  1.00 31.38           O  
ATOM   3334  CB  LYS A 243      51.042  38.353  32.252  1.00 31.40           C  
ATOM   3335  CG  LYS A 243      51.426  36.995  32.848  1.00 32.44           C  
ATOM   3336  CD  LYS A 243      50.877  35.859  31.991  1.00 34.08           C  
ATOM   3337  CE  LYS A 243      51.462  34.517  32.399  1.00 34.27           C  
ATOM   3338  NZ  LYS A 243      51.048  33.491  31.420  1.00 36.05           N1+
ATOM   3339  H   LYS A 243      49.651  39.611  34.034  1.00 30.25           H  
ATOM   3340  HA  LYS A 243      52.557  39.266  33.530  1.00 30.57           H  
ATOM   3341  HB2 LYS A 243      49.952  38.414  32.153  1.00 31.40           H  
ATOM   3342  HB3 LYS A 243      51.434  38.428  31.233  1.00 31.40           H  
ATOM   3343  HG2 LYS A 243      52.519  36.924  32.901  1.00 32.44           H  
ATOM   3344  HG3 LYS A 243      51.051  36.904  33.874  1.00 32.44           H  
ATOM   3345  HD2 LYS A 243      49.783  35.828  32.054  1.00 34.08           H  
ATOM   3346  HD3 LYS A 243      51.116  36.071  30.947  1.00 34.08           H  
ATOM   3347  HE2 LYS A 243      52.556  34.531  32.390  1.00 34.27           H  
ATOM   3348  HE3 LYS A 243      51.109  34.192  33.382  1.00 34.27           H  
ATOM   3349  HZ1 LYS A 243      50.037  33.307  31.453  1.00 36.05           H  
ATOM   3350  HZ2 LYS A 243      51.246  33.804  30.427  1.00 36.05           H  
ATOM   3351  HZ3 LYS A 243      51.537  32.600  31.563  1.00 36.05           H  
ATOM   3352  N   LEU A 244      50.788  41.715  32.335  1.00 31.47           N  
ATOM   3353  CA  LEU A 244      50.716  42.874  31.454  1.00 32.08           C  
ATOM   3354  C   LEU A 244      51.110  44.173  32.182  1.00 31.39           C  
ATOM   3355  O   LEU A 244      51.625  45.108  31.559  1.00 32.76           O  
ATOM   3356  CB  LEU A 244      49.310  43.017  30.848  1.00 30.92           C  
ATOM   3357  CG  LEU A 244      49.009  42.045  29.688  1.00 31.89           C  
ATOM   3358  CD1 LEU A 244      47.505  41.992  29.403  1.00 31.75           C  
ATOM   3359  CD2 LEU A 244      49.731  42.467  28.406  1.00 33.44           C  
ATOM   3360  H   LEU A 244      50.101  41.626  33.080  1.00 31.47           H  
ATOM   3361  HA  LEU A 244      51.460  42.751  30.660  1.00 32.08           H  
ATOM   3362  HB2 LEU A 244      48.561  42.894  31.641  1.00 30.92           H  
ATOM   3363  HB3 LEU A 244      49.194  44.031  30.466  1.00 30.92           H  
ATOM   3364  HG  LEU A 244      49.344  41.039  29.965  1.00 31.89           H  
ATOM   3365 HD11 LEU A 244      47.283  41.215  28.664  1.00 31.75           H  
ATOM   3366 HD12 LEU A 244      46.930  41.769  30.306  1.00 31.75           H  
ATOM   3367 HD13 LEU A 244      47.136  42.944  29.008  1.00 31.75           H  
ATOM   3368 HD21 LEU A 244      49.581  41.723  27.616  1.00 33.44           H  
ATOM   3369 HD22 LEU A 244      49.358  43.428  28.036  1.00 33.44           H  
ATOM   3370 HD23 LEU A 244      50.804  42.574  28.569  1.00 33.44           H  
ATOM   3371  N   ARG A 245      50.730  44.271  33.505  1.00 28.76           N  
ATOM   3372  CA  ARG A 245      50.992  45.476  34.287  1.00 28.79           C  
ATOM   3373  C   ARG A 245      52.489  45.673  34.566  1.00 29.47           C  
ATOM   3374  O   ARG A 245      53.269  44.734  34.713  1.00 30.00           O  
ATOM   3375  CB  ARG A 245      50.237  45.441  35.615  1.00 28.75           C  
ATOM   3376  CG  ARG A 245      48.794  45.873  35.390  1.00 28.11           C  
ATOM   3377  CD  ARG A 245      47.906  45.587  36.584  1.00 28.21           C  
ATOM   3378  NE  ARG A 245      48.278  46.359  37.755  1.00 28.62           N  
ATOM   3379  CZ  ARG A 245      47.454  46.554  38.808  1.00 28.91           C  
ATOM   3380  NH1 ARG A 245      46.176  46.087  38.808  1.00 28.81           N  
ATOM   3381  NH2 ARG A 245      47.936  47.221  39.870  1.00 29.40           N1+
ATOM   3382  H   ARG A 245      50.234  43.489  33.941  1.00 28.76           H  
ATOM   3383  HA  ARG A 245      50.650  46.324  33.689  1.00 28.79           H  
ATOM   3384  HB2 ARG A 245      50.274  44.433  36.046  1.00 28.75           H  
ATOM   3385  HB3 ARG A 245      50.702  46.114  36.345  1.00 28.75           H  
ATOM   3386  HG2 ARG A 245      48.787  46.945  35.170  1.00 28.11           H  
ATOM   3387  HG3 ARG A 245      48.374  45.357  34.519  1.00 28.11           H  
ATOM   3388  HD2 ARG A 245      46.884  45.850  36.304  1.00 28.21           H  
ATOM   3389  HD3 ARG A 245      47.954  44.526  36.851  1.00 28.21           H  
ATOM   3390  HE  ARG A 245      49.153  46.875  37.826  1.00 28.62           H  
ATOM   3391 HH11 ARG A 245      45.757  45.535  38.052  1.00 28.81           H  
ATOM   3392 HH12 ARG A 245      45.507  46.340  39.588  1.00 28.81           H  
ATOM   3393 HH21 ARG A 245      47.422  47.156  40.801  1.00 29.40           H  
ATOM   3394 HH22 ARG A 245      48.788  47.869  39.797  1.00 29.40           H  
ATOM   3395  N   LEU A 246      52.863  47.009  34.686  1.00 30.58           N  
ATOM   3396  CA  LEU A 246      54.258  47.365  34.951  1.00 33.69           C  
ATOM   3397  C   LEU A 246      54.540  47.366  36.460  1.00 34.16           C  
ATOM   3398  O   LEU A 246      55.666  47.130  36.897  1.00 34.50           O  
ATOM   3399  CB  LEU A 246      54.574  48.732  34.326  1.00 32.58           C  
ATOM   3400  CG  LEU A 246      56.063  49.128  34.282  1.00 34.62           C  
ATOM   3401  CD1 LEU A 246      56.934  48.103  33.556  1.00 33.77           C  
ATOM   3402  CD2 LEU A 246      56.206  50.490  33.591  1.00 32.81           C  
ATOM   3403  H   LEU A 246      52.175  47.771  34.564  1.00 30.58           H  
ATOM   3404  HA  LEU A 246      54.881  46.583  34.506  1.00 33.69           H  
ATOM   3405  HB2 LEU A 246      54.188  48.742  33.301  1.00 32.58           H  
ATOM   3406  HB3 LEU A 246      54.021  49.512  34.866  1.00 32.58           H  
ATOM   3407  HG  LEU A 246      56.436  49.230  35.308  1.00 34.62           H  
ATOM   3408 HD11 LEU A 246      57.965  48.464  33.467  1.00 33.77           H  
ATOM   3409 HD12 LEU A 246      56.975  47.154  34.099  1.00 33.77           H  
ATOM   3410 HD13 LEU A 246      56.559  47.907  32.547  1.00 33.77           H  
ATOM   3411 HD21 LEU A 246      57.248  50.828  33.610  1.00 32.81           H  
ATOM   3412 HD22 LEU A 246      55.886  50.439  32.544  1.00 32.81           H  
ATOM   3413 HD23 LEU A 246      55.600  51.252  34.090  1.00 32.81           H  
ATOM   3414  N   PHE A 247      53.509  47.801  37.267  1.00 34.90           N  
ATOM   3415  CA  PHE A 247      53.661  47.986  38.719  1.00 35.83           C  
ATOM   3416  C   PHE A 247      54.559  49.202  39.005  1.00 36.01           C  
ATOM   3417  O   PHE A 247      55.278  49.336  39.990  1.00 38.07           O  
ATOM   3418  CB  PHE A 247      54.062  46.729  39.495  1.00 34.47           C  
ATOM   3419  CG  PHE A 247      53.007  45.651  39.375  1.00 33.92           C  
ATOM   3420  CD1 PHE A 247      51.784  45.780  40.050  1.00 33.47           C  
ATOM   3421  CD2 PHE A 247      53.217  44.541  38.546  1.00 33.15           C  
ATOM   3422  CE1 PHE A 247      50.791  44.814  39.900  1.00 32.25           C  
ATOM   3423  CE2 PHE A 247      52.220  43.576  38.396  1.00 31.84           C  
ATOM   3424  CZ  PHE A 247      51.008  43.715  39.071  1.00 31.46           C  
ATOM   3425  H   PHE A 247      52.602  47.966  36.839  1.00 34.90           H  
ATOM   3426  HA  PHE A 247      52.664  48.292  39.055  1.00 35.83           H  
ATOM   3427  HB2 PHE A 247      55.035  46.346  39.170  1.00 34.47           H  
ATOM   3428  HB3 PHE A 247      54.187  46.966  40.559  1.00 34.47           H  
ATOM   3429  HD1 PHE A 247      51.589  46.647  40.681  1.00 33.47           H  
ATOM   3430  HD2 PHE A 247      54.148  44.440  37.991  1.00 33.15           H  
ATOM   3431  HE1 PHE A 247      49.845  44.933  40.423  1.00 32.25           H  
ATOM   3432  HE2 PHE A 247      52.387  42.728  37.734  1.00 31.84           H  
ATOM   3433  HZ  PHE A 247      50.224  42.979  38.937  1.00 31.46           H  
ATOM   3434  N   LYS A 248      54.298  50.217  38.105  1.00 40.62           N  
ATOM   3435  CA  LYS A 248      54.765  51.585  38.210  1.00 41.33           C  
ATOM   3436  C   LYS A 248      53.607  52.398  37.616  1.00 39.67           C  
ATOM   3437  O   LYS A 248      53.240  52.259  36.450  1.00 37.42           O  
ATOM   3438  CB  LYS A 248      56.065  51.760  37.422  1.00 43.30           C  
ATOM   3439  CG  LYS A 248      56.495  53.221  37.299  1.00 46.49           C  
ATOM   3440  CD  LYS A 248      57.828  53.371  36.568  1.00 48.26           C  
ATOM   3441  CE  LYS A 248      58.140  54.841  36.321  1.00 49.24           C  
ATOM   3442  NZ  LYS A 248      59.454  54.948  35.637  1.00 49.50           N1+
ATOM   3443  H   LYS A 248      53.700  49.975  37.316  1.00 40.62           H  
ATOM   3444  HA  LYS A 248      54.921  51.836  39.265  1.00 41.33           H  
ATOM   3445  HB2 LYS A 248      56.860  51.176  37.901  1.00 43.30           H  
ATOM   3446  HB3 LYS A 248      55.944  51.346  36.415  1.00 43.30           H  
ATOM   3447  HG2 LYS A 248      55.733  53.764  36.735  1.00 46.49           H  
ATOM   3448  HG3 LYS A 248      56.563  53.678  38.294  1.00 46.49           H  
ATOM   3449  HD2 LYS A 248      58.626  52.907  37.160  1.00 48.26           H  
ATOM   3450  HD3 LYS A 248      57.787  52.838  35.610  1.00 48.26           H  
ATOM   3451  HE2 LYS A 248      57.404  55.313  35.665  1.00 49.24           H  
ATOM   3452  HE3 LYS A 248      58.222  55.407  37.254  1.00 49.24           H  
ATOM   3453  HZ1 LYS A 248      60.219  54.556  36.204  1.00 49.50           H  
ATOM   3454  HZ2 LYS A 248      59.455  54.449  34.736  1.00 49.50           H  
ATOM   3455  HZ3 LYS A 248      59.700  55.927  35.440  1.00 49.50           H  
ATOM   3456  N   ASP A 249      52.964  53.225  38.517  1.00 39.07           N  
ATOM   3457  CA  ASP A 249      52.034  54.289  38.123  1.00 38.37           C  
ATOM   3458  C   ASP A 249      50.655  53.823  37.591  1.00 38.00           C  
ATOM   3459  O   ASP A 249      49.853  54.611  37.084  1.00 36.00           O  
ATOM   3460  CB  ASP A 249      52.630  55.243  37.088  1.00 40.01           C  
ATOM   3461  CG  ASP A 249      54.021  55.808  37.311  1.00 43.47           C  
ATOM   3462  OD1 ASP A 249      54.378  55.978  38.520  1.00 43.86           O  
ATOM   3463  OD2 ASP A 249      54.630  56.125  36.236  1.00 45.10           O1-
ATOM   3464  H   ASP A 249      53.161  53.117  39.507  1.00 39.07           H  
ATOM   3465  HA  ASP A 249      51.830  54.840  39.048  1.00 38.37           H  
ATOM   3466  HB2 ASP A 249      52.625  54.749  36.111  1.00 40.01           H  
ATOM   3467  HB3 ASP A 249      51.967  56.112  36.975  1.00 40.01           H  
ATOM   3468  N   GLY A 250      50.375  52.483  37.685  1.00 36.06           N  
ATOM   3469  CA  GLY A 250      49.224  51.889  37.028  1.00 33.44           C  
ATOM   3470  C   GLY A 250      49.446  51.676  35.531  1.00 31.83           C  
ATOM   3471  O   GLY A 250      48.520  51.400  34.765  1.00 30.52           O  
ATOM   3472  H   GLY A 250      50.963  51.824  38.238  1.00 36.06           H  
ATOM   3473  HA2 GLY A 250      49.030  50.918  37.490  1.00 33.44           H  
ATOM   3474  HA3 GLY A 250      48.354  52.539  37.165  1.00 33.44           H  
ATOM   3475  N   LYS A 251      50.759  51.703  35.109  1.00 29.55           N  
ATOM   3476  CA  LYS A 251      51.087  51.508  33.699  1.00 29.06           C  
ATOM   3477  C   LYS A 251      51.154  50.032  33.326  1.00 28.91           C  
ATOM   3478  O   LYS A 251      51.337  49.124  34.139  1.00 29.01           O  
ATOM   3479  CB  LYS A 251      52.412  52.172  33.322  1.00 29.96           C  
ATOM   3480  CG  LYS A 251      52.232  53.679  33.266  1.00 30.38           C  
ATOM   3481  CD  LYS A 251      53.559  54.413  33.380  1.00 31.87           C  
ATOM   3482  CE  LYS A 251      53.268  55.895  33.327  1.00 33.79           C  
ATOM   3483  NZ  LYS A 251      54.329  56.654  33.984  1.00 35.18           N1+
ATOM   3484  H   LYS A 251      51.509  51.874  35.791  1.00 29.55           H  
ATOM   3485  HA  LYS A 251      50.278  51.950  33.102  1.00 29.06           H  
ATOM   3486  HB2 LYS A 251      53.189  51.891  34.039  1.00 29.96           H  
ATOM   3487  HB3 LYS A 251      52.771  51.831  32.344  1.00 29.96           H  
ATOM   3488  HG2 LYS A 251      51.728  53.952  32.330  1.00 30.38           H  
ATOM   3489  HG3 LYS A 251      51.575  54.010  34.079  1.00 30.38           H  
ATOM   3490  HD2 LYS A 251      54.055  54.135  34.317  1.00 31.87           H  
ATOM   3491  HD3 LYS A 251      54.233  54.128  32.564  1.00 31.87           H  
ATOM   3492  HE2 LYS A 251      53.196  56.238  32.291  1.00 33.79           H  
ATOM   3493  HE3 LYS A 251      52.343  56.157  33.853  1.00 33.79           H  
ATOM   3494  HZ1 LYS A 251      54.477  56.447  35.041  1.00 35.18           H  
ATOM   3495  HZ2 LYS A 251      55.233  56.654  33.519  1.00 35.18           H  
ATOM   3496  HZ3 LYS A 251      54.005  57.688  33.933  1.00 35.18           H  
ATOM   3497  N   MET A 252      51.081  49.803  31.964  1.00 30.51           N  
ATOM   3498  CA  MET A 252      51.232  48.473  31.399  1.00 31.80           C  
ATOM   3499  C   MET A 252      52.699  48.354  30.968  1.00 33.34           C  
ATOM   3500  O   MET A 252      53.427  49.326  30.769  1.00 34.63           O  
ATOM   3501  CB  MET A 252      50.256  48.275  30.235  1.00 30.25           C  
ATOM   3502  CG  MET A 252      48.793  48.254  30.709  1.00 29.41           C  
ATOM   3503  SD  MET A 252      48.114  46.575  30.879  1.00 32.17           S  
ATOM   3504  CE  MET A 252      47.803  46.230  29.129  1.00 28.50           C  
ATOM   3505  H   MET A 252      50.971  50.582  31.311  1.00 30.51           H  
ATOM   3506  HA  MET A 252      51.047  47.725  32.170  1.00 31.80           H  
ATOM   3507  HB2 MET A 252      50.378  49.115  29.537  1.00 30.25           H  
ATOM   3508  HB3 MET A 252      50.512  47.376  29.664  1.00 30.25           H  
ATOM   3509  HG2 MET A 252      48.676  48.753  31.676  1.00 29.41           H  
ATOM   3510  HG3 MET A 252      48.162  48.801  30.002  1.00 29.41           H  
ATOM   3511  HE1 MET A 252      47.386  45.227  29.035  1.00 28.50           H  
ATOM   3512  HE2 MET A 252      47.082  46.945  28.727  1.00 28.50           H  
ATOM   3513  HE3 MET A 252      48.729  46.271  28.550  1.00 28.50           H  
ATOM   3514  N   LYS A 253      53.123  47.070  30.725  1.00 33.73           N  
ATOM   3515  CA  LYS A 253      54.398  46.799  30.075  1.00 35.15           C  
ATOM   3516  C   LYS A 253      54.235  47.201  28.600  1.00 34.62           C  
ATOM   3517  O   LYS A 253      53.177  47.085  27.984  1.00 32.97           O  
ATOM   3518  CB  LYS A 253      54.787  45.318  30.192  1.00 35.17           C  
ATOM   3519  CG  LYS A 253      55.432  45.030  31.551  1.00 36.58           C  
ATOM   3520  CD  LYS A 253      55.437  43.561  31.980  1.00 36.94           C  
ATOM   3521  CE  LYS A 253      55.929  42.529  30.977  1.00 38.41           C  
ATOM   3522  NZ  LYS A 253      57.200  42.923  30.356  1.00 40.76           N1+
ATOM   3523  H   LYS A 253      52.517  46.273  30.976  1.00 33.73           H  
ATOM   3524  HA  LYS A 253      55.163  47.442  30.527  1.00 35.15           H  
ATOM   3525  HB2 LYS A 253      53.905  44.682  30.047  1.00 35.17           H  
ATOM   3526  HB3 LYS A 253      55.495  45.054  29.399  1.00 35.17           H  
ATOM   3527  HG2 LYS A 253      56.460  45.413  31.541  1.00 36.58           H  
ATOM   3528  HG3 LYS A 253      54.909  45.593  32.332  1.00 36.58           H  
ATOM   3529  HD2 LYS A 253      56.043  43.483  32.892  1.00 36.94           H  
ATOM   3530  HD3 LYS A 253      54.418  43.281  32.277  1.00 36.94           H  
ATOM   3531  HE2 LYS A 253      56.099  41.568  31.473  1.00 38.41           H  
ATOM   3532  HE3 LYS A 253      55.209  42.375  30.168  1.00 38.41           H  
ATOM   3533  HZ1 LYS A 253      57.034  43.249  29.354  1.00 40.76           H  
ATOM   3534  HZ2 LYS A 253      57.789  43.582  30.865  1.00 40.76           H  
ATOM   3535  HZ3 LYS A 253      57.822  42.080  30.070  1.00 40.76           H  
ATOM   3536  N   TYR A 254      55.381  47.708  28.019  1.00 33.03           N  
ATOM   3537  CA  TYR A 254      55.384  48.275  26.669  1.00 32.32           C  
ATOM   3538  C   TYR A 254      56.802  48.206  26.085  1.00 34.03           C  
ATOM   3539  O   TYR A 254      57.764  47.780  26.724  1.00 33.05           O  
ATOM   3540  CB  TYR A 254      54.771  49.698  26.620  1.00 31.00           C  
ATOM   3541  CG  TYR A 254      55.483  50.746  27.447  1.00 32.08           C  
ATOM   3542  CD1 TYR A 254      56.652  51.363  26.984  1.00 32.65           C  
ATOM   3543  CD2 TYR A 254      54.974  51.131  28.695  1.00 31.50           C  
ATOM   3544  CE1 TYR A 254      57.324  52.299  27.773  1.00 32.36           C  
ATOM   3545  CE2 TYR A 254      55.643  52.065  29.489  1.00 31.87           C  
ATOM   3546  CZ  TYR A 254      56.820  52.635  29.025  1.00 33.13           C  
ATOM   3547  OH  TYR A 254      57.468  53.528  29.828  1.00 33.65           O  
ATOM   3548  H   TYR A 254      56.259  47.716  28.535  1.00 33.03           H  
ATOM   3549  HA  TYR A 254      54.766  47.624  26.042  1.00 32.32           H  
ATOM   3550  HB2 TYR A 254      54.724  50.063  25.587  1.00 31.00           H  
ATOM   3551  HB3 TYR A 254      53.724  49.644  26.947  1.00 31.00           H  
ATOM   3552  HD1 TYR A 254      57.050  51.126  26.001  1.00 32.65           H  
ATOM   3553  HD2 TYR A 254      54.048  50.701  29.062  1.00 31.50           H  
ATOM   3554  HE1 TYR A 254      58.235  52.750  27.392  1.00 32.36           H  
ATOM   3555  HE2 TYR A 254      55.246  52.339  30.463  1.00 31.87           H  
ATOM   3556  HH  TYR A 254      58.244  53.845  29.336  1.00 33.65           H  
ATOM   3557  N   GLN A 255      56.880  48.651  24.781  1.00 33.01           N  
ATOM   3558  CA  GLN A 255      58.136  48.794  24.066  1.00 33.01           C  
ATOM   3559  C   GLN A 255      58.037  50.066  23.208  1.00 33.39           C  
ATOM   3560  O   GLN A 255      56.968  50.540  22.817  1.00 33.01           O  
ATOM   3561  CB  GLN A 255      58.481  47.561  23.222  1.00 34.46           C  
ATOM   3562  CG  GLN A 255      57.308  47.086  22.369  1.00 34.66           C  
ATOM   3563  CD  GLN A 255      57.671  45.969  21.419  1.00 34.85           C  
ATOM   3564  OE1 GLN A 255      58.810  45.713  21.047  1.00 34.74           O  
ATOM   3565  NE2 GLN A 255      56.581  45.286  20.959  1.00 35.32           N  
ATOM   3566  H   GLN A 255      56.023  48.893  24.266  1.00 33.01           H  
ATOM   3567  HA  GLN A 255      58.935  48.952  24.802  1.00 33.01           H  
ATOM   3568  HB2 GLN A 255      59.348  47.776  22.586  1.00 34.46           H  
ATOM   3569  HB3 GLN A 255      58.778  46.740  23.888  1.00 34.46           H  
ATOM   3570  HG2 GLN A 255      56.498  46.742  23.019  1.00 34.66           H  
ATOM   3571  HG3 GLN A 255      56.924  47.908  21.759  1.00 34.66           H  
ATOM   3572 HE21 GLN A 255      56.703  44.574  20.252  1.00 35.32           H  
ATOM   3573 HE22 GLN A 255      55.623  45.452  21.303  1.00 35.32           H  
ATOM   3574  N   ILE A 256      59.268  50.618  22.899  1.00 34.93           N  
ATOM   3575  CA  ILE A 256      59.416  51.814  22.061  1.00 34.88           C  
ATOM   3576  C   ILE A 256      60.223  51.345  20.838  1.00 36.75           C  
ATOM   3577  O   ILE A 256      61.300  50.761  20.982  1.00 36.61           O  
ATOM   3578  CB  ILE A 256      60.189  52.941  22.791  1.00 35.58           C  
ATOM   3579  CG1 ILE A 256      59.613  53.305  24.177  1.00 34.89           C  
ATOM   3580  CG2 ILE A 256      60.299  54.191  21.905  1.00 36.50           C  
ATOM   3581  CD1 ILE A 256      58.181  53.819  24.175  1.00 34.35           C  
ATOM   3582  H   ILE A 256      60.126  50.179  23.224  1.00 34.93           H  
ATOM   3583  HA  ILE A 256      58.428  52.159  21.765  1.00 34.88           H  
ATOM   3584  HB  ILE A 256      61.215  52.592  22.974  1.00 35.58           H  
ATOM   3585 HG12 ILE A 256      59.673  52.435  24.841  1.00 34.89           H  
ATOM   3586 HG13 ILE A 256      60.252  54.072  24.631  1.00 34.89           H  
ATOM   3587 HG21 ILE A 256      60.794  55.007  22.441  1.00 36.50           H  
ATOM   3588 HG22 ILE A 256      60.891  53.988  21.007  1.00 36.50           H  
ATOM   3589 HG23 ILE A 256      59.315  54.544  21.582  1.00 36.50           H  
ATOM   3590 HD11 ILE A 256      57.898  54.133  25.184  1.00 34.35           H  
ATOM   3591 HD12 ILE A 256      58.054  54.681  23.515  1.00 34.35           H  
ATOM   3592 HD13 ILE A 256      57.484  53.037  23.868  1.00 34.35           H  
ATOM   3593  N   ILE A 257      59.672  51.627  19.606  1.00 45.33           N  
ATOM   3594  CA  ILE A 257      60.346  51.249  18.351  1.00 47.01           C  
ATOM   3595  C   ILE A 257      60.189  52.468  17.434  1.00 46.56           C  
ATOM   3596  O   ILE A 257      59.114  53.059  17.330  1.00 45.60           O  
ATOM   3597  CB  ILE A 257      59.735  49.998  17.666  1.00 47.27           C  
ATOM   3598  CG1 ILE A 257      59.466  48.837  18.648  1.00 45.66           C  
ATOM   3599  CG2 ILE A 257      60.637  49.536  16.511  1.00 47.35           C  
ATOM   3600  CD1 ILE A 257      58.768  47.649  17.993  1.00 46.57           C  
ATOM   3601  H   ILE A 257      58.773  52.134  19.557  1.00 45.33           H  
ATOM   3602  HA  ILE A 257      61.410  51.084  18.559  1.00 47.01           H  
ATOM   3603  HB  ILE A 257      58.774  50.284  17.224  1.00 47.27           H  
ATOM   3604 HG12 ILE A 257      60.405  48.500  19.103  1.00 45.66           H  
ATOM   3605 HG13 ILE A 257      58.821  49.182  19.464  1.00 45.66           H  
ATOM   3606 HG21 ILE A 257      60.174  48.727  15.938  1.00 47.35           H  
ATOM   3607 HG22 ILE A 257      60.823  50.345  15.801  1.00 47.35           H  
ATOM   3608 HG23 ILE A 257      61.604  49.182  16.883  1.00 47.35           H  
ATOM   3609 HD11 ILE A 257      58.446  46.933  18.753  1.00 46.57           H  
ATOM   3610 HD12 ILE A 257      57.879  47.968  17.440  1.00 46.57           H  
ATOM   3611 HD13 ILE A 257      59.433  47.116  17.308  1.00 46.57           H  
ATOM   3612  N   ASP A 258      61.303  52.901  16.757  1.00 54.96           N  
ATOM   3613  CA  ASP A 258      61.262  54.013  15.784  1.00 55.70           C  
ATOM   3614  C   ASP A 258      60.732  55.339  16.392  1.00 53.31           C  
ATOM   3615  O   ASP A 258      60.316  56.279  15.716  1.00 52.90           O  
ATOM   3616  CB  ASP A 258      60.504  53.635  14.511  1.00 58.22           C  
ATOM   3617  CG  ASP A 258      61.150  52.492  13.737  1.00 61.08           C  
ATOM   3618  OD1 ASP A 258      62.317  52.164  14.098  1.00 62.31           O  
ATOM   3619  OD2 ASP A 258      60.446  52.002  12.808  1.00 61.47           O1-
ATOM   3620  H   ASP A 258      62.188  52.410  16.830  1.00 54.96           H  
ATOM   3621  HA  ASP A 258      62.313  54.221  15.543  1.00 55.70           H  
ATOM   3622  HB2 ASP A 258      59.468  53.362  14.743  1.00 58.22           H  
ATOM   3623  HB3 ASP A 258      60.459  54.495  13.831  1.00 58.22           H  
ATOM   3624  N   GLY A 259      60.870  55.416  17.768  1.00 42.67           N  
ATOM   3625  CA  GLY A 259      60.385  56.533  18.555  1.00 40.83           C  
ATOM   3626  C   GLY A 259      58.930  56.376  19.022  1.00 41.13           C  
ATOM   3627  O   GLY A 259      58.418  57.175  19.808  1.00 40.09           O  
ATOM   3628  H   GLY A 259      61.312  54.634  18.237  1.00 42.67           H  
ATOM   3629  HA2 GLY A 259      61.023  56.609  19.441  1.00 40.83           H  
ATOM   3630  HA3 GLY A 259      60.458  57.455  17.971  1.00 40.83           H  
ATOM   3631  N   GLU A 260      58.247  55.313  18.470  1.00 50.87           N  
ATOM   3632  CA  GLU A 260      56.827  55.072  18.664  1.00 50.30           C  
ATOM   3633  C   GLU A 260      56.636  54.063  19.796  1.00 48.53           C  
ATOM   3634  O   GLU A 260      57.359  53.076  19.936  1.00 47.79           O  
ATOM   3635  CB  GLU A 260      56.180  54.483  17.398  1.00 51.80           C  
ATOM   3636  CG  GLU A 260      55.850  55.526  16.339  1.00 54.39           C  
ATOM   3637  CD  GLU A 260      54.737  56.384  16.907  1.00 55.03           C  
ATOM   3638  OE1 GLU A 260      53.633  55.785  17.117  1.00 54.37           O  
ATOM   3639  OE2 GLU A 260      55.052  57.577  17.171  1.00 55.71           O1-
ATOM   3640  H   GLU A 260      58.760  54.622  17.910  1.00 50.87           H  
ATOM   3641  HA  GLU A 260      56.353  56.014  18.959  1.00 50.30           H  
ATOM   3642  HB2 GLU A 260      56.846  53.748  16.940  1.00 51.80           H  
ATOM   3643  HB3 GLU A 260      55.271  53.930  17.667  1.00 51.80           H  
ATOM   3644  HG2 GLU A 260      56.730  56.126  16.083  1.00 54.39           H  
ATOM   3645  HG3 GLU A 260      55.494  55.042  15.423  1.00 54.39           H  
ATOM   3646  N   MET A 261      55.532  54.337  20.596  1.00 41.06           N  
ATOM   3647  CA  MET A 261      55.138  53.452  21.690  1.00 40.77           C  
ATOM   3648  C   MET A 261      54.211  52.386  21.083  1.00 41.87           C  
ATOM   3649  O   MET A 261      53.250  52.694  20.365  1.00 41.59           O  
ATOM   3650  CB  MET A 261      54.425  54.245  22.796  1.00 39.61           C  
ATOM   3651  CG  MET A 261      54.123  53.396  24.034  1.00 39.75           C  
ATOM   3652  SD  MET A 261      53.335  54.370  25.365  1.00 42.15           S  
ATOM   3653  CE  MET A 261      54.768  55.325  25.927  1.00 39.91           C  
ATOM   3654  H   MET A 261      54.969  55.166  20.408  1.00 41.06           H  
ATOM   3655  HA  MET A 261      56.043  52.985  22.088  1.00 40.77           H  
ATOM   3656  HB2 MET A 261      55.063  55.094  23.069  1.00 39.61           H  
ATOM   3657  HB3 MET A 261      53.491  54.669  22.404  1.00 39.61           H  
ATOM   3658  HG2 MET A 261      53.427  52.592  23.776  1.00 39.75           H  
ATOM   3659  HG3 MET A 261      55.031  52.925  24.425  1.00 39.75           H  
ATOM   3660  HE1 MET A 261      54.485  55.897  26.814  1.00 39.91           H  
ATOM   3661  HE2 MET A 261      55.589  54.657  26.197  1.00 39.91           H  
ATOM   3662  HE3 MET A 261      55.096  56.027  25.158  1.00 39.91           H  
ATOM   3663  N   TYR A 262      54.571  51.097  21.453  1.00 35.22           N  
ATOM   3664  CA  TYR A 262      53.849  49.909  21.008  1.00 33.97           C  
ATOM   3665  C   TYR A 262      53.637  48.928  22.200  1.00 35.67           C  
ATOM   3666  O   TYR A 262      54.402  48.898  23.176  1.00 36.35           O  
ATOM   3667  CB  TYR A 262      54.609  49.166  19.899  1.00 35.83           C  
ATOM   3668  CG  TYR A 262      54.643  49.872  18.565  1.00 38.29           C  
ATOM   3669  CD1 TYR A 262      53.502  49.959  17.754  1.00 38.40           C  
ATOM   3670  CD2 TYR A 262      55.845  50.420  18.102  1.00 37.95           C  
ATOM   3671  CE1 TYR A 262      53.570  50.566  16.495  1.00 38.55           C  
ATOM   3672  CE2 TYR A 262      55.918  51.010  16.840  1.00 37.76           C  
ATOM   3673  CZ  TYR A 262      54.779  51.084  16.047  1.00 37.58           C  
ATOM   3674  OH  TYR A 262      54.826  51.660  14.809  1.00 37.83           O  
ATOM   3675  H   TYR A 262      55.387  50.929  22.059  1.00 35.22           H  
ATOM   3676  HA  TYR A 262      52.879  50.251  20.645  1.00 33.97           H  
ATOM   3677  HB2 TYR A 262      55.638  48.977  20.230  1.00 35.83           H  
ATOM   3678  HB3 TYR A 262      54.183  48.169  19.733  1.00 35.83           H  
ATOM   3679  HD1 TYR A 262      52.550  49.552  18.089  1.00 38.40           H  
ATOM   3680  HD2 TYR A 262      56.740  50.387  18.719  1.00 37.95           H  
ATOM   3681  HE1 TYR A 262      52.688  50.626  15.866  1.00 38.55           H  
ATOM   3682  HE2 TYR A 262      56.869  51.406  16.496  1.00 37.76           H  
ATOM   3683  HH  TYR A 262      55.748  51.930  14.648  1.00 37.83           H  
ATOM   3684  N   PRO A 263      52.581  48.032  22.057  1.00 36.72           N  
ATOM   3685  CA  PRO A 263      52.352  46.962  23.027  1.00 37.35           C  
ATOM   3686  C   PRO A 263      53.525  45.951  23.049  1.00 37.07           C  
ATOM   3687  O   PRO A 263      54.228  45.741  22.055  1.00 38.15           O  
ATOM   3688  CB  PRO A 263      51.068  46.270  22.558  1.00 37.78           C  
ATOM   3689  CG  PRO A 263      50.406  47.265  21.618  1.00 38.28           C  
ATOM   3690  CD  PRO A 263      51.575  48.005  21.000  1.00 38.43           C  
ATOM   3691  HA  PRO A 263      52.228  47.446  24.000  1.00 37.35           H  
ATOM   3692  HB2 PRO A 263      51.286  45.338  22.027  1.00 37.78           H  
ATOM   3693  HB3 PRO A 263      50.410  46.024  23.395  1.00 37.78           H  
ATOM   3694  HG2 PRO A 263      49.767  46.786  20.870  1.00 38.28           H  
ATOM   3695  HG3 PRO A 263      49.785  47.962  22.193  1.00 38.28           H  
ATOM   3696  HD2 PRO A 263      51.990  47.456  20.152  1.00 38.43           H  
ATOM   3697  HD3 PRO A 263      51.289  49.006  20.681  1.00 38.43           H  
ATOM   3698  N   PRO A 264      53.683  45.249  24.232  1.00 33.66           N  
ATOM   3699  CA  PRO A 264      54.754  44.277  24.472  1.00 33.02           C  
ATOM   3700  C   PRO A 264      54.421  42.950  23.794  1.00 32.58           C  
ATOM   3701  O   PRO A 264      53.350  42.746  23.222  1.00 31.67           O  
ATOM   3702  CB  PRO A 264      54.758  44.120  25.989  1.00 34.03           C  
ATOM   3703  CG  PRO A 264      53.287  44.282  26.349  1.00 34.72           C  
ATOM   3704  CD  PRO A 264      52.815  45.362  25.397  1.00 34.15           C  
ATOM   3705  HA  PRO A 264      55.705  44.649  24.077  1.00 33.02           H  
ATOM   3706  HB2 PRO A 264      55.150  43.162  26.330  1.00 34.03           H  
ATOM   3707  HB3 PRO A 264      55.343  44.924  26.451  1.00 34.03           H  
ATOM   3708  HG2 PRO A 264      52.746  43.356  26.129  1.00 34.72           H  
ATOM   3709  HG3 PRO A 264      53.120  44.524  27.400  1.00 34.72           H  
ATOM   3710  HD2 PRO A 264      51.767  45.231  25.120  1.00 34.15           H  
ATOM   3711  HD3 PRO A 264      52.938  46.364  25.801  1.00 34.15           H  
ATOM   3712  N   THR A 265      55.397  41.976  23.875  1.00 32.16           N  
ATOM   3713  CA  THR A 265      55.249  40.736  23.120  1.00 32.74           C  
ATOM   3714  C   THR A 265      54.603  39.612  23.953  1.00 32.64           C  
ATOM   3715  O   THR A 265      54.506  39.612  25.185  1.00 32.25           O  
ATOM   3716  CB  THR A 265      56.573  40.256  22.488  1.00 33.82           C  
ATOM   3717  OG1 THR A 265      57.431  39.711  23.499  1.00 34.05           O  
ATOM   3718  CG2 THR A 265      57.300  41.362  21.727  1.00 34.12           C  
ATOM   3719  H   THR A 265      56.223  42.110  24.454  1.00 32.16           H  
ATOM   3720  HA  THR A 265      54.565  40.965  22.303  1.00 32.74           H  
ATOM   3721  HB  THR A 265      56.369  39.436  21.789  1.00 33.82           H  
ATOM   3722 HG21 THR A 265      56.657  41.806  20.961  1.00 34.12           H  
ATOM   3723 HG22 THR A 265      57.650  42.151  22.402  1.00 34.12           H  
ATOM   3724 HG23 THR A 265      58.195  40.963  21.238  1.00 34.12           H  
ATOM   3725  HG1 THR A 265      58.299  39.575  23.071  1.00 34.05           H  
ATOM   3726  N   VAL A 266      54.220  38.521  23.187  1.00 38.83           N  
ATOM   3727  CA  VAL A 266      53.834  37.237  23.778  1.00 39.29           C  
ATOM   3728  C   VAL A 266      55.009  36.701  24.606  1.00 38.69           C  
ATOM   3729  O   VAL A 266      54.821  36.066  25.644  1.00 38.60           O  
ATOM   3730  CB  VAL A 266      53.413  36.220  22.697  1.00 39.75           C  
ATOM   3731  CG1 VAL A 266      53.311  34.782  23.223  1.00 40.40           C  
ATOM   3732  CG2 VAL A 266      52.059  36.612  22.106  1.00 38.93           C  
ATOM   3733  H   VAL A 266      54.151  38.657  22.169  1.00 38.83           H  
ATOM   3734  HA  VAL A 266      53.009  37.433  24.473  1.00 39.29           H  
ATOM   3735  HB  VAL A 266      54.157  36.222  21.890  1.00 39.75           H  
ATOM   3736 HG11 VAL A 266      52.914  34.113  22.451  1.00 40.40           H  
ATOM   3737 HG12 VAL A 266      54.292  34.390  23.507  1.00 40.40           H  
ATOM   3738 HG13 VAL A 266      52.651  34.721  24.094  1.00 40.40           H  
ATOM   3739 HG21 VAL A 266      51.772  35.902  21.327  1.00 38.93           H  
ATOM   3740 HG22 VAL A 266      51.279  36.605  22.872  1.00 38.93           H  
ATOM   3741 HG23 VAL A 266      52.081  37.610  21.661  1.00 38.93           H  
ATOM   3742  N   LYS A 267      56.269  36.875  24.079  1.00 38.52           N  
ATOM   3743  CA  LYS A 267      57.428  36.293  24.746  1.00 39.20           C  
ATOM   3744  C   LYS A 267      57.697  37.019  26.072  1.00 38.70           C  
ATOM   3745  O   LYS A 267      58.124  36.398  27.047  1.00 39.04           O  
ATOM   3746  CB  LYS A 267      58.668  36.350  23.850  1.00 39.53           C  
ATOM   3747  CG  LYS A 267      59.721  35.325  24.285  1.00 40.69           C  
ATOM   3748  CD  LYS A 267      60.947  35.376  23.375  1.00 40.75           C  
ATOM   3749  CE  LYS A 267      61.813  34.136  23.544  1.00 40.30           C  
ATOM   3750  NZ  LYS A 267      62.828  34.099  22.477  1.00 42.86           N1+
ATOM   3751  H   LYS A 267      56.374  37.420  23.229  1.00 38.52           H  
ATOM   3752  HA  LYS A 267      57.169  35.253  24.977  1.00 39.20           H  
ATOM   3753  HB2 LYS A 267      58.379  36.136  22.813  1.00 39.53           H  
ATOM   3754  HB3 LYS A 267      59.107  37.355  23.854  1.00 39.53           H  
ATOM   3755  HG2 LYS A 267      60.033  35.501  25.321  1.00 40.69           H  
ATOM   3756  HG3 LYS A 267      59.273  34.324  24.248  1.00 40.69           H  
ATOM   3757  HD2 LYS A 267      60.615  35.469  22.338  1.00 40.75           H  
ATOM   3758  HD3 LYS A 267      61.533  36.277  23.594  1.00 40.75           H  
ATOM   3759  HE2 LYS A 267      62.344  34.138  24.500  1.00 40.30           H  
ATOM   3760  HE3 LYS A 267      61.232  33.213  23.452  1.00 40.30           H  
ATOM   3761  HZ1 LYS A 267      62.336  34.035  21.500  1.00 42.86           H  
ATOM   3762  HZ2 LYS A 267      63.427  34.924  22.416  1.00 42.86           H  
ATOM   3763  HZ3 LYS A 267      63.410  33.260  22.499  1.00 42.86           H  
ATOM   3764  N   ASP A 268      57.535  38.393  26.044  1.00 45.07           N  
ATOM   3765  CA  ASP A 268      57.776  39.238  27.224  1.00 44.54           C  
ATOM   3766  C   ASP A 268      56.683  38.914  28.260  1.00 43.78           C  
ATOM   3767  O   ASP A 268      56.928  38.638  29.433  1.00 44.54           O  
ATOM   3768  CB  ASP A 268      57.734  40.715  26.813  1.00 44.97           C  
ATOM   3769  CG  ASP A 268      57.742  41.671  27.976  1.00 46.24           C  
ATOM   3770  OD1 ASP A 268      58.352  41.355  29.042  1.00 48.41           O  
ATOM   3771  OD2 ASP A 268      57.061  42.742  27.897  1.00 45.89           O1-
ATOM   3772  H   ASP A 268      57.261  38.834  25.158  1.00 45.07           H  
ATOM   3773  HA  ASP A 268      58.748  38.965  27.650  1.00 44.54           H  
ATOM   3774  HB2 ASP A 268      58.589  40.946  26.167  1.00 44.97           H  
ATOM   3775  HB3 ASP A 268      56.833  40.914  26.223  1.00 44.97           H  
ATOM   3776  N   THR A 269      55.395  39.049  27.779  1.00 34.09           N  
ATOM   3777  CA  THR A 269      54.258  39.042  28.689  1.00 32.70           C  
ATOM   3778  C   THR A 269      53.959  37.639  29.185  1.00 32.72           C  
ATOM   3779  O   THR A 269      53.436  37.440  30.280  1.00 32.62           O  
ATOM   3780  CB  THR A 269      52.976  39.583  28.028  1.00 31.44           C  
ATOM   3781  OG1 THR A 269      52.688  38.891  26.798  1.00 31.54           O  
ATOM   3782  CG2 THR A 269      53.076  41.073  27.750  1.00 32.16           C  
ATOM   3783  H   THR A 269      55.246  39.189  26.777  1.00 34.09           H  
ATOM   3784  HA  THR A 269      54.523  39.647  29.565  1.00 32.70           H  
ATOM   3785  HB  THR A 269      52.118  39.411  28.687  1.00 31.44           H  
ATOM   3786 HG21 THR A 269      53.161  41.648  28.676  1.00 32.16           H  
ATOM   3787 HG22 THR A 269      53.941  41.306  27.123  1.00 32.16           H  
ATOM   3788 HG23 THR A 269      52.193  41.406  27.200  1.00 32.16           H  
ATOM   3789  HG1 THR A 269      53.292  39.271  26.112  1.00 31.54           H  
ATOM   3790  N   GLN A 270      54.108  36.651  28.230  1.00 41.46           N  
ATOM   3791  CA  GLN A 270      53.659  35.284  28.433  1.00 41.43           C  
ATOM   3792  C   GLN A 270      52.122  35.299  28.554  1.00 40.46           C  
ATOM   3793  O   GLN A 270      51.507  34.399  29.138  1.00 39.54           O  
ATOM   3794  CB  GLN A 270      54.355  34.568  29.599  1.00 41.70           C  
ATOM   3795  CG  GLN A 270      55.869  34.454  29.405  1.00 44.41           C  
ATOM   3796  CD  GLN A 270      56.240  33.380  28.401  1.00 47.32           C  
ATOM   3797  OE1 GLN A 270      55.681  32.288  28.356  1.00 48.72           O  
ATOM   3798  NE2 GLN A 270      57.267  33.716  27.563  1.00 47.16           N  
ATOM   3799  H   GLN A 270      54.544  36.870  27.330  1.00 41.46           H  
ATOM   3800  HA  GLN A 270      53.872  34.739  27.506  1.00 41.43           H  
ATOM   3801  HB2 GLN A 270      54.165  35.099  30.538  1.00 41.70           H  
ATOM   3802  HB3 GLN A 270      53.918  33.570  29.730  1.00 41.70           H  
ATOM   3803  HG2 GLN A 270      56.307  35.418  29.127  1.00 44.41           H  
ATOM   3804  HG3 GLN A 270      56.330  34.158  30.355  1.00 44.41           H  
ATOM   3805 HE21 GLN A 270      57.622  33.024  26.918  1.00 47.16           H  
ATOM   3806 HE22 GLN A 270      57.682  34.655  27.542  1.00 47.16           H  
ATOM   3807  N   ALA A 271      51.495  36.322  27.863  1.00 37.35           N  
ATOM   3808  CA  ALA A 271      50.063  36.394  27.686  1.00 37.49           C  
ATOM   3809  C   ALA A 271      49.816  35.659  26.376  1.00 38.90           C  
ATOM   3810  O   ALA A 271      50.476  35.845  25.354  1.00 38.95           O  
ATOM   3811  CB  ALA A 271      49.553  37.822  27.607  1.00 36.10           C  
ATOM   3812  H   ALA A 271      52.067  37.047  27.423  1.00 37.35           H  
ATOM   3813  HA  ALA A 271      49.576  35.876  28.519  1.00 37.49           H  
ATOM   3814  HB1 ALA A 271      48.467  37.838  27.470  1.00 36.10           H  
ATOM   3815  HB2 ALA A 271      49.792  38.372  28.523  1.00 36.10           H  
ATOM   3816  HB3 ALA A 271      49.997  38.361  26.765  1.00 36.10           H  
ATOM   3817  N   GLU A 272      48.768  34.770  26.463  1.00 47.35           N  
ATOM   3818  CA  GLU A 272      48.410  33.917  25.345  1.00 49.05           C  
ATOM   3819  C   GLU A 272      47.605  34.788  24.367  1.00 47.80           C  
ATOM   3820  O   GLU A 272      46.823  35.666  24.748  1.00 45.97           O  
ATOM   3821  CB  GLU A 272      47.583  32.723  25.808  1.00 52.04           C  
ATOM   3822  CG  GLU A 272      48.372  31.812  26.753  1.00 55.15           C  
ATOM   3823  CD  GLU A 272      47.536  30.685  27.357  1.00 57.30           C  
ATOM   3824  OE1 GLU A 272      46.362  30.574  26.911  1.00 57.22           O  
ATOM   3825  OE2 GLU A 272      48.135  29.998  28.233  1.00 58.17           O1-
ATOM   3826  H   GLU A 272      48.217  34.713  27.314  1.00 47.35           H  
ATOM   3827  HA  GLU A 272      49.332  33.579  24.857  1.00 49.05           H  
ATOM   3828  HB2 GLU A 272      46.672  33.078  26.307  1.00 52.04           H  
ATOM   3829  HB3 GLU A 272      47.250  32.147  24.935  1.00 52.04           H  
ATOM   3830  HG2 GLU A 272      49.216  31.364  26.215  1.00 55.15           H  
ATOM   3831  HG3 GLU A 272      48.785  32.390  27.588  1.00 55.15           H  
ATOM   3832  N   MET A 273      47.852  34.500  23.041  1.00 35.08           N  
ATOM   3833  CA  MET A 273      47.286  35.280  21.952  1.00 36.35           C  
ATOM   3834  C   MET A 273      47.115  34.329  20.760  1.00 37.60           C  
ATOM   3835  O   MET A 273      47.942  33.454  20.480  1.00 39.82           O  
ATOM   3836  CB  MET A 273      48.247  36.389  21.509  1.00 35.70           C  
ATOM   3837  CG  MET A 273      48.470  37.541  22.485  1.00 34.30           C  
ATOM   3838  SD  MET A 273      47.029  38.612  22.752  1.00 33.61           S  
ATOM   3839  CE  MET A 273      46.816  39.276  21.084  1.00 33.21           C  
ATOM   3840  H   MET A 273      48.453  33.713  22.795  1.00 35.08           H  
ATOM   3841  HA  MET A 273      46.313  35.679  22.254  1.00 36.35           H  
ATOM   3842  HB2 MET A 273      49.226  35.926  21.335  1.00 35.70           H  
ATOM   3843  HB3 MET A 273      47.931  36.781  20.536  1.00 35.70           H  
ATOM   3844  HG2 MET A 273      48.792  37.164  23.459  1.00 34.30           H  
ATOM   3845  HG3 MET A 273      49.285  38.173  22.120  1.00 34.30           H  
ATOM   3846  HE1 MET A 273      46.047  40.053  21.104  1.00 33.21           H  
ATOM   3847  HE2 MET A 273      47.746  39.722  20.724  1.00 33.21           H  
ATOM   3848  HE3 MET A 273      46.489  38.492  20.400  1.00 33.21           H  
ATOM   3849  N   ILE A 274      46.024  34.603  19.951  1.00 40.89           N  
ATOM   3850  CA  ILE A 274      45.789  33.798  18.753  1.00 41.76           C  
ATOM   3851  C   ILE A 274      46.772  34.303  17.668  1.00 43.01           C  
ATOM   3852  O   ILE A 274      46.447  35.090  16.783  1.00 44.74           O  
ATOM   3853  CB  ILE A 274      44.315  33.849  18.290  1.00 42.46           C  
ATOM   3854  CG1 ILE A 274      43.306  33.509  19.412  1.00 43.16           C  
ATOM   3855  CG2 ILE A 274      44.087  32.921  17.086  1.00 43.24           C  
ATOM   3856  CD1 ILE A 274      43.503  32.158  20.086  1.00 44.31           C  
ATOM   3857  H   ILE A 274      45.372  35.368  20.176  1.00 40.89           H  
ATOM   3858  HA  ILE A 274      46.058  32.758  18.980  1.00 41.76           H  
ATOM   3859  HB  ILE A 274      44.085  34.871  17.960  1.00 42.46           H  
ATOM   3860 HG12 ILE A 274      43.338  34.286  20.182  1.00 43.16           H  
ATOM   3861 HG13 ILE A 274      42.292  33.542  18.995  1.00 43.16           H  
ATOM   3862 HG21 ILE A 274      43.034  32.923  16.787  1.00 43.24           H  
ATOM   3863 HG22 ILE A 274      44.669  33.241  16.218  1.00 43.24           H  
ATOM   3864 HG23 ILE A 274      44.375  31.889  17.311  1.00 43.24           H  
ATOM   3865 HD11 ILE A 274      42.724  32.005  20.841  1.00 44.31           H  
ATOM   3866 HD12 ILE A 274      43.434  31.335  19.370  1.00 44.31           H  
ATOM   3867 HD13 ILE A 274      44.469  32.098  20.595  1.00 44.31           H  
ATOM   3868  N   TYR A 275      48.057  33.812  17.812  1.00 40.19           N  
ATOM   3869  CA  TYR A 275      49.095  33.957  16.796  1.00 41.68           C  
ATOM   3870  C   TYR A 275      49.689  32.542  16.601  1.00 44.17           C  
ATOM   3871  O   TYR A 275      50.551  32.100  17.377  1.00 43.76           O  
ATOM   3872  CB  TYR A 275      50.253  34.858  17.253  1.00 40.60           C  
ATOM   3873  CG  TYR A 275      50.017  36.332  17.443  1.00 39.33           C  
ATOM   3874  CD1 TYR A 275      50.256  36.885  18.707  1.00 37.80           C  
ATOM   3875  CD2 TYR A 275      49.690  37.188  16.389  1.00 39.67           C  
ATOM   3876  CE1 TYR A 275      50.153  38.254  18.929  1.00 38.04           C  
ATOM   3877  CE2 TYR A 275      49.614  38.568  16.602  1.00 38.59           C  
ATOM   3878  CZ  TYR A 275      49.839  39.090  17.870  1.00 38.24           C  
ATOM   3879  OH  TYR A 275      49.736  40.439  18.045  1.00 36.04           O  
ATOM   3880  H   TYR A 275      48.277  33.335  18.695  1.00 40.19           H  
ATOM   3881  HA  TYR A 275      48.670  34.345  15.867  1.00 41.68           H  
ATOM   3882  HB2 TYR A 275      50.627  34.464  18.207  1.00 40.60           H  
ATOM   3883  HB3 TYR A 275      51.087  34.759  16.546  1.00 40.60           H  
ATOM   3884  HD1 TYR A 275      50.538  36.241  19.531  1.00 37.80           H  
ATOM   3885  HD2 TYR A 275      49.512  36.803  15.389  1.00 39.67           H  
ATOM   3886  HE1 TYR A 275      50.333  38.644  19.924  1.00 38.04           H  
ATOM   3887  HE2 TYR A 275      49.356  39.234  15.782  1.00 38.59           H  
ATOM   3888  HH  TYR A 275      49.875  40.660  19.005  1.00 36.04           H  
ATOM   3889  N   PRO A 276      49.213  31.783  15.551  1.00 57.55           N  
ATOM   3890  CA  PRO A 276      49.754  30.450  15.236  1.00 58.18           C  
ATOM   3891  C   PRO A 276      51.278  30.494  15.014  1.00 57.72           C  
ATOM   3892  O   PRO A 276      51.905  31.561  15.038  1.00 58.00           O  
ATOM   3893  CB  PRO A 276      48.996  30.038  13.970  1.00 57.11           C  
ATOM   3894  CG  PRO A 276      47.694  30.821  14.052  1.00 57.12           C  
ATOM   3895  CD  PRO A 276      48.133  32.145  14.650  1.00 56.09           C  
ATOM   3896  HA  PRO A 276      49.526  29.797  16.086  1.00 58.18           H  
ATOM   3897  HB2 PRO A 276      49.542  30.338  13.070  1.00 57.11           H  
ATOM   3898  HB3 PRO A 276      48.818  28.961  13.913  1.00 57.11           H  
ATOM   3899  HG2 PRO A 276      47.205  30.934  13.082  1.00 57.12           H  
ATOM   3900  HG3 PRO A 276      46.999  30.313  14.731  1.00 57.12           H  
ATOM   3901  HD2 PRO A 276      48.548  32.814  13.890  1.00 56.09           H  
ATOM   3902  HD3 PRO A 276      47.320  32.642  15.183  1.00 56.09           H  
ATOM   3903  N   PRO A 277      51.969  29.313  14.865  1.00 53.96           N  
ATOM   3904  CA  PRO A 277      53.437  29.251  14.991  1.00 53.42           C  
ATOM   3905  C   PRO A 277      54.301  30.167  14.107  1.00 52.87           C  
ATOM   3906  O   PRO A 277      55.468  30.427  14.402  1.00 51.39           O  
ATOM   3907  CB  PRO A 277      53.769  27.790  14.662  1.00 53.86           C  
ATOM   3908  CG  PRO A 277      52.513  27.036  15.069  1.00 54.36           C  
ATOM   3909  CD  PRO A 277      51.399  27.988  14.669  1.00 53.63           C  
ATOM   3910  HA  PRO A 277      53.669  29.477  16.039  1.00 53.42           H  
ATOM   3911  HB2 PRO A 277      53.949  27.657  13.587  1.00 53.86           H  
ATOM   3912  HB3 PRO A 277      54.659  27.438  15.193  1.00 53.86           H  
ATOM   3913  HG2 PRO A 277      52.425  26.058  14.587  1.00 54.36           H  
ATOM   3914  HG3 PRO A 277      52.508  26.886  16.155  1.00 54.36           H  
ATOM   3915  HD2 PRO A 277      51.146  27.882  13.610  1.00 53.63           H  
ATOM   3916  HD3 PRO A 277      50.498  27.841  15.270  1.00 53.63           H  
ATOM   3917  N   GLN A 278      53.721  30.595  12.939  1.00 64.17           N  
ATOM   3918  CA  GLN A 278      54.472  31.258  11.880  1.00 64.74           C  
ATOM   3919  C   GLN A 278      54.968  32.671  12.232  1.00 62.66           C  
ATOM   3920  O   GLN A 278      55.886  33.195  11.600  1.00 62.69           O  
ATOM   3921  CB  GLN A 278      53.635  31.374  10.591  1.00 65.71           C  
ATOM   3922  CG  GLN A 278      53.269  30.027   9.970  1.00 67.90           C  
ATOM   3923  CD  GLN A 278      52.150  29.314  10.700  1.00 68.51           C  
ATOM   3924  OE1 GLN A 278      51.596  29.751  11.703  1.00 67.16           O  
ATOM   3925  NE2 GLN A 278      51.822  28.106  10.155  1.00 70.15           N  
ATOM   3926  H   GLN A 278      52.723  30.398  12.792  1.00 64.17           H  
ATOM   3927  HA  GLN A 278      55.367  30.651  11.695  1.00 64.74           H  
ATOM   3928  HB2 GLN A 278      52.726  31.960  10.786  1.00 65.71           H  
ATOM   3929  HB3 GLN A 278      54.210  31.940   9.847  1.00 65.71           H  
ATOM   3930  HG2 GLN A 278      52.929  30.193   8.940  1.00 67.90           H  
ATOM   3931  HG3 GLN A 278      54.145  29.370   9.927  1.00 67.90           H  
ATOM   3932 HE21 GLN A 278      52.288  27.728   9.339  1.00 70.15           H  
ATOM   3933 HE22 GLN A 278      51.076  27.556  10.564  1.00 70.15           H  
ATOM   3934  N   VAL A 279      54.224  33.368  13.160  1.00 49.57           N  
ATOM   3935  CA  VAL A 279      54.480  34.794  13.433  1.00 48.63           C  
ATOM   3936  C   VAL A 279      55.774  34.893  14.292  1.00 48.33           C  
ATOM   3937  O   VAL A 279      55.920  34.175  15.293  1.00 48.74           O  
ATOM   3938  CB  VAL A 279      53.285  35.450  14.167  1.00 47.86           C  
ATOM   3939  CG1 VAL A 279      53.441  36.972  14.262  1.00 46.19           C  
ATOM   3940  CG2 VAL A 279      51.948  35.144  13.483  1.00 46.63           C  
ATOM   3941  H   VAL A 279      53.477  32.871  13.641  1.00 49.57           H  
ATOM   3942  HA  VAL A 279      54.623  35.275  12.461  1.00 48.63           H  
ATOM   3943  HB  VAL A 279      53.231  35.056  15.188  1.00 47.86           H  
ATOM   3944 HG11 VAL A 279      52.615  37.412  14.831  1.00 46.19           H  
ATOM   3945 HG12 VAL A 279      54.368  37.253  14.768  1.00 46.19           H  
ATOM   3946 HG13 VAL A 279      53.444  37.433  13.268  1.00 46.19           H  
ATOM   3947 HG21 VAL A 279      51.132  35.660  13.997  1.00 46.63           H  
ATOM   3948 HG22 VAL A 279      51.954  35.470  12.437  1.00 46.63           H  
ATOM   3949 HG23 VAL A 279      51.708  34.077  13.507  1.00 46.63           H  
ATOM   3950  N   PRO A 280      56.748  35.797  13.910  1.00 41.94           N  
ATOM   3951  CA  PRO A 280      58.023  35.906  14.631  1.00 41.84           C  
ATOM   3952  C   PRO A 280      57.956  36.723  15.947  1.00 41.74           C  
ATOM   3953  O   PRO A 280      56.960  37.330  16.335  1.00 40.43           O  
ATOM   3954  CB  PRO A 280      58.958  36.561  13.614  1.00 41.42           C  
ATOM   3955  CG  PRO A 280      58.018  37.481  12.852  1.00 40.97           C  
ATOM   3956  CD  PRO A 280      56.734  36.670  12.747  1.00 41.77           C  
ATOM   3957  HA  PRO A 280      58.373  34.900  14.893  1.00 41.84           H  
ATOM   3958  HB2 PRO A 280      59.797  37.108  14.053  1.00 41.42           H  
ATOM   3959  HB3 PRO A 280      59.361  35.801  12.932  1.00 41.42           H  
ATOM   3960  HG2 PRO A 280      57.850  38.382  13.449  1.00 40.97           H  
ATOM   3961  HG3 PRO A 280      58.408  37.783  11.876  1.00 40.97           H  
ATOM   3962  HD2 PRO A 280      55.839  37.294  12.738  1.00 41.77           H  
ATOM   3963  HD3 PRO A 280      56.739  36.040  11.851  1.00 41.77           H  
ATOM   3964  N   GLU A 281      59.132  36.676  16.681  1.00 47.57           N  
ATOM   3965  CA  GLU A 281      59.249  36.974  18.114  1.00 47.49           C  
ATOM   3966  C   GLU A 281      59.078  38.457  18.488  1.00 45.29           C  
ATOM   3967  O   GLU A 281      58.847  38.786  19.654  1.00 43.92           O  
ATOM   3968  CB  GLU A 281      60.636  36.516  18.622  1.00 47.72           C  
ATOM   3969  CG  GLU A 281      60.898  35.009  18.488  1.00 49.01           C  
ATOM   3970  CD  GLU A 281      60.704  34.318  19.832  1.00 51.97           C  
ATOM   3971  OE1 GLU A 281      61.775  34.025  20.458  1.00 51.73           O  
ATOM   3972  OE2 GLU A 281      59.508  34.162  20.201  1.00 53.06           O1-
ATOM   3973  H   GLU A 281      59.976  36.353  16.219  1.00 47.57           H  
ATOM   3974  HA  GLU A 281      58.448  36.423  18.621  1.00 47.49           H  
ATOM   3975  HB2 GLU A 281      61.404  37.046  18.043  1.00 47.72           H  
ATOM   3976  HB3 GLU A 281      60.773  36.834  19.664  1.00 47.72           H  
ATOM   3977  HG2 GLU A 281      60.257  34.533  17.740  1.00 49.01           H  
ATOM   3978  HG3 GLU A 281      61.935  34.852  18.167  1.00 49.01           H  
ATOM   3979  N   HIS A 282      59.362  39.380  17.497  1.00 38.55           N  
ATOM   3980  CA  HIS A 282      59.313  40.833  17.739  1.00 38.95           C  
ATOM   3981  C   HIS A 282      57.984  41.490  17.297  1.00 38.99           C  
ATOM   3982  O   HIS A 282      57.739  42.672  17.531  1.00 37.28           O  
ATOM   3983  CB  HIS A 282      60.520  41.568  17.146  1.00 39.97           C  
ATOM   3984  CG  HIS A 282      60.473  41.779  15.672  1.00 40.84           C  
ATOM   3985  ND1 HIS A 282      60.519  40.728  14.783  1.00 42.02           N  
ATOM   3986  CD2 HIS A 282      60.409  42.977  14.992  1.00 39.51           C  
ATOM   3987  CE1 HIS A 282      60.511  41.281  13.590  1.00 41.01           C  
ATOM   3988  NE2 HIS A 282      60.433  42.643  13.667  1.00 40.42           N  
ATOM   3989  H   HIS A 282      59.615  39.054  16.564  1.00 38.55           H  
ATOM   3990  HA  HIS A 282      59.353  40.974  18.826  1.00 38.95           H  
ATOM   3991  HB2 HIS A 282      60.601  42.550  17.631  1.00 39.97           H  
ATOM   3992  HB3 HIS A 282      61.441  41.026  17.393  1.00 39.97           H  
ATOM   3993  HD2 HIS A 282      60.362  44.006  15.325  1.00 39.51           H  
ATOM   3994  HE2 HIS A 282      60.400  43.288  12.888  1.00 40.42           H  
ATOM   3995  HE1 HIS A 282      60.549  40.757  12.645  1.00 41.01           H  
ATOM   3996  N   LEU A 283      57.154  40.670  16.559  1.00 40.49           N  
ATOM   3997  CA  LEU A 283      55.886  41.095  15.977  1.00 40.74           C  
ATOM   3998  C   LEU A 283      54.670  40.620  16.785  1.00 39.55           C  
ATOM   3999  O   LEU A 283      53.552  41.120  16.623  1.00 38.13           O  
ATOM   4000  CB  LEU A 283      55.741  40.559  14.550  1.00 40.83           C  
ATOM   4001  CG  LEU A 283      56.753  41.133  13.549  1.00 41.00           C  
ATOM   4002  CD1 LEU A 283      56.433  40.623  12.148  1.00 40.83           C  
ATOM   4003  CD2 LEU A 283      56.793  42.660  13.533  1.00 41.09           C  
ATOM   4004  H   LEU A 283      57.467  39.712  16.418  1.00 40.49           H  
ATOM   4005  HA  LEU A 283      55.837  42.189  15.995  1.00 40.74           H  
ATOM   4006  HB2 LEU A 283      55.839  39.464  14.563  1.00 40.83           H  
ATOM   4007  HB3 LEU A 283      54.728  40.750  14.184  1.00 40.83           H  
ATOM   4008  HG  LEU A 283      57.748  40.766  13.820  1.00 41.00           H  
ATOM   4009 HD11 LEU A 283      57.251  40.872  11.467  1.00 40.83           H  
ATOM   4010 HD12 LEU A 283      56.302  39.540  12.128  1.00 40.83           H  
ATOM   4011 HD13 LEU A 283      55.508  41.065  11.769  1.00 40.83           H  
ATOM   4012 HD21 LEU A 283      57.414  43.020  12.706  1.00 41.09           H  
ATOM   4013 HD22 LEU A 283      55.792  43.083  13.414  1.00 41.09           H  
ATOM   4014 HD23 LEU A 283      57.222  43.058  14.456  1.00 41.09           H  
ATOM   4015  N   ARG A 284      54.880  39.520  17.590  1.00 47.49           N  
ATOM   4016  CA  ARG A 284      53.831  38.885  18.393  1.00 47.81           C  
ATOM   4017  C   ARG A 284      53.497  39.804  19.592  1.00 46.60           C  
ATOM   4018  O   ARG A 284      53.797  39.497  20.747  1.00 46.41           O  
ATOM   4019  CB  ARG A 284      54.291  37.512  18.928  1.00 49.16           C  
ATOM   4020  CG  ARG A 284      54.223  36.379  17.907  1.00 50.50           C  
ATOM   4021  CD  ARG A 284      54.885  35.106  18.438  1.00 51.76           C  
ATOM   4022  NE  ARG A 284      54.813  34.026  17.446  1.00 54.14           N  
ATOM   4023  CZ  ARG A 284      53.807  33.137  17.280  1.00 56.68           C  
ATOM   4024  NH1 ARG A 284      52.750  33.079  18.116  1.00 55.95           N  
ATOM   4025  NH2 ARG A 284      53.841  32.346  16.197  1.00 59.14           N1+
ATOM   4026  H   ARG A 284      55.814  39.114  17.607  1.00 47.49           H  
ATOM   4027  HA  ARG A 284      52.935  38.780  17.773  1.00 47.81           H  
ATOM   4028  HB2 ARG A 284      55.311  37.594  19.325  1.00 49.16           H  
ATOM   4029  HB3 ARG A 284      53.653  37.216  19.768  1.00 49.16           H  
ATOM   4030  HG2 ARG A 284      53.177  36.172  17.654  1.00 50.50           H  
ATOM   4031  HG3 ARG A 284      54.708  36.675  16.976  1.00 50.50           H  
ATOM   4032  HD2 ARG A 284      55.948  35.285  18.635  1.00 51.76           H  
ATOM   4033  HD3 ARG A 284      54.441  34.770  19.380  1.00 51.76           H  
ATOM   4034  HE  ARG A 284      55.515  34.026  16.678  1.00 54.14           H  
ATOM   4035 HH11 ARG A 284      52.715  33.622  18.965  1.00 55.95           H  
ATOM   4036 HH12 ARG A 284      51.923  32.490  17.896  1.00 55.95           H  
ATOM   4037 HH21 ARG A 284      52.969  31.914  15.845  1.00 59.14           H  
ATOM   4038 HH22 ARG A 284      54.674  32.343  15.606  1.00 59.14           H  
ATOM   4039  N   PHE A 285      52.822  40.960  19.244  1.00 38.36           N  
ATOM   4040  CA  PHE A 285      52.434  42.017  20.188  1.00 37.13           C  
ATOM   4041  C   PHE A 285      51.206  41.523  20.976  1.00 36.38           C  
ATOM   4042  O   PHE A 285      50.235  41.033  20.387  1.00 36.92           O  
ATOM   4043  CB  PHE A 285      51.975  43.301  19.470  1.00 36.85           C  
ATOM   4044  CG  PHE A 285      52.962  44.179  18.738  1.00 38.13           C  
ATOM   4045  CD1 PHE A 285      54.326  43.908  18.626  1.00 39.04           C  
ATOM   4046  CD2 PHE A 285      52.460  45.345  18.123  1.00 39.55           C  
ATOM   4047  CE1 PHE A 285      55.161  44.783  17.920  1.00 39.51           C  
ATOM   4048  CE2 PHE A 285      53.293  46.215  17.421  1.00 39.30           C  
ATOM   4049  CZ  PHE A 285      54.650  45.935  17.326  1.00 39.00           C  
ATOM   4050  H   PHE A 285      52.612  41.090  18.252  1.00 38.36           H  
ATOM   4051  HA  PHE A 285      53.279  42.207  20.851  1.00 37.13           H  
ATOM   4052  HB2 PHE A 285      51.212  43.017  18.733  1.00 36.85           H  
ATOM   4053  HB3 PHE A 285      51.478  43.942  20.209  1.00 36.85           H  
ATOM   4054  HD1 PHE A 285      54.765  43.024  19.078  1.00 39.04           H  
ATOM   4055  HD2 PHE A 285      51.402  45.586  18.194  1.00 39.55           H  
ATOM   4056  HE1 PHE A 285      56.224  44.573  17.838  1.00 39.51           H  
ATOM   4057  HE2 PHE A 285      52.884  47.109  16.957  1.00 39.30           H  
ATOM   4058  HZ  PHE A 285      55.312  46.610  16.790  1.00 39.00           H  
ATOM   4059  N   ALA A 286      51.248  41.715  22.345  1.00 33.40           N  
ATOM   4060  CA  ALA A 286      50.182  41.282  23.253  1.00 33.72           C  
ATOM   4061  C   ALA A 286      49.458  42.463  23.944  1.00 32.31           C  
ATOM   4062  O   ALA A 286      49.994  43.546  24.173  1.00 32.35           O  
ATOM   4063  CB  ALA A 286      50.750  40.340  24.306  1.00 33.50           C  
ATOM   4064  H   ALA A 286      52.063  42.210  22.757  1.00 33.40           H  
ATOM   4065  HA  ALA A 286      49.437  40.738  22.663  1.00 33.72           H  
ATOM   4066  HB1 ALA A 286      49.970  39.992  24.989  1.00 33.50           H  
ATOM   4067  HB2 ALA A 286      51.211  39.464  23.838  1.00 33.50           H  
ATOM   4068  HB3 ALA A 286      51.519  40.842  24.904  1.00 33.50           H  
ATOM   4069  N   VAL A 287      48.167  42.132  24.335  1.00 30.52           N  
ATOM   4070  CA  VAL A 287      47.157  43.053  24.881  1.00 30.21           C  
ATOM   4071  C   VAL A 287      46.146  42.173  25.664  1.00 29.62           C  
ATOM   4072  O   VAL A 287      46.296  40.949  25.763  1.00 30.02           O  
ATOM   4073  CB  VAL A 287      46.470  43.902  23.781  1.00 29.34           C  
ATOM   4074  CG1 VAL A 287      47.420  44.938  23.174  1.00 29.76           C  
ATOM   4075  CG2 VAL A 287      45.858  43.050  22.665  1.00 30.50           C  
ATOM   4076  H   VAL A 287      47.875  41.161  24.250  1.00 30.52           H  
ATOM   4077  HA  VAL A 287      47.656  43.708  25.606  1.00 30.21           H  
ATOM   4078  HB  VAL A 287      45.651  44.470  24.240  1.00 29.34           H  
ATOM   4079 HG11 VAL A 287      46.870  45.630  22.532  1.00 29.76           H  
ATOM   4080 HG12 VAL A 287      47.908  45.530  23.954  1.00 29.76           H  
ATOM   4081 HG13 VAL A 287      48.188  44.474  22.548  1.00 29.76           H  
ATOM   4082 HG21 VAL A 287      45.358  43.686  21.928  1.00 30.50           H  
ATOM   4083 HG22 VAL A 287      46.618  42.468  22.134  1.00 30.50           H  
ATOM   4084 HG23 VAL A 287      45.111  42.357  23.062  1.00 30.50           H  
ATOM   4085  N   GLY A 288      45.089  42.820  26.267  1.00 30.87           N  
ATOM   4086  CA  GLY A 288      44.187  42.104  27.142  1.00 30.12           C  
ATOM   4087  C   GLY A 288      43.337  41.065  26.422  1.00 32.49           C  
ATOM   4088  O   GLY A 288      43.063  39.994  26.968  1.00 32.73           O  
ATOM   4089  H   GLY A 288      44.960  43.820  26.150  1.00 30.87           H  
ATOM   4090  HA2 GLY A 288      44.778  41.604  27.916  1.00 30.12           H  
ATOM   4091  HA3 GLY A 288      43.515  42.824  27.611  1.00 30.12           H  
ATOM   4092  N   GLN A 289      42.810  41.447  25.214  1.00 34.85           N  
ATOM   4093  CA  GLN A 289      41.973  40.548  24.415  1.00 35.85           C  
ATOM   4094  C   GLN A 289      42.872  39.556  23.659  1.00 36.85           C  
ATOM   4095  O   GLN A 289      43.849  39.927  23.011  1.00 36.92           O  
ATOM   4096  CB  GLN A 289      41.146  41.334  23.384  1.00 37.35           C  
ATOM   4097  CG  GLN A 289      39.662  40.985  23.431  1.00 39.41           C  
ATOM   4098  CD  GLN A 289      39.353  39.638  22.822  1.00 39.78           C  
ATOM   4099  OE1 GLN A 289      40.164  38.984  22.171  1.00 37.50           O  
ATOM   4100  NE2 GLN A 289      38.064  39.235  23.054  1.00 42.43           N  
ATOM   4101  H   GLN A 289      43.016  42.394  24.878  1.00 34.85           H  
ATOM   4102  HA  GLN A 289      41.327  40.000  25.110  1.00 35.85           H  
ATOM   4103  HB2 GLN A 289      41.238  42.407  23.566  1.00 37.35           H  
ATOM   4104  HB3 GLN A 289      41.528  41.168  22.371  1.00 37.35           H  
ATOM   4105  HG2 GLN A 289      39.289  41.013  24.461  1.00 39.41           H  
ATOM   4106  HG3 GLN A 289      39.103  41.733  22.859  1.00 39.41           H  
ATOM   4107 HE21 GLN A 289      37.753  38.328  22.729  1.00 42.43           H  
ATOM   4108 HE22 GLN A 289      37.383  39.836  23.541  1.00 42.43           H  
ATOM   4109  N   GLU A 290      42.444  38.240  23.711  1.00 45.68           N  
ATOM   4110  CA  GLU A 290      43.162  37.152  23.048  1.00 47.98           C  
ATOM   4111  C   GLU A 290      43.254  37.251  21.508  1.00 48.08           C  
ATOM   4112  O   GLU A 290      44.214  36.762  20.900  1.00 48.55           O  
ATOM   4113  CB  GLU A 290      42.473  35.795  23.332  1.00 50.54           C  
ATOM   4114  CG  GLU A 290      42.959  35.104  24.598  1.00 51.44           C  
ATOM   4115  CD  GLU A 290      42.617  35.783  25.919  1.00 52.35           C  
ATOM   4116  OE1 GLU A 290      41.501  36.375  25.979  1.00 52.01           O  
ATOM   4117  OE2 GLU A 290      43.530  35.664  26.800  1.00 51.59           O1-
ATOM   4118  H   GLU A 290      41.624  37.986  24.269  1.00 45.68           H  
ATOM   4119  HA  GLU A 290      44.189  37.162  23.430  1.00 47.98           H  
ATOM   4120  HB2 GLU A 290      41.382  35.919  23.361  1.00 50.54           H  
ATOM   4121  HB3 GLU A 290      42.670  35.098  22.506  1.00 50.54           H  
ATOM   4122  HG2 GLU A 290      42.515  34.102  24.643  1.00 51.44           H  
ATOM   4123  HG3 GLU A 290      44.044  34.958  24.532  1.00 51.44           H  
ATOM   4124  N   VAL A 291      42.104  37.685  20.863  1.00 37.83           N  
ATOM   4125  CA  VAL A 291      41.906  37.458  19.424  1.00 38.84           C  
ATOM   4126  C   VAL A 291      42.337  38.644  18.536  1.00 38.40           C  
ATOM   4127  O   VAL A 291      42.337  38.604  17.303  1.00 38.66           O  
ATOM   4128  CB  VAL A 291      40.485  36.967  19.054  1.00 39.92           C  
ATOM   4129  CG1 VAL A 291      40.002  35.850  19.984  1.00 40.94           C  
ATOM   4130  CG2 VAL A 291      39.438  38.079  18.988  1.00 39.02           C  
ATOM   4131  H   VAL A 291      41.373  38.169  21.412  1.00 37.83           H  
ATOM   4132  HA  VAL A 291      42.594  36.650  19.143  1.00 38.84           H  
ATOM   4133  HB  VAL A 291      40.546  36.542  18.042  1.00 39.92           H  
ATOM   4134 HG11 VAL A 291      39.073  35.410  19.606  1.00 40.94           H  
ATOM   4135 HG12 VAL A 291      40.744  35.049  20.056  1.00 40.94           H  
ATOM   4136 HG13 VAL A 291      39.804  36.222  20.995  1.00 40.94           H  
ATOM   4137 HG21 VAL A 291      38.460  37.667  18.714  1.00 39.02           H  
ATOM   4138 HG22 VAL A 291      39.326  38.590  19.943  1.00 39.02           H  
ATOM   4139 HG23 VAL A 291      39.692  38.828  18.232  1.00 39.02           H  
ATOM   4140  N   PHE A 292      42.778  39.759  19.225  1.00 36.92           N  
ATOM   4141  CA  PHE A 292      43.226  40.962  18.528  1.00 36.41           C  
ATOM   4142  C   PHE A 292      44.552  40.721  17.797  1.00 37.04           C  
ATOM   4143  O   PHE A 292      45.013  41.549  17.011  1.00 36.66           O  
ATOM   4144  CB  PHE A 292      43.347  42.167  19.477  1.00 34.60           C  
ATOM   4145  CG  PHE A 292      42.052  42.790  19.961  1.00 34.66           C  
ATOM   4146  CD1 PHE A 292      40.782  42.351  19.568  1.00 34.29           C  
ATOM   4147  CD2 PHE A 292      42.127  43.890  20.828  1.00 34.77           C  
ATOM   4148  CE1 PHE A 292      39.632  43.027  19.975  1.00 32.90           C  
ATOM   4149  CE2 PHE A 292      40.974  44.534  21.277  1.00 33.47           C  
ATOM   4150  CZ  PHE A 292      39.725  44.117  20.832  1.00 32.72           C  
ATOM   4151  H   PHE A 292      42.760  39.736  20.246  1.00 36.92           H  
ATOM   4152  HA  PHE A 292      42.503  41.169  17.729  1.00 36.41           H  
ATOM   4153  HB2 PHE A 292      43.936  41.872  20.356  1.00 34.60           H  
ATOM   4154  HB3 PHE A 292      43.908  42.963  18.970  1.00 34.60           H  
ATOM   4155  HD1 PHE A 292      40.652  41.487  18.922  1.00 34.29           H  
ATOM   4156  HD2 PHE A 292      43.093  44.252  21.171  1.00 34.77           H  
ATOM   4157  HE1 PHE A 292      38.661  42.701  19.612  1.00 32.90           H  
ATOM   4158  HE2 PHE A 292      41.059  45.358  21.979  1.00 33.47           H  
ATOM   4159  HZ  PHE A 292      38.823  44.632  21.151  1.00 32.72           H  
ATOM   4160  N   GLY A 293      45.142  39.492  18.018  1.00 36.05           N  
ATOM   4161  CA  GLY A 293      46.261  39.071  17.207  1.00 37.10           C  
ATOM   4162  C   GLY A 293      45.867  38.749  15.766  1.00 39.47           C  
ATOM   4163  O   GLY A 293      46.721  38.616  14.889  1.00 39.15           O  
ATOM   4164  H   GLY A 293      44.785  38.882  18.751  1.00 36.05           H  
ATOM   4165  HA2 GLY A 293      47.002  39.875  17.193  1.00 37.10           H  
ATOM   4166  HA3 GLY A 293      46.684  38.173  17.665  1.00 37.10           H  
ATOM   4167  N   LEU A 294      44.516  38.565  15.525  1.00 51.90           N  
ATOM   4168  CA  LEU A 294      44.027  38.137  14.224  1.00 53.09           C  
ATOM   4169  C   LEU A 294      44.321  39.213  13.173  1.00 51.69           C  
ATOM   4170  O   LEU A 294      44.864  38.933  12.101  1.00 51.66           O  
ATOM   4171  CB  LEU A 294      42.517  37.841  14.293  1.00 54.08           C  
ATOM   4172  CG  LEU A 294      41.885  37.312  12.991  1.00 55.95           C  
ATOM   4173  CD1 LEU A 294      42.391  35.916  12.635  1.00 56.66           C  
ATOM   4174  CD2 LEU A 294      40.360  37.285  13.130  1.00 56.04           C  
ATOM   4175  H   LEU A 294      43.837  38.675  16.286  1.00 51.90           H  
ATOM   4176  HA  LEU A 294      44.586  37.238  13.954  1.00 53.09           H  
ATOM   4177  HB2 LEU A 294      42.335  37.112  15.094  1.00 54.08           H  
ATOM   4178  HB3 LEU A 294      41.988  38.756  14.591  1.00 54.08           H  
ATOM   4179  HG  LEU A 294      42.126  37.990  12.164  1.00 55.95           H  
ATOM   4180 HD11 LEU A 294      41.907  35.547  11.725  1.00 56.66           H  
ATOM   4181 HD12 LEU A 294      43.467  35.923  12.451  1.00 56.66           H  
ATOM   4182 HD13 LEU A 294      42.189  35.201  13.440  1.00 56.66           H  
ATOM   4183 HD21 LEU A 294      39.891  36.931  12.207  1.00 56.04           H  
ATOM   4184 HD22 LEU A 294      40.046  36.625  13.946  1.00 56.04           H  
ATOM   4185 HD23 LEU A 294      39.971  38.288  13.336  1.00 56.04           H  
ATOM   4186  N   VAL A 295      43.836  40.473  13.445  1.00 42.78           N  
ATOM   4187  CA  VAL A 295      43.761  41.460  12.377  1.00 43.06           C  
ATOM   4188  C   VAL A 295      44.430  42.754  12.872  1.00 41.11           C  
ATOM   4189  O   VAL A 295      43.979  43.392  13.831  1.00 38.90           O  
ATOM   4190  CB  VAL A 295      42.325  41.584  11.826  1.00 44.29           C  
ATOM   4191  CG1 VAL A 295      41.323  42.166  12.810  1.00 43.85           C  
ATOM   4192  CG2 VAL A 295      42.306  42.379  10.523  1.00 44.79           C  
ATOM   4193  H   VAL A 295      43.546  40.706  14.395  1.00 42.78           H  
ATOM   4194  HA  VAL A 295      44.329  41.068  11.536  1.00 43.06           H  
ATOM   4195  HB  VAL A 295      41.980  40.569  11.585  1.00 44.29           H  
ATOM   4196 HG11 VAL A 295      40.305  42.095  12.412  1.00 43.85           H  
ATOM   4197 HG12 VAL A 295      41.345  41.625  13.758  1.00 43.85           H  
ATOM   4198 HG13 VAL A 295      41.530  43.222  12.992  1.00 43.85           H  
ATOM   4199 HG21 VAL A 295      41.313  42.348  10.064  1.00 44.79           H  
ATOM   4200 HG22 VAL A 295      42.571  43.427  10.693  1.00 44.79           H  
ATOM   4201 HG23 VAL A 295      43.012  41.956   9.803  1.00 44.79           H  
ATOM   4202  N   PRO A 296      45.583  43.165  12.211  1.00 37.07           N  
ATOM   4203  CA  PRO A 296      46.398  44.296  12.670  1.00 38.08           C  
ATOM   4204  C   PRO A 296      45.672  45.628  12.800  1.00 37.57           C  
ATOM   4205  O   PRO A 296      46.159  46.570  13.427  1.00 36.62           O  
ATOM   4206  CB  PRO A 296      47.501  44.447  11.623  1.00 39.10           C  
ATOM   4207  CG  PRO A 296      47.655  43.046  11.071  1.00 39.09           C  
ATOM   4208  CD  PRO A 296      46.233  42.509  11.079  1.00 39.02           C  
ATOM   4209  HA  PRO A 296      46.804  44.017  13.647  1.00 38.08           H  
ATOM   4210  HB2 PRO A 296      47.201  45.131  10.820  1.00 39.10           H  
ATOM   4211  HB3 PRO A 296      48.430  44.833  12.053  1.00 39.10           H  
ATOM   4212  HG2 PRO A 296      48.108  43.031  10.076  1.00 39.09           H  
ATOM   4213  HG3 PRO A 296      48.284  42.451  11.744  1.00 39.09           H  
ATOM   4214  HD2 PRO A 296      45.684  42.782  10.175  1.00 39.02           H  
ATOM   4215  HD3 PRO A 296      46.245  41.423  11.190  1.00 39.02           H  
ATOM   4216  N   GLY A 297      44.441  45.715  12.193  1.00 36.14           N  
ATOM   4217  CA  GLY A 297      43.612  46.887  12.391  1.00 36.52           C  
ATOM   4218  C   GLY A 297      43.145  47.039  13.844  1.00 35.07           C  
ATOM   4219  O   GLY A 297      42.872  48.145  14.316  1.00 33.35           O  
ATOM   4220  H   GLY A 297      44.112  44.941  11.625  1.00 36.14           H  
ATOM   4221  HA2 GLY A 297      44.193  47.773  12.120  1.00 36.52           H  
ATOM   4222  HA3 GLY A 297      42.736  46.799  11.744  1.00 36.52           H  
ATOM   4223  N   LEU A 298      42.999  45.872  14.567  1.00 34.47           N  
ATOM   4224  CA  LEU A 298      42.603  45.899  15.973  1.00 33.46           C  
ATOM   4225  C   LEU A 298      43.845  46.194  16.833  1.00 32.18           C  
ATOM   4226  O   LEU A 298      43.752  46.711  17.947  1.00 30.90           O  
ATOM   4227  CB  LEU A 298      41.942  44.592  16.417  1.00 33.82           C  
ATOM   4228  CG  LEU A 298      40.607  44.319  15.701  1.00 35.24           C  
ATOM   4229  CD1 LEU A 298      40.081  42.924  16.037  1.00 34.80           C  
ATOM   4230  CD2 LEU A 298      39.546  45.359  16.041  1.00 35.79           C  
ATOM   4231  H   LEU A 298      43.211  44.971  14.119  1.00 34.47           H  
ATOM   4232  HA  LEU A 298      41.927  46.745  16.125  1.00 33.46           H  
ATOM   4233  HB2 LEU A 298      42.631  43.757  16.238  1.00 33.82           H  
ATOM   4234  HB3 LEU A 298      41.773  44.622  17.500  1.00 33.82           H  
ATOM   4235  HG  LEU A 298      40.772  44.363  14.622  1.00 35.24           H  
ATOM   4236 HD11 LEU A 298      39.286  42.640  15.341  1.00 34.80           H  
ATOM   4237 HD12 LEU A 298      40.870  42.169  15.969  1.00 34.80           H  
ATOM   4238 HD13 LEU A 298      39.660  42.889  17.044  1.00 34.80           H  
ATOM   4239 HD21 LEU A 298      38.607  45.118  15.537  1.00 35.79           H  
ATOM   4240 HD22 LEU A 298      39.357  45.395  17.118  1.00 35.79           H  
ATOM   4241 HD23 LEU A 298      39.840  46.358  15.712  1.00 35.79           H  
ATOM   4242  N   MET A 299      45.044  45.787  16.283  1.00 33.12           N  
ATOM   4243  CA  MET A 299      46.332  45.992  16.946  1.00 34.25           C  
ATOM   4244  C   MET A 299      46.731  47.477  16.845  1.00 33.89           C  
ATOM   4245  O   MET A 299      47.387  48.042  17.726  1.00 34.54           O  
ATOM   4246  CB  MET A 299      47.399  45.092  16.323  1.00 35.74           C  
ATOM   4247  CG  MET A 299      48.667  44.934  17.159  1.00 35.94           C  
ATOM   4248  SD  MET A 299      48.429  44.244  18.832  1.00 36.65           S  
ATOM   4249  CE  MET A 299      47.408  42.801  18.470  1.00 37.41           C  
ATOM   4250  H   MET A 299      45.009  45.329  15.376  1.00 33.12           H  
ATOM   4251  HA  MET A 299      46.171  45.769  18.005  1.00 34.25           H  
ATOM   4252  HB2 MET A 299      46.977  44.101  16.114  1.00 35.74           H  
ATOM   4253  HB3 MET A 299      47.695  45.495  15.347  1.00 35.74           H  
ATOM   4254  HG2 MET A 299      49.372  44.285  16.632  1.00 35.94           H  
ATOM   4255  HG3 MET A 299      49.160  45.905  17.273  1.00 35.94           H  
ATOM   4256  HE1 MET A 299      47.426  42.120  19.326  1.00 37.41           H  
ATOM   4257  HE2 MET A 299      46.380  43.130  18.318  1.00 37.41           H  
ATOM   4258  HE3 MET A 299      47.775  42.271  17.589  1.00 37.41           H  
ATOM   4259  N   MET A 300      46.351  48.116  15.681  1.00 36.61           N  
ATOM   4260  CA  MET A 300      46.455  49.564  15.559  1.00 37.30           C  
ATOM   4261  C   MET A 300      45.538  50.201  16.619  1.00 35.45           C  
ATOM   4262  O   MET A 300      45.917  51.130  17.337  1.00 35.68           O  
ATOM   4263  CB  MET A 300      46.040  50.026  14.159  1.00 37.67           C  
ATOM   4264  CG  MET A 300      46.112  51.546  14.001  1.00 36.22           C  
ATOM   4265  SD  MET A 300      44.744  52.240  13.018  1.00 36.87           S  
ATOM   4266  CE  MET A 300      43.337  51.887  14.095  1.00 37.44           C  
ATOM   4267  H   MET A 300      46.031  47.543  14.889  1.00 36.61           H  
ATOM   4268  HA  MET A 300      47.490  49.847  15.779  1.00 37.30           H  
ATOM   4269  HB2 MET A 300      46.704  49.558  13.422  1.00 37.67           H  
ATOM   4270  HB3 MET A 300      45.042  49.641  13.931  1.00 37.67           H  
ATOM   4271  HG2 MET A 300      46.124  52.079  14.954  1.00 36.22           H  
ATOM   4272  HG3 MET A 300      47.046  51.806  13.491  1.00 36.22           H  
ATOM   4273  HE1 MET A 300      42.452  52.383  13.695  1.00 37.44           H  
ATOM   4274  HE2 MET A 300      43.130  50.817  14.129  1.00 37.44           H  
ATOM   4275  HE3 MET A 300      43.521  52.265  15.099  1.00 37.44           H  
ATOM   4276  N   TYR A 301      44.231  49.738  16.641  1.00 33.54           N  
ATOM   4277  CA  TYR A 301      43.251  50.383  17.518  1.00 32.76           C  
ATOM   4278  C   TYR A 301      43.695  50.222  18.974  1.00 31.92           C  
ATOM   4279  O   TYR A 301      43.606  51.145  19.787  1.00 31.53           O  
ATOM   4280  CB  TYR A 301      41.826  49.839  17.346  1.00 32.96           C  
ATOM   4281  CG  TYR A 301      40.861  50.849  16.769  1.00 33.86           C  
ATOM   4282  CD1 TYR A 301      40.683  52.095  17.387  1.00 32.84           C  
ATOM   4283  CD2 TYR A 301      40.099  50.537  15.636  1.00 34.78           C  
ATOM   4284  CE1 TYR A 301      39.769  53.011  16.877  1.00 31.38           C  
ATOM   4285  CE2 TYR A 301      39.171  51.452  15.133  1.00 35.13           C  
ATOM   4286  CZ  TYR A 301      39.004  52.678  15.766  1.00 33.34           C  
ATOM   4287  OH  TYR A 301      38.072  53.582  15.345  1.00 33.64           O  
ATOM   4288  H   TYR A 301      43.953  48.984  16.011  1.00 33.54           H  
ATOM   4289  HA  TYR A 301      43.313  51.455  17.299  1.00 32.76           H  
ATOM   4290  HB2 TYR A 301      41.831  48.941  16.721  1.00 32.96           H  
ATOM   4291  HB3 TYR A 301      41.408  49.532  18.310  1.00 32.96           H  
ATOM   4292  HD1 TYR A 301      41.255  52.367  18.271  1.00 32.84           H  
ATOM   4293  HD2 TYR A 301      40.220  49.578  15.138  1.00 34.78           H  
ATOM   4294  HE1 TYR A 301      39.652  53.976  17.360  1.00 31.38           H  
ATOM   4295  HE2 TYR A 301      38.584  51.195  14.257  1.00 35.13           H  
ATOM   4296  HH  TYR A 301      37.529  53.202  14.609  1.00 33.64           H  
ATOM   4297  N   ALA A 302      44.177  48.968  19.301  1.00 30.15           N  
ATOM   4298  CA  ALA A 302      44.650  48.705  20.643  1.00 28.98           C  
ATOM   4299  C   ALA A 302      45.842  49.609  21.006  1.00 28.93           C  
ATOM   4300  O   ALA A 302      45.990  49.998  22.166  1.00 28.18           O  
ATOM   4301  CB  ALA A 302      45.038  47.249  20.832  1.00 29.56           C  
ATOM   4302  H   ALA A 302      44.155  48.202  18.612  1.00 30.15           H  
ATOM   4303  HA  ALA A 302      43.831  48.954  21.327  1.00 28.98           H  
ATOM   4304  HB1 ALA A 302      45.326  47.071  21.872  1.00 29.56           H  
ATOM   4305  HB2 ALA A 302      44.203  46.583  20.596  1.00 29.56           H  
ATOM   4306  HB3 ALA A 302      45.885  46.971  20.196  1.00 29.56           H  
ATOM   4307  N   THR A 303      46.753  49.886  20.006  1.00 33.60           N  
ATOM   4308  CA  THR A 303      47.925  50.730  20.261  1.00 33.61           C  
ATOM   4309  C   THR A 303      47.458  52.154  20.577  1.00 33.67           C  
ATOM   4310  O   THR A 303      48.033  52.851  21.415  1.00 31.87           O  
ATOM   4311  CB  THR A 303      48.901  50.744  19.073  1.00 34.66           C  
ATOM   4312  OG1 THR A 303      49.405  49.428  18.827  1.00 36.58           O  
ATOM   4313  CG2 THR A 303      50.111  51.635  19.327  1.00 35.18           C  
ATOM   4314  H   THR A 303      46.615  49.470  19.084  1.00 33.60           H  
ATOM   4315  HA  THR A 303      48.415  50.321  21.153  1.00 33.61           H  
ATOM   4316  HB  THR A 303      48.403  51.079  18.158  1.00 34.66           H  
ATOM   4317 HG21 THR A 303      49.829  52.691  19.322  1.00 35.18           H  
ATOM   4318 HG22 THR A 303      50.579  51.400  20.289  1.00 35.18           H  
ATOM   4319 HG23 THR A 303      50.877  51.486  18.560  1.00 35.18           H  
ATOM   4320  HG1 THR A 303      48.659  48.882  18.476  1.00 36.58           H  
ATOM   4321  N   ILE A 304      46.414  52.629  19.808  1.00 36.57           N  
ATOM   4322  CA  ILE A 304      45.858  53.963  20.039  1.00 35.74           C  
ATOM   4323  C   ILE A 304      45.259  53.968  21.460  1.00 33.95           C  
ATOM   4324  O   ILE A 304      45.479  54.894  22.242  1.00 32.76           O  
ATOM   4325  CB  ILE A 304      44.822  54.338  18.962  1.00 33.80           C  
ATOM   4326  CG1 ILE A 304      45.529  54.489  17.600  1.00 35.56           C  
ATOM   4327  CG2 ILE A 304      44.067  55.622  19.319  1.00 32.03           C  
ATOM   4328  CD1 ILE A 304      44.573  54.702  16.442  1.00 36.78           C  
ATOM   4329  H   ILE A 304      46.036  52.034  19.062  1.00 36.57           H  
ATOM   4330  HA  ILE A 304      46.693  54.675  20.035  1.00 35.74           H  
ATOM   4331  HB  ILE A 304      44.080  53.533  18.881  1.00 33.80           H  
ATOM   4332 HG12 ILE A 304      46.235  55.324  17.644  1.00 35.56           H  
ATOM   4333 HG13 ILE A 304      46.123  53.599  17.382  1.00 35.56           H  
ATOM   4334 HG21 ILE A 304      43.274  55.816  18.594  1.00 32.03           H  
ATOM   4335 HG22 ILE A 304      43.580  55.550  20.295  1.00 32.03           H  
ATOM   4336 HG23 ILE A 304      44.738  56.486  19.330  1.00 32.03           H  
ATOM   4337 HD11 ILE A 304      45.101  54.577  15.493  1.00 36.78           H  
ATOM   4338 HD12 ILE A 304      43.743  53.992  16.476  1.00 36.78           H  
ATOM   4339 HD13 ILE A 304      44.161  55.709  16.458  1.00 36.78           H  
ATOM   4340  N   TRP A 305      44.437  52.901  21.776  1.00 32.52           N  
ATOM   4341  CA  TRP A 305      43.769  52.829  23.077  1.00 31.65           C  
ATOM   4342  C   TRP A 305      44.782  52.660  24.214  1.00 32.12           C  
ATOM   4343  O   TRP A 305      44.647  53.259  25.284  1.00 31.43           O  
ATOM   4344  CB  TRP A 305      42.744  51.685  23.158  1.00 32.04           C  
ATOM   4345  CG  TRP A 305      41.349  52.158  22.895  1.00 32.28           C  
ATOM   4346  CD1 TRP A 305      40.600  51.963  21.754  1.00 33.27           C  
ATOM   4347  CD2 TRP A 305      40.541  52.930  23.788  1.00 31.03           C  
ATOM   4348  NE1 TRP A 305      39.393  52.590  21.911  1.00 33.31           N  
ATOM   4349  CE2 TRP A 305      39.341  53.212  23.136  1.00 31.94           C  
ATOM   4350  CE3 TRP A 305      40.739  53.430  25.089  1.00 30.36           C  
ATOM   4351  CZ2 TRP A 305      38.345  54.009  23.706  1.00 30.71           C  
ATOM   4352  CZ3 TRP A 305      39.753  54.225  25.674  1.00 31.29           C  
ATOM   4353  CH2 TRP A 305      38.587  54.524  24.981  1.00 31.58           C  
ATOM   4354  H   TRP A 305      44.269  52.174  21.066  1.00 32.52           H  
ATOM   4355  HA  TRP A 305      43.295  53.807  23.235  1.00 31.65           H  
ATOM   4356  HB2 TRP A 305      43.000  50.880  22.460  1.00 32.04           H  
ATOM   4357  HB3 TRP A 305      42.753  51.227  24.155  1.00 32.04           H  
ATOM   4358  HD1 TRP A 305      40.827  51.432  20.840  1.00 33.27           H  
ATOM   4359  HE1 TRP A 305      38.649  52.605  21.227  1.00 33.31           H  
ATOM   4360  HE3 TRP A 305      41.656  53.222  25.631  1.00 30.36           H  
ATOM   4361  HZ2 TRP A 305      37.423  54.239  23.185  1.00 30.71           H  
ATOM   4362  HZ3 TRP A 305      39.902  54.615  26.675  1.00 31.29           H  
ATOM   4363  HH2 TRP A 305      37.840  55.160  25.446  1.00 31.58           H  
ATOM   4364  N   LEU A 306      45.788  51.738  24.028  1.00 33.80           N  
ATOM   4365  CA  LEU A 306      46.746  51.439  25.091  1.00 33.26           C  
ATOM   4366  C   LEU A 306      47.529  52.699  25.478  1.00 33.88           C  
ATOM   4367  O   LEU A 306      48.004  52.830  26.609  1.00 34.33           O  
ATOM   4368  CB  LEU A 306      47.719  50.330  24.654  1.00 35.58           C  
ATOM   4369  CG  LEU A 306      48.725  49.864  25.725  1.00 36.58           C  
ATOM   4370  CD1 LEU A 306      48.028  49.277  26.949  1.00 36.03           C  
ATOM   4371  CD2 LEU A 306      49.678  48.826  25.128  1.00 39.30           C  
ATOM   4372  H   LEU A 306      45.854  51.201  23.153  1.00 33.80           H  
ATOM   4373  HA  LEU A 306      46.157  51.129  25.961  1.00 33.26           H  
ATOM   4374  HB2 LEU A 306      47.136  49.457  24.332  1.00 35.58           H  
ATOM   4375  HB3 LEU A 306      48.277  50.671  23.772  1.00 35.58           H  
ATOM   4376  HG  LEU A 306      49.339  50.712  26.047  1.00 36.58           H  
ATOM   4377 HD11 LEU A 306      48.765  48.865  27.644  1.00 36.03           H  
ATOM   4378 HD12 LEU A 306      47.458  50.036  27.492  1.00 36.03           H  
ATOM   4379 HD13 LEU A 306      47.344  48.470  26.667  1.00 36.03           H  
ATOM   4380 HD21 LEU A 306      50.417  48.501  25.868  1.00 39.30           H  
ATOM   4381 HD22 LEU A 306      49.135  47.940  24.780  1.00 39.30           H  
ATOM   4382 HD23 LEU A 306      50.225  49.249  24.279  1.00 39.30           H  
ATOM   4383  N   ARG A 307      47.769  53.609  24.469  1.00 32.66           N  
ATOM   4384  CA  ARG A 307      48.506  54.822  24.781  1.00 32.93           C  
ATOM   4385  C   ARG A 307      47.651  55.666  25.739  1.00 31.74           C  
ATOM   4386  O   ARG A 307      48.177  56.352  26.617  1.00 31.14           O  
ATOM   4387  CB  ARG A 307      48.858  55.594  23.519  1.00 32.12           C  
ATOM   4388  CG  ARG A 307      49.997  54.934  22.737  1.00 33.00           C  
ATOM   4389  CD  ARG A 307      50.034  55.455  21.305  1.00 33.32           C  
ATOM   4390  NE  ARG A 307      51.059  54.781  20.518  1.00 35.16           N  
ATOM   4391  CZ  ARG A 307      51.478  55.229  19.310  1.00 36.22           C  
ATOM   4392  NH1 ARG A 307      50.889  56.267  18.676  1.00 35.44           N  
ATOM   4393  NH2 ARG A 307      52.532  54.621  18.749  1.00 38.22           N1+
ATOM   4394  H   ARG A 307      47.447  53.421  23.516  1.00 32.66           H  
ATOM   4395  HA  ARG A 307      49.416  54.540  25.324  1.00 32.93           H  
ATOM   4396  HB2 ARG A 307      47.968  55.662  22.888  1.00 32.12           H  
ATOM   4397  HB3 ARG A 307      49.153  56.621  23.768  1.00 32.12           H  
ATOM   4398  HG2 ARG A 307      50.953  55.143  23.230  1.00 33.00           H  
ATOM   4399  HG3 ARG A 307      49.896  53.844  22.728  1.00 33.00           H  
ATOM   4400  HD2 ARG A 307      49.071  55.277  20.820  1.00 33.32           H  
ATOM   4401  HD3 ARG A 307      50.257  56.527  21.330  1.00 33.32           H  
ATOM   4402  HE  ARG A 307      51.559  53.974  20.885  1.00 35.16           H  
ATOM   4403 HH11 ARG A 307      50.014  56.693  19.030  1.00 35.44           H  
ATOM   4404 HH12 ARG A 307      51.296  56.590  17.802  1.00 35.44           H  
ATOM   4405 HH21 ARG A 307      53.019  55.096  17.920  1.00 38.22           H  
ATOM   4406 HH22 ARG A 307      52.957  53.788  19.172  1.00 38.22           H  
ATOM   4407  N   GLU A 308      46.286  55.626  25.543  1.00 31.37           N  
ATOM   4408  CA  GLU A 308      45.383  56.482  26.312  1.00 30.90           C  
ATOM   4409  C   GLU A 308      45.448  56.065  27.793  1.00 30.91           C  
ATOM   4410  O   GLU A 308      45.361  56.901  28.694  1.00 31.18           O  
ATOM   4411  CB  GLU A 308      43.958  56.413  25.750  1.00 30.84           C  
ATOM   4412  CG  GLU A 308      42.969  57.392  26.373  1.00 30.86           C  
ATOM   4413  CD  GLU A 308      43.214  58.880  26.226  1.00 31.20           C  
ATOM   4414  OE1 GLU A 308      44.196  59.297  25.539  1.00 32.09           O  
ATOM   4415  OE2 GLU A 308      42.429  59.636  26.907  1.00 31.50           O1-
ATOM   4416  H   GLU A 308      45.905  55.005  24.829  1.00 31.37           H  
ATOM   4417  HA  GLU A 308      45.786  57.495  26.241  1.00 30.90           H  
ATOM   4418  HB2 GLU A 308      43.986  56.574  24.666  1.00 30.84           H  
ATOM   4419  HB3 GLU A 308      43.553  55.405  25.896  1.00 30.84           H  
ATOM   4420  HG2 GLU A 308      41.980  57.197  25.938  1.00 30.86           H  
ATOM   4421  HG3 GLU A 308      42.875  57.174  27.444  1.00 30.86           H  
ATOM   4422  N   HIS A 309      45.573  54.708  28.036  1.00 31.04           N  
ATOM   4423  CA  HIS A 309      45.699  54.190  29.400  1.00 31.97           C  
ATOM   4424  C   HIS A 309      46.929  54.847  30.045  1.00 31.70           C  
ATOM   4425  O   HIS A 309      46.903  55.337  31.178  1.00 31.14           O  
ATOM   4426  CB  HIS A 309      45.844  52.662  29.404  1.00 31.17           C  
ATOM   4427  CG  HIS A 309      46.115  52.112  30.758  1.00 31.33           C  
ATOM   4428  ND1 HIS A 309      45.103  51.990  31.685  1.00 30.28           N  
ATOM   4429  CD2 HIS A 309      47.322  51.716  31.299  1.00 31.70           C  
ATOM   4430  CE1 HIS A 309      45.708  51.593  32.789  1.00 31.84           C  
ATOM   4431  NE2 HIS A 309      47.049  51.424  32.604  1.00 31.37           N  
ATOM   4432  H   HIS A 309      45.555  54.081  27.229  1.00 31.04           H  
ATOM   4433  HA  HIS A 309      44.815  54.507  29.966  1.00 31.97           H  
ATOM   4434  HB2 HIS A 309      44.928  52.208  29.006  1.00 31.17           H  
ATOM   4435  HB3 HIS A 309      46.649  52.350  28.729  1.00 31.17           H  
ATOM   4436  HD2 HIS A 309      48.329  51.696  30.904  1.00 31.70           H  
ATOM   4437  HE2 HIS A 309      47.707  51.155  33.336  1.00 31.37           H  
ATOM   4438  HE1 HIS A 309      45.243  51.421  33.752  1.00 31.84           H  
ATOM   4439  N   ASN A 310      48.074  54.803  29.269  1.00 30.59           N  
ATOM   4440  CA  ASN A 310      49.345  55.285  29.794  1.00 31.17           C  
ATOM   4441  C   ASN A 310      49.278  56.811  29.951  1.00 31.21           C  
ATOM   4442  O   ASN A 310      49.832  57.393  30.884  1.00 32.50           O  
ATOM   4443  CB  ASN A 310      50.523  54.909  28.903  1.00 30.85           C  
ATOM   4444  CG  ASN A 310      50.766  53.414  28.907  1.00 31.71           C  
ATOM   4445  OD1 ASN A 310      50.775  52.713  29.916  1.00 31.16           O  
ATOM   4446  ND2 ASN A 310      51.011  52.898  27.664  1.00 33.33           N  
ATOM   4447  H   ASN A 310      48.024  54.417  28.325  1.00 30.59           H  
ATOM   4448  HA  ASN A 310      49.465  54.859  30.797  1.00 31.17           H  
ATOM   4449  HB2 ASN A 310      50.361  55.265  27.879  1.00 30.85           H  
ATOM   4450  HB3 ASN A 310      51.443  55.385  29.262  1.00 30.85           H  
ATOM   4451 HD21 ASN A 310      51.080  53.456  26.819  1.00 33.33           H  
ATOM   4452 HD22 ASN A 310      51.139  51.899  27.569  1.00 33.33           H  
ATOM   4453  N   ARG A 311      48.621  57.479  28.940  1.00 31.30           N  
ATOM   4454  CA  ARG A 311      48.493  58.934  28.909  1.00 31.63           C  
ATOM   4455  C   ARG A 311      47.700  59.397  30.143  1.00 31.15           C  
ATOM   4456  O   ARG A 311      48.042  60.381  30.803  1.00 32.05           O  
ATOM   4457  CB  ARG A 311      47.779  59.354  27.625  1.00 31.03           C  
ATOM   4458  CG  ARG A 311      47.826  60.855  27.358  1.00 31.97           C  
ATOM   4459  CD  ARG A 311      46.874  61.217  26.220  1.00 32.75           C  
ATOM   4460  NE  ARG A 311      45.456  61.017  26.583  1.00 32.01           N  
ATOM   4461  CZ  ARG A 311      44.783  61.771  27.494  1.00 31.80           C  
ATOM   4462  NH1 ARG A 311      45.396  62.792  28.140  1.00 32.83           N  
ATOM   4463  NH2 ARG A 311      43.485  61.551  27.807  1.00 31.51           N1+
ATOM   4464  H   ARG A 311      48.247  56.929  28.153  1.00 31.30           H  
ATOM   4465  HA  ARG A 311      49.503  59.355  28.964  1.00 31.63           H  
ATOM   4466  HB2 ARG A 311      48.235  58.850  26.764  1.00 31.03           H  
ATOM   4467  HB3 ARG A 311      46.737  59.021  27.665  1.00 31.03           H  
ATOM   4468  HG2 ARG A 311      47.574  61.409  28.265  1.00 31.97           H  
ATOM   4469  HG3 ARG A 311      48.847  61.141  27.081  1.00 31.97           H  
ATOM   4470  HD2 ARG A 311      47.005  62.258  25.906  1.00 32.75           H  
ATOM   4471  HD3 ARG A 311      47.077  60.589  25.348  1.00 32.75           H  
ATOM   4472  HE  ARG A 311      44.906  60.274  26.048  1.00 32.01           H  
ATOM   4473 HH11 ARG A 311      44.892  63.346  28.818  1.00 32.83           H  
ATOM   4474 HH12 ARG A 311      46.332  63.094  27.909  1.00 32.83           H  
ATOM   4475 HH21 ARG A 311      42.966  62.091  28.484  1.00 31.51           H  
ATOM   4476 HH22 ARG A 311      42.968  60.738  27.366  1.00 31.51           H  
ATOM   4477  N   VAL A 312      46.552  58.674  30.419  1.00 33.12           N  
ATOM   4478  CA  VAL A 312      45.734  59.013  31.582  1.00 33.48           C  
ATOM   4479  C   VAL A 312      46.543  58.713  32.857  1.00 33.49           C  
ATOM   4480  O   VAL A 312      46.516  59.478  33.826  1.00 34.47           O  
ATOM   4481  CB  VAL A 312      44.370  58.300  31.561  1.00 32.82           C  
ATOM   4482  CG1 VAL A 312      43.636  58.363  32.905  1.00 33.45           C  
ATOM   4483  CG2 VAL A 312      43.477  58.940  30.494  1.00 32.77           C  
ATOM   4484  H   VAL A 312      46.270  57.890  29.814  1.00 33.12           H  
ATOM   4485  HA  VAL A 312      45.583  60.100  31.563  1.00 33.48           H  
ATOM   4486  HB  VAL A 312      44.514  57.241  31.311  1.00 32.82           H  
ATOM   4487 HG11 VAL A 312      42.650  57.891  32.828  1.00 33.45           H  
ATOM   4488 HG12 VAL A 312      44.184  57.828  33.686  1.00 33.45           H  
ATOM   4489 HG13 VAL A 312      43.491  59.398  33.231  1.00 33.45           H  
ATOM   4490 HG21 VAL A 312      42.502  58.451  30.477  1.00 32.77           H  
ATOM   4491 HG22 VAL A 312      43.310  60.002  30.703  1.00 32.77           H  
ATOM   4492 HG23 VAL A 312      43.913  58.862  29.495  1.00 32.77           H  
ATOM   4493  N   CYS A 313      47.238  57.523  32.888  1.00 35.51           N  
ATOM   4494  CA  CYS A 313      47.982  57.136  34.090  1.00 37.70           C  
ATOM   4495  C   CYS A 313      49.115  58.121  34.400  1.00 39.02           C  
ATOM   4496  O   CYS A 313      49.374  58.424  35.570  1.00 40.33           O  
ATOM   4497  CB  CYS A 313      48.586  55.739  34.019  1.00 37.33           C  
ATOM   4498  SG  CYS A 313      47.290  54.485  34.172  1.00 36.21           S  
ATOM   4499  H   CYS A 313      47.209  56.889  32.081  1.00 35.51           H  
ATOM   4500  HA  CYS A 313      47.282  57.212  34.933  1.00 37.70           H  
ATOM   4501  HB2 CYS A 313      49.124  55.581  33.079  1.00 37.33           H  
ATOM   4502  HB3 CYS A 313      49.303  55.584  34.830  1.00 37.33           H  
ATOM   4503  HG  CYS A 313      46.768  54.693  32.946  1.00 36.21           H  
ATOM   4504  N   ASP A 314      49.853  58.607  33.333  1.00 37.66           N  
ATOM   4505  CA  ASP A 314      50.863  59.640  33.592  1.00 38.68           C  
ATOM   4506  C   ASP A 314      50.174  60.935  34.045  1.00 38.32           C  
ATOM   4507  O   ASP A 314      50.660  61.639  34.935  1.00 39.00           O  
ATOM   4508  CB  ASP A 314      51.751  59.935  32.394  1.00 38.17           C  
ATOM   4509  CG  ASP A 314      53.020  59.103  32.396  1.00 38.66           C  
ATOM   4510  OD1 ASP A 314      53.492  58.733  33.523  1.00 40.35           O  
ATOM   4511  OD2 ASP A 314      53.480  58.815  31.257  1.00 39.56           O1-
ATOM   4512  H   ASP A 314      49.712  58.249  32.374  1.00 37.66           H  
ATOM   4513  HA  ASP A 314      51.437  59.300  34.460  1.00 38.68           H  
ATOM   4514  HB2 ASP A 314      51.207  59.788  31.454  1.00 38.17           H  
ATOM   4515  HB3 ASP A 314      52.085  60.981  32.406  1.00 38.17           H  
ATOM   4516  N   VAL A 315      49.035  61.314  33.355  1.00 32.88           N  
ATOM   4517  CA  VAL A 315      48.334  62.552  33.728  1.00 33.46           C  
ATOM   4518  C   VAL A 315      47.837  62.448  35.183  1.00 35.45           C  
ATOM   4519  O   VAL A 315      47.867  63.416  35.949  1.00 37.36           O  
ATOM   4520  CB  VAL A 315      47.202  62.904  32.737  1.00 32.95           C  
ATOM   4521  CG1 VAL A 315      46.197  63.919  33.296  1.00 33.54           C  
ATOM   4522  CG2 VAL A 315      47.794  63.476  31.441  1.00 33.28           C  
ATOM   4523  H   VAL A 315      48.700  60.756  32.561  1.00 32.88           H  
ATOM   4524  HA  VAL A 315      49.087  63.351  33.722  1.00 33.46           H  
ATOM   4525  HB  VAL A 315      46.644  61.995  32.490  1.00 32.95           H  
ATOM   4526 HG11 VAL A 315      45.469  64.205  32.529  1.00 33.54           H  
ATOM   4527 HG12 VAL A 315      45.630  63.499  34.133  1.00 33.54           H  
ATOM   4528 HG13 VAL A 315      46.699  64.829  33.640  1.00 33.54           H  
ATOM   4529 HG21 VAL A 315      47.012  63.603  30.684  1.00 33.28           H  
ATOM   4530 HG22 VAL A 315      48.253  64.455  31.617  1.00 33.28           H  
ATOM   4531 HG23 VAL A 315      48.563  62.824  31.020  1.00 33.28           H  
ATOM   4532  N   LEU A 316      47.303  61.236  35.574  1.00 36.36           N  
ATOM   4533  CA  LEU A 316      46.906  61.034  36.950  1.00 37.49           C  
ATOM   4534  C   LEU A 316      48.119  60.984  37.888  1.00 38.01           C  
ATOM   4535  O   LEU A 316      48.050  61.548  38.984  1.00 39.29           O  
ATOM   4536  CB  LEU A 316      46.058  59.788  37.185  1.00 36.64           C  
ATOM   4537  CG  LEU A 316      44.623  59.789  36.630  1.00 35.54           C  
ATOM   4538  CD1 LEU A 316      43.919  58.526  37.140  1.00 36.07           C  
ATOM   4539  CD2 LEU A 316      43.814  61.022  37.024  1.00 35.80           C  
ATOM   4540  H   LEU A 316      47.170  60.487  34.879  1.00 36.36           H  
ATOM   4541  HA  LEU A 316      46.343  61.923  37.257  1.00 37.49           H  
ATOM   4542  HB2 LEU A 316      46.585  58.913  36.784  1.00 36.64           H  
ATOM   4543  HB3 LEU A 316      45.984  59.644  38.270  1.00 36.64           H  
ATOM   4544  HG  LEU A 316      44.661  59.744  35.537  1.00 35.54           H  
ATOM   4545 HD11 LEU A 316      42.945  58.397  36.667  1.00 36.07           H  
ATOM   4546 HD12 LEU A 316      44.518  57.637  36.926  1.00 36.07           H  
ATOM   4547 HD13 LEU A 316      43.762  58.568  38.224  1.00 36.07           H  
ATOM   4548 HD21 LEU A 316      42.777  60.931  36.686  1.00 35.80           H  
ATOM   4549 HD22 LEU A 316      43.803  61.158  38.110  1.00 35.80           H  
ATOM   4550 HD23 LEU A 316      44.221  61.929  36.566  1.00 35.80           H  
ATOM   4551  N   LYS A 317      49.235  60.256  37.535  1.00 44.11           N  
ATOM   4552  CA  LYS A 317      50.399  60.260  38.435  1.00 46.82           C  
ATOM   4553  C   LYS A 317      50.941  61.703  38.607  1.00 48.26           C  
ATOM   4554  O   LYS A 317      51.616  62.024  39.585  1.00 48.64           O  
ATOM   4555  CB  LYS A 317      51.487  59.283  37.955  1.00 47.30           C  
ATOM   4556  CG  LYS A 317      52.832  59.327  38.703  1.00 48.80           C  
ATOM   4557  CD  LYS A 317      52.768  59.103  40.219  1.00 50.61           C  
ATOM   4558  CE  LYS A 317      52.729  57.649  40.667  1.00 51.39           C  
ATOM   4559  NZ  LYS A 317      54.054  57.005  40.523  1.00 52.40           N1+
ATOM   4560  H   LYS A 317      49.254  59.696  36.672  1.00 44.11           H  
ATOM   4561  HA  LYS A 317      50.028  59.943  39.418  1.00 46.82           H  
ATOM   4562  HB2 LYS A 317      51.087  58.263  37.997  1.00 47.30           H  
ATOM   4563  HB3 LYS A 317      51.699  59.482  36.897  1.00 47.30           H  
ATOM   4564  HG2 LYS A 317      53.513  58.601  38.246  1.00 48.80           H  
ATOM   4565  HG3 LYS A 317      53.293  60.305  38.520  1.00 48.80           H  
ATOM   4566  HD2 LYS A 317      53.640  59.590  40.676  1.00 50.61           H  
ATOM   4567  HD3 LYS A 317      51.894  59.610  40.638  1.00 50.61           H  
ATOM   4568  HE2 LYS A 317      52.498  57.601  41.734  1.00 51.39           H  
ATOM   4569  HE3 LYS A 317      52.006  57.048  40.112  1.00 51.39           H  
ATOM   4570  HZ1 LYS A 317      54.844  57.645  40.660  1.00 52.40           H  
ATOM   4571  HZ2 LYS A 317      54.168  56.202  41.153  1.00 52.40           H  
ATOM   4572  HZ3 LYS A 317      54.207  56.557  39.536  1.00 52.40           H  
ATOM   4573  N   GLN A 318      50.702  62.570  37.563  1.00 55.78           N  
ATOM   4574  CA  GLN A 318      51.047  63.993  37.624  1.00 57.72           C  
ATOM   4575  C   GLN A 318      50.058  64.804  38.502  1.00 57.90           C  
ATOM   4576  O   GLN A 318      50.473  65.661  39.286  1.00 58.69           O  
ATOM   4577  CB  GLN A 318      51.144  64.575  36.204  1.00 57.90           C  
ATOM   4578  CG  GLN A 318      51.330  66.088  36.121  1.00 60.96           C  
ATOM   4579  CD  GLN A 318      52.609  66.583  36.755  1.00 64.70           C  
ATOM   4580  OE1 GLN A 318      53.561  65.871  37.053  1.00 65.41           O  
ATOM   4581  NE2 GLN A 318      52.632  67.938  36.941  1.00 65.80           N  
ATOM   4582  H   GLN A 318      50.298  62.195  36.699  1.00 55.78           H  
ATOM   4583  HA  GLN A 318      52.024  64.059  38.119  1.00 57.72           H  
ATOM   4584  HB2 GLN A 318      51.967  64.076  35.676  1.00 57.90           H  
ATOM   4585  HB3 GLN A 318      50.236  64.330  35.643  1.00 57.90           H  
ATOM   4586  HG2 GLN A 318      51.360  66.382  35.064  1.00 60.96           H  
ATOM   4587  HG3 GLN A 318      50.476  66.608  36.568  1.00 60.96           H  
ATOM   4588 HE21 GLN A 318      51.864  68.546  36.684  1.00 65.80           H  
ATOM   4589 HE22 GLN A 318      53.451  68.359  37.358  1.00 65.80           H  
ATOM   4590  N   GLU A 319      48.707  64.632  38.251  1.00 51.57           N  
ATOM   4591  CA  GLU A 319      47.701  65.383  39.021  1.00 52.52           C  
ATOM   4592  C   GLU A 319      47.513  64.813  40.438  1.00 53.08           C  
ATOM   4593  O   GLU A 319      47.023  65.477  41.352  1.00 54.84           O  
ATOM   4594  CB  GLU A 319      46.334  65.409  38.314  1.00 51.39           C  
ATOM   4595  CG  GLU A 319      46.166  66.613  37.388  1.00 51.49           C  
ATOM   4596  CD  GLU A 319      45.673  67.835  38.176  1.00 53.58           C  
ATOM   4597  OE1 GLU A 319      44.503  68.222  37.880  1.00 54.39           O  
ATOM   4598  OE2 GLU A 319      46.485  68.310  39.019  1.00 53.53           O1-
ATOM   4599  H   GLU A 319      48.414  63.995  37.500  1.00 51.57           H  
ATOM   4600  HA  GLU A 319      48.095  66.395  39.161  1.00 52.52           H  
ATOM   4601  HB2 GLU A 319      46.201  64.490  37.731  1.00 51.39           H  
ATOM   4602  HB3 GLU A 319      45.520  65.416  39.051  1.00 51.39           H  
ATOM   4603  HG2 GLU A 319      47.099  66.857  36.868  1.00 51.49           H  
ATOM   4604  HG3 GLU A 319      45.423  66.370  36.618  1.00 51.49           H  
ATOM   4605  N   HIS A 320      47.790  63.469  40.572  1.00 39.04           N  
ATOM   4606  CA  HIS A 320      47.739  62.776  41.852  1.00 39.14           C  
ATOM   4607  C   HIS A 320      49.083  62.088  42.122  1.00 39.46           C  
ATOM   4608  O   HIS A 320      49.188  60.854  42.089  1.00 39.05           O  
ATOM   4609  CB  HIS A 320      46.656  61.703  41.890  1.00 37.20           C  
ATOM   4610  CG  HIS A 320      45.320  62.287  42.012  1.00 36.73           C  
ATOM   4611  ND1 HIS A 320      44.777  62.622  43.239  1.00 38.74           N1+
ATOM   4612  CD2 HIS A 320      44.373  62.618  41.081  1.00 35.66           C  
ATOM   4613  CE1 HIS A 320      43.532  63.069  43.081  1.00 37.86           C  
ATOM   4614  NE2 HIS A 320      43.272  63.065  41.767  1.00 36.46           N  
ATOM   4615  H   HIS A 320      48.064  62.909  39.751  1.00 39.04           H  
ATOM   4616  HA  HIS A 320      47.547  63.507  42.639  1.00 39.14           H  
ATOM   4617  HB2 HIS A 320      46.682  61.055  41.008  1.00 37.20           H  
ATOM   4618  HB3 HIS A 320      46.796  61.052  42.760  1.00 37.20           H  
ATOM   4619  HD1 HIS A 320      45.311  62.553  44.175  1.00 38.74           H  
ATOM   4620  HD2 HIS A 320      44.318  62.581  40.011  1.00 35.66           H  
ATOM   4621  HE2 HIS A 320      42.379  63.347  41.312  1.00 36.46           H  
ATOM   4622  HE1 HIS A 320      42.858  63.384  43.863  1.00 37.86           H  
ATOM   4623  N   PRO A 321      50.143  62.883  42.505  1.00 37.74           N  
ATOM   4624  CA  PRO A 321      51.425  62.290  42.850  1.00 37.90           C  
ATOM   4625  C   PRO A 321      51.352  61.428  44.114  1.00 38.08           C  
ATOM   4626  O   PRO A 321      52.263  60.647  44.395  1.00 38.34           O  
ATOM   4627  CB  PRO A 321      52.363  63.481  43.033  1.00 39.43           C  
ATOM   4628  CG  PRO A 321      51.427  64.614  43.441  1.00 40.11           C  
ATOM   4629  CD  PRO A 321      50.173  64.334  42.628  1.00 38.87           C  
ATOM   4630  HA  PRO A 321      51.756  61.632  42.042  1.00 37.90           H  
ATOM   4631  HB2 PRO A 321      53.155  63.313  43.769  1.00 39.43           H  
ATOM   4632  HB3 PRO A 321      52.835  63.730  42.074  1.00 39.43           H  
ATOM   4633  HG2 PRO A 321      51.205  64.544  44.513  1.00 40.11           H  
ATOM   4634  HG3 PRO A 321      51.845  65.604  43.243  1.00 40.11           H  
ATOM   4635  HD2 PRO A 321      49.274  64.732  43.100  1.00 38.87           H  
ATOM   4636  HD3 PRO A 321      50.262  64.748  41.622  1.00 38.87           H  
ATOM   4637  N   GLU A 322      50.263  61.628  44.934  1.00 38.60           N  
ATOM   4638  CA  GLU A 322      50.047  60.866  46.151  1.00 39.96           C  
ATOM   4639  C   GLU A 322      49.525  59.443  45.888  1.00 38.70           C  
ATOM   4640  O   GLU A 322      49.533  58.589  46.777  1.00 38.91           O  
ATOM   4641  CB  GLU A 322      49.153  61.625  47.157  1.00 40.15           C  
ATOM   4642  CG  GLU A 322      47.662  61.765  46.810  1.00 40.00           C  
ATOM   4643  CD  GLU A 322      47.300  62.508  45.531  1.00 39.95           C  
ATOM   4644  OE1 GLU A 322      48.273  63.021  44.908  1.00 41.01           O  
ATOM   4645  OE2 GLU A 322      46.076  62.483  45.183  1.00 38.86           O1-
ATOM   4646  H   GLU A 322      49.537  62.355  44.702  1.00 38.60           H  
ATOM   4647  HA  GLU A 322      51.033  60.737  46.616  1.00 39.96           H  
ATOM   4648  HB2 GLU A 322      49.213  61.109  48.125  1.00 40.15           H  
ATOM   4649  HB3 GLU A 322      49.573  62.627  47.315  1.00 40.15           H  
ATOM   4650  HG2 GLU A 322      47.209  60.773  46.775  1.00 40.00           H  
ATOM   4651  HG3 GLU A 322      47.171  62.300  47.633  1.00 40.00           H  
ATOM   4652  N   TRP A 323      48.954  59.203  44.651  1.00 36.71           N  
ATOM   4653  CA  TRP A 323      48.325  57.920  44.353  1.00 35.14           C  
ATOM   4654  C   TRP A 323      49.321  56.939  43.710  1.00 35.59           C  
ATOM   4655  O   TRP A 323      50.264  57.276  42.999  1.00 36.21           O  
ATOM   4656  CB  TRP A 323      47.087  58.040  43.463  1.00 34.57           C  
ATOM   4657  CG  TRP A 323      45.835  58.515  44.143  1.00 34.74           C  
ATOM   4658  CD1 TRP A 323      45.630  58.821  45.473  1.00 35.02           C  
ATOM   4659  CD2 TRP A 323      44.571  58.693  43.491  1.00 33.21           C  
ATOM   4660  NE1 TRP A 323      44.334  59.231  45.635  1.00 34.69           N  
ATOM   4661  CE2 TRP A 323      43.655  59.130  44.446  1.00 34.40           C  
ATOM   4662  CE3 TRP A 323      44.126  58.506  42.169  1.00 31.87           C  
ATOM   4663  CZ2 TRP A 323      42.310  59.373  44.151  1.00 33.84           C  
ATOM   4664  CZ3 TRP A 323      42.785  58.735  41.857  1.00 31.37           C  
ATOM   4665  CH2 TRP A 323      41.888  59.147  42.839  1.00 31.95           C  
ATOM   4666  H   TRP A 323      49.014  59.927  43.927  1.00 36.71           H  
ATOM   4667  HA  TRP A 323      48.031  57.467  45.309  1.00 35.14           H  
ATOM   4668  HB2 TRP A 323      47.306  58.697  42.612  1.00 34.57           H  
ATOM   4669  HB3 TRP A 323      46.847  57.057  43.041  1.00 34.57           H  
ATOM   4670  HD1 TRP A 323      46.293  58.800  46.328  1.00 35.02           H  
ATOM   4671  HE1 TRP A 323      43.931  59.556  46.503  1.00 34.69           H  
ATOM   4672  HE3 TRP A 323      44.811  58.165  41.403  1.00 31.87           H  
ATOM   4673  HZ2 TRP A 323      41.613  59.698  44.915  1.00 33.84           H  
ATOM   4674  HZ3 TRP A 323      42.446  58.568  40.840  1.00 31.37           H  
ATOM   4675  HH2 TRP A 323      40.840  59.288  42.586  1.00 31.95           H  
ATOM   4676  N   GLY A 324      48.996  55.615  43.978  1.00 33.76           N  
ATOM   4677  CA  GLY A 324      49.770  54.499  43.491  1.00 33.50           C  
ATOM   4678  C   GLY A 324      48.953  53.547  42.607  1.00 32.39           C  
ATOM   4679  O   GLY A 324      47.875  53.844  42.093  1.00 31.81           O  
ATOM   4680  H   GLY A 324      48.187  55.404  44.554  1.00 33.76           H  
ATOM   4681  HA2 GLY A 324      50.637  54.844  42.918  1.00 33.50           H  
ATOM   4682  HA3 GLY A 324      50.126  53.952  44.370  1.00 33.50           H  
ATOM   4683  N   ASP A 325      49.603  52.336  42.417  1.00 34.87           N  
ATOM   4684  CA  ASP A 325      49.316  51.487  41.271  1.00 33.47           C  
ATOM   4685  C   ASP A 325      47.824  51.145  41.178  1.00 31.90           C  
ATOM   4686  O   ASP A 325      47.180  51.386  40.152  1.00 29.89           O  
ATOM   4687  CB  ASP A 325      50.183  50.233  41.334  1.00 33.63           C  
ATOM   4688  CG  ASP A 325      50.385  49.765  39.904  1.00 33.01           C  
ATOM   4689  OD1 ASP A 325      51.151  50.503  39.207  1.00 31.29           O  
ATOM   4690  OD2 ASP A 325      49.749  48.706  39.589  1.00 32.43           O1-
ATOM   4691  H   ASP A 325      50.364  52.071  43.033  1.00 34.87           H  
ATOM   4692  HA  ASP A 325      49.549  52.103  40.394  1.00 33.47           H  
ATOM   4693  HB2 ASP A 325      51.175  50.446  41.754  1.00 33.63           H  
ATOM   4694  HB3 ASP A 325      49.736  49.442  41.946  1.00 33.63           H  
ATOM   4695  N   GLU A 326      47.255  50.522  42.270  1.00 34.57           N  
ATOM   4696  CA  GLU A 326      45.899  50.012  42.141  1.00 31.37           C  
ATOM   4697  C   GLU A 326      44.885  51.158  42.067  1.00 30.69           C  
ATOM   4698  O   GLU A 326      43.881  51.070  41.354  1.00 29.44           O  
ATOM   4699  CB  GLU A 326      45.529  49.015  43.251  1.00 31.31           C  
ATOM   4700  CG  GLU A 326      44.644  47.871  42.725  1.00 31.38           C  
ATOM   4701  CD  GLU A 326      45.345  47.088  41.628  1.00 30.13           C  
ATOM   4702  OE1 GLU A 326      46.602  46.943  41.739  1.00 30.02           O  
ATOM   4703  OE2 GLU A 326      44.667  46.734  40.609  1.00 29.81           O1-
ATOM   4704  H   GLU A 326      47.790  50.399  43.120  1.00 34.57           H  
ATOM   4705  HA  GLU A 326      45.860  49.526  41.159  1.00 31.37           H  
ATOM   4706  HB2 GLU A 326      46.437  48.586  43.695  1.00 31.31           H  
ATOM   4707  HB3 GLU A 326      45.000  49.523  44.066  1.00 31.31           H  
ATOM   4708  HG2 GLU A 326      44.414  47.179  43.543  1.00 31.38           H  
ATOM   4709  HG3 GLU A 326      43.696  48.272  42.356  1.00 31.38           H  
ATOM   4710  N   GLN A 327      45.114  52.242  42.898  1.00 30.45           N  
ATOM   4711  CA  GLN A 327      44.123  53.311  42.954  1.00 30.26           C  
ATOM   4712  C   GLN A 327      44.144  54.067  41.612  1.00 29.85           C  
ATOM   4713  O   GLN A 327      43.115  54.563  41.146  1.00 29.42           O  
ATOM   4714  CB  GLN A 327      44.301  54.228  44.171  1.00 31.16           C  
ATOM   4715  CG  GLN A 327      43.049  55.084  44.425  1.00 31.12           C  
ATOM   4716  CD  GLN A 327      42.893  55.565  45.862  1.00 32.12           C  
ATOM   4717  NE2 GLN A 327      41.738  56.272  46.079  1.00 32.92           N  
ATOM   4718  OE1 GLN A 327      43.683  55.326  46.768  1.00 32.17           O  
ATOM   4719  H   GLN A 327      45.973  52.282  43.436  1.00 30.45           H  
ATOM   4720  HA  GLN A 327      43.145  52.816  43.018  1.00 30.26           H  
ATOM   4721  HB2 GLN A 327      44.504  53.605  45.052  1.00 31.16           H  
ATOM   4722  HB3 GLN A 327      45.174  54.880  44.044  1.00 31.16           H  
ATOM   4723  HG2 GLN A 327      43.053  55.954  43.762  1.00 31.12           H  
ATOM   4724  HG3 GLN A 327      42.146  54.503  44.194  1.00 31.12           H  
ATOM   4725 HE21 GLN A 327      41.079  56.473  45.334  1.00 32.92           H  
ATOM   4726 HE22 GLN A 327      41.528  56.598  47.016  1.00 32.92           H  
ATOM   4727  N   LEU A 328      45.371  54.190  40.987  1.00 33.62           N  
ATOM   4728  CA  LEU A 328      45.480  54.820  39.670  1.00 32.53           C  
ATOM   4729  C   LEU A 328      44.815  53.928  38.604  1.00 31.09           C  
ATOM   4730  O   LEU A 328      44.073  54.395  37.732  1.00 29.85           O  
ATOM   4731  CB  LEU A 328      46.947  55.066  39.265  1.00 31.91           C  
ATOM   4732  CG  LEU A 328      47.615  56.219  40.037  1.00 33.49           C  
ATOM   4733  CD1 LEU A 328      49.135  56.170  39.898  1.00 33.41           C  
ATOM   4734  CD2 LEU A 328      47.136  57.576  39.540  1.00 32.26           C  
ATOM   4735  H   LEU A 328      46.216  53.833  41.452  1.00 33.62           H  
ATOM   4736  HA  LEU A 328      44.910  55.756  39.699  1.00 32.53           H  
ATOM   4737  HB2 LEU A 328      47.522  54.144  39.418  1.00 31.91           H  
ATOM   4738  HB3 LEU A 328      47.003  55.277  38.188  1.00 31.91           H  
ATOM   4739  HG  LEU A 328      47.369  56.132  41.098  1.00 33.49           H  
ATOM   4740 HD11 LEU A 328      49.598  56.951  40.507  1.00 33.41           H  
ATOM   4741 HD12 LEU A 328      49.536  55.206  40.222  1.00 33.41           H  
ATOM   4742 HD13 LEU A 328      49.443  56.343  38.863  1.00 33.41           H  
ATOM   4743 HD21 LEU A 328      47.562  58.387  40.139  1.00 32.26           H  
ATOM   4744 HD22 LEU A 328      47.451  57.726  38.504  1.00 32.26           H  
ATOM   4745 HD23 LEU A 328      46.049  57.662  39.581  1.00 32.26           H  
ATOM   4746  N   PHE A 329      45.205  52.599  38.626  1.00 31.42           N  
ATOM   4747  CA  PHE A 329      44.787  51.646  37.597  1.00 30.04           C  
ATOM   4748  C   PHE A 329      43.255  51.522  37.592  1.00 29.29           C  
ATOM   4749  O   PHE A 329      42.614  51.538  36.538  1.00 27.53           O  
ATOM   4750  CB  PHE A 329      45.434  50.268  37.840  1.00 30.26           C  
ATOM   4751  CG  PHE A 329      45.356  49.327  36.665  1.00 28.83           C  
ATOM   4752  CD1 PHE A 329      46.442  49.203  35.794  1.00 27.72           C  
ATOM   4753  CD2 PHE A 329      44.214  48.561  36.422  1.00 28.83           C  
ATOM   4754  CE1 PHE A 329      46.383  48.357  34.688  1.00 27.04           C  
ATOM   4755  CE2 PHE A 329      44.167  47.680  35.342  1.00 28.16           C  
ATOM   4756  CZ  PHE A 329      45.253  47.579  34.476  1.00 27.83           C  
ATOM   4757  H   PHE A 329      45.840  52.281  39.372  1.00 31.42           H  
ATOM   4758  HA  PHE A 329      45.097  52.063  36.631  1.00 30.04           H  
ATOM   4759  HB2 PHE A 329      46.495  50.402  38.076  1.00 30.26           H  
ATOM   4760  HB3 PHE A 329      45.000  49.777  38.721  1.00 30.26           H  
ATOM   4761  HD1 PHE A 329      47.352  49.758  35.978  1.00 27.72           H  
ATOM   4762  HD2 PHE A 329      43.355  48.638  37.080  1.00 28.83           H  
ATOM   4763  HE1 PHE A 329      47.225  48.295  34.004  1.00 27.04           H  
ATOM   4764  HE2 PHE A 329      43.276  47.083  35.175  1.00 28.16           H  
ATOM   4765  HZ  PHE A 329      45.229  46.902  33.630  1.00 27.83           H  
ATOM   4766  N   GLN A 330      42.659  51.304  38.822  1.00 27.92           N  
ATOM   4767  CA  GLN A 330      41.237  50.996  38.885  1.00 27.53           C  
ATOM   4768  C   GLN A 330      40.349  52.260  38.836  1.00 27.48           C  
ATOM   4769  O   GLN A 330      39.142  52.165  38.609  1.00 27.09           O  
ATOM   4770  CB  GLN A 330      40.875  50.097  40.072  1.00 28.79           C  
ATOM   4771  CG  GLN A 330      41.711  48.816  40.173  1.00 29.42           C  
ATOM   4772  CD  GLN A 330      41.556  47.807  39.047  1.00 28.74           C  
ATOM   4773  OE1 GLN A 330      40.634  47.779  38.236  1.00 27.34           O  
ATOM   4774  NE2 GLN A 330      42.565  46.871  39.037  1.00 28.17           N  
ATOM   4775  H   GLN A 330      43.214  51.346  39.689  1.00 27.92           H  
ATOM   4776  HA  GLN A 330      40.989  50.447  37.968  1.00 27.53           H  
ATOM   4777  HB2 GLN A 330      41.002  50.665  41.003  1.00 28.79           H  
ATOM   4778  HB3 GLN A 330      39.811  49.833  40.016  1.00 28.79           H  
ATOM   4779  HG2 GLN A 330      42.772  49.067  40.260  1.00 29.42           H  
ATOM   4780  HG3 GLN A 330      41.432  48.295  41.098  1.00 29.42           H  
ATOM   4781 HE21 GLN A 330      43.362  46.865  39.719  1.00 28.17           H  
ATOM   4782 HE22 GLN A 330      42.582  46.114  38.360  1.00 28.17           H  
ATOM   4783  N   THR A 331      40.977  53.475  39.068  1.00 29.55           N  
ATOM   4784  CA  THR A 331      40.298  54.758  38.829  1.00 30.46           C  
ATOM   4785  C   THR A 331      40.349  55.011  37.315  1.00 29.98           C  
ATOM   4786  O   THR A 331      39.364  55.397  36.681  1.00 29.05           O  
ATOM   4787  CB  THR A 331      40.921  55.978  39.537  1.00 31.91           C  
ATOM   4788  OG1 THR A 331      41.019  55.775  40.949  1.00 33.36           O  
ATOM   4789  CG2 THR A 331      40.060  57.225  39.335  1.00 32.40           C  
ATOM   4790  H   THR A 331      41.938  53.462  39.399  1.00 29.55           H  
ATOM   4791  HA  THR A 331      39.253  54.634  39.132  1.00 30.46           H  
ATOM   4792  HB  THR A 331      41.931  56.185  39.163  1.00 31.91           H  
ATOM   4793 HG21 THR A 331      40.053  57.552  38.291  1.00 32.40           H  
ATOM   4794 HG22 THR A 331      39.027  57.038  39.648  1.00 32.40           H  
ATOM   4795 HG23 THR A 331      40.422  58.055  39.948  1.00 32.40           H  
ATOM   4796  HG1 THR A 331      41.864  55.276  41.098  1.00 33.36           H  
ATOM   4797  N   SER A 332      41.581  54.823  36.707  1.00 32.26           N  
ATOM   4798  CA  SER A 332      41.770  55.080  35.272  1.00 32.69           C  
ATOM   4799  C   SER A 332      40.798  54.225  34.457  1.00 31.42           C  
ATOM   4800  O   SER A 332      40.369  54.578  33.360  1.00 31.26           O  
ATOM   4801  CB  SER A 332      43.186  54.765  34.790  1.00 32.36           C  
ATOM   4802  OG  SER A 332      44.143  55.571  35.469  1.00 33.33           O  
ATOM   4803  H   SER A 332      42.398  54.538  37.255  1.00 32.26           H  
ATOM   4804  HA  SER A 332      41.533  56.137  35.114  1.00 32.69           H  
ATOM   4805  HB2 SER A 332      43.449  53.712  34.941  1.00 32.36           H  
ATOM   4806  HB3 SER A 332      43.281  54.974  33.719  1.00 32.36           H  
ATOM   4807  HG  SER A 332      44.255  55.157  36.359  1.00 33.33           H  
ATOM   4808  N   ARG A 333      40.492  53.008  35.031  1.00 29.59           N  
ATOM   4809  CA  ARG A 333      39.484  52.141  34.452  1.00 29.20           C  
ATOM   4810  C   ARG A 333      38.131  52.871  34.346  1.00 28.95           C  
ATOM   4811  O   ARG A 333      37.405  52.707  33.364  1.00 29.04           O  
ATOM   4812  CB  ARG A 333      39.351  50.871  35.290  1.00 28.68           C  
ATOM   4813  CG  ARG A 333      38.523  49.781  34.613  1.00 28.73           C  
ATOM   4814  CD  ARG A 333      38.727  48.445  35.315  1.00 27.66           C  
ATOM   4815  NE  ARG A 333      38.320  47.334  34.461  1.00 27.63           N  
ATOM   4816  CZ  ARG A 333      38.584  46.043  34.766  1.00 28.72           C  
ATOM   4817  NH1 ARG A 333      39.216  45.689  35.914  1.00 29.60           N  
ATOM   4818  NH2 ARG A 333      38.208  45.088  33.890  1.00 28.53           N1+
ATOM   4819  H   ARG A 333      41.027  52.713  35.852  1.00 29.59           H  
ATOM   4820  HA  ARG A 333      39.824  51.911  33.438  1.00 29.20           H  
ATOM   4821  HB2 ARG A 333      40.358  50.481  35.487  1.00 28.68           H  
ATOM   4822  HB3 ARG A 333      38.908  51.096  36.267  1.00 28.68           H  
ATOM   4823  HG2 ARG A 333      37.461  50.043  34.615  1.00 28.73           H  
ATOM   4824  HG3 ARG A 333      38.815  49.677  33.566  1.00 28.73           H  
ATOM   4825  HD2 ARG A 333      39.790  48.312  35.543  1.00 27.66           H  
ATOM   4826  HD3 ARG A 333      38.144  48.414  36.241  1.00 27.66           H  
ATOM   4827  HE  ARG A 333      37.813  47.484  33.566  1.00 27.63           H  
ATOM   4828 HH11 ARG A 333      39.256  44.714  36.175  1.00 29.60           H  
ATOM   4829 HH12 ARG A 333      39.536  46.376  36.598  1.00 29.60           H  
ATOM   4830 HH21 ARG A 333      38.399  44.111  34.068  1.00 28.53           H  
ATOM   4831 HH22 ARG A 333      37.696  45.359  33.046  1.00 28.53           H  
ATOM   4832  N   LEU A 334      37.744  53.647  35.419  1.00 28.86           N  
ATOM   4833  CA  LEU A 334      36.417  54.259  35.467  1.00 29.00           C  
ATOM   4834  C   LEU A 334      36.401  55.458  34.500  1.00 28.63           C  
ATOM   4835  O   LEU A 334      35.372  55.828  33.933  1.00 29.21           O  
ATOM   4836  CB  LEU A 334      36.024  54.723  36.873  1.00 30.32           C  
ATOM   4837  CG  LEU A 334      36.184  53.684  37.994  1.00 29.99           C  
ATOM   4838  CD1 LEU A 334      35.679  54.262  39.317  1.00 31.42           C  
ATOM   4839  CD2 LEU A 334      35.491  52.355  37.701  1.00 30.69           C  
ATOM   4840  H   LEU A 334      38.413  53.815  36.170  1.00 28.86           H  
ATOM   4841  HA  LEU A 334      35.692  53.529  35.089  1.00 29.00           H  
ATOM   4842  HB2 LEU A 334      36.612  55.611  37.142  1.00 30.32           H  
ATOM   4843  HB3 LEU A 334      34.980  55.052  36.840  1.00 30.32           H  
ATOM   4844  HG  LEU A 334      37.250  53.488  38.118  1.00 29.99           H  
ATOM   4845 HD11 LEU A 334      35.842  53.557  40.139  1.00 31.42           H  
ATOM   4846 HD12 LEU A 334      36.211  55.187  39.563  1.00 31.42           H  
ATOM   4847 HD13 LEU A 334      34.608  54.485  39.269  1.00 31.42           H  
ATOM   4848 HD21 LEU A 334      35.614  51.663  38.541  1.00 30.69           H  
ATOM   4849 HD22 LEU A 334      34.420  52.495  37.535  1.00 30.69           H  
ATOM   4850 HD23 LEU A 334      35.913  51.867  36.818  1.00 30.69           H  
ATOM   4851  N   ILE A 335      37.621  56.112  34.380  1.00 29.54           N  
ATOM   4852  CA  ILE A 335      37.832  57.199  33.428  1.00 30.09           C  
ATOM   4853  C   ILE A 335      37.747  56.575  32.031  1.00 29.46           C  
ATOM   4854  O   ILE A 335      37.003  57.052  31.169  1.00 28.00           O  
ATOM   4855  CB  ILE A 335      39.178  57.934  33.633  1.00 30.58           C  
ATOM   4856  CG1 ILE A 335      39.228  58.611  35.016  1.00 30.86           C  
ATOM   4857  CG2 ILE A 335      39.427  58.967  32.524  1.00 30.14           C  
ATOM   4858  CD1 ILE A 335      40.577  59.251  35.312  1.00 31.35           C  
ATOM   4859  H   ILE A 335      38.390  55.792  34.977  1.00 29.54           H  
ATOM   4860  HA  ILE A 335      36.995  57.896  33.531  1.00 30.09           H  
ATOM   4861  HB  ILE A 335      39.993  57.202  33.582  1.00 30.58           H  
ATOM   4862 HG12 ILE A 335      38.442  59.371  35.088  1.00 30.86           H  
ATOM   4863 HG13 ILE A 335      39.027  57.874  35.799  1.00 30.86           H  
ATOM   4864 HG21 ILE A 335      40.391  59.471  32.648  1.00 30.14           H  
ATOM   4865 HG22 ILE A 335      39.462  58.490  31.543  1.00 30.14           H  
ATOM   4866 HG23 ILE A 335      38.645  59.731  32.509  1.00 30.14           H  
ATOM   4867 HD11 ILE A 335      40.674  59.461  36.380  1.00 31.35           H  
ATOM   4868 HD12 ILE A 335      41.397  58.588  35.025  1.00 31.35           H  
ATOM   4869 HD13 ILE A 335      40.696  60.198  34.778  1.00 31.35           H  
ATOM   4870  N   LEU A 336      38.572  55.499  31.763  1.00 29.78           N  
ATOM   4871  CA  LEU A 336      38.600  54.953  30.419  1.00 29.46           C  
ATOM   4872  C   LEU A 336      37.232  54.350  30.020  1.00 30.11           C  
ATOM   4873  O   LEU A 336      36.861  54.391  28.837  1.00 30.39           O  
ATOM   4874  CB  LEU A 336      39.747  53.975  30.149  1.00 30.75           C  
ATOM   4875  CG  LEU A 336      41.027  54.620  29.583  1.00 30.93           C  
ATOM   4876  CD1 LEU A 336      41.806  55.407  30.633  1.00 30.00           C  
ATOM   4877  CD2 LEU A 336      41.933  53.541  28.981  1.00 30.57           C  
ATOM   4878  H   LEU A 336      39.202  55.123  32.491  1.00 29.78           H  
ATOM   4879  HA  LEU A 336      38.723  55.815  29.754  1.00 29.46           H  
ATOM   4880  HB2 LEU A 336      39.996  53.413  31.054  1.00 30.75           H  
ATOM   4881  HB3 LEU A 336      39.399  53.256  29.397  1.00 30.75           H  
ATOM   4882  HG  LEU A 336      40.749  55.302  28.773  1.00 30.93           H  
ATOM   4883 HD11 LEU A 336      42.673  55.895  30.175  1.00 30.00           H  
ATOM   4884 HD12 LEU A 336      41.193  56.187  31.092  1.00 30.00           H  
ATOM   4885 HD13 LEU A 336      42.179  54.751  31.426  1.00 30.00           H  
ATOM   4886 HD21 LEU A 336      42.785  53.998  28.470  1.00 30.57           H  
ATOM   4887 HD22 LEU A 336      42.316  52.866  29.751  1.00 30.57           H  
ATOM   4888 HD23 LEU A 336      41.394  52.938  28.244  1.00 30.57           H  
ATOM   4889  N   ILE A 337      36.465  53.748  31.004  1.00 31.34           N  
ATOM   4890  CA  ILE A 337      35.087  53.339  30.715  1.00 31.30           C  
ATOM   4891  C   ILE A 337      34.306  54.590  30.251  1.00 32.37           C  
ATOM   4892  O   ILE A 337      33.570  54.540  29.259  1.00 33.36           O  
ATOM   4893  CB  ILE A 337      34.418  52.628  31.918  1.00 31.75           C  
ATOM   4894  CG1 ILE A 337      35.013  51.216  32.117  1.00 31.84           C  
ATOM   4895  CG2 ILE A 337      32.902  52.502  31.732  1.00 32.76           C  
ATOM   4896  CD1 ILE A 337      34.660  50.600  33.465  1.00 30.11           C
[truncated: 319,262 more chars]
