# Supplementary material for: Mycophenolate suppresses inflammation by inhibiting prostaglandin synthases: a study of molecular and experimental drug repurposing
Source: PeerJ. 2021 Apr 30;9:e11360. doi: 10.7717/peerj.11360 (PMC8092108; doi:10.7717/peerj.11360)
Supplement: Supplemental Information 2 [file peerj-09-11360-s002.pdb]

HEADER    OXIDOREDUCTASE                                              
REMARK  99                                                                      
REMARK  99 MOE v2014.09 (Chemical Computing Group Inc.) Mon Aug 31 01:10:44 2020
HELIX    1   1 PHE A   74  PHE A   81  1               Generated by MOE    8
HELIX    2   2 PRO A   86  THR A   94  1               Generated by MOE    9
HELIX    3   3 LYS A   97  ASN A  104  1               Generated by MOE    8
HELIX    4   4 PRO A  106  THR A  118  1               Generated by MOE   13
HELIX    5   5 SER A  121  LEU A  123  5               Generated by MOE    3
HELIX    6   6 TRP A  139  SER A  143  1               Generated by MOE    5
HELIX    7   7 GLU A  176  LEU A  181  1               Generated by MOE    6
HELIX    8   8 MET A  196  PHE A  205  1               Generated by MOE   10
HELIX    9   9 THR A  206  GLN A  208  5               Generated by MOE    3
HELIX   10  10 ASN A  231  TYR A  234  1               Generated by MOE    4
HELIX   11  11 LEU A  238  GLN A  241  1               Generated by MOE    4
HELIX   12  12 VAL A  266  THR A  269  1               Generated by MOE    4
HELIX   13  13 PRO A  296  GLU A  319  1               Generated by MOE   24
HELIX   14  14 ASP A  325  GLU A  346  1               Generated by MOE   22
HELIX   15  15 TYR A  348  SER A  353  1               Generated by MOE    6
HELIX   16  16 PRO A  363  LEU A  365  5               Generated by MOE    3
HELIX   17  17 ALA A  379  LEU A  384  1               Generated by MOE    6
HELIX   18  18 HIS A  388  LEU A  390  5               Generated by MOE    3
HELIX   19  19 TYR A  404  PHE A  407  1               Generated by MOE    4
HELIX   20  20 SER A  412  PHE A  426  1               Generated by MOE   15
HELIX   21  21 PRO A  442  VAL A  444  5               Generated by MOE    3
HELIX   22  22 GLN A  445  ARG A  456  1               Generated by MOE   12
HELIX   23  23 GLU A  465  LYS A  468  1               Generated by MOE    4
HELIX   24  24 PHE A  478  THR A  482  1               Generated by MOE    5
HELIX   25  25 GLU A  486  LEU A  494  1               Generated by MOE    9
HELIX   26  26 LEU A  503  ALA A  506  1               Generated by MOE    4
HELIX   27  27 THR A  521  GLU A  524  1               Generated by MOE    4
HELIX   28  28 PHE A  529  MET A  535  1               Generated by MOE    7
HELIX   29  29 GLU A  553  ASN A  560  1               Generated by MOE    8
HELIX   30  30 ILE A  564  CYS A  569  1               Generated by MOE    6
SHEET    1       VAL A  46  VAL A  50                  Generated by MOE
SHEET    2       GLN A  54  ASP A  58                  Generated by MOE
SHEET    3       PHE A  64  TYR A  65                  Generated by MOE
SHEET    4       THR A  71  PRO A  72                  Generated by MOE
SHEET    5       GLN A 255  ILE A 257                  Generated by MOE
SHEET    6       GLU A 260  TYR A 262                  Generated by MOE
SHEET    7       PHE A 395  ILE A 397                  Generated by MOE
SHEET    8       GLN A 400  TYR A 402                  Generated by MOE
SSBOND   1 CYS A   36    CYS A   47			     1555   1555  2.07
SSBOND   2 CYS A   37    CYS A  159			     1555   1555  2.05
SSBOND   3 CYS A   41    CYS A   57			     1555   1555  2.05
SSBOND   4 CYS A   59    CYS A   69			     1555   1555  2.05
SSBOND   5 CYS A  569    CYS A  575			     1555   1555  2.05
ATOM      1  N   ASN A  34       4.465  20.091  21.693  1.00 57.49           N1+
ATOM      2  CA  ASN A  34       3.614  20.396  22.878  1.00 56.17           C  
ATOM      3  C   ASN A  34       2.553  21.441  22.482  1.00 56.34           C  
ATOM      4  O   ASN A  34       2.596  21.980  21.370  1.00 56.96           O  
ATOM      5  CB  ASN A  34       4.521  20.674  24.071  1.00 55.47           C  
ATOM      6  CG  ASN A  34       4.658  22.124  24.460  1.00 53.47           C  
ATOM      7  OD1 ASN A  34       4.140  23.062  23.863  1.00 53.81           O  
ATOM      8  ND2 ASN A  34       5.403  22.325  25.586  1.00 51.55           N  
ATOM      9  H1  ASN A  34       5.432  20.503  21.605  1.00 57.49           H  
ATOM     10  H2  ASN A  34       4.720  19.033  21.690  1.00 57.49           H  
ATOM     11  H3  ASN A  34       4.000  20.271  20.798  1.00 57.49           H  
ATOM     12  HA  ASN A  34       3.070  19.461  23.055  1.00 56.17           H  
ATOM     13  HB2 ASN A  34       4.117  20.148  24.946  1.00 55.47           H  
ATOM     14  HB3 ASN A  34       5.527  20.263  23.919  1.00 55.47           H  
ATOM     15 HD21 ASN A  34       5.876  21.587  26.101  1.00 51.55           H  
ATOM     16 HD22 ASN A  34       5.506  23.276  25.923  1.00 51.55           H  
ATOM     17  N   PRO A  35       1.525  21.715  23.359  1.00 53.23           N  
ATOM     18  CA  PRO A  35       0.433  22.629  22.993  1.00 52.68           C  
ATOM     19  C   PRO A  35       0.708  24.156  23.038  1.00 50.25           C  
ATOM     20  O   PRO A  35      -0.193  24.962  22.802  1.00 49.73           O  
ATOM     21  CB  PRO A  35      -0.690  22.259  23.967  1.00 53.37           C  
ATOM     22  CG  PRO A  35       0.069  21.846  25.220  1.00 53.18           C  
ATOM     23  CD  PRO A  35       1.280  21.112  24.668  1.00 53.25           C  
ATOM     24  HA  PRO A  35       0.132  22.414  21.960  1.00 52.68           H  
ATOM     25  HB2 PRO A  35      -1.403  23.065  24.163  1.00 53.37           H  
ATOM     26  HB3 PRO A  35      -1.249  21.397  23.581  1.00 53.37           H  
ATOM     27  HG2 PRO A  35       0.389  22.740  25.769  1.00 53.18           H  
ATOM     28  HG3 PRO A  35      -0.523  21.223  25.894  1.00 53.18           H  
ATOM     29  HD2 PRO A  35       2.146  21.216  25.322  1.00 53.25           H  
ATOM     30  HD3 PRO A  35       1.073  20.047  24.514  1.00 53.25           H  
ATOM     31  N   CYS A  36       2.018  24.540  23.261  1.00 46.92           N  
ATOM     32  CA  CYS A  36       2.458  25.943  23.170  1.00 43.92           C  
ATOM     33  C   CYS A  36       3.217  26.239  21.842  1.00 43.60           C  
ATOM     34  O   CYS A  36       3.709  27.347  21.603  1.00 42.32           O  
ATOM     35  CB  CYS A  36       3.401  26.356  24.323  1.00 42.11           C  
ATOM     36  SG  CYS A  36       2.619  26.486  25.975  1.00 43.52           S  
ATOM     37  H   CYS A  36       2.722  23.826  23.496  1.00 46.92           H  
ATOM     38  HA  CYS A  36       1.576  26.595  23.156  1.00 43.92           H  
ATOM     39  HB2 CYS A  36       4.205  25.617  24.416  1.00 42.11           H  
ATOM     40  HB3 CYS A  36       3.898  27.309  24.114  1.00 42.11           H  
ATOM     41  N   CYS A  37       3.313  25.208  20.918  1.00 48.90           N  
ATOM     42  CA  CYS A  37       4.163  25.350  19.717  1.00 48.23           C  
ATOM     43  C   CYS A  37       3.559  26.255  18.621  1.00 49.07           C  
ATOM     44  O   CYS A  37       4.171  26.470  17.571  1.00 47.37           O  
ATOM     45  CB  CYS A  37       4.492  24.015  19.024  1.00 50.55           C  
ATOM     46  SG  CYS A  37       5.418  22.848  20.061  1.00 52.46           S  
ATOM     47  H   CYS A  37       2.830  24.323  21.098  1.00 48.90           H  
ATOM     48  HA  CYS A  37       5.092  25.843  20.034  1.00 48.23           H  
ATOM     49  HB2 CYS A  37       3.554  23.515  18.754  1.00 50.55           H  
ATOM     50  HB3 CYS A  37       5.042  24.161  18.088  1.00 50.55           H  
ATOM     51  N   SER A  38       2.330  26.792  18.881  1.00 50.67           N  
ATOM     52  CA  SER A  38       1.609  27.709  18.002  1.00 51.66           C  
ATOM     53  C   SER A  38       2.027  29.178  18.173  1.00 49.63           C  
ATOM     54  O   SER A  38       1.588  30.049  17.419  1.00 49.77           O  
ATOM     55  CB  SER A  38       0.110  27.580  18.271  1.00 53.87           C  
ATOM     56  OG  SER A  38      -0.094  27.510  19.687  1.00 54.84           O  
ATOM     57  H   SER A  38       1.847  26.565  19.748  1.00 50.67           H  
ATOM     58  HA  SER A  38       1.829  27.446  16.962  1.00 51.66           H  
ATOM     59  HB2 SER A  38      -0.465  28.419  17.868  1.00 53.87           H  
ATOM     60  HB3 SER A  38      -0.272  26.647  17.842  1.00 53.87           H  
ATOM     61  HG  SER A  38      -1.059  27.489  19.838  1.00 54.84           H  
ATOM     62  N   HIS A  39       2.863  29.460  19.241  1.00 44.91           N  
ATOM     63  CA  HIS A  39       3.329  30.819  19.538  1.00 43.50           C  
ATOM     64  C   HIS A  39       2.142  31.768  19.925  1.00 44.43           C  
ATOM     65  O   HIS A  39       2.016  32.890  19.419  1.00 44.52           O  
ATOM     66  CB  HIS A  39       4.137  31.438  18.396  1.00 43.24           C  
ATOM     67  CG  HIS A  39       5.402  30.743  18.043  1.00 43.28           C  
ATOM     68  ND1 HIS A  39       6.605  31.427  18.028  1.00 40.79           N1+
ATOM     69  CD2 HIS A  39       5.714  29.494  17.550  1.00 44.17           C  
ATOM     70  CE1 HIS A  39       7.557  30.721  17.424  1.00 41.59           C  
ATOM     71  NE2 HIS A  39       7.039  29.513  17.171  1.00 43.12           N  
ATOM     72  H   HIS A  39       3.150  28.696  19.856  1.00 44.91           H  
ATOM     73  HA  HIS A  39       3.969  30.732  20.426  1.00 43.50           H  
ATOM     74  HB2 HIS A  39       3.546  31.521  17.477  1.00 43.24           H  
ATOM     75  HB3 HIS A  39       4.392  32.467  18.673  1.00 43.24           H  
ATOM     76  HD1 HIS A  39       6.701  32.471  18.252  1.00 40.79           H  
ATOM     77  HD2 HIS A  39       5.146  28.610  17.344  1.00 44.17           H  
ATOM     78  HE2 HIS A  39       7.592  28.792  16.666  1.00 43.12           H  
ATOM     79  HE1 HIS A  39       8.545  31.057  17.149  1.00 41.59           H  
ATOM     80  N   PRO A  40       1.280  31.335  20.919  1.00 47.73           N  
ATOM     81  CA  PRO A  40       0.036  32.044  21.189  1.00 49.16           C  
ATOM     82  C   PRO A  40       0.169  33.378  21.931  1.00 47.97           C  
ATOM     83  O   PRO A  40      -0.666  34.269  21.763  1.00 47.99           O  
ATOM     84  CB  PRO A  40      -0.773  31.048  22.019  1.00 49.51           C  
ATOM     85  CG  PRO A  40       0.279  30.207  22.732  1.00 49.13           C  
ATOM     86  CD  PRO A  40       1.407  30.130  21.729  1.00 47.96           C  
ATOM     87  HA  PRO A  40      -0.460  32.258  20.235  1.00 49.16           H  
ATOM     88  HB2 PRO A  40      -1.451  31.526  22.726  1.00 49.51           H  
ATOM     89  HB3 PRO A  40      -1.359  30.405  21.352  1.00 49.51           H  
ATOM     90  HG2 PRO A  40       0.622  30.710  23.635  1.00 49.13           H  
ATOM     91  HG3 PRO A  40      -0.087  29.218  23.018  1.00 49.13           H  
ATOM     92  HD2 PRO A  40       2.395  30.076  22.193  1.00 47.96           H  
ATOM     93  HD3 PRO A  40       1.260  29.258  21.091  1.00 47.96           H  
ATOM     94  N   CYS A  41       1.166  33.476  22.872  1.00 44.70           N  
ATOM     95  CA  CYS A  41       1.234  34.567  23.847  1.00 44.98           C  
ATOM     96  C   CYS A  41       2.123  35.655  23.225  1.00 45.37           C  
ATOM     97  O   CYS A  41       3.301  35.454  22.924  1.00 44.81           O  
ATOM     98  CB  CYS A  41       1.860  34.165  25.193  1.00 44.63           C  
ATOM     99  SG  CYS A  41       1.463  32.495  25.821  1.00 46.54           S  
ATOM    100  H   CYS A  41       1.888  32.765  22.881  1.00 44.70           H  
ATOM    101  HA  CYS A  41       0.220  34.949  24.011  1.00 44.98           H  
ATOM    102  HB2 CYS A  41       2.954  34.179  25.120  1.00 44.63           H  
ATOM    103  HB3 CYS A  41       1.612  34.899  25.965  1.00 44.63           H  
ATOM    104  N   GLN A  42       1.489  36.860  23.009  1.00 47.57           N  
ATOM    105  CA  GLN A  42       2.185  37.999  22.423  1.00 47.85           C  
ATOM    106  C   GLN A  42       2.675  38.955  23.548  1.00 47.34           C  
ATOM    107  O   GLN A  42       2.373  38.838  24.735  1.00 46.77           O  
ATOM    108  CB  GLN A  42       1.294  38.755  21.422  1.00 50.30           C  
ATOM    109  CG  GLN A  42       0.459  37.897  20.470  1.00 52.44           C  
ATOM    110  CD  GLN A  42       1.252  36.853  19.716  1.00 53.88           C  
ATOM    111  OE1 GLN A  42       2.233  37.099  19.014  1.00 55.46           O  
ATOM    112  NE2 GLN A  42       0.785  35.581  19.875  1.00 53.72           N  
ATOM    113  H   GLN A  42       0.508  36.958  23.265  1.00 47.57           H  
ATOM    114  HA  GLN A  42       3.077  37.636  21.899  1.00 47.85           H  
ATOM    115  HB2 GLN A  42       0.592  39.386  21.980  1.00 50.30           H  
ATOM    116  HB3 GLN A  42       1.920  39.438  20.835  1.00 50.30           H  
ATOM    117  HG2 GLN A  42      -0.357  37.422  21.027  1.00 52.44           H  
ATOM    118  HG3 GLN A  42      -0.020  38.543  19.724  1.00 52.44           H  
ATOM    119 HE21 GLN A  42      -0.022  35.339  20.462  1.00 53.72           H  
ATOM    120 HE22 GLN A  42       1.266  34.798  19.428  1.00 53.72           H  
ATOM    121  N   ASN A  43       3.502  39.978  23.105  1.00 36.51           N  
ATOM    122  CA  ASN A  43       3.708  41.238  23.844  1.00 36.57           C  
ATOM    123  C   ASN A  43       4.431  41.117  25.202  1.00 34.01           C  
ATOM    124  O   ASN A  43       4.439  42.046  26.007  1.00 35.05           O  
ATOM    125  CB  ASN A  43       2.395  42.017  23.993  1.00 36.45           C  
ATOM    126  CG  ASN A  43       1.771  42.319  22.647  1.00 38.30           C  
ATOM    127  OD1 ASN A  43       2.375  42.824  21.706  1.00 39.10           O  
ATOM    128  ND2 ASN A  43       0.452  41.982  22.541  1.00 39.28           N  
ATOM    129  H   ASN A  43       3.944  39.913  22.192  1.00 36.51           H  
ATOM    130  HA  ASN A  43       4.394  41.816  23.210  1.00 36.57           H  
ATOM    131  HB2 ASN A  43       1.688  41.465  24.625  1.00 36.45           H  
ATOM    132  HB3 ASN A  43       2.567  42.981  24.487  1.00 36.45           H  
ATOM    133 HD21 ASN A  43      -0.102  41.527  23.267  1.00 39.28           H  
ATOM    134 HD22 ASN A  43      -0.037  42.214  21.685  1.00 39.28           H  
ATOM    135  N   ARG A  44       5.174  39.967  25.364  1.00 40.45           N  
ATOM    136  CA  ARG A  44       6.069  39.619  26.482  1.00 39.19           C  
ATOM    137  C   ARG A  44       5.432  38.654  27.506  1.00 38.52           C  
ATOM    138  O   ARG A  44       5.981  38.375  28.576  1.00 38.85           O  
ATOM    139  CB  ARG A  44       6.719  40.799  27.236  1.00 41.07           C  
ATOM    140  CG  ARG A  44       7.524  41.763  26.359  1.00 43.26           C  
ATOM    141  CD  ARG A  44       8.987  41.365  26.204  1.00 42.98           C  
ATOM    142  NE  ARG A  44       9.788  41.560  27.411  1.00 45.67           N  
ATOM    143  CZ  ARG A  44      10.069  42.734  28.029  1.00 48.25           C  
ATOM    144  NH1 ARG A  44       9.698  43.928  27.524  1.00 51.29           N  
ATOM    145  NH2 ARG A  44      10.748  42.655  29.183  1.00 46.42           N1+
ATOM    146  H   ARG A  44       5.065  39.269  24.634  1.00 40.45           H  
ATOM    147  HA  ARG A  44       6.870  39.035  26.010  1.00 39.19           H  
ATOM    148  HB2 ARG A  44       5.938  41.363  27.759  1.00 41.07           H  
ATOM    149  HB3 ARG A  44       7.367  40.419  28.037  1.00 41.07           H  
ATOM    150  HG2 ARG A  44       7.082  41.846  25.361  1.00 43.26           H  
ATOM    151  HG3 ARG A  44       7.453  42.758  26.808  1.00 43.26           H  
ATOM    152  HD2 ARG A  44       9.073  40.313  25.915  1.00 42.98           H  
ATOM    153  HD3 ARG A  44       9.443  41.959  25.408  1.00 42.98           H  
ATOM    154  HE  ARG A  44      10.329  40.778  27.863  1.00 45.67           H  
ATOM    155 HH11 ARG A  44       9.133  43.998  26.692  1.00 51.29           H  
ATOM    156 HH12 ARG A  44       9.887  44.844  27.975  1.00 51.29           H  
ATOM    157 HH21 ARG A  44      11.291  43.438  29.565  1.00 46.42           H  
ATOM    158 HH22 ARG A  44      11.091  41.680  29.380  1.00 46.42           H  
ATOM    159  N   GLY A  45       4.277  38.026  27.089  1.00 42.81           N  
ATOM    160  CA  GLY A  45       3.645  36.994  27.888  1.00 42.13           C  
ATOM    161  C   GLY A  45       4.475  35.706  27.996  1.00 41.50           C  
ATOM    162  O   GLY A  45       5.614  35.593  27.544  1.00 42.44           O  
ATOM    163  H   GLY A  45       3.816  38.304  26.223  1.00 42.81           H  
ATOM    164  HA2 GLY A  45       3.474  37.389  28.895  1.00 42.13           H  
ATOM    165  HA3 GLY A  45       2.688  36.761  27.417  1.00 42.13           H  
ATOM    166  N   VAL A  46       3.836  34.700  28.708  1.00 39.08           N  
ATOM    167  CA  VAL A  46       4.533  33.475  29.100  1.00 37.87           C  
ATOM    168  C   VAL A  46       3.521  32.333  29.007  1.00 39.08           C  
ATOM    169  O   VAL A  46       2.412  32.410  29.538  1.00 39.65           O  
ATOM    170  CB  VAL A  46       5.064  33.555  30.557  1.00 34.91           C  
ATOM    171  CG1 VAL A  46       6.054  32.417  30.836  1.00 31.03           C  
ATOM    172  CG2 VAL A  46       5.732  34.893  30.888  1.00 33.42           C  
ATOM    173  H   VAL A  46       2.851  34.837  28.995  1.00 39.08           H  
ATOM    174  HA  VAL A  46       5.361  33.304  28.404  1.00 37.87           H  
ATOM    175  HB  VAL A  46       4.224  33.438  31.253  1.00 34.91           H  
ATOM    176 HG11 VAL A  46       6.421  32.466  31.867  1.00 31.03           H  
ATOM    177 HG12 VAL A  46       5.582  31.438  30.706  1.00 31.03           H  
ATOM    178 HG13 VAL A  46       6.920  32.471  30.168  1.00 31.03           H  
ATOM    179 HG21 VAL A  46       6.109  34.889  31.916  1.00 33.42           H  
ATOM    180 HG22 VAL A  46       6.571  35.096  30.216  1.00 33.42           H  
ATOM    181 HG23 VAL A  46       5.023  35.723  30.821  1.00 33.42           H  
ATOM    182  N   CYS A  47       3.952  31.227  28.298  1.00 43.14           N  
ATOM    183  CA  CYS A  47       3.089  30.051  28.070  1.00 45.07           C  
ATOM    184  C   CYS A  47       3.420  29.010  29.144  1.00 45.16           C  
ATOM    185  O   CYS A  47       4.577  28.804  29.520  1.00 43.26           O  
ATOM    186  CB  CYS A  47       3.356  29.417  26.685  1.00 45.56           C  
ATOM    187  SG  CYS A  47       1.934  28.433  26.039  1.00 47.63           S  
ATOM    188  H   CYS A  47       4.899  31.187  27.934  1.00 43.14           H  
ATOM    189  HA  CYS A  47       2.048  30.368  28.164  1.00 45.07           H  
ATOM    190  HB2 CYS A  47       3.531  30.207  25.947  1.00 45.56           H  
ATOM    191  HB3 CYS A  47       4.262  28.801  26.695  1.00 45.56           H  
ATOM    192  N   MET A  48       2.339  28.242  29.541  1.00 44.61           N  
ATOM    193  CA  MET A  48       2.506  26.982  30.260  1.00 45.11           C  
ATOM    194  C   MET A  48       1.499  25.973  29.675  1.00 46.99           C  
ATOM    195  O   MET A  48       0.333  26.275  29.410  1.00 48.85           O  
ATOM    196  CB  MET A  48       2.260  27.212  31.754  1.00 42.27           C  
ATOM    197  CG  MET A  48       2.861  26.100  32.609  1.00 41.50           C  
ATOM    198  SD  MET A  48       2.670  26.478  34.383  1.00 41.91           S  
ATOM    199  CE  MET A  48       0.941  25.985  34.596  1.00 42.20           C  
ATOM    200  H   MET A  48       1.379  28.571  29.346  1.00 44.61           H  
ATOM    201  HA  MET A  48       3.527  26.621  30.089  1.00 45.11           H  
ATOM    202  HB2 MET A  48       2.712  28.169  32.047  1.00 42.27           H  
ATOM    203  HB3 MET A  48       1.182  27.304  31.939  1.00 42.27           H  
ATOM    204  HG2 MET A  48       2.409  25.128  32.390  1.00 41.50           H  
ATOM    205  HG3 MET A  48       3.934  26.016  32.409  1.00 41.50           H  
ATOM    206  HE1 MET A  48       0.669  26.086  35.650  1.00 42.20           H  
ATOM    207  HE2 MET A  48       0.278  26.625  34.009  1.00 42.20           H  
ATOM    208  HE3 MET A  48       0.801  24.941  34.303  1.00 42.20           H  
ATOM    209  N   SER A  49       2.006  24.702  29.497  1.00 35.78           N  
ATOM    210  CA  SER A  49       1.217  23.586  28.967  1.00 37.85           C  
ATOM    211  C   SER A  49       0.430  22.960  30.120  1.00 38.89           C  
ATOM    212  O   SER A  49       0.986  22.646  31.174  1.00 36.64           O  
ATOM    213  CB  SER A  49       2.147  22.518  28.386  1.00 39.22           C  
ATOM    214  OG  SER A  49       3.205  22.216  29.305  1.00 41.22           O  
ATOM    215  H   SER A  49       2.972  24.480  29.725  1.00 35.78           H  
ATOM    216  HA  SER A  49       0.534  23.960  28.198  1.00 37.85           H  
ATOM    217  HB2 SER A  49       1.613  21.591  28.151  1.00 39.22           H  
ATOM    218  HB3 SER A  49       2.619  22.888  27.469  1.00 39.22           H  
ATOM    219  HG  SER A  49       2.788  21.852  30.114  1.00 41.22           H  
ATOM    220  N   VAL A  50      -0.907  22.760  29.868  1.00 46.73           N  
ATOM    221  CA  VAL A  50      -1.853  22.357  30.906  1.00 48.16           C  
ATOM    222  C   VAL A  50      -2.330  20.958  30.494  1.00 51.21           C  
ATOM    223  O   VAL A  50      -3.002  20.738  29.486  1.00 52.59           O  
ATOM    224  CB  VAL A  50      -3.014  23.363  31.034  1.00 48.09           C  
ATOM    225  CG1 VAL A  50      -4.095  22.863  31.999  1.00 49.65           C  
ATOM    226  CG2 VAL A  50      -2.504  24.724  31.519  1.00 45.27           C  
ATOM    227  H   VAL A  50      -1.286  22.839  28.912  1.00 46.73           H  
ATOM    228  HA  VAL A  50      -1.329  22.295  31.867  1.00 48.16           H  
ATOM    229  HB  VAL A  50      -3.480  23.512  30.055  1.00 48.09           H  
ATOM    230 HG11 VAL A  50      -4.890  23.607  32.110  1.00 49.65           H  
ATOM    231 HG12 VAL A  50      -4.562  21.943  31.635  1.00 49.65           H  
ATOM    232 HG13 VAL A  50      -3.677  22.663  32.992  1.00 49.65           H  
ATOM    233 HG21 VAL A  50      -3.332  25.435  31.613  1.00 45.27           H  
ATOM    234 HG22 VAL A  50      -2.017  24.642  32.497  1.00 45.27           H  
ATOM    235 HG23 VAL A  50      -1.782  25.151  30.818  1.00 45.27           H  
ATOM    236  N   GLY A  51      -1.835  19.951  31.301  1.00 42.28           N  
ATOM    237  CA  GLY A  51      -2.095  18.558  30.999  1.00 44.60           C  
ATOM    238  C   GLY A  51      -1.174  18.189  29.843  1.00 44.64           C  
ATOM    239  O   GLY A  51       0.016  18.503  29.828  1.00 41.46           O  
ATOM    240  H   GLY A  51      -1.246  20.174  32.095  1.00 42.28           H  
ATOM    241  HA2 GLY A  51      -1.840  17.953  31.873  1.00 44.60           H  
ATOM    242  HA3 GLY A  51      -3.150  18.428  30.746  1.00 44.60           H  
ATOM    243  N   PHE A  52      -1.808  17.545  28.805  1.00 53.80           N  
ATOM    244  CA  PHE A  52      -1.186  17.348  27.490  1.00 54.99           C  
ATOM    245  C   PHE A  52      -1.952  18.143  26.415  1.00 55.42           C  
ATOM    246  O   PHE A  52      -1.447  18.438  25.334  1.00 54.44           O  
ATOM    247  CB  PHE A  52      -1.212  15.870  27.077  1.00 56.57           C  
ATOM    248  CG  PHE A  52      -0.379  14.990  27.974  1.00 57.23           C  
ATOM    249  CD1 PHE A  52       1.018  14.989  27.867  1.00 56.08           C  
ATOM    250  CD2 PHE A  52      -0.991  14.172  28.934  1.00 58.42           C  
ATOM    251  CE1 PHE A  52       1.789  14.182  28.704  1.00 56.95           C  
ATOM    252  CE2 PHE A  52      -0.218  13.365  29.770  1.00 59.13           C  
ATOM    253  CZ  PHE A  52       1.170  13.371  29.655  1.00 58.18           C  
ATOM    254  H   PHE A  52      -2.765  17.215  28.966  1.00 53.80           H  
ATOM    255  HA  PHE A  52      -0.162  17.736  27.511  1.00 54.99           H  
ATOM    256  HB2 PHE A  52      -2.247  15.500  27.059  1.00 56.57           H  
ATOM    257  HB3 PHE A  52      -0.848  15.758  26.047  1.00 56.57           H  
ATOM    258  HD1 PHE A  52       1.513  15.616  27.129  1.00 56.08           H  
ATOM    259  HD2 PHE A  52      -2.074  14.160  29.038  1.00 58.42           H  
ATOM    260  HE1 PHE A  52       2.872  14.187  28.614  1.00 56.95           H  
ATOM    261  HE2 PHE A  52      -0.701  12.734  30.511  1.00 59.13           H  
ATOM    262  HZ  PHE A  52       1.771  12.743  30.306  1.00 58.18           H  
ATOM    263  N   ASP A  53      -3.277  18.304  26.709  1.00 73.63           N  
ATOM    264  CA  ASP A  53      -4.342  18.737  25.826  1.00 74.80           C  
ATOM    265  C   ASP A  53      -4.443  20.258  25.672  1.00 72.59           C  
ATOM    266  O   ASP A  53      -4.915  20.753  24.646  1.00 72.14           O  
ATOM    267  CB  ASP A  53      -5.679  18.188  26.356  1.00 77.60           C  
ATOM    268  CG  ASP A  53      -5.779  18.363  27.880  1.00 79.23           C  
ATOM    269  OD1 ASP A  53      -4.797  17.870  28.529  1.00 78.32           O  
ATOM    270  OD2 ASP A  53      -6.775  19.015  28.300  1.00 81.86           O1-
ATOM    271  H   ASP A  53      -3.611  18.106  27.670  1.00 73.63           H  
ATOM    272  HA  ASP A  53      -4.136  18.329  24.830  1.00 74.80           H  
ATOM    273  HB2 ASP A  53      -6.530  18.665  25.856  1.00 77.60           H  
ATOM    274  HB3 ASP A  53      -5.741  17.111  26.155  1.00 77.60           H  
ATOM    275  N   GLN A  54      -4.168  20.990  26.806  1.00 68.07           N  
ATOM    276  CA  GLN A  54      -4.475  22.407  26.917  1.00 65.58           C  
ATOM    277  C   GLN A  54      -3.189  23.200  27.161  1.00 61.01           C  
ATOM    278  O   GLN A  54      -2.117  22.711  27.519  1.00 60.52           O  
ATOM    279  CB  GLN A  54      -5.464  22.650  28.062  1.00 66.78           C  
ATOM    280  CG  GLN A  54      -6.901  22.318  27.676  1.00 70.63           C  
ATOM    281  CD  GLN A  54      -7.726  22.187  28.933  1.00 71.99           C  
ATOM    282  NE2 GLN A  54      -7.824  20.912  29.408  1.00 71.60           N  
ATOM    283  OE1 GLN A  54      -8.228  23.151  29.504  1.00 73.38           O  
ATOM    284  H   GLN A  54      -3.723  20.537  27.613  1.00 68.07           H  
ATOM    285  HA  GLN A  54      -4.902  22.769  25.974  1.00 65.58           H  
ATOM    286  HB2 GLN A  54      -5.168  22.061  28.939  1.00 66.78           H  
ATOM    287  HB3 GLN A  54      -5.438  23.697  28.391  1.00 66.78           H  
ATOM    288  HG2 GLN A  54      -7.330  23.112  27.054  1.00 70.63           H  
ATOM    289  HG3 GLN A  54      -6.961  21.392  27.096  1.00 70.63           H  
ATOM    290 HE21 GLN A  54      -7.373  20.085  28.926  1.00 71.60           H  
ATOM    291 HE22 GLN A  54      -8.336  20.713  30.253  1.00 71.60           H  
ATOM    292  N   TYR A  55      -3.350  24.561  27.031  1.00 48.16           N  
ATOM    293  CA  TYR A  55      -2.307  25.499  27.415  1.00 45.74           C  
ATOM    294  C   TYR A  55      -2.990  26.636  28.159  1.00 43.75           C  
ATOM    295  O   TYR A  55      -4.200  26.853  28.082  1.00 43.85           O  
ATOM    296  CB  TYR A  55      -1.446  25.976  26.239  1.00 44.45           C  
ATOM    297  CG  TYR A  55      -2.110  26.938  25.280  1.00 44.39           C  
ATOM    298  CD1 TYR A  55      -2.800  26.472  24.154  1.00 46.44           C  
ATOM    299  CD2 TYR A  55      -2.042  28.322  25.506  1.00 42.29           C  
ATOM    300  CE1 TYR A  55      -3.384  27.375  23.259  1.00 46.52           C  
ATOM    301  CE2 TYR A  55      -2.655  29.219  24.632  1.00 42.66           C  
ATOM    302  CZ  TYR A  55      -3.302  28.743  23.500  1.00 44.89           C  
ATOM    303  OH  TYR A  55      -3.845  29.600  22.584  1.00 45.57           O  
ATOM    304  H   TYR A  55      -4.227  24.955  26.691  1.00 48.16           H  
ATOM    305  HA  TYR A  55      -1.653  24.994  28.132  1.00 45.74           H  
ATOM    306  HB2 TYR A  55      -0.551  26.467  26.638  1.00 44.45           H  
ATOM    307  HB3 TYR A  55      -1.074  25.111  25.677  1.00 44.45           H  
ATOM    308  HD1 TYR A  55      -2.870  25.403  23.958  1.00 46.44           H  
ATOM    309  HD2 TYR A  55      -1.505  28.724  26.361  1.00 42.29           H  
ATOM    310  HE1 TYR A  55      -3.899  27.008  22.376  1.00 46.52           H  
ATOM    311  HE2 TYR A  55      -2.596  30.283  24.830  1.00 42.66           H  
ATOM    312  HH  TYR A  55      -3.791  30.531  22.930  1.00 45.57           H  
ATOM    313  N   LYS A  56      -2.111  27.437  28.862  1.00 48.28           N  
ATOM    314  CA  LYS A  56      -2.536  28.733  29.352  1.00 47.61           C  
ATOM    315  C   LYS A  56      -1.350  29.682  29.169  1.00 45.81           C  
ATOM    316  O   LYS A  56      -0.188  29.355  29.425  1.00 44.11           O  
ATOM    317  CB  LYS A  56      -2.997  28.667  30.809  1.00 47.90           C  
ATOM    318  CG  LYS A  56      -3.813  29.904  31.189  1.00 48.03           C  
ATOM    319  CD  LYS A  56      -4.338  29.830  32.620  1.00 49.31           C  
ATOM    320  CE  LYS A  56      -5.170  31.063  32.937  1.00 49.90           C  
ATOM    321  NZ  LYS A  56      -5.609  30.997  34.354  1.00 51.59           N1+
ATOM    322  H   LYS A  56      -1.143  27.115  29.033  1.00 48.28           H  
ATOM    323  HA  LYS A  56      -3.364  29.075  28.719  1.00 47.61           H  
ATOM    324  HB2 LYS A  56      -3.621  27.777  30.957  1.00 47.90           H  
ATOM    325  HB3 LYS A  56      -2.135  28.564  31.481  1.00 47.90           H  
ATOM    326  HG2 LYS A  56      -3.194  30.800  31.088  1.00 48.03           H  
ATOM    327  HG3 LYS A  56      -4.657  30.013  30.497  1.00 48.03           H  
ATOM    328  HD2 LYS A  56      -4.946  28.926  32.748  1.00 49.31           H  
ATOM    329  HD3 LYS A  56      -3.494  29.754  33.317  1.00 49.31           H  
ATOM    330  HE2 LYS A  56      -4.596  31.988  32.827  1.00 49.90           H  
ATOM    331  HE3 LYS A  56      -6.076  31.116  32.326  1.00 49.90           H  
ATOM    332  HZ1 LYS A  56      -6.172  30.159  34.560  1.00 51.59           H  
ATOM    333  HZ2 LYS A  56      -4.784  30.992  34.972  1.00 51.59           H  
ATOM    334  HZ3 LYS A  56      -6.165  31.826  34.608  1.00 51.59           H  
ATOM    335  N   CYS A  57      -1.720  30.939  28.720  1.00 43.49           N  
ATOM    336  CA  CYS A  57      -0.762  32.035  28.683  1.00 41.35           C  
ATOM    337  C   CYS A  57      -0.976  32.837  29.963  1.00 39.94           C  
ATOM    338  O   CYS A  57      -2.093  33.070  30.430  1.00 40.59           O  
ATOM    339  CB  CYS A  57      -0.964  33.045  27.545  1.00 42.79           C  
ATOM    340  SG  CYS A  57      -0.585  32.409  25.887  1.00 44.65           S  
ATOM    341  H   CYS A  57      -2.679  31.139  28.449  1.00 43.49           H  
ATOM    342  HA  CYS A  57       0.249  31.627  28.665  1.00 41.35           H  
ATOM    343  HB2 CYS A  57      -2.003  33.370  27.538  1.00 42.79           H  
ATOM    344  HB3 CYS A  57      -0.365  33.947  27.707  1.00 42.79           H  
ATOM    345  N   ASP A  58       0.187  33.400  30.438  1.00 41.04           N  
ATOM    346  CA  ASP A  58       0.168  34.578  31.281  1.00 39.37           C  
ATOM    347  C   ASP A  58       0.589  35.744  30.356  1.00 39.84           C  
ATOM    348  O   ASP A  58       1.424  35.625  29.459  1.00 38.88           O  
ATOM    349  CB  ASP A  58       1.086  34.462  32.479  1.00 37.55           C  
ATOM    350  CG  ASP A  58       1.012  35.720  33.331  1.00 37.18           C  
ATOM    351  OD1 ASP A  58       0.002  36.481  33.170  1.00 38.48           O  
ATOM    352  OD2 ASP A  58       2.008  35.928  34.073  1.00 36.40           O1-
ATOM    353  H   ASP A  58       1.103  33.020  30.142  1.00 41.04           H  
ATOM    354  HA  ASP A  58      -0.865  34.750  31.608  1.00 39.37           H  
ATOM    355  HB2 ASP A  58       0.803  33.603  33.099  1.00 37.55           H  
ATOM    356  HB3 ASP A  58       2.122  34.309  32.156  1.00 37.55           H  
ATOM    357  N   CYS A  59      -0.030  36.929  30.689  1.00 39.14           N  
ATOM    358  CA  CYS A  59       0.002  38.143  29.875  1.00 40.54           C  
ATOM    359  C   CYS A  59       0.207  39.375  30.764  1.00 40.05           C  
ATOM    360  O   CYS A  59       0.084  40.528  30.343  1.00 40.98           O  
ATOM    361  CB  CYS A  59      -1.316  38.345  29.127  1.00 42.81           C  
ATOM    362  SG  CYS A  59      -1.757  36.971  28.021  1.00 47.01           S  
ATOM    363  H   CYS A  59      -0.518  36.942  31.604  1.00 39.14           H  
ATOM    364  HA  CYS A  59       0.853  38.094  29.188  1.00 40.54           H  
ATOM    365  HB2 CYS A  59      -2.139  38.446  29.845  1.00 42.81           H  
ATOM    366  HB3 CYS A  59      -1.302  39.270  28.543  1.00 42.81           H  
ATOM    367  N   THR A  60       0.589  39.085  32.049  1.00 34.79           N  
ATOM    368  CA  THR A  60       0.552  40.056  33.133  1.00 34.87           C  
ATOM    369  C   THR A  60       1.772  40.981  32.994  1.00 35.26           C  
ATOM    370  O   THR A  60       2.893  40.574  32.702  1.00 36.42           O  
ATOM    371  CB  THR A  60       0.497  39.309  34.476  1.00 33.54           C  
ATOM    372  OG1 THR A  60      -0.644  38.436  34.467  1.00 34.03           O  
ATOM    373  CG2 THR A  60       0.332  40.235  35.669  1.00 34.18           C  
ATOM    374  H   THR A  60       0.887  38.134  32.283  1.00 34.79           H  
ATOM    375  HA  THR A  60      -0.369  40.636  32.994  1.00 34.87           H  
ATOM    376  HB  THR A  60       1.393  38.695  34.625  1.00 33.54           H  
ATOM    377 HG21 THR A  60       1.227  40.838  35.822  1.00 34.18           H  
ATOM    378 HG22 THR A  60      -0.529  40.900  35.539  1.00 34.18           H  
ATOM    379 HG23 THR A  60       0.150  39.658  36.582  1.00 34.18           H  
ATOM    380  HG1 THR A  60      -0.393  37.616  33.936  1.00 34.03           H  
ATOM    381  N   ARG A  61       1.462  42.322  33.173  1.00 34.50           N  
ATOM    382  CA  ARG A  61       2.401  43.428  32.981  1.00 35.75           C  
ATOM    383  C   ARG A  61       2.731  43.758  31.502  1.00 36.48           C  
ATOM    384  O   ARG A  61       3.493  44.686  31.218  1.00 36.98           O  
ATOM    385  CB  ARG A  61       3.693  43.338  33.829  1.00 34.12           C  
ATOM    386  CG  ARG A  61       3.613  44.042  35.194  1.00 35.46           C  
ATOM    387  CD  ARG A  61       2.951  43.235  36.311  1.00 35.81           C  
ATOM    388  NE  ARG A  61       3.772  42.066  36.690  1.00 34.04           N  
ATOM    389  CZ  ARG A  61       3.716  41.406  37.877  1.00 33.93           C  
ATOM    390  NH1 ARG A  61       4.578  40.389  38.110  1.00 32.50           N  
ATOM    391  NH2 ARG A  61       2.826  41.732  38.838  1.00 35.52           N1+
ATOM    392  H   ARG A  61       0.519  42.577  33.449  1.00 34.50           H  
ATOM    393  HA  ARG A  61       1.835  44.310  33.310  1.00 35.75           H  
ATOM    394  HB2 ARG A  61       4.022  42.305  33.961  1.00 34.12           H  
ATOM    395  HB3 ARG A  61       4.511  43.830  33.287  1.00 34.12           H  
ATOM    396  HG2 ARG A  61       4.638  44.275  35.512  1.00 35.46           H  
ATOM    397  HG3 ARG A  61       3.097  45.003  35.084  1.00 35.46           H  
ATOM    398  HD2 ARG A  61       2.860  43.885  37.188  1.00 35.81           H  
ATOM    399  HD3 ARG A  61       1.959  42.894  36.009  1.00 35.81           H  
ATOM    400  HE  ARG A  61       4.474  41.754  36.030  1.00 34.04           H  
ATOM    401 HH11 ARG A  61       4.563  39.884  38.988  1.00 32.50           H  
ATOM    402 HH12 ARG A  61       5.252  40.092  37.413  1.00 32.50           H  
ATOM    403 HH21 ARG A  61       2.167  42.488  38.709  1.00 35.52           H  
ATOM    404 HH22 ARG A  61       2.792  41.235  39.718  1.00 35.52           H  
ATOM    405  N   THR A  62       2.082  43.011  30.531  1.00 37.71           N  
ATOM    406  CA  THR A  62       2.362  43.257  29.107  1.00 39.72           C  
ATOM    407  C   THR A  62       1.717  44.578  28.686  1.00 41.05           C  
ATOM    408  O   THR A  62       2.175  45.292  27.797  1.00 42.15           O  
ATOM    409  CB  THR A  62       1.799  42.173  28.171  1.00 38.72           C  
ATOM    410  OG1 THR A  62       0.374  42.065  28.319  1.00 38.23           O  
ATOM    411  CG2 THR A  62       2.472  40.821  28.365  1.00 38.73           C  
ATOM    412  H   THR A  62       1.423  42.275  30.786  1.00 37.71           H  
ATOM    413  HA  THR A  62       3.447  43.354  28.984  1.00 39.72           H  
ATOM    414  HB  THR A  62       1.960  42.484  27.132  1.00 38.72           H  
ATOM    415 HG21 THR A  62       3.537  40.880  28.137  1.00 38.73           H  
ATOM    416 HG22 THR A  62       2.386  40.461  29.393  1.00 38.73           H  
ATOM    417 HG23 THR A  62       2.010  40.067  27.719  1.00 38.73           H  
ATOM    418  HG1 THR A  62       0.194  41.452  29.077  1.00 38.23           H  
ATOM    419  N   GLY A  63       0.472  44.776  29.243  1.00 42.27           N  
ATOM    420  CA  GLY A  63      -0.394  45.860  28.877  1.00 44.08           C  
ATOM    421  C   GLY A  63      -1.444  45.458  27.840  1.00 45.10           C  
ATOM    422  O   GLY A  63      -2.227  46.311  27.399  1.00 47.88           O  
ATOM    423  H   GLY A  63       0.132  44.099  29.918  1.00 42.27           H  
ATOM    424  HA2 GLY A  63      -0.906  46.192  29.783  1.00 44.08           H  
ATOM    425  HA3 GLY A  63       0.192  46.690  28.469  1.00 44.08           H  
ATOM    426  N   PHE A  64      -1.443  44.130  27.461  1.00 46.05           N  
ATOM    427  CA  PHE A  64      -2.450  43.593  26.555  1.00 46.39           C  
ATOM    428  C   PHE A  64      -3.113  42.418  27.285  1.00 45.46           C  
ATOM    429  O   PHE A  64      -2.466  41.437  27.655  1.00 43.89           O  
ATOM    430  CB  PHE A  64      -1.864  43.062  25.238  1.00 45.27           C  
ATOM    431  CG  PHE A  64      -1.552  44.085  24.168  1.00 46.50           C  
ATOM    432  CD1 PHE A  64      -0.601  45.093  24.376  1.00 47.06           C  
ATOM    433  CD2 PHE A  64      -2.140  43.972  22.897  1.00 49.04           C  
ATOM    434  CE1 PHE A  64      -0.269  45.982  23.350  1.00 48.34           C  
ATOM    435  CE2 PHE A  64      -1.789  44.847  21.864  1.00 50.69           C  
ATOM    436  CZ  PHE A  64      -0.857  45.858  22.092  1.00 50.22           C  
ATOM    437  H   PHE A  64      -0.739  43.480  27.840  1.00 46.05           H  
ATOM    438  HA  PHE A  64      -3.197  44.361  26.352  1.00 46.39           H  
ATOM    439  HB2 PHE A  64      -0.953  42.481  25.431  1.00 45.27           H  
ATOM    440  HB3 PHE A  64      -2.587  42.353  24.818  1.00 45.27           H  
ATOM    441  HD1 PHE A  64      -0.093  45.177  25.333  1.00 47.06           H  
ATOM    442  HD2 PHE A  64      -2.850  43.175  22.689  1.00 49.04           H  
ATOM    443  HE1 PHE A  64       0.464  46.765  23.530  1.00 48.34           H  
ATOM    444  HE2 PHE A  64      -2.232  44.727  20.878  1.00 50.69           H  
ATOM    445  HZ  PHE A  64      -0.577  46.537  21.289  1.00 50.22           H  
ATOM    446  N   TYR A  65      -4.480  42.538  27.462  1.00 45.12           N  
ATOM    447  CA  TYR A  65      -5.240  41.530  28.197  1.00 44.31           C  
ATOM    448  C   TYR A  65      -5.889  40.568  27.180  1.00 45.38           C  
ATOM    449  O   TYR A  65      -5.715  40.651  25.959  1.00 45.95           O  
ATOM    450  CB  TYR A  65      -6.166  42.130  29.273  1.00 45.61           C  
ATOM    451  CG  TYR A  65      -7.550  42.593  28.873  1.00 48.45           C  
ATOM    452  CD1 TYR A  65      -7.757  43.871  28.341  1.00 49.70           C  
ATOM    453  CD2 TYR A  65      -8.673  41.779  29.112  1.00 51.02           C  
ATOM    454  CE1 TYR A  65      -9.051  44.323  28.061  1.00 52.15           C  
ATOM    455  CE2 TYR A  65      -9.967  42.220  28.816  1.00 54.17           C  
ATOM    456  CZ  TYR A  65     -10.147  43.497  28.297  1.00 54.70           C  
ATOM    457  OH  TYR A  65     -11.392  43.985  28.013  1.00 58.07           O  
ATOM    458  H   TYR A  65      -4.982  43.318  27.014  1.00 45.12           H  
ATOM    459  HA  TYR A  65      -4.510  40.916  28.741  1.00 44.31           H  
ATOM    460  HB2 TYR A  65      -6.292  41.379  30.066  1.00 45.61           H  
ATOM    461  HB3 TYR A  65      -5.653  42.965  29.770  1.00 45.61           H  
ATOM    462  HD1 TYR A  65      -6.917  44.538  28.170  1.00 49.70           H  
ATOM    463  HD2 TYR A  65      -8.556  40.797  29.563  1.00 51.02           H  
ATOM    464  HE1 TYR A  65      -9.201  45.325  27.668  1.00 52.15           H  
ATOM    465  HE2 TYR A  65     -10.811  41.567  29.024  1.00 54.17           H  
ATOM    466  HH  TYR A  65     -12.054  43.314  28.257  1.00 58.07           H  
ATOM    467  N   GLY A  66      -6.628  39.553  27.752  1.00 45.38           N  
ATOM    468  CA  GLY A  66      -7.203  38.494  26.956  1.00 46.77           C  
ATOM    469  C   GLY A  66      -6.275  37.286  26.996  1.00 44.75           C  
ATOM    470  O   GLY A  66      -5.075  37.342  27.256  1.00 42.45           O  
ATOM    471  H   GLY A  66      -6.755  39.524  28.757  1.00 45.38           H  
ATOM    472  HA2 GLY A  66      -8.172  38.238  27.396  1.00 46.77           H  
ATOM    473  HA3 GLY A  66      -7.343  38.806  25.917  1.00 46.77           H  
ATOM    474  N   GLU A  67      -6.918  36.106  26.651  1.00 52.00           N  
ATOM    475  CA  GLU A  67      -6.317  34.792  26.917  1.00 52.16           C  
ATOM    476  C   GLU A  67      -4.958  34.649  26.223  1.00 50.31           C  
ATOM    477  O   GLU A  67      -4.081  33.920  26.681  1.00 51.11           O  
ATOM    478  CB  GLU A  67      -7.277  33.685  26.449  1.00 55.96           C  
ATOM    479  CG  GLU A  67      -6.840  32.270  26.836  1.00 57.73           C  
ATOM    480  CD  GLU A  67      -7.448  31.205  25.916  1.00 61.44           C  
ATOM    481  OE1 GLU A  67      -7.210  31.369  24.678  1.00 63.17           O  
ATOM    482  OE2 GLU A  67      -8.085  30.286  26.506  1.00 62.22           O1-
ATOM    483  H   GLU A  67      -7.855  36.132  26.258  1.00 52.00           H  
ATOM    484  HA  GLU A  67      -6.150  34.733  27.999  1.00 52.16           H  
ATOM    485  HB2 GLU A  67      -8.269  33.862  26.886  1.00 55.96           H  
ATOM    486  HB3 GLU A  67      -7.426  33.775  25.367  1.00 55.96           H  
ATOM    487  HG2 GLU A  67      -5.757  32.139  26.760  1.00 57.73           H  
ATOM    488  HG3 GLU A  67      -7.109  32.075  27.881  1.00 57.73           H  
ATOM    489  N   ASN A  68      -4.848  35.283  24.998  1.00 41.88           N  
ATOM    490  CA  ASN A  68      -3.653  35.108  24.172  1.00 39.82           C  
ATOM    491  C   ASN A  68      -2.898  36.461  24.043  1.00 38.58           C  
ATOM    492  O   ASN A  68      -2.023  36.659  23.201  1.00 37.60           O  
ATOM    493  CB  ASN A  68      -4.017  34.444  22.840  1.00 41.22           C  
ATOM    494  CG  ASN A  68      -4.539  33.030  23.079  1.00 43.35           C  
ATOM    495  OD1 ASN A  68      -3.821  32.033  23.131  1.00 42.49           O  
ATOM    496  ND2 ASN A  68      -5.889  32.956  23.285  1.00 51.01           N  
ATOM    497  H   ASN A  68      -5.605  35.881  24.681  1.00 41.88           H  
ATOM    498  HA  ASN A  68      -2.950  34.452  24.700  1.00 39.82           H  
ATOM    499  HB2 ASN A  68      -4.777  35.032  22.311  1.00 41.22           H  
ATOM    500  HB3 ASN A  68      -3.152  34.378  22.176  1.00 41.22           H  
ATOM    501 HD21 ASN A  68      -6.542  33.705  23.106  1.00 51.01           H  
ATOM    502 HD22 ASN A  68      -6.340  32.091  23.683  1.00 51.01           H  
ATOM    503  N   CYS A  69      -3.183  37.373  25.046  1.00 44.82           N  
ATOM    504  CA  CYS A  69      -2.488  38.650  25.238  1.00 46.39           C  
ATOM    505  C   CYS A  69      -2.757  39.587  24.041  1.00 47.76           C  
ATOM    506  O   CYS A  69      -1.858  40.205  23.468  1.00 47.51           O  
ATOM    507  CB  CYS A  69      -0.977  38.533  25.495  1.00 44.01           C  
ATOM    508  SG  CYS A  69      -0.376  37.139  26.520  1.00 46.84           S  
ATOM    509  H   CYS A  69      -3.896  37.121  25.736  1.00 44.82           H  
ATOM    510  HA  CYS A  69      -2.962  39.118  26.109  1.00 46.39           H  
ATOM    511  HB2 CYS A  69      -0.443  38.441  24.545  1.00 44.01           H  
ATOM    512  HB3 CYS A  69      -0.612  39.464  25.946  1.00 44.01           H  
ATOM    513  N   SER A  70      -4.088  39.705  23.701  1.00 51.23           N  
ATOM    514  CA  SER A  70      -4.535  40.233  22.419  1.00 54.36           C  
ATOM    515  C   SER A  70      -5.337  41.541  22.456  1.00 56.26           C  
ATOM    516  O   SER A  70      -5.589  42.154  21.416  1.00 57.59           O  
ATOM    517  CB  SER A  70      -5.336  39.153  21.681  1.00 56.34           C  
ATOM    518  OG  SER A  70      -6.318  38.575  22.548  1.00 57.97           O  
ATOM    519  H   SER A  70      -4.804  39.390  24.352  1.00 51.23           H  
ATOM    520  HA  SER A  70      -3.649  40.465  21.813  1.00 54.36           H  
ATOM    521  HB2 SER A  70      -5.844  39.551  20.797  1.00 56.34           H  
ATOM    522  HB3 SER A  70      -4.668  38.343  21.366  1.00 56.34           H  
ATOM    523  HG  SER A  70      -6.805  37.913  22.022  1.00 57.97           H  
ATOM    524  N   THR A  71      -5.820  41.961  23.676  1.00 55.00           N  
ATOM    525  CA  THR A  71      -6.682  43.143  23.810  1.00 55.65           C  
ATOM    526  C   THR A  71      -5.920  44.227  24.587  1.00 54.85           C  
ATOM    527  O   THR A  71      -5.676  44.092  25.791  1.00 53.18           O  
ATOM    528  CB  THR A  71      -7.975  42.753  24.551  1.00 56.05           C  
ATOM    529  OG1 THR A  71      -8.602  41.661  23.868  1.00 56.85           O  
ATOM    530  CG2 THR A  71      -8.990  43.883  24.582  1.00 56.74           C  
ATOM    531  H   THR A  71      -5.572  41.449  24.537  1.00 55.00           H  
ATOM    532  HA  THR A  71      -6.956  43.478  22.809  1.00 55.65           H  
ATOM    533  HB  THR A  71      -7.766  42.420  25.573  1.00 56.05           H  
ATOM    534 HG21 THR A  71      -8.614  44.739  25.146  1.00 56.74           H  
ATOM    535 HG22 THR A  71      -9.241  44.206  23.567  1.00 56.74           H  
ATOM    536 HG23 THR A  71      -9.926  43.547  25.041  1.00 56.74           H  
ATOM    537  HG1 THR A  71      -7.904  40.988  23.743  1.00 56.85           H  
ATOM    538  N   PRO A  72      -5.509  45.353  23.897  1.00 53.26           N  
ATOM    539  CA  PRO A  72      -4.784  46.429  24.566  1.00 52.61           C  
ATOM    540  C   PRO A  72      -5.716  47.193  25.521  1.00 53.93           C  
ATOM    541  O   PRO A  72      -6.852  47.566  25.204  1.00 54.43           O  
ATOM    542  CB  PRO A  72      -4.287  47.338  23.446  1.00 53.72           C  
ATOM    543  CG  PRO A  72      -5.265  47.086  22.308  1.00 55.13           C  
ATOM    544  CD  PRO A  72      -5.661  45.627  22.476  1.00 54.34           C  
ATOM    545  HA  PRO A  72      -3.944  46.006  25.121  1.00 52.61           H  
ATOM    546  HB2 PRO A  72      -4.235  48.394  23.725  1.00 53.72           H  
ATOM    547  HB3 PRO A  72      -3.285  47.031  23.137  1.00 53.72           H  
ATOM    548  HG2 PRO A  72      -6.146  47.724  22.426  1.00 55.13           H  
ATOM    549  HG3 PRO A  72      -4.835  47.293  21.324  1.00 55.13           H  
ATOM    550  HD2 PRO A  72      -6.689  45.453  22.148  1.00 54.34           H  
ATOM    551  HD3 PRO A  72      -4.990  44.959  21.927  1.00 54.34           H  
ATOM    552  N   GLU A  73      -5.124  47.437  26.747  1.00 70.27           N  
ATOM    553  CA  GLU A  73      -5.799  48.117  27.847  1.00 71.80           C  
ATOM    554  C   GLU A  73      -5.924  49.613  27.499  1.00 73.44           C  
ATOM    555  O   GLU A  73      -5.260  50.170  26.622  1.00 75.24           O  
ATOM    556  CB  GLU A  73      -5.006  47.964  29.153  1.00 71.46           C  
ATOM    557  CG  GLU A  73      -4.870  46.513  29.622  1.00 70.86           C  
ATOM    558  CD  GLU A  73      -3.742  46.277  30.635  1.00 70.91           C  
ATOM    559  OE1 GLU A  73      -3.166  47.305  31.089  1.00 72.12           O  
ATOM    560  OE2 GLU A  73      -3.513  45.056  30.878  1.00 69.94           O1-
ATOM    561  H   GLU A  73      -4.163  47.131  26.915  1.00 70.27           H  
ATOM    562  HA  GLU A  73      -6.807  47.697  27.945  1.00 71.80           H  
ATOM    563  HB2 GLU A  73      -4.014  48.408  29.013  1.00 71.46           H  
ATOM    564  HB3 GLU A  73      -5.480  48.546  29.953  1.00 71.46           H  
ATOM    565  HG2 GLU A  73      -5.814  46.187  30.075  1.00 70.86           H  
ATOM    566  HG3 GLU A  73      -4.676  45.847  28.773  1.00 70.86           H  
ATOM    567  N   PHE A  74      -6.808  50.330  28.288  1.00 64.82           N  
ATOM    568  CA  PHE A  74      -7.127  51.726  27.951  1.00 66.02           C  
ATOM    569  C   PHE A  74      -5.858  52.598  28.046  1.00 66.30           C  
ATOM    570  O   PHE A  74      -5.627  53.506  27.247  1.00 67.50           O  
ATOM    571  CB  PHE A  74      -8.234  52.269  28.862  1.00 68.11           C  
ATOM    572  CG  PHE A  74      -8.918  53.481  28.277  1.00 71.69           C  
ATOM    573  CD1 PHE A  74      -9.922  53.330  27.309  1.00 74.32           C  
ATOM    574  CD2 PHE A  74      -8.546  54.773  28.674  1.00 72.98           C  
ATOM    575  CE1 PHE A  74     -10.544  54.449  26.752  1.00 78.02           C  
ATOM    576  CE2 PHE A  74      -9.167  55.890  28.113  1.00 76.80           C  
ATOM    577  CZ  PHE A  74     -10.165  55.728  27.153  1.00 78.75           C  
ATOM    578  H   PHE A  74      -7.269  49.891  29.079  1.00 64.82           H  
ATOM    579  HA  PHE A  74      -7.443  51.723  26.900  1.00 66.02           H  
ATOM    580  HB2 PHE A  74      -8.999  51.498  29.029  1.00 68.11           H  
ATOM    581  HB3 PHE A  74      -7.839  52.507  29.858  1.00 68.11           H  
ATOM    582  HD1 PHE A  74     -10.229  52.338  26.986  1.00 74.32           H  
ATOM    583  HD2 PHE A  74      -7.769  54.921  29.421  1.00 72.98           H  
ATOM    584  HE1 PHE A  74     -11.328  54.326  26.009  1.00 78.02           H  
ATOM    585  HE2 PHE A  74      -8.873  56.889  28.425  1.00 76.80           H  
ATOM    586  HZ  PHE A  74     -10.645  56.601  26.718  1.00 78.75           H  
ATOM    587  N   LEU A  75      -5.021  52.302  29.104  1.00 59.46           N  
ATOM    588  CA  LEU A  75      -3.777  53.041  29.323  1.00 60.44           C  
ATOM    589  C   LEU A  75      -2.832  52.780  28.129  1.00 59.98           C  
ATOM    590  O   LEU A  75      -2.128  53.674  27.652  1.00 61.40           O  
ATOM    591  CB  LEU A  75      -3.163  52.613  30.660  1.00 61.24           C  
ATOM    592  CG  LEU A  75      -1.899  53.381  31.085  1.00 63.08           C  
ATOM    593  CD1 LEU A  75      -2.121  54.890  31.174  1.00 64.94           C  
ATOM    594  CD2 LEU A  75      -1.395  52.848  32.429  1.00 61.62           C  
ATOM    595  H   LEU A  75      -5.281  51.544  29.728  1.00 59.46           H  
ATOM    596  HA  LEU A  75      -4.040  54.104  29.321  1.00 60.44           H  
ATOM    597  HB2 LEU A  75      -3.924  52.721  31.446  1.00 61.24           H  
ATOM    598  HB3 LEU A  75      -2.925  51.541  30.621  1.00 61.24           H  
ATOM    599  HG  LEU A  75      -1.115  53.192  30.348  1.00 63.08           H  
ATOM    600 HD11 LEU A  75      -1.226  55.392  31.557  1.00 64.94           H  
ATOM    601 HD12 LEU A  75      -2.335  55.321  30.192  1.00 64.94           H  
ATOM    602 HD13 LEU A  75      -2.955  55.129  31.843  1.00 64.94           H  
ATOM    603 HD21 LEU A  75      -0.464  53.346  32.720  1.00 61.62           H  
ATOM    604 HD22 LEU A  75      -2.131  53.014  33.224  1.00 61.62           H  
ATOM    605 HD23 LEU A  75      -1.194  51.774  32.371  1.00 61.62           H  
ATOM    606  N   THR A  76      -2.805  51.479  27.668  1.00 54.31           N  
ATOM    607  CA  THR A  76      -1.979  51.063  26.538  1.00 52.90           C  
ATOM    608  C   THR A  76      -2.482  51.738  25.249  1.00 54.21           C  
ATOM    609  O   THR A  76      -1.692  52.159  24.401  1.00 54.77           O  
ATOM    610  CB  THR A  76      -1.977  49.532  26.363  1.00 51.26           C  
ATOM    611  OG1 THR A  76      -1.861  48.908  27.644  1.00 48.75           O  
ATOM    612  CG2 THR A  76      -0.814  49.060  25.504  1.00 50.30           C  
ATOM    613  H   THR A  76      -3.367  50.765  28.124  1.00 54.31           H  
ATOM    614  HA  THR A  76      -0.967  51.427  26.750  1.00 52.90           H  
ATOM    615  HB  THR A  76      -2.917  49.191  25.918  1.00 51.26           H  
ATOM    616 HG21 THR A  76      -0.886  49.443  24.484  1.00 50.30           H  
ATOM    617 HG22 THR A  76       0.145  49.372  25.932  1.00 50.30           H  
ATOM    618 HG23 THR A  76      -0.795  47.968  25.464  1.00 50.30           H  
ATOM    619  HG1 THR A  76      -1.959  47.933  27.519  1.00 48.75           H  
ATOM    620  N   ARG A  77      -3.849  51.758  25.051  1.00 68.59           N  
ATOM    621  CA  ARG A  77      -4.414  52.350  23.842  1.00 71.26           C  
ATOM    622  C   ARG A  77      -4.012  53.834  23.771  1.00 72.33           C  
ATOM    623  O   ARG A  77      -3.628  54.343  22.715  1.00 73.36           O  
ATOM    624  CB  ARG A  77      -5.939  52.174  23.745  1.00 73.25           C  
ATOM    625  CG  ARG A  77      -6.331  50.712  23.486  1.00 73.50           C  
ATOM    626  CD  ARG A  77      -7.845  50.485  23.388  1.00 76.34           C  
ATOM    627  NE  ARG A  77      -8.174  49.082  23.702  1.00 76.35           N  
ATOM    628  CZ  ARG A  77      -9.170  48.324  23.195  1.00 76.53           C  
ATOM    629  NH1 ARG A  77     -10.029  48.758  22.255  1.00 77.16           N  
ATOM    630  NH2 ARG A  77      -9.311  47.068  23.664  1.00 76.18           N1+
ATOM    631  H   ARG A  77      -4.458  51.313  25.755  1.00 68.59           H  
ATOM    632  HA  ARG A  77      -3.931  51.855  22.990  1.00 71.26           H  
ATOM    633  HB2 ARG A  77      -6.416  52.526  24.668  1.00 73.25           H  
ATOM    634  HB3 ARG A  77      -6.329  52.796  22.931  1.00 73.25           H  
ATOM    635  HG2 ARG A  77      -5.862  50.360  22.559  1.00 73.50           H  
ATOM    636  HG3 ARG A  77      -5.926  50.084  24.282  1.00 73.50           H  
ATOM    637  HD2 ARG A  77      -8.377  51.106  24.116  1.00 76.34           H  
ATOM    638  HD3 ARG A  77      -8.185  50.734  22.379  1.00 76.34           H  
ATOM    639  HE  ARG A  77      -7.567  48.582  24.381  1.00 76.35           H  
ATOM    640 HH11 ARG A  77      -9.953  49.695  21.884  1.00 77.16           H  
ATOM    641 HH12 ARG A  77     -10.791  48.186  21.914  1.00 77.16           H  
ATOM    642 HH21 ARG A  77      -8.657  46.750  24.380  1.00 76.18           H  
ATOM    643 HH22 ARG A  77     -10.045  46.449  23.343  1.00 76.18           H  
ATOM    644  N   ILE A  78      -4.123  54.569  24.934  1.00 60.80           N  
ATOM    645  CA  ILE A  78      -3.733  55.980  24.967  1.00 62.53           C  
ATOM    646  C   ILE A  78      -2.225  56.076  24.633  1.00 61.42           C  
ATOM    647  O   ILE A  78      -1.798  56.929  23.852  1.00 62.78           O  
ATOM    648  CB  ILE A  78      -4.092  56.633  26.322  1.00 63.99           C  
ATOM    649  CG1 ILE A  78      -5.622  56.768  26.518  1.00 66.10           C  
ATOM    650  CG2 ILE A  78      -3.409  57.991  26.516  1.00 66.49           C  
ATOM    651  CD1 ILE A  78      -6.321  57.764  25.601  1.00 69.13           C  
ATOM    652  H   ILE A  78      -4.513  54.116  25.769  1.00 60.80           H  
ATOM    653  HA  ILE A  78      -4.258  56.479  24.144  1.00 62.53           H  
ATOM    654  HB  ILE A  78      -3.728  55.978  27.126  1.00 63.99           H  
ATOM    655 HG12 ILE A  78      -6.103  55.794  26.385  1.00 66.10           H  
ATOM    656 HG13 ILE A  78      -5.817  57.063  27.557  1.00 66.10           H  
ATOM    657 HG21 ILE A  78      -3.762  58.479  27.431  1.00 66.49           H  
ATOM    658 HG22 ILE A  78      -2.324  57.879  26.612  1.00 66.49           H  
ATOM    659 HG23 ILE A  78      -3.606  58.660  25.673  1.00 66.49           H  
ATOM    660 HD11 ILE A  78      -7.395  57.773  25.815  1.00 69.13           H  
ATOM    661 HD12 ILE A  78      -5.950  58.782  25.752  1.00 69.13           H  
ATOM    662 HD13 ILE A  78      -6.199  57.501  24.547  1.00 69.13           H  
ATOM    663  N   LYS A  79      -1.393  55.198  25.303  1.00 64.16           N  
ATOM    664  CA  LYS A  79       0.061  55.233  25.121  1.00 64.61           C  
ATOM    665  C   LYS A  79       0.545  54.850  23.706  1.00 66.56           C  
ATOM    666  O   LYS A  79       1.681  55.150  23.330  1.00 67.31           O  
ATOM    667  CB  LYS A  79       0.763  54.307  26.131  1.00 63.25           C  
ATOM    668  CG  LYS A  79       0.817  54.913  27.537  1.00 64.09           C  
ATOM    669  CD  LYS A  79       1.059  53.874  28.634  1.00 62.31           C  
ATOM    670  CE  LYS A  79       2.385  53.141  28.530  1.00 63.01           C  
ATOM    671  NZ  LYS A  79       2.534  52.262  29.721  1.00 61.34           N1+
ATOM    672  H   LYS A  79      -1.811  54.537  25.969  1.00 64.16           H  
ATOM    673  HA  LYS A  79       0.377  56.272  25.276  1.00 64.61           H  
ATOM    674  HB2 LYS A  79       0.251  53.338  26.153  1.00 63.25           H  
ATOM    675  HB3 LYS A  79       1.791  54.101  25.808  1.00 63.25           H  
ATOM    676  HG2 LYS A  79       1.601  55.679  27.572  1.00 64.09           H  
ATOM    677  HG3 LYS A  79      -0.126  55.426  27.762  1.00 64.09           H  
ATOM    678  HD2 LYS A  79       0.996  54.384  29.604  1.00 62.31           H  
ATOM    679  HD3 LYS A  79       0.251  53.135  28.611  1.00 62.31           H  
ATOM    680  HE2 LYS A  79       2.436  52.492  27.651  1.00 63.01           H  
ATOM    681  HE3 LYS A  79       3.235  53.828  28.535  1.00 63.01           H  
ATOM    682  HZ1 LYS A  79       2.513  52.826  30.585  1.00 61.34           H  
ATOM    683  HZ2 LYS A  79       1.777  51.564  29.794  1.00 61.34           H  
ATOM    684  HZ3 LYS A  79       3.433  51.758  29.712  1.00 61.34           H  
ATOM    685  N   LEU A  80      -0.279  54.024  22.976  1.00 73.81           N  
ATOM    686  CA  LEU A  80      -0.016  53.670  21.583  1.00 74.60           C  
ATOM    687  C   LEU A  80      -0.629  54.682  20.605  1.00 77.81           C  
ATOM    688  O   LEU A  80      -0.164  54.816  19.471  1.00 78.93           O  
ATOM    689  CB  LEU A  80      -0.547  52.271  21.240  1.00 73.14           C  
ATOM    690  CG  LEU A  80       0.242  51.113  21.884  1.00 71.12           C  
ATOM    691  CD1 LEU A  80      -0.477  49.791  21.606  1.00 69.77           C  
ATOM    692  CD2 LEU A  80       1.682  51.028  21.373  1.00 71.29           C  
ATOM    693  H   LEU A  80      -1.105  53.633  23.437  1.00 73.81           H  
ATOM    694  HA  LEU A  80       1.064  53.724  21.416  1.00 74.60           H  
ATOM    695  HB2 LEU A  80      -1.600  52.205  21.544  1.00 73.14           H  
ATOM    696  HB3 LEU A  80      -0.541  52.134  20.150  1.00 73.14           H  
ATOM    697  HG  LEU A  80       0.279  51.255  22.969  1.00 71.12           H  
ATOM    698 HD11 LEU A  80       0.052  48.959  22.081  1.00 69.77           H  
ATOM    699 HD12 LEU A  80      -1.497  49.809  22.003  1.00 69.77           H  
ATOM    700 HD13 LEU A  80      -0.534  49.586  20.531  1.00 69.77           H  
ATOM    701 HD21 LEU A  80       2.185  50.142  21.776  1.00 71.29           H  
ATOM    702 HD22 LEU A  80       1.714  50.965  20.280  1.00 71.29           H  
ATOM    703 HD23 LEU A  80       2.268  51.897  21.683  1.00 71.29           H  
ATOM    704  N   PHE A  81      -1.792  55.309  21.005  1.00 82.56           N  
ATOM    705  CA  PHE A  81      -2.416  56.336  20.166  1.00 82.10           C  
ATOM    706  C   PHE A  81      -1.565  57.611  20.238  1.00 78.99           C  
ATOM    707  O   PHE A  81      -1.270  58.251  19.227  1.00 77.92           O  
ATOM    708  CB  PHE A  81      -3.864  56.607  20.594  1.00 84.96           C  
ATOM    709  CG  PHE A  81      -4.596  57.572  19.692  1.00 85.60           C  
ATOM    710  CD1 PHE A  81      -5.006  57.183  18.409  1.00 86.37           C  
ATOM    711  CD2 PHE A  81      -4.861  58.879  20.122  1.00 85.61           C  
ATOM    712  CE1 PHE A  81      -5.671  58.083  17.574  1.00 86.45           C  
ATOM    713  CE2 PHE A  81      -5.520  59.780  19.285  1.00 85.69           C  
ATOM    714  CZ  PHE A  81      -5.925  59.382  18.012  1.00 86.03           C  
ATOM    715  H   PHE A  81      -2.252  55.042  21.882  1.00 82.56           H  
ATOM    716  HA  PHE A  81      -2.385  55.979  19.129  1.00 82.10           H  
ATOM    717  HB2 PHE A  81      -4.429  55.666  20.604  1.00 84.96           H  
ATOM    718  HB3 PHE A  81      -3.892  56.978  21.627  1.00 84.96           H  
ATOM    719  HD1 PHE A  81      -4.802  56.178  18.047  1.00 86.37           H  
ATOM    720  HD2 PHE A  81      -4.545  59.207  21.110  1.00 85.61           H  
ATOM    721  HE1 PHE A  81      -5.988  57.775  16.581  1.00 86.45           H  
ATOM    722  HE2 PHE A  81      -5.716  60.793  19.625  1.00 85.69           H  
ATOM    723  HZ  PHE A  81      -6.435  60.085  17.358  1.00 86.03           H  
ATOM    724  N   LEU A  82      -1.194  58.030  21.502  1.00 88.48           N  
ATOM    725  CA  LEU A  82      -0.348  59.205  21.683  1.00 85.44           C  
ATOM    726  C   LEU A  82       1.117  58.752  21.513  1.00 84.63           C  
ATOM    727  O   LEU A  82       1.944  58.795  22.421  1.00 83.38           O  
ATOM    728  CB  LEU A  82      -0.570  59.885  23.040  1.00 84.87           C  
ATOM    729  CG  LEU A  82      -1.998  60.415  23.278  1.00 86.87           C  
ATOM    730  CD1 LEU A  82      -2.077  61.066  24.662  1.00 86.92           C  
ATOM    731  CD2 LEU A  82      -2.441  61.421  22.215  1.00 85.38           C  
ATOM    732  H   LEU A  82      -1.486  57.502  22.337  1.00 88.48           H  
ATOM    733  HA  LEU A  82      -0.547  59.922  20.878  1.00 85.44           H  
ATOM    734  HB2 LEU A  82      -0.316  59.182  23.845  1.00 84.87           H  
ATOM    735  HB3 LEU A  82       0.140  60.717  23.136  1.00 84.87           H  
ATOM    736  HG  LEU A  82      -2.700  59.572  23.265  1.00 86.87           H  
ATOM    737 HD11 LEU A  82      -3.102  61.377  24.887  1.00 86.92           H  
ATOM    738 HD12 LEU A  82      -1.760  60.368  25.442  1.00 86.92           H  
ATOM    739 HD13 LEU A  82      -1.434  61.951  24.722  1.00 86.92           H  
ATOM    740 HD21 LEU A  82      -3.427  61.833  22.458  1.00 85.38           H  
ATOM    741 HD22 LEU A  82      -1.735  62.255  22.140  1.00 85.38           H  
ATOM    742 HD23 LEU A  82      -2.522  60.953  21.230  1.00 85.38           H  
ATOM    743  N   LYS A  83       1.416  58.333  20.227  1.00 77.75           N  
ATOM    744  CA  LYS A  83       2.742  57.896  19.817  1.00 75.29           C  
ATOM    745  C   LYS A  83       2.845  57.993  18.286  1.00 73.38           C  
ATOM    746  O   LYS A  83       1.874  57.777  17.557  1.00 74.61           O  
ATOM    747  CB  LYS A  83       3.022  56.432  20.197  1.00 77.61           C  
ATOM    748  CG  LYS A  83       3.948  56.282  21.404  1.00 80.44           C  
ATOM    749  CD  LYS A  83       4.335  54.812  21.587  1.00 81.42           C  
ATOM    750  CE  LYS A  83       4.982  54.572  22.937  1.00 84.14           C  
ATOM    751  NZ  LYS A  83       5.411  53.148  23.016  1.00 83.87           N1+
ATOM    752  H   LYS A  83       0.672  58.325  19.519  1.00 77.75           H  
ATOM    753  HA  LYS A  83       3.458  58.573  20.291  1.00 75.29           H  
ATOM    754  HB2 LYS A  83       2.081  55.911  20.405  1.00 77.61           H  
ATOM    755  HB3 LYS A  83       3.483  55.901  19.355  1.00 77.61           H  
ATOM    756  HG2 LYS A  83       4.859  56.875  21.267  1.00 80.44           H  
ATOM    757  HG3 LYS A  83       3.453  56.663  22.302  1.00 80.44           H  
ATOM    758  HD2 LYS A  83       3.449  54.175  21.492  1.00 81.42           H  
ATOM    759  HD3 LYS A  83       5.020  54.518  20.782  1.00 81.42           H  
ATOM    760  HE2 LYS A  83       5.881  55.179  23.082  1.00 84.14           H  
ATOM    761  HE3 LYS A  83       4.289  54.739  23.766  1.00 84.14           H  
ATOM    762  HZ1 LYS A  83       4.621  52.516  22.805  1.00 83.87           H  
ATOM    763  HZ2 LYS A  83       6.177  52.952  22.352  1.00 83.87           H  
ATOM    764  HZ3 LYS A  83       5.737  52.914  23.965  1.00 83.87           H  
ATOM    765  N   PRO A  84       4.104  58.245  17.772  1.00 69.36           N  
ATOM    766  CA  PRO A  84       4.403  58.084  16.347  1.00 67.59           C  
ATOM    767  C   PRO A  84       4.743  56.604  16.046  1.00 67.79           C  
ATOM    768  O   PRO A  84       4.726  55.719  16.903  1.00 67.34           O  
ATOM    769  CB  PRO A  84       5.625  58.985  16.163  1.00 65.76           C  
ATOM    770  CG  PRO A  84       6.371  58.823  17.485  1.00 66.41           C  
ATOM    771  CD  PRO A  84       5.263  58.718  18.515  1.00 68.32           C  
ATOM    772  HA  PRO A  84       3.555  58.385  15.724  1.00 67.59           H  
ATOM    773  HB2 PRO A  84       6.255  58.727  15.310  1.00 65.76           H  
ATOM    774  HB3 PRO A  84       5.305  60.028  16.051  1.00 65.76           H  
ATOM    775  HG2 PRO A  84       6.948  57.891  17.477  1.00 66.41           H  
ATOM    776  HG3 PRO A  84       7.056  59.649  17.693  1.00 66.41           H  
ATOM    777  HD2 PRO A  84       5.518  58.026  19.320  1.00 68.32           H  
ATOM    778  HD3 PRO A  84       5.018  59.696  18.943  1.00 68.32           H  
ATOM    779  N   THR A  85       5.120  56.354  14.734  1.00 61.61           N  
ATOM    780  CA  THR A  85       5.711  55.066  14.361  1.00 60.36           C  
ATOM    781  C   THR A  85       7.243  55.206  14.508  1.00 57.94           C  
ATOM    782  O   THR A  85       7.813  56.298  14.365  1.00 55.93           O  
ATOM    783  CB  THR A  85       5.345  54.605  12.938  1.00 59.96           C  
ATOM    784  OG1 THR A  85       5.936  55.458  11.943  1.00 59.52           O  
ATOM    785  CG2 THR A  85       3.838  54.552  12.712  1.00 61.87           C  
ATOM    786  H   THR A  85       5.032  57.070  14.016  1.00 61.61           H  
ATOM    787  HA  THR A  85       5.348  54.322  15.074  1.00 60.36           H  
ATOM    788  HB  THR A  85       5.760  53.606  12.769  1.00 59.96           H  
ATOM    789 HG21 THR A  85       3.345  53.924  13.460  1.00 61.87           H  
ATOM    790 HG22 THR A  85       3.395  55.553  12.738  1.00 61.87           H  
ATOM    791 HG23 THR A  85       3.618  54.144  11.719  1.00 61.87           H  
ATOM    792  HG1 THR A  85       5.699  55.042  11.084  1.00 59.52           H  
ATOM    793  N   PRO A  86       7.998  54.062  14.703  1.00 54.68           N  
ATOM    794  CA  PRO A  86       9.465  54.139  14.859  1.00 53.06           C  
ATOM    795  C   PRO A  86      10.191  54.707  13.623  1.00 51.98           C  
ATOM    796  O   PRO A  86      11.312  55.215  13.677  1.00 50.27           O  
ATOM    797  CB  PRO A  86       9.887  52.681  15.077  1.00 53.50           C  
ATOM    798  CG  PRO A  86       8.638  52.013  15.636  1.00 55.51           C  
ATOM    799  CD  PRO A  86       7.515  52.696  14.873  1.00 55.71           C  
ATOM    800  HA  PRO A  86       9.675  54.777  15.723  1.00 53.06           H  
ATOM    801  HB2 PRO A  86      10.161  52.199  14.130  1.00 53.50           H  
ATOM    802  HB3 PRO A  86      10.745  52.591  15.749  1.00 53.50           H  
ATOM    803  HG2 PRO A  86       8.639  50.928  15.502  1.00 55.51           H  
ATOM    804  HG3 PRO A  86       8.553  52.229  16.708  1.00 55.51           H  
ATOM    805  HD2 PRO A  86       7.389  52.258  13.878  1.00 55.71           H  
ATOM    806  HD3 PRO A  86       6.568  52.653  15.412  1.00 55.71           H  
ATOM    807  N   ASN A  87       9.523  54.482  12.434  1.00 60.56           N  
ATOM    808  CA  ASN A  87      10.026  54.929  11.133  1.00 59.92           C  
ATOM    809  C   ASN A  87       9.747  56.432  10.939  1.00 60.69           C  
ATOM    810  O   ASN A  87      10.476  57.146  10.244  1.00 61.10           O  
ATOM    811  CB  ASN A  87       9.369  54.148   9.995  1.00 60.54           C  
ATOM    812  CG  ASN A  87       9.929  52.748   9.892  1.00 61.74           C  
ATOM    813  OD1 ASN A  87      10.998  52.407  10.401  1.00 61.11           O  
ATOM    814  ND2 ASN A  87       9.164  51.898   9.155  1.00 63.01           N  
ATOM    815  H   ASN A  87       8.626  54.004  12.486  1.00 60.56           H  
ATOM    816  HA  ASN A  87      11.116  54.808  11.134  1.00 59.92           H  
ATOM    817  HB2 ASN A  87       8.282  54.098  10.132  1.00 60.54           H  
ATOM    818  HB3 ASN A  87       9.556  54.641   9.033  1.00 60.54           H  
ATOM    819 HD21 ASN A  87       8.290  52.124   8.703  1.00 63.01           H  
ATOM    820 HD22 ASN A  87       9.480  50.903   9.010  1.00 63.01           H  
ATOM    821  N   THR A  88       8.588  56.905  11.536  1.00 57.96           N  
ATOM    822  CA  THR A  88       8.235  58.328  11.458  1.00 57.09           C  
ATOM    823  C   THR A  88       9.349  59.069  12.217  1.00 55.23           C  
ATOM    824  O   THR A  88       9.840  60.121  11.809  1.00 55.47           O  
ATOM    825  CB  THR A  88       6.871  58.644  12.105  1.00 58.25           C  
ATOM    826  OG1 THR A  88       5.810  57.913  11.489  1.00 59.47           O  
ATOM    827  CG2 THR A  88       6.501  60.117  11.988  1.00 57.24           C  
ATOM    828  H   THR A  88       7.980  56.266  12.046  1.00 57.96           H  
ATOM    829  HA  THR A  88       8.257  58.616  10.401  1.00 57.09           H  
ATOM    830  HB  THR A  88       6.875  58.375  13.164  1.00 58.25           H  
ATOM    831 HG21 THR A  88       7.191  60.746  12.553  1.00 57.24           H  
ATOM    832 HG22 THR A  88       6.501  60.441  10.942  1.00 57.24           H  
ATOM    833 HG23 THR A  88       5.489  60.291  12.372  1.00 57.24           H  
ATOM    834  HG1 THR A  88       5.947  56.954  11.674  1.00 59.47           H  
ATOM    835  N   VAL A  89       9.722  58.472  13.413  1.00 49.92           N  
ATOM    836  CA  VAL A  89      10.743  59.071  14.259  1.00 48.92           C  
ATOM    837  C   VAL A  89      12.065  59.029  13.488  1.00 47.93           C  
ATOM    838  O   VAL A  89      12.795  60.021  13.442  1.00 47.27           O  
ATOM    839  CB  VAL A  89      10.866  58.384  15.633  1.00 49.14           C  
ATOM    840  CG1 VAL A  89      12.007  58.984  16.459  1.00 48.12           C  
ATOM    841  CG2 VAL A  89       9.573  58.527  16.434  1.00 49.70           C  
ATOM    842  H   VAL A  89       9.250  57.608  13.693  1.00 49.92           H  
ATOM    843  HA  VAL A  89      10.475  60.128  14.389  1.00 48.92           H  
ATOM    844  HB  VAL A  89      11.065  57.314  15.497  1.00 49.14           H  
ATOM    845 HG11 VAL A  89      12.007  58.588  17.480  1.00 48.12           H  
ATOM    846 HG12 VAL A  89      12.978  58.743  16.017  1.00 48.12           H  
ATOM    847 HG13 VAL A  89      11.916  60.073  16.529  1.00 48.12           H  
ATOM    848 HG21 VAL A  89       9.655  58.019  17.402  1.00 49.70           H  
ATOM    849 HG22 VAL A  89       9.341  59.581  16.624  1.00 49.70           H  
ATOM    850 HG23 VAL A  89       8.729  58.086  15.903  1.00 49.70           H  
ATOM    851  N   HIS A  90      12.433  57.826  12.908  1.00 46.37           N  
ATOM    852  CA  HIS A  90      13.699  57.747  12.166  1.00 45.39           C  
ATOM    853  C   HIS A  90      13.746  58.817  11.060  1.00 46.08           C  
ATOM    854  O   HIS A  90      14.784  59.449  10.829  1.00 47.30           O  
ATOM    855  CB  HIS A  90      13.964  56.356  11.580  1.00 46.23           C  
ATOM    856  CG  HIS A  90      15.346  56.225  11.026  1.00 47.07           C  
ATOM    857  ND1 HIS A  90      15.579  56.471   9.695  1.00 47.11           N  
ATOM    858  CD2 HIS A  90      16.526  55.875  11.652  1.00 47.17           C  
ATOM    859  CE1 HIS A  90      16.872  56.314   9.525  1.00 47.50           C  
ATOM    860  NE2 HIS A  90      17.499  55.999  10.696  1.00 47.73           N  
ATOM    861  H   HIS A  90      11.848  56.993  13.037  1.00 46.37           H  
ATOM    862  HA  HIS A  90      14.485  58.004  12.889  1.00 45.39           H  
ATOM    863  HB2 HIS A  90      13.823  55.594  12.357  1.00 46.23           H  
ATOM    864  HB3 HIS A  90      13.237  56.129  10.790  1.00 46.23           H  
ATOM    865  HD2 HIS A  90      16.762  55.583  12.662  1.00 47.17           H  
ATOM    866  HE2 HIS A  90      18.500  55.885  10.825  1.00 47.73           H  
ATOM    867  HE1 HIS A  90      17.407  56.424   8.590  1.00 47.50           H  
ATOM    868  N   TYR A  91      12.599  58.998  10.310  1.00 48.61           N  
ATOM    869  CA  TYR A  91      12.583  60.035   9.277  1.00 49.05           C  
ATOM    870  C   TYR A  91      12.810  61.427   9.912  1.00 49.38           C  
ATOM    871  O   TYR A  91      13.602  62.237   9.424  1.00 49.85           O  
ATOM    872  CB  TYR A  91      11.274  60.022   8.473  1.00 49.44           C  
ATOM    873  CG  TYR A  91      11.262  61.058   7.371  1.00 51.09           C  
ATOM    874  CD1 TYR A  91      10.528  62.244   7.524  1.00 51.51           C  
ATOM    875  CD2 TYR A  91      12.021  60.871   6.209  1.00 52.36           C  
ATOM    876  CE1 TYR A  91      10.566  63.235   6.542  1.00 53.08           C  
ATOM    877  CE2 TYR A  91      12.068  61.865   5.230  1.00 53.13           C  
ATOM    878  CZ  TYR A  91      11.349  63.041   5.407  1.00 53.70           C  
ATOM    879  OH  TYR A  91      11.445  63.997   4.438  1.00 55.83           O  
ATOM    880  H   TYR A  91      11.787  58.384  10.453  1.00 48.61           H  
ATOM    881  HA  TYR A  91      13.435  59.837   8.614  1.00 49.05           H  
ATOM    882  HB2 TYR A  91      11.122  59.031   8.025  1.00 49.44           H  
ATOM    883  HB3 TYR A  91      10.412  60.177   9.134  1.00 49.44           H  
ATOM    884  HD1 TYR A  91       9.930  62.404   8.419  1.00 51.51           H  
ATOM    885  HD2 TYR A  91      12.589  59.956   6.068  1.00 52.36           H  
ATOM    886  HE1 TYR A  91       9.984  64.140   6.680  1.00 53.08           H  
ATOM    887  HE2 TYR A  91      12.663  61.725   4.332  1.00 53.13           H  
ATOM    888  HH  TYR A  91      10.816  64.706   4.649  1.00 55.83           H  
ATOM    889  N   ILE A  92      12.005  61.732  10.991  1.00 59.91           N  
ATOM    890  CA  ILE A  92      11.981  63.073  11.578  1.00 62.30           C  
ATOM    891  C   ILE A  92      13.320  63.450  12.262  1.00 62.54           C  
ATOM    892  O   ILE A  92      13.629  64.637  12.411  1.00 63.94           O  
ATOM    893  CB  ILE A  92      10.740  63.243  12.499  1.00 61.54           C  
ATOM    894  CG1 ILE A  92       9.470  63.400  11.628  1.00 61.54           C  
ATOM    895  CG2 ILE A  92      10.870  64.410  13.479  1.00 62.26           C  
ATOM    896  CD1 ILE A  92       8.178  63.521  12.424  1.00 62.02           C  
ATOM    897  H   ILE A  92      11.380  61.010  11.372  1.00 59.91           H  
ATOM    898  HA  ILE A  92      11.899  63.770  10.733  1.00 62.30           H  
ATOM    899  HB  ILE A  92      10.630  62.336  13.108  1.00 61.54           H  
ATOM    900 HG12 ILE A  92       9.565  64.282  10.984  1.00 61.54           H  
ATOM    901 HG13 ILE A  92       9.377  62.538  10.958  1.00 61.54           H  
ATOM    902 HG21 ILE A  92       9.988  64.507  14.118  1.00 62.26           H  
ATOM    903 HG22 ILE A  92      11.711  64.240  14.155  1.00 62.26           H  
ATOM    904 HG23 ILE A  92      11.018  65.361  12.956  1.00 62.26           H  
ATOM    905 HD11 ILE A  92       7.316  63.404  11.760  1.00 62.02           H  
ATOM    906 HD12 ILE A  92       8.120  62.756  13.203  1.00 62.02           H  
ATOM    907 HD13 ILE A  92       8.092  64.503  12.897  1.00 62.02           H  
ATOM    908  N   LEU A  93      14.074  62.425  12.794  1.00 53.72           N  
ATOM    909  CA  LEU A  93      15.365  62.679  13.439  1.00 52.76           C  
ATOM    910  C   LEU A  93      16.551  62.740  12.436  1.00 52.70           C  
ATOM    911  O   LEU A  93      17.635  63.241  12.761  1.00 54.77           O  
ATOM    912  CB  LEU A  93      15.670  61.638  14.520  1.00 51.92           C  
ATOM    913  CG  LEU A  93      14.731  61.617  15.741  1.00 50.48           C  
ATOM    914  CD1 LEU A  93      15.228  60.574  16.747  1.00 49.68           C  
ATOM    915  CD2 LEU A  93      14.618  62.974  16.428  1.00 50.27           C  
ATOM    916  H   LEU A  93      13.702  61.469  12.762  1.00 53.72           H  
ATOM    917  HA  LEU A  93      15.330  63.678  13.886  1.00 52.76           H  
ATOM    918  HB2 LEU A  93      15.658  60.642  14.060  1.00 51.92           H  
ATOM    919  HB3 LEU A  93      16.688  61.809  14.884  1.00 51.92           H  
ATOM    920  HG  LEU A  93      13.728  61.326  15.415  1.00 50.48           H  
ATOM    921 HD11 LEU A  93      14.547  60.498  17.601  1.00 49.68           H  
ATOM    922 HD12 LEU A  93      15.293  59.584  16.283  1.00 49.68           H  
ATOM    923 HD13 LEU A  93      16.221  60.832  17.131  1.00 49.68           H  
ATOM    924 HD21 LEU A  93      14.026  62.902  17.347  1.00 50.27           H  
ATOM    925 HD22 LEU A  93      15.602  63.373  16.688  1.00 50.27           H  
ATOM    926 HD23 LEU A  93      14.115  63.690  15.775  1.00 50.27           H  
ATOM    927  N   THR A  94      16.357  62.106  11.217  1.00 47.07           N  
ATOM    928  CA  THR A  94      17.406  62.042  10.181  1.00 49.41           C  
ATOM    929  C   THR A  94      17.269  63.169   9.137  1.00 50.62           C  
ATOM    930  O   THR A  94      18.083  63.333   8.225  1.00 51.84           O  
ATOM    931  CB  THR A  94      17.512  60.698   9.444  1.00 49.22           C  
ATOM    932  OG1 THR A  94      16.242  60.305   8.926  1.00 48.29           O  
ATOM    933  CG2 THR A  94      18.086  59.585  10.302  1.00 47.55           C  
ATOM    934  H   THR A  94      15.448  61.689  11.019  1.00 47.07           H  
ATOM    935  HA  THR A  94      18.366  62.241  10.672  1.00 49.41           H  
ATOM    936  HB  THR A  94      18.174  60.812   8.577  1.00 49.22           H  
ATOM    937 HG21 THR A  94      19.017  59.887  10.784  1.00 47.55           H  
ATOM    938 HG22 THR A  94      17.377  59.258  11.066  1.00 47.55           H  
ATOM    939 HG23 THR A  94      18.303  58.715   9.677  1.00 47.55           H  
ATOM    940  HG1 THR A  94      15.721  59.908   9.668  1.00 48.29           H  
ATOM    941  N   HIS A  95      16.246  64.062   9.370  1.00 58.22           N  
ATOM    942  CA  HIS A  95      16.073  65.315   8.626  1.00 59.97           C  
ATOM    943  C   HIS A  95      15.913  66.470   9.649  1.00 60.36           C  
ATOM    944  O   HIS A  95      15.679  66.249  10.835  1.00 59.63           O  
ATOM    945  CB  HIS A  95      14.880  65.213   7.666  1.00 60.01           C  
ATOM    946  CG  HIS A  95      15.183  64.275   6.555  1.00 60.15           C  
ATOM    947  CD2 HIS A  95      15.217  62.901   6.499  1.00 59.14           C  
ATOM    948  ND1 HIS A  95      15.594  64.695   5.296  1.00 61.67           N1+
ATOM    949  NE2 HIS A  95      15.715  62.551   5.265  1.00 59.66           N  
ATOM    950  CE1 HIS A  95      15.952  63.648   4.544  1.00 61.68           C  
ATOM    951  H   HIS A  95      15.584  63.854  10.116  1.00 58.22           H  
ATOM    952  HA  HIS A  95      16.991  65.521   8.060  1.00 59.97           H  
ATOM    953  HB2 HIS A  95      13.984  64.859   8.190  1.00 60.01           H  
ATOM    954  HB3 HIS A  95      14.639  66.191   7.236  1.00 60.01           H  
ATOM    955  HD1 HIS A  95      15.640  65.662   4.988  1.00 61.67           H  
ATOM    956  HD2 HIS A  95      15.000  62.118   7.205  1.00 59.14           H  
ATOM    957  HE2 HIS A  95      15.894  61.595   4.962  1.00 59.66           H  
ATOM    958  HE1 HIS A  95      16.351  63.684   3.540  1.00 61.68           H  
ATOM    959  N   PHE A  96      16.015  67.749   9.119  1.00 54.28           N  
ATOM    960  CA  PHE A  96      15.639  68.965   9.870  1.00 54.05           C  
ATOM    961  C   PHE A  96      16.722  69.500  10.864  1.00 56.08           C  
ATOM    962  O   PHE A  96      16.470  70.002  11.963  1.00 54.75           O  
ATOM    963  CB  PHE A  96      14.242  68.884  10.523  1.00 51.48           C  
ATOM    964  CG  PHE A  96      13.153  68.318   9.635  1.00 51.00           C  
ATOM    965  CD1 PHE A  96      12.797  68.950   8.436  1.00 52.64           C  
ATOM    966  CD2 PHE A  96      12.476  67.147  10.009  1.00 49.79           C  
ATOM    967  CE1 PHE A  96      11.797  68.415   7.622  1.00 52.88           C  
ATOM    968  CE2 PHE A  96      11.477  66.613   9.195  1.00 49.62           C  
ATOM    969  CZ  PHE A  96      11.139  67.246   8.000  1.00 50.70           C  
ATOM    970  H   PHE A  96      16.330  67.871   8.165  1.00 54.28           H  
ATOM    971  HA  PHE A  96      15.589  69.739   9.091  1.00 54.05           H  
ATOM    972  HB2 PHE A  96      14.295  68.313  11.457  1.00 51.48           H  
ATOM    973  HB3 PHE A  96      13.927  69.891  10.817  1.00 51.48           H  
ATOM    974  HD1 PHE A  96      13.285  69.872   8.131  1.00 52.64           H  
ATOM    975  HD2 PHE A  96      12.727  66.644  10.941  1.00 49.79           H  
ATOM    976  HE1 PHE A  96      11.518  68.919   6.701  1.00 52.88           H  
ATOM    977  HE2 PHE A  96      10.953  65.710   9.496  1.00 49.62           H  
ATOM    978  HZ  PHE A  96      10.352  66.839   7.372  1.00 50.70           H  
ATOM    979  N   LYS A  97      17.993  69.604  10.317  1.00 69.15           N  
ATOM    980  CA  LYS A  97      19.148  70.147  11.060  1.00 72.56           C  
ATOM    981  C   LYS A  97      18.963  71.628  11.477  1.00 73.56           C  
ATOM    982  O   LYS A  97      19.567  72.114  12.436  1.00 74.92           O  
ATOM    983  CB  LYS A  97      20.413  70.026  10.188  1.00 75.79           C  
ATOM    984  CG  LYS A  97      21.713  70.117  10.995  1.00 78.10           C  
ATOM    985  CD  LYS A  97      22.973  70.134  10.123  1.00 81.63           C  
ATOM    986  CE  LYS A  97      23.230  68.820   9.398  1.00 81.48           C  
ATOM    987  NZ  LYS A  97      24.490  68.941   8.622  1.00 83.80           N1+
ATOM    988  H   LYS A  97      18.146  69.235   9.385  1.00 69.15           H  
ATOM    989  HA  LYS A  97      19.233  69.556  11.977  1.00 72.56           H  
ATOM    990  HB2 LYS A  97      20.394  69.070   9.654  1.00 75.79           H  
ATOM    991  HB3 LYS A  97      20.407  70.807   9.416  1.00 75.79           H  
ATOM    992  HG2 LYS A  97      21.715  71.040  11.582  1.00 78.10           H  
ATOM    993  HG3 LYS A  97      21.769  69.288  11.709  1.00 78.10           H  
ATOM    994  HD2 LYS A  97      22.903  70.955   9.399  1.00 81.63           H  
ATOM    995  HD3 LYS A  97      23.832  70.361  10.768  1.00 81.63           H  
ATOM    996  HE2 LYS A  97      23.372  67.990  10.094  1.00 81.48           H  
ATOM    997  HE3 LYS A  97      22.446  68.584   8.676  1.00 81.48           H  
ATOM    998  HZ1 LYS A  97      24.454  69.720   7.953  1.00 83.80           H  
ATOM    999  HZ2 LYS A  97      25.301  69.095   9.237  1.00 83.80           H  
ATOM   1000  HZ3 LYS A  97      24.687  68.091   8.077  1.00 83.80           H  
ATOM   1001  N   GLY A  98      18.158  72.370  10.634  1.00 64.44           N  
ATOM   1002  CA  GLY A  98      17.849  73.777  10.864  1.00 64.74           C  
ATOM   1003  C   GLY A  98      16.675  73.995  11.826  1.00 62.95           C  
ATOM   1004  O   GLY A  98      16.274  75.122  12.102  1.00 63.01           O  
ATOM   1005  H   GLY A  98      17.758  71.900   9.828  1.00 64.44           H  
ATOM   1006  HA2 GLY A  98      18.731  74.276  11.278  1.00 64.74           H  
ATOM   1007  HA3 GLY A  98      17.593  74.219   9.897  1.00 64.74           H  
ATOM   1008  N   PHE A  99      16.132  72.838  12.343  1.00 59.57           N  
ATOM   1009  CA  PHE A  99      15.107  72.815  13.384  1.00 56.97           C  
ATOM   1010  C   PHE A  99      15.782  72.274  14.648  1.00 56.14           C  
ATOM   1011  O   PHE A  99      15.776  72.904  15.708  1.00 55.17           O  
ATOM   1012  CB  PHE A  99      13.906  71.956  12.974  1.00 53.44           C  
ATOM   1013  CG  PHE A  99      12.855  71.808  14.048  1.00 52.61           C  
ATOM   1014  CD1 PHE A  99      11.977  72.859  14.344  1.00 53.45           C  
ATOM   1015  CD2 PHE A  99      12.761  70.614  14.779  1.00 50.93           C  
ATOM   1016  CE1 PHE A  99      11.019  72.718  15.352  1.00 52.55           C  
ATOM   1017  CE2 PHE A  99      11.805  70.476  15.787  1.00 50.40           C  
ATOM   1018  CZ  PHE A  99      10.932  71.526  16.071  1.00 49.68           C  
ATOM   1019  H   PHE A  99      16.489  71.948  12.000  1.00 59.57           H  
ATOM   1020  HA  PHE A  99      14.783  73.841  13.597  1.00 56.97           H  
ATOM   1021  HB2 PHE A  99      13.440  72.374  12.073  1.00 53.44           H  
ATOM   1022  HB3 PHE A  99      14.244  70.956  12.689  1.00 53.44           H  
ATOM   1023  HD1 PHE A  99      12.029  73.794  13.790  1.00 53.45           H  
ATOM   1024  HD2 PHE A  99      13.434  69.784  14.575  1.00 50.93           H  
ATOM   1025  HE1 PHE A  99      10.336  73.535  15.573  1.00 52.55           H  
ATOM   1026  HE2 PHE A  99      11.748  69.550  16.353  1.00 50.40           H  
ATOM   1027  HZ  PHE A  99      10.183  71.414  16.850  1.00 49.68           H  
ATOM   1028  N   TRP A 100      16.390  71.029  14.545  1.00 54.16           N  
ATOM   1029  CA  TRP A 100      16.850  70.330  15.750  1.00 54.08           C  
ATOM   1030  C   TRP A 100      17.969  71.089  16.476  1.00 56.63           C  
ATOM   1031  O   TRP A 100      18.272  70.849  17.648  1.00 54.45           O  
ATOM   1032  CB  TRP A 100      17.310  68.892  15.470  1.00 52.58           C  
ATOM   1033  CG  TRP A 100      16.165  67.961  15.213  1.00 49.48           C  
ATOM   1034  CD1 TRP A 100      15.822  67.373  14.012  1.00 48.52           C  
ATOM   1035  CD2 TRP A 100      15.209  67.507  16.176  1.00 47.13           C  
ATOM   1036  NE1 TRP A 100      14.688  66.621  14.197  1.00 46.14           N  
ATOM   1037  CE2 TRP A 100      14.245  66.768  15.494  1.00 46.16           C  
ATOM   1038  CE3 TRP A 100      15.062  67.679  17.568  1.00 46.26           C  
ATOM   1039  CZ2 TRP A 100      13.093  66.287  16.126  1.00 45.52           C  
ATOM   1040  CZ3 TRP A 100      13.939  67.160  18.222  1.00 45.58           C  
ATOM   1041  CH2 TRP A 100      12.956  66.490  17.503  1.00 44.84           C  
ATOM   1042  H   TRP A 100      16.468  70.561  13.635  1.00 54.16           H  
ATOM   1043  HA  TRP A 100      15.999  70.336  16.444  1.00 54.08           H  
ATOM   1044  HB2 TRP A 100      18.001  68.881  14.618  1.00 52.58           H  
ATOM   1045  HB3 TRP A 100      17.866  68.502  16.331  1.00 52.58           H  
ATOM   1046  HD1 TRP A 100      16.289  67.412  13.038  1.00 48.52           H  
ATOM   1047  HE1 TRP A 100      14.250  66.037  13.484  1.00 46.14           H  
ATOM   1048  HE3 TRP A 100      15.823  68.203  18.131  1.00 46.26           H  
ATOM   1049  HZ2 TRP A 100      12.329  65.754  15.578  1.00 45.52           H  
ATOM   1050  HZ3 TRP A 100      13.827  67.290  19.295  1.00 45.58           H  
ATOM   1051  HH2 TRP A 100      12.079  66.103  18.017  1.00 44.84           H  
ATOM   1052  N   ASN A 101      18.600  72.080  15.752  1.00 75.81           N  
ATOM   1053  CA  ASN A 101      19.581  72.945  16.390  1.00 79.35           C  
ATOM   1054  C   ASN A 101      18.982  73.796  17.522  1.00 77.61           C  
ATOM   1055  O   ASN A 101      19.710  74.267  18.400  1.00 78.81           O  
ATOM   1056  CB  ASN A 101      20.290  73.861  15.400  1.00 83.52           C  
ATOM   1057  CG  ASN A 101      21.665  73.300  15.139  1.00 86.67           C  
ATOM   1058  OD1 ASN A 101      22.549  73.281  15.992  1.00 88.54           O  
ATOM   1059  ND2 ASN A 101      21.829  72.773  13.891  1.00 86.92           N  
ATOM   1060  H   ASN A 101      18.369  72.185  14.766  1.00 75.81           H  
ATOM   1061  HA  ASN A 101      20.292  72.272  16.885  1.00 79.35           H  
ATOM   1062  HB2 ASN A 101      19.727  73.976  14.468  1.00 83.52           H  
ATOM   1063  HB3 ASN A 101      20.441  74.870  15.802  1.00 83.52           H  
ATOM   1064 HD21 ASN A 101      22.735  72.421  13.608  1.00 86.92           H  
ATOM   1065 HD22 ASN A 101      21.053  72.702  13.222  1.00 86.92           H  
ATOM   1066  N   VAL A 102      17.624  74.031  17.456  1.00 58.86           N  
ATOM   1067  CA  VAL A 102      16.926  74.825  18.476  1.00 59.36           C  
ATOM   1068  C   VAL A 102      16.746  73.954  19.736  1.00 56.76           C  
ATOM   1069  O   VAL A 102      16.478  74.430  20.837  1.00 57.53           O  
ATOM   1070  CB  VAL A 102      15.576  75.359  17.942  1.00 61.18           C  
ATOM   1071  CG1 VAL A 102      14.824  76.196  18.984  1.00 63.10           C  
ATOM   1072  CG2 VAL A 102      15.780  76.219  16.686  1.00 64.11           C  
ATOM   1073  H   VAL A 102      17.068  73.637  16.686  1.00 58.86           H  
ATOM   1074  HA  VAL A 102      17.582  75.659  18.756  1.00 59.36           H  
ATOM   1075  HB  VAL A 102      14.934  74.511  17.673  1.00 61.18           H  
ATOM   1076 HG11 VAL A 102      13.931  76.655  18.545  1.00 63.10           H  
ATOM   1077 HG12 VAL A 102      14.481  75.579  19.820  1.00 63.10           H  
ATOM   1078 HG13 VAL A 102      15.455  76.997  19.381  1.00 63.10           H  
ATOM   1079 HG21 VAL A 102      14.821  76.596  16.314  1.00 64.11           H  
ATOM   1080 HG22 VAL A 102      16.421  77.081  16.899  1.00 64.11           H  
ATOM   1081 HG23 VAL A 102      16.239  75.650  15.872  1.00 64.11           H  
ATOM   1082  N   VAL A 103      16.846  72.597  19.528  1.00 65.05           N  
ATOM   1083  CA  VAL A 103      16.720  71.614  20.596  1.00 63.83           C  
ATOM   1084  C   VAL A 103      18.129  71.220  21.083  1.00 63.17           C  
ATOM   1085  O   VAL A 103      18.383  71.126  22.286  1.00 63.24           O  
ATOM   1086  CB  VAL A 103      15.906  70.398  20.117  1.00 62.30           C  
ATOM   1087  CG1 VAL A 103      15.950  69.239  21.112  1.00 60.90           C  
ATOM   1088  CG2 VAL A 103      14.449  70.796  19.853  1.00 61.63           C  
ATOM   1089  H   VAL A 103      17.046  72.287  18.582  1.00 65.05           H  
ATOM   1090  HA  VAL A 103      16.216  72.084  21.448  1.00 63.83           H  
ATOM   1091  HB  VAL A 103      16.331  70.041  19.174  1.00 62.30           H  
ATOM   1092 HG11 VAL A 103      15.340  68.400  20.768  1.00 60.90           H  
ATOM   1093 HG12 VAL A 103      16.970  68.866  21.234  1.00 60.90           H  
ATOM   1094 HG13 VAL A 103      15.582  69.538  22.094  1.00 60.90           H  
ATOM   1095 HG21 VAL A 103      13.861  69.937  19.519  1.00 61.63           H  
ATOM   1096 HG22 VAL A 103      13.977  71.192  20.758  1.00 61.63           H  
ATOM   1097 HG23 VAL A 103      14.382  71.561  19.072  1.00 61.63           H  
ATOM   1098  N   ASN A 104      19.054  70.878  20.112  1.00 52.45           N  
ATOM   1099  CA  ASN A 104      20.362  70.307  20.461  1.00 52.54           C  
ATOM   1100  C   ASN A 104      21.192  71.213  21.381  1.00 54.66           C  
ATOM   1101  O   ASN A 104      22.065  70.759  22.121  1.00 54.61           O  
ATOM   1102  CB  ASN A 104      21.212  70.082  19.212  1.00 52.86           C  
ATOM   1103  CG  ASN A 104      20.778  68.840  18.488  1.00 50.81           C  
ATOM   1104  OD1 ASN A 104      20.607  67.766  19.058  1.00 48.72           O  
ATOM   1105  ND2 ASN A 104      20.627  69.001  17.141  1.00 50.95           N  
ATOM   1106  H   ASN A 104      18.782  70.958  19.119  1.00 52.45           H  
ATOM   1107  HA  ASN A 104      20.167  69.379  21.011  1.00 52.54           H  
ATOM   1108  HB2 ASN A 104      21.177  70.957  18.554  1.00 52.86           H  
ATOM   1109  HB3 ASN A 104      22.267  69.929  19.473  1.00 52.86           H  
ATOM   1110 HD21 ASN A 104      20.761  69.887  16.669  1.00 50.95           H  
ATOM   1111 HD22 ASN A 104      20.346  68.212  16.540  1.00 50.95           H  
ATOM   1112  N   ASN A 105      20.980  72.560  21.191  1.00 64.95           N  
ATOM   1113  CA  ASN A 105      21.789  73.569  21.856  1.00 67.47           C  
ATOM   1114  C   ASN A 105      21.135  74.099  23.140  1.00 66.10           C  
ATOM   1115  O   ASN A 105      21.702  74.948  23.829  1.00 67.25           O  
ATOM   1116  CB  ASN A 105      22.099  74.734  20.920  1.00 70.35           C  
ATOM   1117  CG  ASN A 105      22.977  74.266  19.781  1.00 73.15           C  
ATOM   1118  OD1 ASN A 105      24.180  74.064  19.914  1.00 75.06           O  
ATOM   1119  ND2 ASN A 105      22.305  74.073  18.608  1.00 73.65           N  
ATOM   1120  H   ASN A 105      20.225  72.853  20.574  1.00 64.95           H  
ATOM   1121  HA  ASN A 105      22.729  73.100  22.173  1.00 67.47           H  
ATOM   1122  HB2 ASN A 105      21.176  75.186  20.538  1.00 70.35           H  
ATOM   1123  HB3 ASN A 105      22.641  75.532  21.442  1.00 70.35           H  
ATOM   1124 HD21 ASN A 105      22.773  73.771  17.750  1.00 73.65           H  
ATOM   1125 HD22 ASN A 105      21.295  74.240  18.532  1.00 73.65           H  
ATOM   1126  N   ILE A 105A     19.890  73.593  23.451  1.00 61.62           N  
ATOM   1127  CA  ILE A 105A     19.152  74.045  24.631  1.00 60.35           C  
ATOM   1128  C   ILE A 105A     19.085  72.804  25.540  1.00 58.37           C  
ATOM   1129  O   ILE A 105A     18.339  71.852  25.278  1.00 57.02           O  
ATOM   1130  CB  ILE A 105A     17.757  74.619  24.285  1.00 60.24           C  
ATOM   1131  CG1 ILE A 105A     17.917  75.870  23.386  1.00 63.20           C  
ATOM   1132  CG2 ILE A 105A     16.991  74.963  25.572  1.00 61.55           C  
ATOM   1133  CD1 ILE A 105A     16.625  76.630  23.115  1.00 64.23           C  
ATOM   1134  H   ILE A 105A     19.487  72.853  22.869  1.00 61.62           H  
ATOM   1135  HA  ILE A 105A     19.708  74.845  25.123  1.00 60.35           H  
ATOM   1136  HB  ILE A 105A     17.180  73.865  23.735  1.00 60.24           H  
ATOM   1137 HG12 ILE A 105A     18.634  76.566  23.840  1.00 63.20           H  
ATOM   1138 HG13 ILE A 105A     18.347  75.566  22.425  1.00 63.20           H  
ATOM   1139 HG21 ILE A 105A     15.975  75.304  25.352  1.00 61.55           H  
ATOM   1140 HG22 ILE A 105A     16.890  74.094  26.227  1.00 61.55           H  
ATOM   1141 HG23 ILE A 105A     17.501  75.752  26.135  1.00 61.55           H  
ATOM   1142 HD11 ILE A 105A     16.784  77.366  22.320  1.00 64.23           H  
ATOM   1143 HD12 ILE A 105A     15.819  75.961  22.804  1.00 64.23           H  
ATOM   1144 HD13 ILE A 105A     16.294  77.177  24.003  1.00 64.23           H  
ATOM   1145  N   PRO A 106      19.930  72.760  26.638  1.00 54.87           N  
ATOM   1146  CA  PRO A 106      20.084  71.523  27.412  1.00 52.52           C  
ATOM   1147  C   PRO A 106      18.773  71.012  28.010  1.00 51.07           C  
ATOM   1148  O   PRO A 106      18.603  69.818  28.256  1.00 50.24           O  
ATOM   1149  CB  PRO A 106      21.054  71.891  28.537  1.00 53.15           C  
ATOM   1150  CG  PRO A 106      21.842  73.062  27.970  1.00 56.25           C  
ATOM   1151  CD  PRO A 106      20.811  73.810  27.139  1.00 56.94           C  
ATOM   1152  HA  PRO A 106      20.498  70.761  26.743  1.00 52.52           H  
ATOM   1153  HB2 PRO A 106      20.521  72.208  29.442  1.00 53.15           H  
ATOM   1154  HB3 PRO A 106      21.699  71.051  28.814  1.00 53.15           H  
ATOM   1155  HG2 PRO A 106      22.294  73.688  28.744  1.00 56.25           H  
ATOM   1156  HG3 PRO A 106      22.643  72.686  27.322  1.00 56.25           H  
ATOM   1157  HD2 PRO A 106      20.207  74.486  27.752  1.00 56.94           H  
ATOM   1158  HD3 PRO A 106      21.289  74.374  26.338  1.00 56.94           H  
ATOM   1159  N   PHE A 107      17.845  71.992  28.308  1.00 61.97           N  
ATOM   1160  CA  PHE A 107      16.560  71.658  28.920  1.00 61.96           C  
ATOM   1161  C   PHE A 107      15.769  70.754  27.954  1.00 60.98           C  
ATOM   1162  O   PHE A 107      14.962  69.922  28.366  1.00 59.95           O  
ATOM   1163  CB  PHE A 107      15.755  72.930  29.238  1.00 64.25           C  
ATOM   1164  CG  PHE A 107      14.908  72.790  30.482  1.00 64.95           C  
ATOM   1165  CD1 PHE A 107      15.348  73.318  31.704  1.00 65.45           C  
ATOM   1166  CD2 PHE A 107      13.682  72.114  30.438  1.00 65.34           C  
ATOM   1167  CE1 PHE A 107      14.577  73.169  32.859  1.00 65.94           C  
ATOM   1168  CE2 PHE A 107      12.920  71.953  31.596  1.00 66.14           C  
ATOM   1169  CZ  PHE A 107      13.366  72.481  32.806  1.00 67.17           C  
ATOM   1170  H   PHE A 107      18.084  72.957  28.101  1.00 61.97           H  
ATOM   1171  HA  PHE A 107      16.782  71.074  29.822  1.00 61.96           H  
ATOM   1172  HB2 PHE A 107      16.433  73.782  29.383  1.00 64.25           H  
ATOM   1173  HB3 PHE A 107      15.109  73.214  28.396  1.00 64.25           H  
ATOM   1174  HD1 PHE A 107      16.293  73.853  31.765  1.00 65.45           H  
ATOM   1175  HD2 PHE A 107      13.318  71.694  29.503  1.00 65.34           H  
ATOM   1176  HE1 PHE A 107      14.919  73.591  33.801  1.00 65.94           H  
ATOM   1177  HE2 PHE A 107      11.980  71.410  31.549  1.00 66.14           H  
ATOM   1178  HZ  PHE A 107      12.770  72.360  33.707  1.00 67.17           H  
ATOM   1179  N   LEU A 108      15.962  71.021  26.610  1.00 56.32           N  
ATOM   1180  CA  LEU A 108      15.240  70.312  25.564  1.00 55.37           C  
ATOM   1181  C   LEU A 108      16.048  69.069  25.151  1.00 54.95           C  
ATOM   1182  O   LEU A 108      15.491  68.003  24.876  1.00 55.06           O  
ATOM   1183  CB  LEU A 108      14.938  71.215  24.366  1.00 56.30           C  
ATOM   1184  CG  LEU A 108      14.100  72.467  24.700  1.00 57.79           C  
ATOM   1185  CD1 LEU A 108      13.885  73.300  23.434  1.00 58.00           C  
ATOM   1186  CD2 LEU A 108      12.745  72.121  25.321  1.00 56.34           C  
ATOM   1187  H   LEU A 108      16.675  71.697  26.333  1.00 56.32           H  
ATOM   1188  HA  LEU A 108      14.304  69.931  25.988  1.00 55.37           H  
ATOM   1189  HB2 LEU A 108      15.880  71.531  23.901  1.00 56.30           H  
ATOM   1190  HB3 LEU A 108      14.403  70.626  23.611  1.00 56.30           H  
ATOM   1191  HG  LEU A 108      14.652  73.086  25.415  1.00 57.79           H  
ATOM   1192 HD11 LEU A 108      13.347  74.226  23.664  1.00 58.00           H  
ATOM   1193 HD12 LEU A 108      14.842  73.576  22.982  1.00 58.00           H  
ATOM   1194 HD13 LEU A 108      13.305  72.748  22.687  1.00 58.00           H  
ATOM   1195 HD21 LEU A 108      12.142  73.024  25.463  1.00 56.34           H  
ATOM   1196 HD22 LEU A 108      12.180  71.434  24.684  1.00 56.34           H  
ATOM   1197 HD23 LEU A 108      12.865  71.658  26.305  1.00 56.34           H  
ATOM   1198  N   ARG A 109      17.421  69.211  25.040  1.00 43.99           N  
ATOM   1199  CA  ARG A 109      18.242  68.045  24.698  1.00 41.74           C  
ATOM   1200  C   ARG A 109      18.060  66.953  25.774  1.00 40.22           C  
ATOM   1201  O   ARG A 109      17.950  65.758  25.489  1.00 38.44           O  
ATOM   1202  CB  ARG A 109      19.722  68.418  24.539  1.00 42.38           C  
ATOM   1203  CG  ARG A 109      20.566  67.305  23.887  1.00 40.69           C  
ATOM   1204  CD  ARG A 109      22.021  67.746  23.732  1.00 42.62           C  
ATOM   1205  NE  ARG A 109      22.878  66.710  23.142  1.00 43.08           N  
ATOM   1206  CZ  ARG A 109      24.232  66.807  23.107  1.00 44.83           C  
ATOM   1207  NH1 ARG A 109      24.857  67.947  23.467  1.00 44.59           N  
ATOM   1208  NH2 ARG A 109      24.984  65.774  22.726  1.00 46.23           N1+
ATOM   1209  H   ARG A 109      17.838  70.144  25.160  1.00 43.99           H  
ATOM   1210  HA  ARG A 109      17.846  67.653  23.757  1.00 41.74           H  
ATOM   1211  HB2 ARG A 109      19.801  69.323  23.923  1.00 42.38           H  
ATOM   1212  HB3 ARG A 109      20.151  68.670  25.516  1.00 42.38           H  
ATOM   1213  HG2 ARG A 109      20.528  66.392  24.491  1.00 40.69           H  
ATOM   1214  HG3 ARG A 109      20.157  67.055  22.902  1.00 40.69           H  
ATOM   1215  HD2 ARG A 109      22.068  68.615  23.079  1.00 42.62           H  
ATOM   1216  HD3 ARG A 109      22.424  68.000  24.719  1.00 42.62           H  
ATOM   1217  HE  ARG A 109      22.464  65.881  22.668  1.00 43.08           H  
ATOM   1218 HH11 ARG A 109      24.338  68.796  23.650  1.00 44.59           H  
ATOM   1219 HH12 ARG A 109      25.865  67.933  23.560  1.00 44.59           H  
ATOM   1220 HH21 ARG A 109      26.054  65.769  22.740  1.00 46.23           H  
ATOM   1221 HH22 ARG A 109      24.621  64.819  22.571  1.00 46.23           H  
ATOM   1222  N   ASN A 110      18.114  67.374  27.088  1.00 47.80           N  
ATOM   1223  CA  ASN A 110      18.095  66.411  28.197  1.00 47.21           C  
ATOM   1224  C   ASN A 110      16.727  65.703  28.316  1.00 46.19           C  
ATOM   1225  O   ASN A 110      16.606  64.598  28.847  1.00 45.38           O  
ATOM   1226  CB  ASN A 110      18.369  67.094  29.529  1.00 48.12           C  
ATOM   1227  CG  ASN A 110      19.825  67.454  29.752  1.00 47.65           C  
ATOM   1228  OD1 ASN A 110      20.792  67.063  29.102  1.00 48.50           O  
ATOM   1229  ND2 ASN A 110      19.992  68.272  30.841  1.00 48.30           N  
ATOM   1230  H   ASN A 110      18.195  68.375  27.307  1.00 47.80           H  
ATOM   1231  HA  ASN A 110      18.842  65.638  27.977  1.00 47.21           H  
ATOM   1232  HB2 ASN A 110      17.749  67.992  29.636  1.00 48.12           H  
ATOM   1233  HB3 ASN A 110      18.077  66.445  30.361  1.00 48.12           H  
ATOM   1234 HD21 ASN A 110      19.209  68.567  31.415  1.00 48.30           H  
ATOM   1235 HD22 ASN A 110      20.911  68.601  31.106  1.00 48.30           H  
ATOM   1236  N   ALA A 111      15.652  66.455  27.878  1.00 42.84           N  
ATOM   1237  CA  ALA A 111      14.286  65.956  27.956  1.00 42.38           C  
ATOM   1238  C   ALA A 111      14.043  64.956  26.821  1.00 41.56           C  
ATOM   1239  O   ALA A 111      13.451  63.891  27.011  1.00 40.88           O  
ATOM   1240  CB  ALA A 111      13.273  67.087  27.879  1.00 43.93           C  
ATOM   1241  H   ALA A 111      15.833  67.372  27.474  1.00 42.84           H  
ATOM   1242  HA  ALA A 111      14.172  65.418  28.904  1.00 42.38           H  
ATOM   1243  HB1 ALA A 111      12.250  66.695  27.890  1.00 43.93           H  
ATOM   1244  HB2 ALA A 111      13.386  67.765  28.731  1.00 43.93           H  
ATOM   1245  HB3 ALA A 111      13.392  67.676  26.964  1.00 43.93           H  
ATOM   1246  N   ILE A 112      14.493  65.345  25.571  1.00 48.13           N  
ATOM   1247  CA  ILE A 112      14.306  64.459  24.422  1.00 48.54           C  
ATOM   1248  C   ILE A 112      15.221  63.222  24.572  1.00 48.37           C  
ATOM   1249  O   ILE A 112      14.859  62.111  24.162  1.00 49.17           O  
ATOM   1250  CB  ILE A 112      14.489  65.196  23.078  1.00 50.71           C  
ATOM   1251  CG1 ILE A 112      13.448  66.325  22.872  1.00 51.51           C  
ATOM   1252  CG2 ILE A 112      14.458  64.234  21.882  1.00 49.67           C  
ATOM   1253  CD1 ILE A 112      12.000  65.872  22.736  1.00 51.94           C  
ATOM   1254  H   ILE A 112      14.941  66.260  25.441  1.00 48.13           H  
ATOM   1255  HA  ILE A 112      13.283  64.067  24.487  1.00 48.54           H  
ATOM   1256  HB  ILE A 112      15.474  65.677  23.090  1.00 50.71           H  
ATOM   1257 HG12 ILE A 112      13.501  67.040  23.699  1.00 51.51           H  
ATOM   1258 HG13 ILE A 112      13.717  66.888  21.970  1.00 51.51           H  
ATOM   1259 HG21 ILE A 112      14.498  64.785  20.936  1.00 49.67           H  
ATOM   1260 HG22 ILE A 112      15.316  63.555  21.894  1.00 49.67           H  
ATOM   1261 HG23 ILE A 112      13.553  63.618  21.882  1.00 49.67           H  
ATOM   1262 HD11 ILE A 112      11.353  66.745  22.593  1.00 51.94           H  
ATOM   1263 HD12 ILE A 112      11.860  65.217  21.872  1.00 51.94           H  
ATOM   1264 HD13 ILE A 112      11.653  65.350  23.631  1.00 51.94           H  
ATOM   1265  N   MET A 113      16.456  63.406  25.171  1.00 39.00           N  
ATOM   1266  CA  MET A 113      17.294  62.235  25.426  1.00 38.42           C  
ATOM   1267  C   MET A 113      16.611  61.325  26.471  1.00 38.43           C  
ATOM   1268  O   MET A 113      16.753  60.099  26.472  1.00 38.01           O  
ATOM   1269  CB  MET A 113      18.720  62.615  25.828  1.00 38.17           C  
ATOM   1270  CG  MET A 113      19.661  61.434  26.103  1.00 36.33           C  
ATOM   1271  SD  MET A 113      19.842  60.285  24.699  1.00 37.38           S  
ATOM   1272  CE  MET A 113      20.980  59.090  25.453  1.00 35.97           C  
ATOM   1273  H   MET A 113      16.793  64.343  25.417  1.00 39.00           H  
ATOM   1274  HA  MET A 113      17.316  61.677  24.484  1.00 38.42           H  
ATOM   1275  HB2 MET A 113      19.161  63.244  25.043  1.00 38.17           H  
ATOM   1276  HB3 MET A 113      18.686  63.243  26.727  1.00 38.17           H  
ATOM   1277  HG2 MET A 113      20.652  61.822  26.357  1.00 36.33           H  
ATOM   1278  HG3 MET A 113      19.300  60.869  26.966  1.00 36.33           H  
ATOM   1279  HE1 MET A 113      21.986  59.244  25.059  1.00 35.97           H  
ATOM   1280  HE2 MET A 113      20.996  59.171  26.542  1.00 35.97           H  
ATOM   1281  HE3 MET A 113      20.662  58.080  25.182  1.00 35.97           H  
ATOM   1282  N   SER A 114      15.836  61.934  27.435  1.00 48.29           N  
ATOM   1283  CA  SER A 114      15.117  61.118  28.412  1.00 50.73           C  
ATOM   1284  C   SER A 114      14.016  60.288  27.706  1.00 52.12           C  
ATOM   1285  O   SER A 114      13.664  59.182  28.132  1.00 52.58           O  
ATOM   1286  CB  SER A 114      14.493  61.924  29.556  1.00 52.73           C  
ATOM   1287  OG  SER A 114      14.193  61.085  30.695  1.00 54.76           O  
ATOM   1288  H   SER A 114      15.763  62.949  27.463  1.00 48.29           H  
ATOM   1289  HA  SER A 114      15.833  60.400  28.828  1.00 50.73           H  
ATOM   1290  HB2 SER A 114      15.184  62.692  29.914  1.00 52.73           H  
ATOM   1291  HB3 SER A 114      13.564  62.416  29.255  1.00 52.73           H  
ATOM   1292  HG  SER A 114      13.759  60.285  30.321  1.00 54.76           H  
ATOM   1293  N   TYR A 115      13.389  60.890  26.633  1.00 60.78           N  
ATOM   1294  CA  TYR A 115      12.412  60.153  25.818  1.00 62.43           C  
ATOM   1295  C   TYR A 115      13.146  59.009  25.088  1.00 61.32           C  
ATOM   1296  O   TYR A 115      12.654  57.878  25.007  1.00 63.26           O  
ATOM   1297  CB  TYR A 115      11.677  61.066  24.826  1.00 62.09           C  
ATOM   1298  CG  TYR A 115      10.765  60.349  23.852  1.00 63.96           C  
ATOM   1299  CD1 TYR A 115       9.519  59.846  24.251  1.00 66.47           C  
ATOM   1300  CD2 TYR A 115      11.155  60.200  22.510  1.00 63.22           C  
ATOM   1301  CE1 TYR A 115       8.678  59.218  23.323  1.00 67.82           C  
ATOM   1302  CE2 TYR A 115      10.315  59.576  21.584  1.00 63.56           C  
ATOM   1303  CZ  TYR A 115       9.080  59.088  21.997  1.00 66.46           C  
ATOM   1304  OH  TYR A 115       8.223  58.482  21.120  1.00 68.22           O  
ATOM   1305  H   TYR A 115      13.609  61.867  26.425  1.00 60.78           H  
ATOM   1306  HA  TYR A 115      11.694  59.689  26.506  1.00 62.43           H  
ATOM   1307  HB2 TYR A 115      11.084  61.805  25.383  1.00 62.09           H  
ATOM   1308  HB3 TYR A 115      12.398  61.661  24.255  1.00 62.09           H  
ATOM   1309  HD1 TYR A 115       9.181  59.960  25.279  1.00 66.47           H  
ATOM   1310  HD2 TYR A 115      12.113  60.595  22.177  1.00 63.22           H  
ATOM   1311  HE1 TYR A 115       7.700  58.854  23.630  1.00 67.82           H  
ATOM   1312  HE2 TYR A 115      10.626  59.508  20.547  1.00 63.56           H  
ATOM   1313  HH  TYR A 115       8.611  58.493  20.229  1.00 68.22           H  
ATOM   1314  N   VAL A 116      14.338  59.338  24.474  1.00 46.28           N  
ATOM   1315  CA  VAL A 116      15.120  58.345  23.735  1.00 44.92           C  
ATOM   1316  C   VAL A 116      15.624  57.232  24.683  1.00 45.78           C  
ATOM   1317  O   VAL A 116      15.763  56.076  24.273  1.00 46.90           O  
ATOM   1318  CB  VAL A 116      16.272  59.011  22.952  1.00 43.35           C  
ATOM   1319  CG1 VAL A 116      17.238  57.988  22.353  1.00 42.17           C  
ATOM   1320  CG2 VAL A 116      15.731  59.893  21.818  1.00 43.19           C  
ATOM   1321  H   VAL A 116      14.668  60.310  24.522  1.00 46.28           H  
ATOM   1322  HA  VAL A 116      14.427  57.858  23.036  1.00 44.92           H  
ATOM   1323  HB  VAL A 116      16.845  59.648  23.633  1.00 43.35           H  
ATOM   1324 HG11 VAL A 116      17.959  58.470  21.687  1.00 42.17           H  
ATOM   1325 HG12 VAL A 116      17.813  57.476  23.132  1.00 42.17           H  
ATOM   1326 HG13 VAL A 116      16.693  57.236  21.776  1.00 42.17           H  
ATOM   1327 HG21 VAL A 116      16.550  60.406  21.302  1.00 43.19           H  
ATOM   1328 HG22 VAL A 116      15.187  59.299  21.079  1.00 43.19           H  
ATOM   1329 HG23 VAL A 116      15.045  60.659  22.185  1.00 43.19           H  
ATOM   1330  N   LEU A 117      16.004  57.618  25.952  1.00 42.00           N  
ATOM   1331  CA  LEU A 117      16.495  56.648  26.934  1.00 42.83           C  
ATOM   1332  C   LEU A 117      15.391  55.698  27.416  1.00 47.05           C  
ATOM   1333  O   LEU A 117      15.598  54.502  27.636  1.00 48.27           O  
ATOM   1334  CB  LEU A 117      17.066  57.336  28.191  1.00 40.95           C  
ATOM   1335  CG  LEU A 117      18.527  57.788  28.045  1.00 39.29           C  
ATOM   1336  CD1 LEU A 117      18.884  58.786  29.145  1.00 39.53           C  
ATOM   1337  CD2 LEU A 117      19.484  56.600  28.118  1.00 37.59           C  
ATOM   1338  H   LEU A 117      16.002  58.620  26.184  1.00 42.00           H  
ATOM   1339  HA  LEU A 117      17.249  56.040  26.431  1.00 42.83           H  
ATOM   1340  HB2 LEU A 117      16.435  58.195  28.446  1.00 40.95           H  
ATOM   1341  HB3 LEU A 117      17.002  56.659  29.054  1.00 40.95           H  
ATOM   1342  HG  LEU A 117      18.654  58.282  27.077  1.00 39.29           H  
ATOM   1343 HD11 LEU A 117      19.926  59.110  29.053  1.00 39.53           H  
ATOM   1344 HD12 LEU A 117      18.249  59.676  29.083  1.00 39.53           H  
ATOM   1345 HD13 LEU A 117      18.755  58.349  30.140  1.00 39.53           H  
ATOM   1346 HD21 LEU A 117      20.520  56.924  27.975  1.00 37.59           H  
ATOM   1347 HD22 LEU A 117      19.419  56.098  29.089  1.00 37.59           H  
ATOM   1348 HD23 LEU A 117      19.256  55.863  27.346  1.00 37.59           H  
ATOM   1349  N   THR A 118      14.216  56.326  27.790  1.00 57.42           N  
ATOM   1350  CA  THR A 118      13.185  55.599  28.525  1.00 61.69           C  
ATOM   1351  C   THR A 118      12.342  54.740  27.578  1.00 63.32           C  
ATOM   1352  O   THR A 118      11.957  53.611  27.907  1.00 67.66           O  
ATOM   1353  CB  THR A 118      12.258  56.504  29.356  1.00 61.59           C  
ATOM   1354  OG1 THR A 118      11.750  57.578  28.562  1.00 59.61           O  
ATOM   1355  CG2 THR A 118      12.959  57.067  30.589  1.00 60.69           C  
ATOM   1356  H   THR A 118      14.079  57.309  27.546  1.00 57.42           H  
ATOM   1357  HA  THR A 118      13.691  54.895  29.199  1.00 61.69           H  
ATOM   1358  HB  THR A 118      11.389  55.927  29.692  1.00 61.59           H  
ATOM   1359 HG21 THR A 118      13.282  56.265  31.260  1.00 60.69           H  
ATOM   1360 HG22 THR A 118      13.835  57.665  30.320  1.00 60.69           H  
ATOM   1361 HG23 THR A 118      12.280  57.728  31.137  1.00 60.69           H  
ATOM   1362  HG1 THR A 118      12.463  58.256  28.477  1.00 59.61           H  
ATOM   1363  N   SER A 119      11.984  55.340  26.383  1.00 54.33           N  
ATOM   1364  CA  SER A 119      10.976  54.758  25.502  1.00 54.28           C  
ATOM   1365  C   SER A 119      11.431  53.470  24.802  1.00 56.67           C  
ATOM   1366  O   SER A 119      10.648  52.802  24.123  1.00 57.28           O  
ATOM   1367  CB  SER A 119      10.452  55.746  24.456  1.00 52.05           C  
ATOM   1368  OG  SER A 119      11.497  56.191  23.593  1.00 49.64           O  
ATOM   1369  H   SER A 119      12.413  56.235  26.140  1.00 54.33           H  
ATOM   1370  HA  SER A 119      10.138  54.463  26.147  1.00 54.28           H  
ATOM   1371  HB2 SER A 119       9.684  55.283  23.828  1.00 52.05           H  
ATOM   1372  HB3 SER A 119      10.006  56.623  24.937  1.00 52.05           H  
ATOM   1373  HG  SER A 119      11.974  56.904  24.092  1.00 49.64           H  
ATOM   1374  N   ARG A 120      12.752  53.131  25.005  1.00 64.96           N  
ATOM   1375  CA  ARG A 120      13.319  51.869  24.557  1.00 67.69           C  
ATOM   1376  C   ARG A 120      13.579  50.860  25.701  1.00 72.29           C  
ATOM   1377  O   ARG A 120      13.950  49.710  25.455  1.00 73.06           O  
ATOM   1378  CB  ARG A 120      14.624  52.094  23.788  1.00 63.62           C  
ATOM   1379  CG  ARG A 120      14.410  52.606  22.358  1.00 61.15           C  
ATOM   1380  CD  ARG A 120      15.683  52.388  21.549  1.00 58.22           C  
ATOM   1381  NE  ARG A 120      15.599  52.887  20.165  1.00 55.56           N  
ATOM   1382  CZ  ARG A 120      15.035  52.188  19.131  1.00 55.16           C  
ATOM   1383  NH1 ARG A 120      14.305  51.080  19.364  1.00 56.27           N  
ATOM   1384  NH2 ARG A 120      15.213  52.640  17.858  1.00 54.54           N1+
ATOM   1385  H   ARG A 120      13.353  53.793  25.492  1.00 64.96           H  
ATOM   1386  HA  ARG A 120      12.593  51.368  23.904  1.00 67.69           H  
ATOM   1387  HB2 ARG A 120      15.266  52.797  24.332  1.00 63.62           H  
ATOM   1388  HB3 ARG A 120      15.181  51.151  23.738  1.00 63.62           H  
ATOM   1389  HG2 ARG A 120      13.575  52.081  21.884  1.00 61.15           H  
ATOM   1390  HG3 ARG A 120      14.148  53.671  22.372  1.00 61.15           H  
ATOM   1391  HD2 ARG A 120      16.521  52.897  22.032  1.00 58.22           H  
ATOM   1392  HD3 ARG A 120      15.956  51.328  21.512  1.00 58.22           H  
ATOM   1393  HE  ARG A 120      16.152  53.697  19.897  1.00 55.56           H  
ATOM   1394 HH11 ARG A 120      14.115  50.699  20.277  1.00 56.27           H  
ATOM   1395 HH12 ARG A 120      13.769  50.601  18.567  1.00 56.27           H  
ATOM   1396 HH21 ARG A 120      14.827  52.089  17.020  1.00 54.54           H  
ATOM   1397 HH22 ARG A 120      15.866  53.373  17.618  1.00 54.54           H  
ATOM   1398  N   SER A 121      13.421  51.333  26.984  1.00 74.04           N  
ATOM   1399  CA  SER A 121      13.898  50.579  28.144  1.00 76.16           C  
ATOM   1400  C   SER A 121      13.021  49.360  28.452  1.00 77.80           C  
ATOM   1401  O   SER A 121      13.460  48.357  29.011  1.00 79.24           O  
ATOM   1402  CB  SER A 121      14.011  51.460  29.388  1.00 76.41           C  
ATOM   1403  OG  SER A 121      12.763  52.033  29.772  1.00 74.57           O  
ATOM   1404  H   SER A 121      12.975  52.246  27.097  1.00 74.04           H  
ATOM   1405  HA  SER A 121      14.893  50.192  27.886  1.00 76.16           H  
ATOM   1406  HB2 SER A 121      14.378  50.878  30.240  1.00 76.41           H  
ATOM   1407  HB3 SER A 121      14.713  52.281  29.216  1.00 76.41           H  
ATOM   1408  HG  SER A 121      12.429  52.608  29.043  1.00 74.57           H  
ATOM   1409  N   HIS A 122      11.694  49.517  28.133  1.00 63.16           N  
ATOM   1410  CA  HIS A 122      10.636  48.580  28.509  1.00 62.01           C  
ATOM   1411  C   HIS A 122      10.684  47.288  27.672  1.00 60.33           C  
ATOM   1412  O   HIS A 122      10.010  46.300  27.969  1.00 61.48           O  
ATOM   1413  CB  HIS A 122       9.243  49.229  28.436  1.00 63.65           C  
ATOM   1414  CG  HIS A 122       8.942  49.796  27.090  1.00 64.97           C  
ATOM   1415  CD2 HIS A 122       9.308  51.021  26.573  1.00 65.46           C  
ATOM   1416  ND1 HIS A 122       8.272  49.059  26.144  1.00 64.75           N  
ATOM   1417  NE2 HIS A 122       8.974  50.962  25.249  1.00 64.79           N  
ATOM   1418  CE1 HIS A 122       8.293  49.795  25.055  1.00 64.87           C  
ATOM   1419  H   HIS A 122      11.467  50.349  27.602  1.00 63.16           H  
ATOM   1420  HA  HIS A 122      10.834  48.274  29.545  1.00 62.01           H  
ATOM   1421  HB2 HIS A 122       8.471  48.497  28.700  1.00 63.65           H  
ATOM   1422  HB3 HIS A 122       9.182  50.036  29.178  1.00 63.65           H  
ATOM   1423  HD2 HIS A 122       9.827  51.874  26.991  1.00 65.46           H  
ATOM   1424  HE2 HIS A 122       9.214  51.663  24.551  1.00 64.79           H  
ATOM   1425  HE1 HIS A 122       7.866  49.522  24.100  1.00 64.87           H  
ATOM   1426  N   LEU A 123      11.511  47.330  26.566  1.00 43.32           N  
ATOM   1427  CA  LEU A 123      11.643  46.235  25.608  1.00 40.38           C  
ATOM   1428  C   LEU A 123      12.578  45.101  26.093  1.00 39.28           C  
ATOM   1429  O   LEU A 123      12.733  44.065  25.434  1.00 39.30           O  
ATOM   1430  CB  LEU A 123      12.197  46.751  24.265  1.00 40.59           C  
ATOM   1431  CG  LEU A 123      11.334  47.820  23.567  1.00 40.74           C  
ATOM   1432  CD1 LEU A 123      12.037  48.313  22.299  1.00 40.14           C  
ATOM   1433  CD2 LEU A 123       9.949  47.286  23.209  1.00 39.25           C  
ATOM   1434  H   LEU A 123      12.051  48.179  26.412  1.00 43.32           H  
ATOM   1435  HA  LEU A 123      10.656  45.779  25.476  1.00 40.38           H  
ATOM   1436  HB2 LEU A 123      13.201  47.163  24.434  1.00 40.59           H  
ATOM   1437  HB3 LEU A 123      12.334  45.904  23.581  1.00 40.59           H  
ATOM   1438  HG  LEU A 123      11.213  48.683  24.233  1.00 40.74           H  
ATOM   1439 HD11 LEU A 123      11.443  49.087  21.801  1.00 40.14           H  
ATOM   1440 HD12 LEU A 123      13.011  48.750  22.539  1.00 40.14           H  
ATOM   1441 HD13 LEU A 123      12.195  47.497  21.587  1.00 40.14           H  
ATOM   1442 HD21 LEU A 123       9.387  48.021  22.624  1.00 39.25           H  
ATOM   1443 HD22 LEU A 123      10.022  46.370  22.619  1.00 39.25           H  
ATOM   1444 HD23 LEU A 123       9.363  47.061  24.105  1.00 39.25           H  
ATOM   1445  N   ILE A 124      13.295  45.371  27.239  1.00 37.70           N  
ATOM   1446  CA  ILE A 124      14.325  44.472  27.764  1.00 36.67           C  
ATOM   1447  C   ILE A 124      13.707  43.665  28.920  1.00 37.03           C  
ATOM   1448  O   ILE A 124      12.780  44.085  29.617  1.00 37.13           O  
ATOM   1449  CB  ILE A 124      15.584  45.261  28.187  1.00 36.87           C  
ATOM   1450  CG1 ILE A 124      16.201  46.036  27.001  1.00 37.74           C  
ATOM   1451  CG2 ILE A 124      16.651  44.368  28.829  1.00 37.30           C  
ATOM   1452  CD1 ILE A 124      16.647  45.152  25.843  1.00 36.88           C  
ATOM   1453  H   ILE A 124      13.091  46.220  27.766  1.00 37.70           H  
ATOM   1454  HA  ILE A 124      14.587  43.750  26.983  1.00 36.67           H  
ATOM   1455  HB  ILE A 124      15.293  46.005  28.941  1.00 36.87           H  
ATOM   1456 HG12 ILE A 124      15.483  46.778  26.632  1.00 37.74           H  
ATOM   1457 HG13 ILE A 124      17.066  46.607  27.358  1.00 37.74           H  
ATOM   1458 HG21 ILE A 124      17.583  44.919  28.957  1.00 37.30           H  
ATOM   1459 HG22 ILE A 124      16.339  44.033  29.822  1.00 37.30           H  
ATOM   1460 HG23 ILE A 124      16.869  43.484  28.222  1.00 37.30           H  
ATOM   1461 HD11 ILE A 124      17.168  45.747  25.094  1.00 36.88           H  
ATOM   1462 HD12 ILE A 124      17.338  44.374  26.175  1.00 36.88           H  
ATOM   1463 HD13 ILE A 124      15.798  44.676  25.344  1.00 36.88           H  
ATOM   1464  N   ASP A 125      14.290  42.420  29.094  1.00 36.88           N  
ATOM   1465  CA  ASP A 125      13.839  41.474  30.113  1.00 36.47           C  
ATOM   1466  C   ASP A 125      14.868  41.572  31.246  1.00 38.29           C  
ATOM   1467  O   ASP A 125      16.060  41.314  31.102  1.00 37.33           O  
ATOM   1468  CB  ASP A 125      13.711  40.065  29.562  1.00 39.01           C  
ATOM   1469  CG  ASP A 125      12.647  40.111  28.481  1.00 41.53           C  
ATOM   1470  OD1 ASP A 125      11.465  40.431  28.844  1.00 41.58           O  
ATOM   1471  OD2 ASP A 125      13.056  39.926  27.293  1.00 41.51           O1-
ATOM   1472  H   ASP A 125      15.080  42.125  28.527  1.00 36.88           H  
ATOM   1473  HA  ASP A 125      12.873  41.809  30.499  1.00 36.47           H  
ATOM   1474  HB2 ASP A 125      14.662  39.702  29.156  1.00 39.01           H  
ATOM   1475  HB3 ASP A 125      13.399  39.370  30.346  1.00 39.01           H  
ATOM   1476  N   SER A 126      14.331  42.137  32.382  1.00 35.62           N  
ATOM   1477  CA  SER A 126      15.111  42.632  33.519  1.00 35.74           C  
ATOM   1478  C   SER A 126      14.121  42.559  34.689  1.00 36.57           C  
ATOM   1479  O   SER A 126      13.014  43.103  34.570  1.00 37.62           O  
ATOM   1480  CB  SER A 126      15.484  44.104  33.237  1.00 36.16           C  
ATOM   1481  OG  SER A 126      16.630  44.597  33.946  1.00 35.98           O  
ATOM   1482  H   SER A 126      13.322  42.243  32.445  1.00 35.62           H  
ATOM   1483  HA  SER A 126      16.001  42.018  33.653  1.00 35.74           H  
ATOM   1484  HB2 SER A 126      15.722  44.230  32.175  1.00 36.16           H  
ATOM   1485  HB3 SER A 126      14.655  44.785  33.454  1.00 36.16           H  
ATOM   1486  HG  SER A 126      17.193  43.819  34.212  1.00 35.98           H  
ATOM   1487  N   PRO A 127      14.452  41.837  35.817  1.00 35.90           N  
ATOM   1488  CA  PRO A 127      15.684  41.063  36.095  1.00 33.85           C  
ATOM   1489  C   PRO A 127      15.850  39.841  35.167  1.00 32.24           C  
ATOM   1490  O   PRO A 127      14.971  39.540  34.356  1.00 31.82           O  
ATOM   1491  CB  PRO A 127      15.517  40.624  37.560  1.00 34.49           C  
ATOM   1492  CG  PRO A 127      14.460  41.558  38.133  1.00 35.93           C  
ATOM   1493  CD  PRO A 127      13.547  41.803  36.952  1.00 36.20           C  
ATOM   1494  HA  PRO A 127      16.531  41.738  35.973  1.00 33.85           H  
ATOM   1495  HB2 PRO A 127      15.175  39.584  37.629  1.00 34.49           H  
ATOM   1496  HB3 PRO A 127      16.448  40.710  38.127  1.00 34.49           H  
ATOM   1497  HG2 PRO A 127      13.938  41.133  38.994  1.00 35.93           H  
ATOM   1498  HG3 PRO A 127      14.932  42.498  38.446  1.00 35.93           H  
ATOM   1499  HD2 PRO A 127      12.854  40.968  36.801  1.00 36.20           H  
ATOM   1500  HD3 PRO A 127      12.974  42.730  37.048  1.00 36.20           H  
ATOM   1501  N   PRO A 128      17.042  39.140  35.211  1.00 30.17           N  
ATOM   1502  CA  PRO A 128      17.358  38.141  34.185  1.00 29.41           C  
ATOM   1503  C   PRO A 128      16.494  36.868  34.272  1.00 29.33           C  
ATOM   1504  O   PRO A 128      16.182  36.317  35.326  1.00 29.35           O  
ATOM   1505  CB  PRO A 128      18.839  37.829  34.391  1.00 28.51           C  
ATOM   1506  CG  PRO A 128      19.067  38.145  35.861  1.00 29.51           C  
ATOM   1507  CD  PRO A 128      18.151  39.320  36.126  1.00 30.21           C  
ATOM   1508  HA  PRO A 128      17.202  38.610  33.205  1.00 29.41           H  
ATOM   1509  HB2 PRO A 128      19.115  36.800  34.138  1.00 28.51           H  
ATOM   1510  HB3 PRO A 128      19.447  38.505  33.779  1.00 28.51           H  
ATOM   1511  HG2 PRO A 128      18.764  37.296  36.475  1.00 29.51           H  
ATOM   1512  HG3 PRO A 128      20.103  38.388  36.097  1.00 29.51           H  
ATOM   1513  HD2 PRO A 128      17.820  39.352  37.163  1.00 30.21           H  
ATOM   1514  HD3 PRO A 128      18.639  40.265  35.872  1.00 30.21           H  
ATOM   1515  N   THR A 129      16.095  36.435  33.016  1.00 30.47           N  
ATOM   1516  CA  THR A 129      15.033  35.466  32.794  1.00 31.08           C  
ATOM   1517  C   THR A 129      15.597  34.147  32.228  1.00 30.74           C  
ATOM   1518  O   THR A 129      16.190  33.331  32.933  1.00 31.95           O  
ATOM   1519  CB  THR A 129      13.945  36.078  31.884  1.00 30.99           C  
ATOM   1520  OG1 THR A 129      14.543  36.392  30.613  1.00 29.90           O  
ATOM   1521  CG2 THR A 129      13.302  37.325  32.473  1.00 31.08           C  
ATOM   1522  H   THR A 129      16.533  36.807  32.178  1.00 30.47           H  
ATOM   1523  HA  THR A 129      14.579  35.216  33.759  1.00 31.08           H  
ATOM   1524  HB  THR A 129      13.168  35.330  31.693  1.00 30.99           H  
ATOM   1525 HG21 THR A 129      12.943  37.150  33.492  1.00 31.08           H  
ATOM   1526 HG22 THR A 129      13.999  38.166  32.472  1.00 31.08           H  
ATOM   1527 HG23 THR A 129      12.450  37.635  31.858  1.00 31.08           H  
ATOM   1528  HG1 THR A 129      14.026  37.105  30.192  1.00 29.90           H  
ATOM   1529  N   TYR A 130      15.432  33.990  30.865  1.00 32.31           N  
ATOM   1530  CA  TYR A 130      15.703  32.735  30.176  1.00 32.98           C  
ATOM   1531  C   TYR A 130      17.199  32.669  29.861  1.00 32.36           C  
ATOM   1532  O   TYR A 130      17.912  33.671  29.754  1.00 33.21           O  
ATOM   1533  CB  TYR A 130      14.941  32.613  28.838  1.00 32.28           C  
ATOM   1534  CG  TYR A 130      13.530  33.145  28.883  1.00 33.63           C  
ATOM   1535  CD1 TYR A 130      12.523  32.459  29.570  1.00 34.49           C  
ATOM   1536  CD2 TYR A 130      13.235  34.379  28.282  1.00 33.51           C  
ATOM   1537  CE1 TYR A 130      11.245  33.009  29.674  1.00 34.65           C  
ATOM   1538  CE2 TYR A 130      11.967  34.942  28.405  1.00 33.63           C  
ATOM   1539  CZ  TYR A 130      10.986  34.255  29.111  1.00 35.07           C  
ATOM   1540  OH  TYR A 130       9.751  34.816  29.315  1.00 36.78           O  
ATOM   1541  H   TYR A 130      15.113  34.807  30.322  1.00 32.31           H  
ATOM   1542  HA  TYR A 130      15.434  31.911  30.848  1.00 32.98           H  
ATOM   1543  HB2 TYR A 130      15.491  33.139  28.045  1.00 32.28           H  
ATOM   1544  HB3 TYR A 130      14.917  31.564  28.515  1.00 32.28           H  
ATOM   1545  HD1 TYR A 130      12.729  31.497  30.029  1.00 34.49           H  
ATOM   1546  HD2 TYR A 130      14.008  34.932  27.749  1.00 33.51           H  
ATOM   1547  HE1 TYR A 130      10.466  32.465  30.201  1.00 34.65           H  
ATOM   1548  HE2 TYR A 130      11.783  35.916  27.962  1.00 33.63           H  
ATOM   1549  HH  TYR A 130       9.678  35.552  28.671  1.00 36.78           H  
ATOM   1550  N   ASN A 131      17.631  31.398  29.543  1.00 27.06           N  
ATOM   1551  CA  ASN A 131      18.890  31.174  28.837  1.00 26.59           C  
ATOM   1552  C   ASN A 131      18.566  30.155  27.742  1.00 27.07           C  
ATOM   1553  O   ASN A 131      17.553  29.452  27.776  1.00 27.10           O  
ATOM   1554  CB  ASN A 131      20.036  30.852  29.783  1.00 27.25           C  
ATOM   1555  CG  ASN A 131      20.336  29.386  29.952  1.00 27.37           C  
ATOM   1556  OD1 ASN A 131      20.285  28.573  29.035  1.00 26.51           O  
ATOM   1557  ND2 ASN A 131      20.769  29.043  31.200  1.00 26.37           N  
ATOM   1558  H   ASN A 131      17.043  30.577  29.724  1.00 27.06           H  
ATOM   1559  HA  ASN A 131      19.134  32.108  28.318  1.00 26.59           H  
ATOM   1560  HB2 ASN A 131      20.955  31.283  29.372  1.00 27.25           H  
ATOM   1561  HB3 ASN A 131      19.882  31.328  30.759  1.00 27.25           H  
ATOM   1562 HD21 ASN A 131      20.879  29.701  31.962  1.00 26.37           H  
ATOM   1563 HD22 ASN A 131      21.024  28.074  31.375  1.00 26.37           H  
ATOM   1564  N   ALA A 132      19.493  30.083  26.722  1.00 27.78           N  
ATOM   1565  CA  ALA A 132      19.199  29.300  25.529  1.00 28.73           C  
ATOM   1566  C   ALA A 132      19.020  27.787  25.745  1.00 28.98           C  
ATOM   1567  O   ALA A 132      18.482  27.082  24.890  1.00 28.54           O  
ATOM   1568  CB  ALA A 132      20.281  29.508  24.488  1.00 28.74           C  
ATOM   1569  H   ALA A 132      20.369  30.600  26.784  1.00 27.78           H  
ATOM   1570  HA  ALA A 132      18.241  29.668  25.142  1.00 28.73           H  
ATOM   1571  HB1 ALA A 132      20.022  28.990  23.562  1.00 28.74           H  
ATOM   1572  HB2 ALA A 132      20.425  30.570  24.271  1.00 28.74           H  
ATOM   1573  HB3 ALA A 132      21.233  29.102  24.834  1.00 28.74           H  
ATOM   1574  N   ASP A 133      19.578  27.301  26.907  1.00 31.41           N  
ATOM   1575  CA  ASP A 133      19.490  25.897  27.301  1.00 31.80           C  
ATOM   1576  C   ASP A 133      18.299  25.684  28.291  1.00 30.27           C  
ATOM   1577  O   ASP A 133      17.997  24.564  28.707  1.00 30.96           O  
ATOM   1578  CB  ASP A 133      20.786  25.419  27.955  1.00 32.11           C  
ATOM   1579  CG  ASP A 133      22.100  25.513  27.175  1.00 33.19           C  
ATOM   1580  OD1 ASP A 133      22.038  25.800  25.950  1.00 35.08           O  
ATOM   1581  OD2 ASP A 133      23.133  25.353  27.912  1.00 34.91           O1-
ATOM   1582  H   ASP A 133      20.051  27.938  27.565  1.00 31.41           H  
ATOM   1583  HA  ASP A 133      19.274  25.294  26.412  1.00 31.80           H  
ATOM   1584  HB2 ASP A 133      20.933  25.968  28.894  1.00 32.11           H  
ATOM   1585  HB3 ASP A 133      20.673  24.364  28.241  1.00 32.11           H  
ATOM   1586  N   TYR A 134      17.648  26.827  28.729  1.00 27.05           N  
ATOM   1587  CA  TYR A 134      16.686  26.847  29.837  1.00 27.60           C  
ATOM   1588  C   TYR A 134      15.503  27.780  29.482  1.00 28.05           C  
ATOM   1589  O   TYR A 134      15.473  28.981  29.777  1.00 26.76           O  
ATOM   1590  CB  TYR A 134      17.326  27.371  31.148  1.00 27.85           C  
ATOM   1591  CG  TYR A 134      17.902  26.333  32.087  1.00 28.73           C  
ATOM   1592  CD1 TYR A 134      17.338  26.153  33.360  1.00 29.10           C  
ATOM   1593  CD2 TYR A 134      19.026  25.572  31.747  1.00 28.65           C  
ATOM   1594  CE1 TYR A 134      17.861  25.216  34.257  1.00 30.11           C  
ATOM   1595  CE2 TYR A 134      19.548  24.630  32.638  1.00 27.87           C  
ATOM   1596  CZ  TYR A 134      18.958  24.449  33.884  1.00 28.54           C  
ATOM   1597  OH  TYR A 134      19.491  23.515  34.726  1.00 29.45           O  
ATOM   1598  H   TYR A 134      17.841  27.700  28.222  1.00 27.05           H  
ATOM   1599  HA  TYR A 134      16.292  25.836  29.994  1.00 27.60           H  
ATOM   1600  HB2 TYR A 134      18.106  28.105  30.923  1.00 27.85           H  
ATOM   1601  HB3 TYR A 134      16.573  27.931  31.721  1.00 27.85           H  
ATOM   1602  HD1 TYR A 134      16.477  26.742  33.667  1.00 29.10           H  
ATOM   1603  HD2 TYR A 134      19.514  25.712  30.789  1.00 28.65           H  
ATOM   1604  HE1 TYR A 134      17.397  25.102  35.232  1.00 30.11           H  
ATOM   1605  HE2 TYR A 134      20.420  24.044  32.359  1.00 27.87           H  
ATOM   1606  HH  TYR A 134      18.918  23.437  35.508  1.00 29.45           H  
ATOM   1607  N   GLY A 135      14.438  27.164  28.854  1.00 35.73           N  
ATOM   1608  CA  GLY A 135      13.224  27.882  28.484  1.00 35.65           C  
ATOM   1609  C   GLY A 135      12.286  28.188  29.657  1.00 36.81           C  
ATOM   1610  O   GLY A 135      11.062  28.101  29.556  1.00 37.48           O  
ATOM   1611  H   GLY A 135      14.506  26.176  28.622  1.00 35.73           H  
ATOM   1612  HA2 GLY A 135      13.507  28.835  28.030  1.00 35.65           H  
ATOM   1613  HA3 GLY A 135      12.692  27.269  27.750  1.00 35.65           H  
ATOM   1614  N   TYR A 136      12.899  28.731  30.768  1.00 31.06           N  
ATOM   1615  CA  TYR A 136      12.170  29.099  31.967  1.00 29.68           C  
ATOM   1616  C   TYR A 136      13.036  29.997  32.870  1.00 29.83           C  
ATOM   1617  O   TYR A 136      14.265  30.025  32.833  1.00 29.36           O  
ATOM   1618  CB  TYR A 136      11.572  27.903  32.733  1.00 31.05           C  
ATOM   1619  CG  TYR A 136      12.543  26.848  33.213  1.00 30.29           C  
ATOM   1620  CD1 TYR A 136      12.971  25.825  32.351  1.00 30.17           C  
ATOM   1621  CD2 TYR A 136      12.959  26.826  34.551  1.00 30.06           C  
ATOM   1622  CE1 TYR A 136      13.795  24.796  32.815  1.00 30.24           C  
ATOM   1623  CE2 TYR A 136      13.772  25.793  35.020  1.00 31.21           C  
ATOM   1624  CZ  TYR A 136      14.183  24.789  34.151  1.00 31.39           C  
ATOM   1625  OH  TYR A 136      14.986  23.806  34.652  1.00 32.11           O  
ATOM   1626  H   TYR A 136      13.908  28.905  30.745  1.00 31.06           H  
ATOM   1627  HA  TYR A 136      11.329  29.720  31.627  1.00 29.68           H  
ATOM   1628  HB2 TYR A 136      11.004  28.272  33.598  1.00 31.05           H  
ATOM   1629  HB3 TYR A 136      10.823  27.403  32.105  1.00 31.05           H  
ATOM   1630  HD1 TYR A 136      12.634  25.801  31.318  1.00 30.17           H  
ATOM   1631  HD2 TYR A 136      12.624  27.591  35.247  1.00 30.06           H  
ATOM   1632  HE1 TYR A 136      14.092  24.001  32.136  1.00 30.24           H  
ATOM   1633  HE2 TYR A 136      14.086  25.773  36.060  1.00 31.21           H  
ATOM   1634  HH  TYR A 136      15.400  23.343  33.902  1.00 32.11           H  
ATOM   1635  N   LYS A 137      12.281  30.735  33.769  1.00 31.94           N  
ATOM   1636  CA  LYS A 137      12.868  31.615  34.771  1.00 32.08           C  
ATOM   1637  C   LYS A 137      13.292  30.693  35.929  1.00 31.95           C  
ATOM   1638  O   LYS A 137      12.524  29.875  36.439  1.00 33.22           O  
ATOM   1639  CB  LYS A 137      11.857  32.633  35.323  1.00 35.38           C  
ATOM   1640  CG  LYS A 137      11.613  33.871  34.452  1.00 34.70           C  
ATOM   1641  CD  LYS A 137      10.521  33.731  33.380  1.00 35.87           C  
ATOM   1642  CE  LYS A 137      10.141  35.117  32.855  1.00 34.77           C  
ATOM   1643  NZ  LYS A 137       9.106  35.061  31.808  1.00 33.41           N1+
ATOM   1644  H   LYS A 137      11.273  30.630  33.779  1.00 31.94           H  
ATOM   1645  HA  LYS A 137      13.746  32.112  34.343  1.00 32.08           H  
ATOM   1646  HB2 LYS A 137      10.903  32.147  35.562  1.00 35.38           H  
ATOM   1647  HB3 LYS A 137      12.251  33.001  36.282  1.00 35.38           H  
ATOM   1648  HG2 LYS A 137      11.316  34.683  35.130  1.00 34.70           H  
ATOM   1649  HG3 LYS A 137      12.548  34.191  33.984  1.00 34.70           H  
ATOM   1650  HD2 LYS A 137      10.881  33.092  32.569  1.00 35.87           H  
ATOM   1651  HD3 LYS A 137       9.634  33.249  33.809  1.00 35.87           H  
ATOM   1652  HE2 LYS A 137       9.728  35.733  33.660  1.00 34.77           H  
ATOM   1653  HE3 LYS A 137      10.994  35.637  32.418  1.00 34.77           H  
ATOM   1654  HZ1 LYS A 137       9.489  34.783  30.876  1.00 33.41           H  
ATOM   1655  HZ2 LYS A 137       8.329  34.429  32.031  1.00 33.41           H  
ATOM   1656  HZ3 LYS A 137       8.700  35.998  31.662  1.00 33.41           H  
ATOM   1657  N   SER A 138      14.606  30.839  36.321  1.00 30.20           N  
ATOM   1658  CA  SER A 138      15.223  29.966  37.321  1.00 31.39           C  
ATOM   1659  C   SER A 138      16.294  30.715  38.130  1.00 31.36           C  
ATOM   1660  O   SER A 138      16.897  31.691  37.677  1.00 30.02           O  
ATOM   1661  CB  SER A 138      15.893  28.772  36.629  1.00 31.08           C  
ATOM   1662  OG  SER A 138      16.909  29.221  35.722  1.00 30.24           O  
ATOM   1663  H   SER A 138      15.206  31.548  35.905  1.00 30.20           H  
ATOM   1664  HA  SER A 138      14.449  29.606  38.008  1.00 31.39           H  
ATOM   1665  HB2 SER A 138      16.369  28.108  37.356  1.00 31.08           H  
ATOM   1666  HB3 SER A 138      15.167  28.185  36.062  1.00 31.08           H  
ATOM   1667  HG  SER A 138      16.454  29.358  34.863  1.00 30.24           H  
ATOM   1668  N   TRP A 139      16.614  30.127  39.352  1.00 27.97           N  
ATOM   1669  CA  TRP A 139      17.715  30.671  40.170  1.00 27.19           C  
ATOM   1670  C   TRP A 139      19.069  30.393  39.475  1.00 27.23           C  
ATOM   1671  O   TRP A 139      20.073  31.084  39.666  1.00 27.01           O  
ATOM   1672  CB  TRP A 139      17.703  30.090  41.587  1.00 27.13           C  
ATOM   1673  CG  TRP A 139      18.506  30.904  42.555  1.00 27.76           C  
ATOM   1674  CD1 TRP A 139      19.737  30.569  43.081  1.00 28.20           C  
ATOM   1675  CD2 TRP A 139      18.153  32.179  43.109  1.00 27.88           C  
ATOM   1676  NE1 TRP A 139      20.139  31.571  43.922  1.00 29.11           N  
ATOM   1677  CE2 TRP A 139      19.199  32.575  43.944  1.00 28.99           C  
ATOM   1678  CE3 TRP A 139      17.039  33.035  42.974  1.00 28.41           C  
ATOM   1679  CZ2 TRP A 139      19.195  33.790  44.640  1.00 28.46           C  
ATOM   1680  CZ3 TRP A 139      17.018  34.251  43.666  1.00 28.39           C  
ATOM   1681  CH2 TRP A 139      18.083  34.622  44.482  1.00 29.74           C  
ATOM   1682  H   TRP A 139      16.085  29.332  39.702  1.00 27.97           H  
ATOM   1683  HA  TRP A 139      17.572  31.756  40.194  1.00 27.19           H  
ATOM   1684  HB2 TRP A 139      16.671  30.039  41.959  1.00 27.13           H  
ATOM   1685  HB3 TRP A 139      18.072  29.056  41.575  1.00 27.13           H  
ATOM   1686  HD1 TRP A 139      20.363  29.699  42.929  1.00 28.20           H  
ATOM   1687  HE1 TRP A 139      21.000  31.576  44.452  1.00 29.11           H  
ATOM   1688  HE3 TRP A 139      16.201  32.758  42.342  1.00 28.41           H  
ATOM   1689  HZ2 TRP A 139      20.021  34.081  45.281  1.00 28.46           H  
ATOM   1690  HZ3 TRP A 139      16.160  34.912  43.567  1.00 28.39           H  
ATOM   1691  HH2 TRP A 139      18.046  35.571  45.011  1.00 29.74           H  
ATOM   1692  N   GLU A 140      19.047  29.297  38.634  1.00 31.94           N  
ATOM   1693  CA  GLU A 140      20.168  28.929  37.775  1.00 32.06           C  
ATOM   1694  C   GLU A 140      20.393  30.123  36.839  1.00 30.22           C  
ATOM   1695  O   GLU A 140      21.423  30.802  36.877  1.00 30.73           O  
ATOM   1696  CB  GLU A 140      19.850  27.628  37.021  1.00 33.10           C  
ATOM   1697  CG  GLU A 140      20.829  27.278  35.905  1.00 33.79           C  
ATOM   1698  CD  GLU A 140      22.267  27.076  36.357  1.00 35.44           C  
ATOM   1699  OE1 GLU A 140      22.424  26.652  37.533  1.00 36.11           O  
ATOM   1700  OE2 GLU A 140      23.140  27.381  35.485  1.00 35.23           O1-
ATOM   1701  H   GLU A 140      18.214  28.725  38.629  1.00 31.94           H  
ATOM   1702  HA  GLU A 140      21.055  28.817  38.408  1.00 32.06           H  
ATOM   1703  HB2 GLU A 140      19.800  26.805  37.746  1.00 33.10           H  
ATOM   1704  HB3 GLU A 140      18.849  27.681  36.578  1.00 33.10           H  
ATOM   1705  HG2 GLU A 140      20.515  26.336  35.444  1.00 33.79           H  
ATOM   1706  HG3 GLU A 140      20.793  28.038  35.115  1.00 33.79           H  
ATOM   1707  N   ALA A 141      19.359  30.434  35.979  1.00 28.06           N  
ATOM   1708  CA  ALA A 141      19.553  31.468  34.973  1.00 28.11           C  
ATOM   1709  C   ALA A 141      19.758  32.855  35.610  1.00 29.12           C  
ATOM   1710  O   ALA A 141      20.485  33.708  35.085  1.00 27.79           O  
ATOM   1711  CB  ALA A 141      18.400  31.503  33.989  1.00 28.03           C  
ATOM   1712  H   ALA A 141      18.465  29.927  36.021  1.00 28.06           H  
ATOM   1713  HA  ALA A 141      20.479  31.225  34.438  1.00 28.11           H  
ATOM   1714  HB1 ALA A 141      18.568  32.269  33.225  1.00 28.03           H  
ATOM   1715  HB2 ALA A 141      18.288  30.538  33.482  1.00 28.03           H  
ATOM   1716  HB3 ALA A 141      17.457  31.726  34.497  1.00 28.03           H  
ATOM   1717  N   PHE A 142      19.023  33.107  36.756  1.00 29.10           N  
ATOM   1718  CA  PHE A 142      19.161  34.376  37.464  1.00 28.32           C  
ATOM   1719  C   PHE A 142      20.651  34.624  37.779  1.00 27.65           C  
ATOM   1720  O   PHE A 142      21.177  35.723  37.572  1.00 28.79           O  
ATOM   1721  CB  PHE A 142      18.327  34.374  38.755  1.00 27.02           C  
ATOM   1722  CG  PHE A 142      18.503  35.594  39.623  1.00 27.28           C  
ATOM   1723  CD1 PHE A 142      17.854  36.793  39.310  1.00 27.59           C  
ATOM   1724  CD2 PHE A 142      19.338  35.542  40.751  1.00 27.57           C  
ATOM   1725  CE1 PHE A 142      18.052  37.924  40.102  1.00 27.92           C  
ATOM   1726  CE2 PHE A 142      19.537  36.674  41.540  1.00 27.58           C  
ATOM   1727  CZ  PHE A 142      18.897  37.867  41.210  1.00 27.39           C  
ATOM   1728  H   PHE A 142      18.337  32.406  37.078  1.00 29.10           H  
ATOM   1729  HA  PHE A 142      18.822  35.158  36.779  1.00 28.32           H  
ATOM   1730  HB2 PHE A 142      17.263  34.264  38.510  1.00 27.02           H  
ATOM   1731  HB3 PHE A 142      18.581  33.490  39.350  1.00 27.02           H  
ATOM   1732  HD1 PHE A 142      17.191  36.855  38.449  1.00 27.59           H  
ATOM   1733  HD2 PHE A 142      19.842  34.616  41.021  1.00 27.57           H  
ATOM   1734  HE1 PHE A 142      17.546  38.853  39.857  1.00 27.92           H  
ATOM   1735  HE2 PHE A 142      20.186  36.627  42.411  1.00 27.58           H  
ATOM   1736  HZ  PHE A 142      19.054  38.752  41.819  1.00 27.39           H  
ATOM   1737  N   SER A 143      21.304  33.569  38.385  1.00 26.47           N  
ATOM   1738  CA  SER A 143      22.650  33.707  38.942  1.00 26.78           C  
ATOM   1739  C   SER A 143      23.786  33.383  37.953  1.00 26.34           C  
ATOM   1740  O   SER A 143      24.906  33.893  38.057  1.00 27.66           O  
ATOM   1741  CB  SER A 143      22.817  32.884  40.229  1.00 26.29           C  
ATOM   1742  OG  SER A 143      22.603  31.491  40.024  1.00 27.05           O  
ATOM   1743  H   SER A 143      20.840  32.658  38.428  1.00 26.47           H  
ATOM   1744  HA  SER A 143      22.784  34.764  39.205  1.00 26.78           H  
ATOM   1745  HB2 SER A 143      23.830  33.002  40.627  1.00 26.29           H  
ATOM   1746  HB3 SER A 143      22.114  33.221  40.997  1.00 26.29           H  
ATOM   1747  HG  SER A 143      21.634  31.342  39.893  1.00 27.05           H  
ATOM   1748  N   ASN A 144      23.523  32.384  37.041  1.00 29.39           N  
ATOM   1749  CA  ASN A 144      24.547  31.867  36.143  1.00 29.66           C  
ATOM   1750  C   ASN A 144      24.840  32.886  35.015  1.00 28.62           C  
ATOM   1751  O   ASN A 144      24.336  32.845  33.895  1.00 28.01           O  
ATOM   1752  CB  ASN A 144      24.143  30.505  35.594  1.00 30.13           C  
ATOM   1753  CG  ASN A 144      25.298  29.859  34.874  1.00 32.13           C  
ATOM   1754  OD1 ASN A 144      26.262  30.496  34.457  1.00 31.23           O  
ATOM   1755  ND2 ASN A 144      25.138  28.520  34.670  1.00 34.17           N  
ATOM   1756  H   ASN A 144      22.592  31.944  37.001  1.00 29.39           H  
ATOM   1757  HA  ASN A 144      25.464  31.745  36.736  1.00 29.66           H  
ATOM   1758  HB2 ASN A 144      23.842  29.852  36.421  1.00 30.13           H  
ATOM   1759  HB3 ASN A 144      23.299  30.582  34.897  1.00 30.13           H  
ATOM   1760 HD21 ASN A 144      24.289  27.994  35.026  1.00 34.17           H  
ATOM   1761 HD22 ASN A 144      25.829  27.980  34.173  1.00 34.17           H  
ATOM   1762  N   LEU A 145      25.786  33.827  35.394  1.00 26.78           N  
ATOM   1763  CA  LEU A 145      26.311  34.899  34.553  1.00 25.74           C  
ATOM   1764  C   LEU A 145      27.191  34.403  33.390  1.00 25.60           C  
ATOM   1765  O   LEU A 145      27.599  35.186  32.531  1.00 25.45           O  
ATOM   1766  CB  LEU A 145      27.158  35.866  35.408  1.00 27.16           C  
ATOM   1767  CG  LEU A 145      26.317  36.780  36.322  1.00 28.23           C  
ATOM   1768  CD1 LEU A 145      27.148  37.249  37.518  1.00 27.12           C  
ATOM   1769  CD2 LEU A 145      25.801  37.997  35.555  1.00 27.26           C  
ATOM   1770  H   LEU A 145      26.071  33.804  36.376  1.00 26.78           H  
ATOM   1771  HA  LEU A 145      25.453  35.408  34.097  1.00 25.74           H  
ATOM   1772  HB2 LEU A 145      27.852  35.270  36.017  1.00 27.16           H  
ATOM   1773  HB3 LEU A 145      27.791  36.492  34.766  1.00 27.16           H  
ATOM   1774  HG  LEU A 145      25.455  36.224  36.709  1.00 28.23           H  
ATOM   1775 HD11 LEU A 145      26.559  37.906  38.167  1.00 27.12           H  
ATOM   1776 HD12 LEU A 145      27.478  36.396  38.120  1.00 27.12           H  
ATOM   1777 HD13 LEU A 145      28.038  37.800  37.194  1.00 27.12           H  
ATOM   1778 HD21 LEU A 145      25.099  38.571  36.169  1.00 27.26           H  
ATOM   1779 HD22 LEU A 145      26.620  38.666  35.273  1.00 27.26           H  
ATOM   1780 HD23 LEU A 145      25.286  37.697  34.641  1.00 27.26           H  
ATOM   1781  N   SER A 146      27.472  33.055  33.381  1.00 26.30           N  
ATOM   1782  CA  SER A 146      28.327  32.430  32.373  1.00 27.05           C  
ATOM   1783  C   SER A 146      27.581  32.356  31.029  1.00 27.34           C  
ATOM   1784  O   SER A 146      28.160  32.181  29.958  1.00 26.76           O  
ATOM   1785  CB  SER A 146      28.703  31.015  32.837  1.00 27.20           C  
ATOM   1786  OG  SER A 146      30.082  30.724  32.584  1.00 29.87           O  
ATOM   1787  H   SER A 146      27.055  32.461  34.101  1.00 26.30           H  
ATOM   1788  HA  SER A 146      29.209  33.065  32.230  1.00 27.05           H  
ATOM   1789  HB2 SER A 146      28.584  30.894  33.917  1.00 27.20           H  
ATOM   1790  HB3 SER A 146      28.103  30.244  32.344  1.00 27.20           H  
ATOM   1791  HG  SER A 146      30.581  31.252  33.246  1.00 29.87           H  
ATOM   1792  N   TYR A 147      26.206  32.381  31.131  1.00 26.66           N  
ATOM   1793  CA  TYR A 147      25.295  32.249  29.997  1.00 27.79           C  
ATOM   1794  C   TYR A 147      24.984  33.591  29.318  1.00 25.59           C  
ATOM   1795  O   TYR A 147      24.948  34.666  29.916  1.00 25.14           O  
ATOM   1796  CB  TYR A 147      23.954  31.639  30.433  1.00 26.84           C  
ATOM   1797  CG  TYR A 147      23.946  30.140  30.312  1.00 28.63           C  
ATOM   1798  CD1 TYR A 147      23.762  29.546  29.060  1.00 29.08           C  
ATOM   1799  CD2 TYR A 147      24.098  29.329  31.437  1.00 30.34           C  
ATOM   1800  CE1 TYR A 147      23.724  28.162  28.934  1.00 29.14           C  
ATOM   1801  CE2 TYR A 147      24.033  27.941  31.320  1.00 30.14           C  
ATOM   1802  CZ  TYR A 147      23.840  27.368  30.070  1.00 30.44           C  
ATOM   1803  OH  TYR A 147      23.775  26.005  29.997  1.00 31.90           O  
ATOM   1804  H   TYR A 147      25.807  32.509  32.061  1.00 26.66           H  
ATOM   1805  HA  TYR A 147      25.785  31.610  29.262  1.00 27.79           H  
ATOM   1806  HB2 TYR A 147      23.701  31.934  31.459  1.00 26.84           H  
ATOM   1807  HB3 TYR A 147      23.125  32.021  29.824  1.00 26.84           H  
ATOM   1808  HD1 TYR A 147      23.621  30.157  28.175  1.00 29.08           H  
ATOM   1809  HD2 TYR A 147      24.236  29.777  32.413  1.00 30.34           H  
ATOM   1810  HE1 TYR A 147      23.589  27.722  27.952  1.00 29.14           H  
ATOM   1811  HE2 TYR A 147      24.121  27.314  32.201  1.00 30.14           H  
ATOM   1812  HH  TYR A 147      23.543  25.721  29.041  1.00 31.90           H  
ATOM   1813  N   TYR A 148      24.588  33.448  27.996  1.00 29.65           N  
ATOM   1814  CA  TYR A 148      23.866  34.494  27.280  1.00 28.46           C  
ATOM   1815  C   TYR A 148      22.367  34.194  27.491  1.00 29.51           C  
ATOM   1816  O   TYR A 148      21.926  33.046  27.574  1.00 28.71           O  
ATOM   1817  CB  TYR A 148      24.098  34.488  25.761  1.00 29.09           C  
ATOM   1818  CG  TYR A 148      25.439  34.987  25.282  1.00 30.07           C  
ATOM   1819  CD1 TYR A 148      25.864  36.293  25.543  1.00 30.03           C  
ATOM   1820  CD2 TYR A 148      26.236  34.189  24.461  1.00 32.03           C  
ATOM   1821  CE1 TYR A 148      27.043  36.798  24.983  1.00 31.63           C  
ATOM   1822  CE2 TYR A 148      27.408  34.691  23.895  1.00 32.77           C  
ATOM   1823  CZ  TYR A 148      27.801  35.997  24.144  1.00 32.24           C  
ATOM   1824  OH  TYR A 148      28.905  36.536  23.547  1.00 32.70           O  
ATOM   1825  H   TYR A 148      24.731  32.558  27.485  1.00 29.65           H  
ATOM   1826  HA  TYR A 148      24.107  35.462  27.728  1.00 28.46           H  
ATOM   1827  HB2 TYR A 148      23.917  33.479  25.367  1.00 29.09           H  
ATOM   1828  HB3 TYR A 148      23.342  35.117  25.273  1.00 29.09           H  
ATOM   1829  HD1 TYR A 148      25.252  36.940  26.162  1.00 30.03           H  
ATOM   1830  HD2 TYR A 148      25.947  33.168  24.231  1.00 32.03           H  
ATOM   1831  HE1 TYR A 148      27.353  37.819  25.184  1.00 31.63           H  
ATOM   1832  HE2 TYR A 148      28.000  34.042  23.266  1.00 32.77           H  
ATOM   1833  HH  TYR A 148      29.208  35.926  22.831  1.00 32.70           H  
ATOM   1834  N   THR A 149      21.552  35.317  27.477  1.00 25.77           N  
ATOM   1835  CA  THR A 149      20.091  35.180  27.557  1.00 26.98           C  
ATOM   1836  C   THR A 149      19.517  35.144  26.118  1.00 27.36           C  
ATOM   1837  O   THR A 149      20.197  34.972  25.102  1.00 27.60           O  
ATOM   1838  CB  THR A 149      19.386  36.192  28.508  1.00 26.01           C  
ATOM   1839  OG1 THR A 149      17.982  35.885  28.654  1.00 27.38           O  
ATOM   1840  CG2 THR A 149      19.460  37.639  28.068  1.00 26.79           C  
ATOM   1841  H   THR A 149      21.990  36.246  27.358  1.00 25.77           H  
ATOM   1842  HA  THR A 149      19.871  34.183  27.954  1.00 26.98           H  
ATOM   1843  HB  THR A 149      19.838  36.110  29.504  1.00 26.01           H  
ATOM   1844 HG21 THR A 149      20.491  37.951  27.924  1.00 26.79           H  
ATOM   1845 HG22 THR A 149      18.895  37.805  27.148  1.00 26.79           H  
ATOM   1846 HG23 THR A 149      19.006  38.288  28.825  1.00 26.79           H  
ATOM   1847  HG1 THR A 149      17.944  35.036  29.172  1.00 27.38           H  
ATOM   1848  N   ARG A 150      18.145  35.257  26.087  1.00 30.07           N  
ATOM   1849  CA  ARG A 150      17.364  35.186  24.870  1.00 31.03           C  
ATOM   1850  C   ARG A 150      16.150  36.084  25.080  1.00 31.80           C  
ATOM   1851  O   ARG A 150      15.445  35.992  26.086  1.00 32.27           O  
ATOM   1852  CB  ARG A 150      16.917  33.753  24.599  1.00 31.77           C  
ATOM   1853  CG  ARG A 150      18.057  32.783  24.294  1.00 31.94           C  
ATOM   1854  CD  ARG A 150      18.773  33.138  22.994  1.00 31.20           C  
ATOM   1855  NE  ARG A 150      17.882  33.030  21.844  1.00 30.32           N  
ATOM   1856  CZ  ARG A 150      17.368  31.833  21.466  1.00 30.22           C  
ATOM   1857  NH1 ARG A 150      17.913  30.655  21.898  1.00 30.74           N  
ATOM   1858  NH2 ARG A 150      16.270  31.797  20.683  1.00 32.88           N1+
ATOM   1859  H   ARG A 150      17.654  35.417  26.979  1.00 30.07           H  
ATOM   1860  HA  ARG A 150      17.981  35.570  24.060  1.00 31.03           H  
ATOM   1861  HB2 ARG A 150      16.345  33.366  25.453  1.00 31.77           H  
ATOM   1862  HB3 ARG A 150      16.241  33.756  23.743  1.00 31.77           H  
ATOM   1863  HG2 ARG A 150      18.773  32.744  25.121  1.00 31.94           H  
ATOM   1864  HG3 ARG A 150      17.628  31.779  24.224  1.00 31.94           H  
ATOM   1865  HD2 ARG A 150      19.156  34.159  23.000  1.00 31.20           H  
ATOM   1866  HD3 ARG A 150      19.637  32.487  22.837  1.00 31.20           H  
ATOM   1867  HE  ARG A 150      17.551  33.895  21.322  1.00 30.32           H  
ATOM   1868 HH11 ARG A 150      17.545  29.741  21.595  1.00 30.74           H  
ATOM   1869 HH12 ARG A 150      18.751  30.643  22.467  1.00 30.74           H  
ATOM   1870 HH21 ARG A 150      15.745  30.940  20.598  1.00 32.88           H  
ATOM   1871 HH22 ARG A 150      15.928  32.654  20.247  1.00 32.88           H  
ATOM   1872  N   ALA A 151      15.942  37.015  24.084  1.00 30.27           N  
ATOM   1873  CA  ALA A 151      14.922  38.052  24.215  1.00 29.00           C  
ATOM   1874  C   ALA A 151      13.511  37.439  24.227  1.00 28.89           C  
ATOM   1875  O   ALA A 151      12.553  37.965  24.795  1.00 29.08           O  
ATOM   1876  CB  ALA A 151      15.033  39.056  23.077  1.00 29.31           C  
ATOM   1877  H   ALA A 151      16.564  36.974  23.229  1.00 30.27           H  
ATOM   1878  HA  ALA A 151      15.077  38.548  25.180  1.00 29.00           H  
ATOM   1879  HB1 ALA A 151      14.294  39.855  23.187  1.00 29.31           H  
ATOM   1880  HB2 ALA A 151      16.029  39.510  23.052  1.00 29.31           H  
ATOM   1881  HB3 ALA A 151      14.862  38.579  22.105  1.00 29.31           H  
ATOM   1882  N   LEU A 152      13.382  36.331  23.424  1.00 30.40           N  
ATOM   1883  CA  LEU A 152      12.243  35.427  23.460  1.00 31.43           C  
ATOM   1884  C   LEU A 152      12.865  34.086  23.866  1.00 32.40           C  
ATOM   1885  O   LEU A 152      13.991  33.765  23.473  1.00 31.93           O  
ATOM   1886  CB  LEU A 152      11.569  35.209  22.106  1.00 31.94           C  
ATOM   1887  CG  LEU A 152      10.495  36.226  21.713  1.00 31.93           C  
ATOM   1888  CD1 LEU A 152      10.047  35.961  20.274  1.00 32.56           C  
ATOM   1889  CD2 LEU A 152       9.273  36.182  22.631  1.00 30.92           C  
ATOM   1890  H   LEU A 152      14.174  36.065  22.839  1.00 30.40           H  
ATOM   1891  HA  LEU A 152      11.547  35.761  24.233  1.00 31.43           H  
ATOM   1892  HB2 LEU A 152      12.344  35.196  21.332  1.00 31.94           H  
ATOM   1893  HB3 LEU A 152      11.100  34.217  22.092  1.00 31.94           H  
ATOM   1894  HG  LEU A 152      10.940  37.219  21.756  1.00 31.93           H  
ATOM   1895 HD11 LEU A 152       9.266  36.665  19.973  1.00 32.56           H  
ATOM   1896 HD12 LEU A 152      10.883  36.069  19.576  1.00 32.56           H  
ATOM   1897 HD13 LEU A 152       9.643  34.949  20.164  1.00 32.56           H  
ATOM   1898 HD21 LEU A 152       8.520  36.908  22.305  1.00 30.92           H  
ATOM   1899 HD22 LEU A 152       8.807  35.191  22.624  1.00 30.92           H  
ATOM   1900 HD23 LEU A 152       9.532  36.429  23.664  1.00 30.92           H  
ATOM   1901  N   PRO A 153      12.077  33.227  24.600  1.00 34.66           N  
ATOM   1902  CA  PRO A 153      12.574  31.912  24.972  1.00 35.00           C  
ATOM   1903  C   PRO A 153      12.767  31.035  23.725  1.00 34.43           C  
ATOM   1904  O   PRO A 153      12.188  31.250  22.658  1.00 35.04           O  
ATOM   1905  CB  PRO A 153      11.494  31.335  25.889  1.00 35.72           C  
ATOM   1906  CG  PRO A 153      10.226  32.063  25.461  1.00 36.11           C  
ATOM   1907  CD  PRO A 153      10.724  33.448  25.084  1.00 35.36           C  
ATOM   1908  HA  PRO A 153      13.531  32.035  25.489  1.00 35.00           H  
ATOM   1909  HB2 PRO A 153      11.380  30.249  25.819  1.00 35.72           H  
ATOM   1910  HB3 PRO A 153      11.721  31.583  26.930  1.00 35.72           H  
ATOM   1911  HG2 PRO A 153       9.796  31.568  24.581  1.00 36.11           H  
ATOM   1912  HG3 PRO A 153       9.463  32.089  26.244  1.00 36.11           H  
ATOM   1913  HD2 PRO A 153      10.097  33.913  24.322  1.00 35.36           H  
ATOM   1914  HD3 PRO A 153      10.778  34.110  25.951  1.00 35.36           H  
ATOM   1915  N   PRO A 154      13.597  29.943  23.888  1.00 36.33           N  
ATOM   1916  CA  PRO A 154      13.851  29.015  22.780  1.00 37.45           C  
ATOM   1917  C   PRO A 154      12.624  28.129  22.476  1.00 39.03           C  
ATOM   1918  O   PRO A 154      11.630  28.089  23.200  1.00 40.14           O  
ATOM   1919  CB  PRO A 154      15.033  28.175  23.271  1.00 37.34           C  
ATOM   1920  CG  PRO A 154      14.845  28.155  24.784  1.00 37.96           C  
ATOM   1921  CD  PRO A 154      14.348  29.559  25.077  1.00 37.98           C  
ATOM   1922  HA  PRO A 154      14.093  29.592  21.882  1.00 37.45           H  
ATOM   1923  HB2 PRO A 154      15.076  27.166  22.851  1.00 37.34           H  
ATOM   1924  HB3 PRO A 154      15.973  28.688  23.037  1.00 37.34           H  
ATOM   1925  HG2 PRO A 154      14.079  27.419  25.056  1.00 37.96           H  
ATOM   1926  HG3 PRO A 154      15.761  27.912  25.329  1.00 37.96           H  
ATOM   1927  HD2 PRO A 154      13.725  29.613  25.969  1.00 37.98           H  
ATOM   1928  HD3 PRO A 154      15.182  30.262  25.185  1.00 37.98           H  
ATOM   1929  N   VAL A 155      12.754  27.360  21.333  1.00 37.24           N  
ATOM   1930  CA  VAL A 155      11.687  26.453  20.890  1.00 37.03           C  
ATOM   1931  C   VAL A 155      11.849  25.121  21.681  1.00 38.31           C  
ATOM   1932  O   VAL A 155      12.945  24.552  21.700  1.00 40.06           O  
ATOM   1933  CB  VAL A 155      11.742  26.244  19.366  1.00 37.10           C  
ATOM   1934  CG1 VAL A 155      10.722  25.213  18.880  1.00 37.39           C  
ATOM   1935  CG2 VAL A 155      11.489  27.577  18.655  1.00 37.37           C  
ATOM   1936  H   VAL A 155      13.625  27.432  20.796  1.00 37.24           H  
ATOM   1937  HA  VAL A 155      10.743  26.943  21.127  1.00 37.03           H  
ATOM   1938  HB  VAL A 155      12.736  25.890  19.075  1.00 37.10           H  
ATOM   1939 HG11 VAL A 155      10.785  25.091  17.794  1.00 37.39           H  
ATOM   1940 HG12 VAL A 155      10.901  24.229  19.325  1.00 37.39           H  
ATOM   1941 HG13 VAL A 155       9.701  25.522  19.126  1.00 37.39           H  
ATOM   1942 HG21 VAL A 155      11.602  27.453  17.580  1.00 37.37           H  
ATOM   1943 HG22 VAL A 155      10.479  27.952  18.850  1.00 37.37           H  
ATOM   1944 HG23 VAL A 155      12.201  28.347  18.969  1.00 37.37           H  
ATOM   1945  N   PRO A 156      10.748  24.634  22.375  1.00 44.08           N  
ATOM   1946  CA  PRO A 156      10.778  23.414  23.205  1.00 44.55           C  
ATOM   1947  C   PRO A 156      11.228  22.086  22.553  1.00 45.94           C  
ATOM   1948  O   PRO A 156      11.887  21.996  21.516  1.00 45.05           O  
ATOM   1949  CB  PRO A 156       9.328  23.283  23.711  1.00 45.24           C  
ATOM   1950  CG  PRO A 156       8.798  24.701  23.705  1.00 44.58           C  
ATOM   1951  CD  PRO A 156       9.456  25.300  22.479  1.00 44.65           C  
ATOM   1952  HA  PRO A 156      11.459  23.618  24.040  1.00 44.55           H  
ATOM   1953  HB2 PRO A 156       8.727  22.664  23.032  1.00 45.24           H  
ATOM   1954  HB3 PRO A 156       9.271  22.838  24.710  1.00 45.24           H  
ATOM   1955  HG2 PRO A 156       7.706  24.752  23.667  1.00 44.58           H  
ATOM   1956  HG3 PRO A 156       9.135  25.225  24.607  1.00 44.58           H  
ATOM   1957  HD2 PRO A 156       8.892  25.091  21.567  1.00 44.65           H  
ATOM   1958  HD3 PRO A 156       9.554  26.380  22.601  1.00 44.65           H  
ATOM   1959  N   ASP A 157      10.955  20.961  23.319  1.00 67.48           N  
ATOM   1960  CA  ASP A 157      11.573  19.641  23.082  1.00 71.45           C  
ATOM   1961  C   ASP A 157      10.552  18.634  22.548  1.00 72.97           C  
ATOM   1962  O   ASP A 157      10.729  17.421  22.568  1.00 71.90           O  
ATOM   1963  CB  ASP A 157      12.234  19.133  24.355  1.00 72.85           C  
ATOM   1964  CG  ASP A 157      13.211  20.186  24.848  1.00 72.90           C  
ATOM   1965  OD1 ASP A 157      13.991  20.676  23.968  1.00 73.09           O  
ATOM   1966  OD2 ASP A 157      13.104  20.502  26.062  1.00 72.67           O1-
ATOM   1967  H   ASP A 157      10.324  21.022  24.112  1.00 67.48           H  
ATOM   1968  HA  ASP A 157      12.314  19.735  22.282  1.00 71.45           H  
ATOM   1969  HB2 ASP A 157      11.481  18.926  25.125  1.00 72.85           H  
ATOM   1970  HB3 ASP A 157      12.780  18.200  24.172  1.00 72.85           H  
ATOM   1971  N   ASP A 158       9.494  19.244  21.916  1.00 68.51           N  
ATOM   1972  CA  ASP A 158       8.390  18.529  21.298  1.00 70.33           C  
ATOM   1973  C   ASP A 158       7.633  19.625  20.525  1.00 67.59           C  
ATOM   1974  O   ASP A 158       6.801  20.347  21.075  1.00 69.01           O  
ATOM   1975  CB  ASP A 158       7.515  17.888  22.368  1.00 73.18           C  
ATOM   1976  CG  ASP A 158       6.327  17.304  21.635  1.00 75.56           C  
ATOM   1977  OD1 ASP A 158       5.248  17.974  21.746  1.00 76.17           O  
ATOM   1978  OD2 ASP A 158       6.545  16.264  20.968  1.00 76.49           O1-
ATOM   1979  H   ASP A 158       9.502  20.259  21.891  1.00 68.51           H  
ATOM   1980  HA  ASP A 158       8.799  17.781  20.610  1.00 70.33           H  
ATOM   1981  HB2 ASP A 158       8.047  17.093  22.902  1.00 73.18           H  
ATOM   1982  HB3 ASP A 158       7.187  18.618  23.118  1.00 73.18           H  
ATOM   1983  N   CYS A 159       8.039  19.790  19.226  1.00 56.52           N  
ATOM   1984  CA  CYS A 159       7.418  20.675  18.231  1.00 53.70           C  
ATOM   1985  C   CYS A 159       7.876  20.050  16.900  1.00 52.52           C  
ATOM   1986  O   CYS A 159       8.946  19.429  16.857  1.00 53.71           O  
ATOM   1987  CB  CYS A 159       7.885  22.135  18.269  1.00 51.85           C  
ATOM   1988  SG  CYS A 159       7.405  23.201  19.696  1.00 52.63           S  
ATOM   1989  H   CYS A 159       8.836  19.243  18.892  1.00 56.52           H  
ATOM   1990  HA  CYS A 159       6.333  20.585  18.334  1.00 53.70           H  
ATOM   1991  HB2 CYS A 159       8.981  22.168  18.228  1.00 51.85           H  
ATOM   1992  HB3 CYS A 159       7.540  22.656  17.373  1.00 51.85           H  
ATOM   1993  N   PRO A 160       7.063  20.186  15.796  1.00 49.67           N  
ATOM   1994  CA  PRO A 160       7.401  19.526  14.534  1.00 50.61           C  
ATOM   1995  C   PRO A 160       8.516  20.167  13.693  1.00 51.67           C  
ATOM   1996  O   PRO A 160       9.173  19.476  12.911  1.00 53.04           O  
ATOM   1997  CB  PRO A 160       6.081  19.514  13.759  1.00 50.29           C  
ATOM   1998  CG  PRO A 160       5.371  20.767  14.253  1.00 49.56           C  
ATOM   1999  CD  PRO A 160       5.767  20.846  15.719  1.00 49.22           C  
ATOM   2000  HA  PRO A 160       7.728  18.502  14.754  1.00 50.61           H  
ATOM   2001  HB2 PRO A 160       6.205  19.509  12.672  1.00 50.29           H  
ATOM   2002  HB3 PRO A 160       5.494  18.631  14.041  1.00 50.29           H  
ATOM   2003  HG2 PRO A 160       5.749  21.633  13.703  1.00 49.56           H  
ATOM   2004  HG3 PRO A 160       4.287  20.727  14.113  1.00 49.56           H  
ATOM   2005  HD2 PRO A 160       5.812  21.867  16.101  1.00 49.22           H  
ATOM   2006  HD3 PRO A 160       5.069  20.276  16.341  1.00 49.22           H  
ATOM   2007  N   THR A 161       8.630  21.542  13.729  1.00 49.23           N  
ATOM   2008  CA  THR A 161       9.701  22.252  13.013  1.00 48.92           C  
ATOM   2009  C   THR A 161      10.634  22.819  14.087  1.00 48.47           C  
ATOM   2010  O   THR A 161      10.224  23.073  15.227  1.00 47.11           O  
ATOM   2011  CB  THR A 161       9.239  23.381  12.052  1.00 49.53           C  
ATOM   2012  OG1 THR A 161       9.182  24.654  12.714  1.00 48.90           O  
ATOM   2013  CG2 THR A 161       7.912  23.073  11.369  1.00 49.09           C  
ATOM   2014  H   THR A 161       7.995  22.110  14.302  1.00 49.23           H  
ATOM   2015  HA  THR A 161      10.236  21.504  12.423  1.00 48.92           H  
ATOM   2016  HB  THR A 161      10.003  23.496  11.276  1.00 49.53           H  
ATOM   2017 HG21 THR A 161       7.936  22.097  10.875  1.00 49.09           H  
ATOM   2018 HG22 THR A 161       7.084  23.091  12.082  1.00 49.09           H  
ATOM   2019 HG23 THR A 161       7.685  23.831  10.615  1.00 49.09           H  
ATOM   2020  HG1 THR A 161       8.728  25.296  12.103  1.00 48.90           H  
ATOM   2021  N   PRO A 162      11.911  23.174  13.701  1.00 43.74           N  
ATOM   2022  CA  PRO A 162      12.798  23.873  14.631  1.00 42.88           C  
ATOM   2023  C   PRO A 162      12.417  25.312  15.029  1.00 41.80           C  
ATOM   2024  O   PRO A 162      13.180  25.959  15.748  1.00 40.81           O  
ATOM   2025  CB  PRO A 162      14.157  23.892  13.913  1.00 42.47           C  
ATOM   2026  CG  PRO A 162      14.047  22.784  12.874  1.00 43.86           C  
ATOM   2027  CD  PRO A 162      12.592  22.866  12.450  1.00 43.64           C  
ATOM   2028  HA  PRO A 162      12.849  23.278  15.551  1.00 42.88           H  
ATOM   2029  HB2 PRO A 162      14.329  24.854  13.414  1.00 42.47           H  
ATOM   2030  HB3 PRO A 162      14.989  23.728  14.606  1.00 42.47           H  
ATOM   2031  HG2 PRO A 162      14.742  22.901  12.041  1.00 43.86           H  
ATOM   2032  HG3 PRO A 162      14.247  21.815  13.349  1.00 43.86           H  
ATOM   2033  HD2 PRO A 162      12.422  23.698  11.759  1.00 43.64           H  
ATOM   2034  HD3 PRO A 162      12.242  21.936  11.998  1.00 43.64           H  
ATOM   2035  N   LEU A 163      11.233  25.816  14.532  1.00 47.93           N  
ATOM   2036  CA  LEU A 163      10.734  27.168  14.823  1.00 47.86           C  
ATOM   2037  C   LEU A 163       9.354  27.139  15.543  1.00 47.16           C  
ATOM   2038  O   LEU A 163       8.752  28.149  15.927  1.00 45.84           O  
ATOM   2039  CB  LEU A 163      10.636  27.974  13.518  1.00 47.73           C  
ATOM   2040  CG  LEU A 163      11.938  27.999  12.683  1.00 48.56           C  
ATOM   2041  CD1 LEU A 163      11.678  28.638  11.321  1.00 49.04           C  
ATOM   2042  CD2 LEU A 163      13.071  28.742  13.391  1.00 48.19           C  
ATOM   2043  H   LEU A 163      10.679  25.248  13.883  1.00 47.93           H  
ATOM   2044  HA  LEU A 163      11.431  27.668  15.499  1.00 47.86           H  
ATOM   2045  HB2 LEU A 163       9.833  27.547  12.904  1.00 47.73           H  
ATOM   2046  HB3 LEU A 163      10.322  29.002  13.746  1.00 47.73           H  
ATOM   2047  HG  LEU A 163      12.269  26.972  12.489  1.00 48.56           H  
ATOM   2048 HD11 LEU A 163      12.575  28.590  10.693  1.00 49.04           H  
ATOM   2049 HD12 LEU A 163      10.874  28.120  10.790  1.00 49.04           H  
ATOM   2050 HD13 LEU A 163      11.398  29.687  11.431  1.00 49.04           H  
ATOM   2051 HD21 LEU A 163      13.955  28.808  12.747  1.00 48.19           H  
ATOM   2052 HD22 LEU A 163      12.774  29.760  13.662  1.00 48.19           H  
ATOM   2053 HD23 LEU A 163      13.376  28.225  14.304  1.00 48.19           H  
ATOM   2054  N   GLY A 164       8.837  25.869  15.723  1.00 42.57           N  
ATOM   2055  CA  GLY A 164       7.523  25.594  16.270  1.00 42.92           C  
ATOM   2056  C   GLY A 164       6.699  24.760  15.291  1.00 43.68           C  
ATOM   2057  O   GLY A 164       7.112  23.710  14.795  1.00 44.52           O  
ATOM   2058  H   GLY A 164       9.416  25.064  15.464  1.00 42.57           H  
ATOM   2059  HA2 GLY A 164       7.659  25.022  17.189  1.00 42.92           H  
ATOM   2060  HA3 GLY A 164       7.007  26.525  16.517  1.00 42.92           H  
ATOM   2061  N   VAL A 165       5.443  25.280  15.012  1.00 43.47           N  
ATOM   2062  CA  VAL A 165       4.627  24.725  13.928  1.00 44.45           C  
ATOM   2063  C   VAL A 165       4.991  25.291  12.537  1.00 44.36           C  
ATOM   2064  O   VAL A 165       4.663  24.704  11.506  1.00 46.31           O  
ATOM   2065  CB  VAL A 165       3.104  24.863  14.167  1.00 44.27           C  
ATOM   2066  CG1 VAL A 165       2.658  24.053  15.386  1.00 43.74           C  
ATOM   2067  CG2 VAL A 165       2.628  26.313  14.278  1.00 43.75           C  
ATOM   2068  H   VAL A 165       5.074  26.050  15.572  1.00 43.47           H  
ATOM   2069  HA  VAL A 165       4.859  23.657  13.866  1.00 44.45           H  
ATOM   2070  HB  VAL A 165       2.590  24.430  13.298  1.00 44.27           H  
ATOM   2071 HG11 VAL A 165       1.569  24.087  15.497  1.00 43.74           H  
ATOM   2072 HG12 VAL A 165       2.949  23.002  15.282  1.00 43.74           H  
ATOM   2073 HG13 VAL A 165       3.099  24.434  16.309  1.00 43.74           H  
ATOM   2074 HG21 VAL A 165       1.550  26.352  14.469  1.00 43.75           H  
ATOM   2075 HG22 VAL A 165       3.129  26.852  15.086  1.00 43.75           H  
ATOM   2076 HG23 VAL A 165       2.810  26.858  13.348  1.00 43.75           H  
ATOM   2077  N   LYS A 166       5.556  26.550  12.520  1.00 58.32           N  
ATOM   2078  CA  LYS A 166       5.779  27.298  11.284  1.00 60.63           C  
ATOM   2079  C   LYS A 166       7.126  26.909  10.646  1.00 60.09           C  
ATOM   2080  O   LYS A 166       8.071  26.447  11.287  1.00 59.83           O  
ATOM   2081  CB  LYS A 166       5.786  28.821  11.515  1.00 60.67           C  
ATOM   2082  CG  LYS A 166       4.434  29.457  11.865  1.00 61.65           C  
ATOM   2083  CD  LYS A 166       3.319  29.118  10.872  1.00 65.14           C  
ATOM   2084  CE  LYS A 166       2.305  30.241  10.677  1.00 66.23           C  
ATOM   2085  NZ  LYS A 166       2.842  31.284   9.794  1.00 66.75           N1+
ATOM   2086  H   LYS A 166       5.852  26.957  13.400  1.00 58.32           H  
ATOM   2087  HA  LYS A 166       4.993  27.017  10.575  1.00 60.63           H  
ATOM   2088  HB2 LYS A 166       6.502  29.068  12.310  1.00 60.67           H  
ATOM   2089  HB3 LYS A 166       6.160  29.326  10.614  1.00 60.67           H  
ATOM   2090  HG2 LYS A 166       4.129  29.141  12.870  1.00 61.65           H  
ATOM   2091  HG3 LYS A 166       4.581  30.542  11.919  1.00 61.65           H  
ATOM   2092  HD2 LYS A 166       3.733  28.829   9.900  1.00 65.14           H  
ATOM   2093  HD3 LYS A 166       2.788  28.235  11.248  1.00 65.14           H  
ATOM   2094  HE2 LYS A 166       1.415  29.849  10.174  1.00 66.23           H  
ATOM   2095  HE3 LYS A 166       2.004  30.716  11.615  1.00 66.23           H  
ATOM   2096  HZ1 LYS A 166       3.295  32.159  10.266  1.00 66.75           H  
ATOM   2097  HZ2 LYS A 166       3.577  30.941   9.065  1.00 66.75           H  
ATOM   2098  HZ3 LYS A 166       2.133  31.745   9.222  1.00 66.75           H  
ATOM   2099  N   GLY A 167       7.189  27.193   9.293  1.00 56.91           N  
ATOM   2100  CA  GLY A 167       8.387  26.950   8.516  1.00 57.07           C  
ATOM   2101  C   GLY A 167       8.457  25.526   7.988  1.00 58.43           C  
ATOM   2102  O   GLY A 167       7.512  24.742   8.031  1.00 60.26           O  
ATOM   2103  H   GLY A 167       6.373  27.565   8.814  1.00 56.91           H  
ATOM   2104  HA2 GLY A 167       8.359  27.614   7.648  1.00 57.07           H  
ATOM   2105  HA3 GLY A 167       9.272  27.162   9.122  1.00 57.07           H  
ATOM   2106  N   LYS A 168       9.674  25.215   7.403  1.00 59.99           N  
ATOM   2107  CA  LYS A 168       9.865  23.907   6.800  1.00 60.86           C  
ATOM   2108  C   LYS A 168      10.405  22.957   7.875  1.00 61.01           C  
ATOM   2109  O   LYS A 168      11.319  23.255   8.641  1.00 59.72           O  
ATOM   2110  CB  LYS A 168      10.827  23.924   5.615  1.00 62.17           C  
ATOM   2111  CG  LYS A 168      10.266  24.678   4.408  1.00 61.84           C  
ATOM   2112  CD  LYS A 168      11.146  24.434   3.181  1.00 62.84           C  
ATOM   2113  CE  LYS A 168      10.628  25.112   1.924  1.00 63.48           C  
ATOM   2114  NZ  LYS A 168      10.759  26.566   2.028  1.00 63.58           N1+
ATOM   2115  H   LYS A 168      10.439  25.884   7.429  1.00 59.99           H  
ATOM   2116  HA  LYS A 168       8.892  23.534   6.458  1.00 60.86           H  
ATOM   2117  HB2 LYS A 168      11.784  24.370   5.904  1.00 62.17           H  
ATOM   2118  HB3 LYS A 168      11.038  22.888   5.322  1.00 62.17           H  
ATOM   2119  HG2 LYS A 168       9.246  24.337   4.195  1.00 61.84           H  
ATOM   2120  HG3 LYS A 168      10.213  25.749   4.635  1.00 61.84           H  
ATOM   2121  HD2 LYS A 168      12.173  24.760   3.388  1.00 62.84           H  
ATOM   2122  HD3 LYS A 168      11.194  23.355   2.988  1.00 62.84           H  
ATOM   2123  HE2 LYS A 168      11.227  24.807   1.060  1.00 63.48           H  
ATOM   2124  HE3 LYS A 168       9.576  24.889   1.725  1.00 63.48           H  
ATOM   2125  HZ1 LYS A 168      10.049  27.103   2.587  1.00 63.58           H  
ATOM   2126  HZ2 LYS A 168      11.688  26.860   2.418  1.00 63.58           H  
ATOM   2127  HZ3 LYS A 168      10.809  26.999   1.073  1.00 63.58           H  
ATOM   2128  N   LYS A 169       9.816  21.705   7.854  1.00 72.80           N  
ATOM   2129  CA  LYS A 169      10.185  20.665   8.822  1.00 73.77           C  
ATOM   2130  C   LYS A 169      11.596  20.111   8.521  1.00 72.01           C  
ATOM   2131  O   LYS A 169      12.273  19.530   9.365  1.00 71.65           O  
ATOM   2132  CB  LYS A 169       9.128  19.551   8.780  1.00 76.95           C  
ATOM   2133  CG  LYS A 169       9.224  18.566   9.952  1.00 78.29           C  
ATOM   2134  CD  LYS A 169       9.340  17.104   9.518  1.00 80.49           C  
ATOM   2135  CE  LYS A 169      10.665  16.830   8.830  1.00 81.21           C  
ATOM   2136  NZ  LYS A 169      10.701  15.434   8.355  1.00 81.44           N1+
ATOM   2137  H   LYS A 169       9.082  21.503   7.184  1.00 72.80           H  
ATOM   2138  HA  LYS A 169      10.218  21.136   9.811  1.00 73.77           H  
ATOM   2139  HB2 LYS A 169       8.133  20.014   8.818  1.00 76.95           H  
ATOM   2140  HB3 LYS A 169       9.170  19.032   7.815  1.00 76.95           H  
ATOM   2141  HG2 LYS A 169      10.060  18.813  10.613  1.00 78.29           H  
ATOM   2142  HG3 LYS A 169       8.311  18.663  10.553  1.00 78.29           H  
ATOM   2143  HD2 LYS A 169       9.248  16.462  10.403  1.00 80.49           H  
ATOM   2144  HD3 LYS A 169       8.503  16.852   8.855  1.00 80.49           H  
ATOM   2145  HE2 LYS A 169      10.795  17.449   7.941  1.00 81.21           H  
ATOM   2146  HE3 LYS A 169      11.520  16.961   9.499  1.00 81.21           H  
ATOM   2147  HZ1 LYS A 169      10.924  14.767   9.101  1.00 81.44           H  
ATOM   2148  HZ2 LYS A 169       9.838  15.140   7.886  1.00 81.44           H  
ATOM   2149  HZ3 LYS A 169      11.456  15.349   7.616  1.00 81.44           H  
ATOM   2150  N   GLN A 170      11.985  20.204   7.202  1.00 61.19           N  
ATOM   2151  CA  GLN A 170      13.343  19.939   6.740  1.00 60.56           C  
ATOM   2152  C   GLN A 170      13.775  21.275   6.116  1.00 58.68           C  
ATOM   2153  O   GLN A 170      13.411  21.634   4.998  1.00 56.80           O  
ATOM   2154  CB  GLN A 170      13.387  18.762   5.759  1.00 62.25           C  
ATOM   2155  CG  GLN A 170      13.837  17.481   6.471  1.00 64.76           C  
ATOM   2156  CD  GLN A 170      13.167  16.243   5.929  1.00 66.55           C  
ATOM   2157  OE1 GLN A 170      12.318  15.627   6.575  1.00 66.76           O  
ATOM   2158  NE2 GLN A 170      13.568  15.841   4.692  1.00 67.01           N  
ATOM   2159  H   GLN A 170      11.306  20.536   6.524  1.00 61.19           H  
ATOM   2160  HA  GLN A 170      13.992  19.739   7.601  1.00 60.56           H  
ATOM   2161  HB2 GLN A 170      12.407  18.620   5.286  1.00 62.25           H  
ATOM   2162  HB3 GLN A 170      14.097  18.966   4.948  1.00 62.25           H  
ATOM   2163  HG2 GLN A 170      14.924  17.365   6.390  1.00 64.76           H  
ATOM   2164  HG3 GLN A 170      13.601  17.519   7.542  1.00 64.76           H  
ATOM   2165 HE21 GLN A 170      14.271  16.332   4.152  1.00 67.01           H  
ATOM   2166 HE22 GLN A 170      13.159  15.010   4.279  1.00 67.01           H  
ATOM   2167  N   LEU A 171      14.486  22.070   7.003  1.00 51.37           N  
ATOM   2168  CA  LEU A 171      14.902  23.438   6.704  1.00 51.08           C  
ATOM   2169  C   LEU A 171      15.981  23.458   5.604  1.00 50.98           C  
ATOM   2170  O   LEU A 171      16.703  22.482   5.384  1.00 52.04           O  
ATOM   2171  CB  LEU A 171      15.516  24.119   7.951  1.00 50.02           C  
ATOM   2172  CG  LEU A 171      14.520  24.572   9.035  1.00 48.89           C  
ATOM   2173  CD1 LEU A 171      15.299  25.127  10.234  1.00 48.88           C  
ATOM   2174  CD2 LEU A 171      13.553  25.651   8.545  1.00 48.62           C  
ATOM   2175  H   LEU A 171      14.701  21.708   7.925  1.00 51.37           H  
ATOM   2176  HA  LEU A 171      14.021  23.965   6.334  1.00 51.08           H  
ATOM   2177  HB2 LEU A 171      16.237  23.424   8.405  1.00 50.02           H  
ATOM   2178  HB3 LEU A 171      16.113  24.990   7.654  1.00 50.02           H  
ATOM   2179  HG  LEU A 171      13.942  23.704   9.372  1.00 48.89           H  
ATOM   2180 HD11 LEU A 171      14.616  25.416  11.039  1.00 48.88           H  
ATOM   2181 HD12 LEU A 171      15.995  24.381  10.630  1.00 48.88           H  
ATOM   2182 HD13 LEU A 171      15.880  26.013   9.955  1.00 48.88           H  
ATOM   2183 HD21 LEU A 171      12.864  25.943   9.346  1.00 48.62           H  
ATOM   2184 HD22 LEU A 171      14.089  26.550   8.223  1.00 48.62           H  
ATOM   2185 HD23 LEU A 171      12.945  25.302   7.709  1.00 48.62           H  
ATOM   2186  N   PRO A 172      16.141  24.662   4.933  1.00 46.28           N  
ATOM   2187  CA  PRO A 172      17.219  24.852   3.967  1.00 46.85           C  
ATOM   2188  C   PRO A 172      18.632  24.908   4.602  1.00 46.31           C  
ATOM   2189  O   PRO A 172      18.841  24.930   5.819  1.00 45.49           O  
ATOM   2190  CB  PRO A 172      16.863  26.162   3.256  1.00 46.55           C  
ATOM   2191  CG  PRO A 172      16.053  26.925   4.296  1.00 46.42           C  
ATOM   2192  CD  PRO A 172      15.274  25.833   5.003  1.00 45.24           C  
ATOM   2193  HA  PRO A 172      17.213  24.011   3.262  1.00 46.85           H  
ATOM   2194  HB2 PRO A 172      17.727  26.736   2.913  1.00 46.55           H  
ATOM   2195  HB3 PRO A 172      16.227  25.949   2.388  1.00 46.55           H  
ATOM   2196  HG2 PRO A 172      16.721  27.410   5.012  1.00 46.42           H  
ATOM   2197  HG3 PRO A 172      15.410  27.693   3.859  1.00 46.42           H  
ATOM   2198  HD2 PRO A 172      15.027  26.105   6.029  1.00 45.24           H  
ATOM   2199  HD3 PRO A 172      14.349  25.592   4.468  1.00 45.24           H  
ATOM   2200  N   ASP A 173      19.632  24.900   3.644  1.00 49.74           N  
ATOM   2201  CA  ASP A 173      21.041  24.674   3.920  1.00 50.60           C  
ATOM   2202  C   ASP A 173      21.739  26.021   4.221  1.00 49.63           C  
ATOM   2203  O   ASP A 173      21.467  27.074   3.642  1.00 49.91           O  
ATOM   2204  CB  ASP A 173      21.647  23.941   2.724  1.00 53.24           C  
ATOM   2205  CG  ASP A 173      23.136  24.120   2.865  1.00 55.92           C  
ATOM   2206  OD1 ASP A 173      23.619  25.030   2.121  1.00 56.42           O  
ATOM   2207  OD2 ASP A 173      23.667  23.491   3.821  1.00 57.32           O1-
ATOM   2208  H   ASP A 173      19.389  25.076   2.673  1.00 49.74           H  
ATOM   2209  HA  ASP A 173      21.104  24.045   4.818  1.00 50.60           H  
ATOM   2210  HB2 ASP A 173      21.373  22.880   2.727  1.00 53.24           H  
ATOM   2211  HB3 ASP A 173      21.309  24.365   1.771  1.00 53.24           H  
ATOM   2212  N   SER A 174      22.793  25.874   5.107  1.00 40.89           N  
ATOM   2213  CA  SER A 174      23.550  26.982   5.646  1.00 40.71           C  
ATOM   2214  C   SER A 174      24.732  27.435   4.773  1.00 41.50           C  
ATOM   2215  O   SER A 174      25.516  28.292   5.183  1.00 40.09           O  
ATOM   2216  CB  SER A 174      23.993  26.672   7.075  1.00 38.21           C  
ATOM   2217  OG  SER A 174      24.819  25.498   7.130  1.00 41.05           O  
ATOM   2218  H   SER A 174      23.109  24.930   5.358  1.00 40.89           H  
ATOM   2219  HA  SER A 174      22.874  27.848   5.679  1.00 40.71           H  
ATOM   2220  HB2 SER A 174      24.548  27.507   7.510  1.00 38.21           H  
ATOM   2221  HB3 SER A 174      23.112  26.485   7.700  1.00 38.21           H  
ATOM   2222  HG  SER A 174      24.894  25.298   8.129  1.00 41.05           H  
ATOM   2223  N   ASN A 175      24.797  26.938   3.494  1.00 47.25           N  
ATOM   2224  CA  ASN A 175      25.639  27.503   2.448  1.00 47.85           C  
ATOM   2225  C   ASN A 175      24.756  27.975   1.274  1.00 48.44           C  
ATOM   2226  O   ASN A 175      25.021  29.037   0.696  1.00 49.69           O  
ATOM   2227  CB  ASN A 175      26.711  26.530   1.986  1.00 49.05           C  
ATOM   2228  CG  ASN A 175      27.718  27.290   1.156  1.00 50.79           C  
ATOM   2229  OD1 ASN A 175      28.310  28.298   1.538  1.00 51.64           O  
ATOM   2230  ND2 ASN A 175      27.896  26.798  -0.101  1.00 50.15           N  
ATOM   2231  H   ASN A 175      24.217  26.130   3.219  1.00 47.25           H  
ATOM   2232  HA  ASN A 175      26.107  28.406   2.856  1.00 47.85           H  
ATOM   2233  HB2 ASN A 175      27.247  26.097   2.837  1.00 49.05           H  
ATOM   2234  HB3 ASN A 175      26.279  25.701   1.415  1.00 49.05           H  
ATOM   2235 HD21 ASN A 175      28.487  27.344  -0.779  1.00 50.15           H  
ATOM   2236 HD22 ASN A 175      27.474  25.953  -0.463  1.00 50.15           H  
ATOM   2237  N   GLU A 176      23.699  27.168   0.880  1.00 50.14           N  
ATOM   2238  CA  GLU A 176      22.792  27.621  -0.178  1.00 49.83           C  
ATOM   2239  C   GLU A 176      22.188  28.988   0.228  1.00 48.00           C  
ATOM   2240  O   GLU A 176      22.049  29.889  -0.604  1.00 48.11           O  
ATOM   2241  CB  GLU A 176      21.675  26.618  -0.523  1.00 50.86           C  
ATOM   2242  CG  GLU A 176      21.181  26.782  -1.978  1.00 53.58           C  
ATOM   2243  CD  GLU A 176      19.807  26.195  -2.356  1.00 54.91           C  
ATOM   2244  OE1 GLU A 176      19.077  25.862  -1.381  1.00 55.85           O  
ATOM   2245  OE2 GLU A 176      19.545  26.169  -3.597  1.00 55.64           O1-
ATOM   2246  H   GLU A 176      23.591  26.221   1.330  1.00 50.14           H  
ATOM   2247  HA  GLU A 176      23.425  27.792  -1.058  1.00 49.83           H  
ATOM   2248  HB2 GLU A 176      22.043  25.591  -0.408  1.00 50.86           H  
ATOM   2249  HB3 GLU A 176      20.844  26.731   0.184  1.00 50.86           H  
ATOM   2250  HG2 GLU A 176      21.120  27.849  -2.217  1.00 53.58           H  
ATOM   2251  HG3 GLU A 176      21.932  26.353  -2.653  1.00 53.58           H  
ATOM   2252  N   ILE A 177      21.817  29.151   1.555  1.00 42.04           N  
ATOM   2253  CA  ILE A 177      21.314  30.448   2.035  1.00 40.84           C  
ATOM   2254  C   ILE A 177      22.382  31.544   1.812  1.00 40.80           C  
ATOM   2255  O   ILE A 177      22.082  32.663   1.384  1.00 41.25           O  
ATOM   2256  CB  ILE A 177      20.926  30.384   3.539  1.00 39.89           C  
ATOM   2257  CG1 ILE A 177      19.612  29.596   3.726  1.00 40.40           C  
ATOM   2258  CG2 ILE A 177      20.773  31.779   4.166  1.00 39.01           C  
ATOM   2259  CD1 ILE A 177      19.385  29.183   5.175  1.00 39.56           C  
ATOM   2260  H   ILE A 177      21.877  28.347   2.194  1.00 42.04           H  
ATOM   2261  HA  ILE A 177      20.445  30.711   1.419  1.00 40.84           H  
ATOM   2262  HB  ILE A 177      21.729  29.866   4.082  1.00 39.89           H  
ATOM   2263 HG12 ILE A 177      18.760  30.198   3.385  1.00 40.40           H  
ATOM   2264 HG13 ILE A 177      19.612  28.693   3.107  1.00 40.40           H  
ATOM   2265 HG21 ILE A 177      20.476  31.721   5.216  1.00 39.01           H  
ATOM   2266 HG22 ILE A 177      21.713  32.341   4.151  1.00 39.01           H  
ATOM   2267 HG23 ILE A 177      20.014  32.359   3.635  1.00 39.01           H  
ATOM   2268 HD11 ILE A 177      18.478  28.584   5.250  1.00 39.56           H  
ATOM   2269 HD12 ILE A 177      20.218  28.584   5.554  1.00 39.56           H  
ATOM   2270 HD13 ILE A 177      19.259  30.045   5.834  1.00 39.56           H  
ATOM   2271  N   VAL A 178      23.664  31.218   2.219  1.00 40.41           N  
ATOM   2272  CA  VAL A 178      24.742  32.203   2.260  1.00 40.98           C  
ATOM   2273  C   VAL A 178      25.103  32.563   0.809  1.00 41.02           C  
ATOM   2274  O   VAL A 178      25.308  33.733   0.472  1.00 41.46           O  
ATOM   2275  CB  VAL A 178      25.946  31.691   3.073  1.00 40.49           C  
ATOM   2276  CG1 VAL A 178      27.125  32.665   3.049  1.00 40.66           C  
ATOM   2277  CG2 VAL A 178      25.547  31.448   4.534  1.00 38.66           C  
ATOM   2278  H   VAL A 178      23.858  30.256   2.483  1.00 40.41           H  
ATOM   2279  HA  VAL A 178      24.331  33.108   2.722  1.00 40.98           H  
ATOM   2280  HB  VAL A 178      26.292  30.741   2.650  1.00 40.49           H  
ATOM   2281 HG11 VAL A 178      27.943  32.301   3.679  1.00 40.66           H  
ATOM   2282 HG12 VAL A 178      27.521  32.778   2.039  1.00 40.66           H  
ATOM   2283 HG13 VAL A 178      26.835  33.654   3.417  1.00 40.66           H  
ATOM   2284 HG21 VAL A 178      26.395  31.051   5.100  1.00 38.66           H  
ATOM   2285 HG22 VAL A 178      25.225  32.375   5.019  1.00 38.66           H  
ATOM   2286 HG23 VAL A 178      24.728  30.729   4.613  1.00 38.66           H  
ATOM   2287  N   GLU A 179      25.213  31.528  -0.090  1.00 43.11           N  
ATOM   2288  CA  GLU A 179      25.548  31.775  -1.484  1.00 45.78           C  
ATOM   2289  C   GLU A 179      24.418  32.491  -2.217  1.00 45.76           C  
ATOM   2290  O   GLU A 179      24.668  33.310  -3.115  1.00 45.39           O  
ATOM   2291  CB  GLU A 179      25.942  30.501  -2.234  1.00 46.39           C  
ATOM   2292  CG  GLU A 179      27.323  30.045  -1.789  1.00 48.00           C  
ATOM   2293  CD  GLU A 179      27.925  28.857  -2.518  1.00 49.82           C  
ATOM   2294  OE1 GLU A 179      27.497  28.601  -3.673  1.00 49.85           O  
ATOM   2295  OE2 GLU A 179      28.821  28.258  -1.843  1.00 50.40           O1-
ATOM   2296  H   GLU A 179      25.061  30.556   0.226  1.00 43.11           H  
ATOM   2297  HA  GLU A 179      26.388  32.476  -1.489  1.00 45.78           H  
ATOM   2298  HB2 GLU A 179      25.208  29.704  -2.068  1.00 46.39           H  
ATOM   2299  HB3 GLU A 179      25.951  30.695  -3.314  1.00 46.39           H  
ATOM   2300  HG2 GLU A 179      28.032  30.864  -1.927  1.00 48.00           H  
ATOM   2301  HG3 GLU A 179      27.306  29.821  -0.716  1.00 48.00           H  
ATOM   2302  N   LYS A 180      23.129  32.099  -1.902  1.00 50.78           N  
ATOM   2303  CA  LYS A 180      21.996  32.717  -2.564  1.00 52.11           C  
ATOM   2304  C   LYS A 180      21.863  34.166  -2.104  1.00 51.02           C  
ATOM   2305  O   LYS A 180      21.724  35.062  -2.943  1.00 52.38           O  
ATOM   2306  CB  LYS A 180      20.663  31.996  -2.340  1.00 53.32           C  
ATOM   2307  CG  LYS A 180      20.513  30.793  -3.274  1.00 54.62           C  
ATOM   2308  CD  LYS A 180      19.185  30.065  -3.033  1.00 56.71           C  
ATOM   2309  CE  LYS A 180      18.823  29.087  -4.145  1.00 58.52           C  
ATOM   2310  NZ  LYS A 180      18.616  29.811  -5.416  1.00 59.41           N1+
ATOM   2311  H   LYS A 180      22.959  31.351  -1.216  1.00 50.78           H  
ATOM   2312  HA  LYS A 180      22.222  32.752  -3.638  1.00 52.11           H  
ATOM   2313  HB2 LYS A 180      20.548  31.697  -1.292  1.00 53.32           H  
ATOM   2314  HB3 LYS A 180      19.836  32.690  -2.545  1.00 53.32           H  
ATOM   2315  HG2 LYS A 180      20.576  31.151  -4.308  1.00 54.62           H  
ATOM   2316  HG3 LYS A 180      21.344  30.093  -3.139  1.00 54.62           H  
ATOM   2317  HD2 LYS A 180      19.253  29.518  -2.086  1.00 56.71           H  
ATOM   2318  HD3 LYS A 180      18.372  30.791  -2.913  1.00 56.71           H  
ATOM   2319  HE2 LYS A 180      19.633  28.387  -4.340  1.00 58.52           H  
ATOM   2320  HE3 LYS A 180      17.893  28.559  -3.919  1.00 58.52           H  
ATOM   2321  HZ1 LYS A 180      18.356  30.866  -5.286  1.00 59.41           H  
ATOM   2322  HZ2 LYS A 180      19.472  29.873  -5.977  1.00 59.41           H  
ATOM   2323  HZ3 LYS A 180      17.875  29.407  -5.993  1.00 59.41           H  
ATOM   2324  N   LEU A 181      21.771  34.400  -0.747  1.00 45.12           N  
ATOM   2325  CA  LEU A 181      21.348  35.707  -0.270  1.00 43.57           C  
ATOM   2326  C   LEU A 181      22.548  36.645  -0.061  1.00 42.51           C  
ATOM   2327  O   LEU A 181      22.451  37.868  -0.196  1.00 41.22           O  
ATOM   2328  CB  LEU A 181      20.532  35.611   1.025  1.00 42.29           C  
ATOM   2329  CG  LEU A 181      19.275  34.720   0.951  1.00 42.85           C  
ATOM   2330  CD1 LEU A 181      18.581  34.717   2.314  1.00 43.75           C  
ATOM   2331  CD2 LEU A 181      18.286  35.159  -0.128  1.00 43.05           C  
ATOM   2332  H   LEU A 181      21.983  33.656  -0.067  1.00 45.12           H  
ATOM   2333  HA  LEU A 181      20.736  36.175  -1.048  1.00 43.57           H  
ATOM   2334  HB2 LEU A 181      21.175  35.229   1.827  1.00 42.29           H  
ATOM   2335  HB3 LEU A 181      20.241  36.624   1.335  1.00 42.29           H  
ATOM   2336  HG  LEU A 181      19.580  33.689   0.732  1.00 42.85           H  
ATOM   2337 HD11 LEU A 181      17.749  34.006   2.326  1.00 43.75           H  
ATOM   2338 HD12 LEU A 181      19.278  34.428   3.105  1.00 43.75           H  
ATOM   2339 HD13 LEU A 181      18.191  35.710   2.563  1.00 43.75           H  
ATOM   2340 HD21 LEU A 181      17.394  34.524  -0.115  1.00 43.05           H  
ATOM   2341 HD22 LEU A 181      17.962  36.193   0.029  1.00 43.05           H  
ATOM   2342 HD23 LEU A 181      18.721  35.081  -1.129  1.00 43.05           H  
ATOM   2343  N   LEU A 182      23.679  36.066   0.479  1.00 43.25           N  
ATOM   2344  CA  LEU A 182      24.670  36.873   1.171  1.00 42.31           C  
ATOM   2345  C   LEU A 182      25.964  37.053   0.367  1.00 43.56           C  
ATOM   2346  O   LEU A 182      26.543  38.145   0.379  1.00 42.78           O  
ATOM   2347  CB  LEU A 182      24.965  36.315   2.568  1.00 41.21           C  
ATOM   2348  CG  LEU A 182      23.730  36.125   3.474  1.00 41.37           C  
ATOM   2349  CD1 LEU A 182      24.175  35.674   4.867  1.00 39.81           C  
ATOM   2350  CD2 LEU A 182      22.875  37.386   3.593  1.00 40.88           C  
ATOM   2351  H   LEU A 182      23.835  35.058   0.407  1.00 43.25           H  
ATOM   2352  HA  LEU A 182      24.272  37.887   1.294  1.00 42.31           H  
ATOM   2353  HB2 LEU A 182      25.490  35.358   2.482  1.00 41.21           H  
ATOM   2354  HB3 LEU A 182      25.665  36.990   3.065  1.00 41.21           H  
ATOM   2355  HG  LEU A 182      23.108  35.325   3.058  1.00 41.37           H  
ATOM   2356 HD11 LEU A 182      23.309  35.475   5.506  1.00 39.81           H  
ATOM   2357 HD12 LEU A 182      24.764  34.754   4.807  1.00 39.81           H  
ATOM   2358 HD13 LEU A 182      24.789  36.439   5.355  1.00 39.81           H  
ATOM   2359 HD21 LEU A 182      22.073  37.246   4.326  1.00 40.88           H  
ATOM   2360 HD22 LEU A 182      23.480  38.244   3.903  1.00 40.88           H  
ATOM   2361 HD23 LEU A 182      22.394  37.642   2.646  1.00 40.88           H  
ATOM   2362  N   LEU A 183      26.517  35.933  -0.231  1.00 47.83           N  
ATOM   2363  CA  LEU A 183      27.822  36.035  -0.869  1.00 48.92           C  
ATOM   2364  C   LEU A 183      27.870  37.082  -2.006  1.00 49.38           C  
ATOM   2365  O   LEU A 183      26.992  37.253  -2.852  1.00 50.74           O  
ATOM   2366  CB  LEU A 183      28.385  34.746  -1.476  1.00 50.44           C  
ATOM   2367  CG  LEU A 183      28.984  33.699  -0.522  1.00 51.69           C  
ATOM   2368  CD1 LEU A 183      29.919  32.795  -1.335  1.00 53.11           C  
ATOM   2369  CD2 LEU A 183      29.758  34.272   0.664  1.00 51.47           C  
ATOM   2370  H   LEU A 183      26.018  35.031  -0.171  1.00 47.83           H  
ATOM   2371  HA  LEU A 183      28.487  36.391  -0.081  1.00 48.92           H  
ATOM   2372  HB2 LEU A 183      27.614  34.269  -2.094  1.00 50.44           H  
ATOM   2373  HB3 LEU A 183      29.179  35.023  -2.186  1.00 50.44           H  
ATOM   2374  HG  LEU A 183      28.168  33.085  -0.130  1.00 51.69           H  
ATOM   2375 HD11 LEU A 183      30.173  31.897  -0.772  1.00 53.11           H  
ATOM   2376 HD12 LEU A 183      29.456  32.484  -2.276  1.00 53.11           H  
ATOM   2377 HD13 LEU A 183      30.854  33.311  -1.585  1.00 53.11           H  
ATOM   2378 HD21 LEU A 183      30.231  33.471   1.241  1.00 51.47           H  
ATOM   2379 HD22 LEU A 183      30.549  34.952   0.333  1.00 51.47           H  
ATOM   2380 HD23 LEU A 183      29.096  34.810   1.349  1.00 51.47           H  
ATOM   2381  N   ARG A 184      29.078  37.765  -1.968  1.00 38.75           N  
ATOM   2382  CA  ARG A 184      29.370  38.956  -2.735  1.00 39.71           C  
ATOM   2383  C   ARG A 184      29.434  38.674  -4.231  1.00 39.22           C  
ATOM   2384  O   ARG A 184      30.254  37.917  -4.744  1.00 40.01           O  
ATOM   2385  CB  ARG A 184      30.675  39.606  -2.258  1.00 38.87           C  
ATOM   2386  CG  ARG A 184      30.977  40.916  -2.981  1.00 38.26           C  
ATOM   2387  CD  ARG A 184      31.975  41.767  -2.208  1.00 37.97           C  
ATOM   2388  NE  ARG A 184      31.315  42.470  -1.097  1.00 37.03           N  
ATOM   2389  CZ  ARG A 184      31.983  42.887   0.004  1.00 36.61           C  
ATOM   2390  NH1 ARG A 184      33.323  42.892   0.086  1.00 37.03           N  
ATOM   2391  NH2 ARG A 184      31.314  43.310   1.091  1.00 35.82           N1+
ATOM   2392  H   ARG A 184      29.803  37.459  -1.306  1.00 38.75           H  
ATOM   2393  HA  ARG A 184      28.557  39.642  -2.529  1.00 39.71           H  
ATOM   2394  HB2 ARG A 184      30.592  39.811  -1.188  1.00 38.87           H  
ATOM   2395  HB3 ARG A 184      31.519  38.916  -2.380  1.00 38.87           H  
ATOM   2396  HG2 ARG A 184      31.384  40.696  -3.974  1.00 38.26           H  
ATOM   2397  HG3 ARG A 184      30.047  41.474  -3.111  1.00 38.26           H  
ATOM   2398  HD2 ARG A 184      32.778  41.133  -1.818  1.00 37.97           H  
ATOM   2399  HD3 ARG A 184      32.400  42.525  -2.869  1.00 37.97           H  
ATOM   2400  HE  ARG A 184      30.334  42.799  -1.151  1.00 37.03           H  
ATOM   2401 HH11 ARG A 184      33.765  43.105   0.989  1.00 37.03           H  
ATOM   2402 HH12 ARG A 184      33.991  42.827  -0.758  1.00 37.03           H  
ATOM   2403 HH21 ARG A 184      31.853  43.661   1.882  1.00 35.82           H  
ATOM   2404 HH22 ARG A 184      30.322  43.059   1.220  1.00 35.82           H  
ATOM   2405  N   ARG A 185      28.457  39.369  -4.932  1.00 49.70           N  
ATOM   2406  CA  ARG A 185      28.446  39.388  -6.387  1.00 52.66           C  
ATOM   2407  C   ARG A 185      29.235  40.605  -6.926  1.00 52.97           C  
ATOM   2408  O   ARG A 185      29.666  40.642  -8.079  1.00 54.15           O  
ATOM   2409  CB  ARG A 185      27.009  39.376  -6.918  1.00 53.22           C  
ATOM   2410  CG  ARG A 185      26.150  38.187  -6.446  1.00 53.97           C  
ATOM   2411  CD  ARG A 185      26.757  36.818  -6.732  1.00 55.08           C  
ATOM   2412  NE  ARG A 185      25.756  35.734  -6.653  1.00 53.88           N  
ATOM   2413  CZ  ARG A 185      25.425  35.040  -5.531  1.00 52.15           C  
ATOM   2414  NH1 ARG A 185      25.842  35.367  -4.292  1.00 52.26           N  
ATOM   2415  NH2 ARG A 185      24.611  33.964  -5.619  1.00 51.58           N1+
ATOM   2416  H   ARG A 185      27.721  39.873  -4.418  1.00 49.70           H  
ATOM   2417  HA  ARG A 185      28.981  38.503  -6.753  1.00 52.66           H  
ATOM   2418  HB2 ARG A 185      26.500  40.303  -6.624  1.00 53.22           H  
ATOM   2419  HB3 ARG A 185      27.034  39.380  -8.016  1.00 53.22           H  
ATOM   2420  HG2 ARG A 185      25.950  38.271  -5.373  1.00 53.97           H  
ATOM   2421  HG3 ARG A 185      25.173  38.258  -6.942  1.00 53.97           H  
ATOM   2422  HD2 ARG A 185      27.161  36.788  -7.750  1.00 55.08           H  
ATOM   2423  HD3 ARG A 185      27.585  36.583  -6.055  1.00 55.08           H  
ATOM   2424  HE  ARG A 185      25.356  35.400  -7.523  1.00 53.88           H  
ATOM   2425 HH11 ARG A 185      25.525  34.777  -3.516  1.00 52.26           H  
ATOM   2426 HH12 ARG A 185      26.367  36.214  -4.036  1.00 52.26           H  
ATOM   2427 HH21 ARG A 185      24.430  33.455  -4.740  1.00 51.58           H  
ATOM   2428 HH22 ARG A 185      24.223  33.611  -6.480  1.00 51.58           H  
ATOM   2429  N   LYS A 186      29.311  41.687  -6.073  1.00 55.35           N  
ATOM   2430  CA  LYS A 186      30.058  42.894  -6.402  1.00 55.71           C  
ATOM   2431  C   LYS A 186      30.326  43.594  -5.066  1.00 54.62           C  
ATOM   2432  O   LYS A 186      29.502  43.600  -4.151  1.00 52.20           O  
ATOM   2433  CB  LYS A 186      29.237  43.835  -7.304  1.00 57.89           C  
ATOM   2434  CG  LYS A 186      30.050  45.041  -7.789  1.00 59.53           C  
ATOM   2435  CD  LYS A 186      29.174  46.150  -8.371  1.00 60.77           C  
ATOM   2436  CE  LYS A 186      29.935  47.467  -8.480  1.00 62.05           C  
ATOM   2437  NZ  LYS A 186      29.981  48.161  -7.170  1.00 61.67           N1+
ATOM   2438  H   LYS A 186      28.834  41.651  -5.173  1.00 55.35           H  
ATOM   2439  HA  LYS A 186      30.998  42.606  -6.884  1.00 55.71           H  
ATOM   2440  HB2 LYS A 186      28.857  43.290  -8.177  1.00 57.89           H  
ATOM   2441  HB3 LYS A 186      28.355  44.183  -6.751  1.00 57.89           H  
ATOM   2442  HG2 LYS A 186      30.632  45.462  -6.972  1.00 59.53           H  
ATOM   2443  HG3 LYS A 186      30.777  44.711  -8.541  1.00 59.53           H  
ATOM   2444  HD2 LYS A 186      28.842  45.841  -9.369  1.00 60.77           H  
ATOM   2445  HD3 LYS A 186      28.271  46.292  -7.764  1.00 60.77           H  
ATOM   2446  HE2 LYS A 186      30.968  47.329  -8.812  1.00 62.05           H  
ATOM   2447  HE3 LYS A 186      29.425  48.152  -9.163  1.00 62.05           H  
ATOM   2448  HZ1 LYS A 186      29.041  48.391  -6.831  1.00 61.67           H  
ATOM   2449  HZ2 LYS A 186      30.421  47.618  -6.374  1.00 61.67           H  
ATOM   2450  HZ3 LYS A 186      30.514  49.036  -7.222  1.00 61.67           H  
ATOM   2451  N   PHE A 187      31.511  44.305  -5.009  1.00 48.60           N  
ATOM   2452  CA  PHE A 187      31.735  45.248  -3.916  1.00 45.97           C  
ATOM   2453  C   PHE A 187      30.744  46.415  -4.111  1.00 44.81           C  
ATOM   2454  O   PHE A 187      30.781  47.172  -5.089  1.00 46.52           O  
ATOM   2455  CB  PHE A 187      33.168  45.795  -3.893  1.00 45.67           C  
ATOM   2456  CG  PHE A 187      33.412  46.726  -2.725  1.00 45.18           C  
ATOM   2457  CD1 PHE A 187      33.312  46.255  -1.410  1.00 45.66           C  
ATOM   2458  CD2 PHE A 187      33.702  48.079  -2.940  1.00 44.62           C  
ATOM   2459  CE1 PHE A 187      33.439  47.127  -0.330  1.00 44.92           C  
ATOM   2460  CE2 PHE A 187      33.849  48.948  -1.858  1.00 45.10           C  
ATOM   2461  CZ  PHE A 187      33.696  48.475  -0.556  1.00 44.87           C  
ATOM   2462  H   PHE A 187      32.238  44.165  -5.705  1.00 48.60           H  
ATOM   2463  HA  PHE A 187      31.508  44.727  -2.980  1.00 45.97           H  
ATOM   2464  HB2 PHE A 187      33.882  44.970  -3.831  1.00 45.67           H  
ATOM   2465  HB3 PHE A 187      33.391  46.310  -4.836  1.00 45.67           H  
ATOM   2466  HD1 PHE A 187      33.124  45.202  -1.224  1.00 45.66           H  
ATOM   2467  HD2 PHE A 187      33.797  48.466  -3.951  1.00 44.62           H  
ATOM   2468  HE1 PHE A 187      33.337  46.753   0.685  1.00 44.92           H  
ATOM   2469  HE2 PHE A 187      34.070  49.999  -2.031  1.00 45.10           H  
ATOM   2470  HZ  PHE A 187      33.780  49.154   0.288  1.00 44.87           H  
ATOM   2471  N   ILE A 188      29.766  46.480  -3.136  1.00 40.52           N  
ATOM   2472  CA  ILE A 188      28.791  47.566  -3.030  1.00 39.26           C  
ATOM   2473  C   ILE A 188      29.110  48.272  -1.686  1.00 39.93           C  
ATOM   2474  O   ILE A 188      28.913  47.684  -0.612  1.00 38.44           O  
ATOM   2475  CB  ILE A 188      27.340  47.017  -3.054  1.00 39.05           C  
ATOM   2476  CG1 ILE A 188      27.046  46.318  -4.402  1.00 38.98           C  
ATOM   2477  CG2 ILE A 188      26.328  48.144  -2.801  1.00 38.30           C  
ATOM   2478  CD1 ILE A 188      25.727  45.557  -4.421  1.00 38.68           C  
ATOM   2479  H   ILE A 188      29.709  45.725  -2.447  1.00 40.52           H  
ATOM   2480  HA  ILE A 188      28.924  48.233  -3.883  1.00 39.26           H  
ATOM   2481  HB  ILE A 188      27.227  46.277  -2.252  1.00 39.05           H  
ATOM   2482 HG12 ILE A 188      27.052  47.053  -5.216  1.00 38.98           H  
ATOM   2483 HG13 ILE A 188      27.838  45.598  -4.629  1.00 38.98           H  
ATOM   2484 HG21 ILE A 188      25.303  47.762  -2.771  1.00 38.30           H  
ATOM   2485 HG22 ILE A 188      26.504  48.633  -1.839  1.00 38.30           H  
ATOM   2486 HG23 ILE A 188      26.385  48.908  -3.584  1.00 38.30           H  
ATOM   2487 HD11 ILE A 188      25.634  44.996  -5.356  1.00 38.68           H  
ATOM   2488 HD12 ILE A 188      25.674  44.843  -3.593  1.00 38.68           H  
ATOM   2489 HD13 ILE A 188      24.869  46.231  -4.356  1.00 38.68           H  
ATOM   2490  N   PRO A 189      29.639  49.549  -1.763  1.00 48.98           N  
ATOM   2491  CA  PRO A 189      30.026  50.315  -0.578  1.00 48.93           C  
ATOM   2492  C   PRO A 189      28.799  50.854   0.168  1.00 48.47           C  
ATOM   2493  O   PRO A 189      27.658  50.801  -0.291  1.00 47.98           O  
ATOM   2494  CB  PRO A 189      30.862  51.467  -1.130  1.00 48.97           C  
ATOM   2495  CG  PRO A 189      30.261  51.708  -2.506  1.00 48.93           C  
ATOM   2496  CD  PRO A 189      29.906  50.307  -2.975  1.00 48.41           C  
ATOM   2497  HA  PRO A 189      30.615  49.685   0.084  1.00 48.93           H  
ATOM   2498  HB2 PRO A 189      30.836  52.364  -0.511  1.00 48.97           H  
ATOM   2499  HB3 PRO A 189      31.904  51.153  -1.243  1.00 48.97           H  
ATOM   2500  HG2 PRO A 189      29.353  52.316  -2.414  1.00 48.93           H  
ATOM   2501  HG3 PRO A 189      30.945  52.220  -3.188  1.00 48.93           H  
ATOM   2502  HD2 PRO A 189      29.033  50.318  -3.633  1.00 48.41           H  
ATOM   2503  HD3 PRO A 189      30.746  49.832  -3.493  1.00 48.41           H  
ATOM   2504  N   ASP A 190      29.091  51.424   1.389  1.00 47.28           N  
ATOM   2505  CA  ASP A 190      28.038  52.018   2.204  1.00 46.73           C  
ATOM   2506  C   ASP A 190      27.766  53.497   1.813  1.00 46.62           C  
ATOM   2507  O   ASP A 190      28.660  54.348   1.894  1.00 47.54           O  
ATOM   2508  CB  ASP A 190      28.447  51.950   3.671  1.00 47.18           C  
ATOM   2509  CG  ASP A 190      27.399  52.619   4.536  1.00 47.26           C  
ATOM   2510  OD1 ASP A 190      26.225  52.684   4.072  1.00 46.73           O  
ATOM   2511  OD2 ASP A 190      27.844  53.124   5.616  1.00 46.62           O1-
ATOM   2512  H   ASP A 190      30.049  51.399   1.760  1.00 47.28           H  
ATOM   2513  HA  ASP A 190      27.146  51.404   2.059  1.00 46.73           H  
ATOM   2514  HB2 ASP A 190      28.561  50.910   3.993  1.00 47.18           H  
ATOM   2515  HB3 ASP A 190      29.414  52.446   3.822  1.00 47.18           H  
ATOM   2516  N   PRO A 191      26.468  53.853   1.470  1.00 42.61           N  
ATOM   2517  CA  PRO A 191      26.037  55.248   1.392  1.00 42.29           C  
ATOM   2518  C   PRO A 191      25.777  55.965   2.735  1.00 42.56           C  
ATOM   2519  O   PRO A 191      25.651  57.192   2.758  1.00 43.74           O  
ATOM   2520  CB  PRO A 191      24.733  55.188   0.591  1.00 41.97           C  
ATOM   2521  CG  PRO A 191      24.146  53.842   0.989  1.00 42.28           C  
ATOM   2522  CD  PRO A 191      25.375  52.955   1.105  1.00 41.24           C  
ATOM   2523  HA  PRO A 191      26.803  55.830   0.866  1.00 42.29           H  
ATOM   2524  HB2 PRO A 191      24.045  56.014   0.794  1.00 41.97           H  
ATOM   2525  HB3 PRO A 191      24.957  55.185  -0.483  1.00 41.97           H  
ATOM   2526  HG2 PRO A 191      23.646  53.921   1.961  1.00 42.28           H  
ATOM   2527  HG3 PRO A 191      23.421  53.460   0.265  1.00 42.28           H  
ATOM   2528  HD2 PRO A 191      25.225  52.160   1.836  1.00 41.24           H  
ATOM   2529  HD3 PRO A 191      25.628  52.502   0.141  1.00 41.24           H  
ATOM   2530  N   GLN A 192      25.676  55.188   3.873  1.00 47.91           N  
ATOM   2531  CA  GLN A 192      25.513  55.808   5.199  1.00 47.84           C  
ATOM   2532  C   GLN A 192      26.870  56.389   5.672  1.00 47.90           C  
ATOM   2533  O   GLN A 192      26.986  57.061   6.697  1.00 48.97           O  
ATOM   2534  CB  GLN A 192      24.947  54.815   6.224  1.00 45.92           C  
ATOM   2535  CG  GLN A 192      24.385  55.468   7.489  1.00 46.93           C  
ATOM   2536  CD  GLN A 192      23.835  54.432   8.459  1.00 47.55           C  
ATOM   2537  OE1 GLN A 192      23.101  53.505   8.109  1.00 47.72           O  
ATOM   2538  NE2 GLN A 192      24.181  54.659   9.771  1.00 48.32           N  
ATOM   2539  H   GLN A 192      25.737  54.146   3.828  1.00 47.91           H  
ATOM   2540  HA  GLN A 192      24.826  56.656   5.082  1.00 47.84           H  
ATOM   2541  HB2 GLN A 192      24.156  54.230   5.745  1.00 45.92           H  
ATOM   2542  HB3 GLN A 192      25.720  54.103   6.528  1.00 45.92           H  
ATOM   2543  HG2 GLN A 192      25.154  56.060   7.993  1.00 46.93           H  
ATOM   2544  HG3 GLN A 192      23.563  56.147   7.234  1.00 46.93           H  
ATOM   2545 HE21 GLN A 192      24.765  55.436  10.072  1.00 48.32           H  
ATOM   2546 HE22 GLN A 192      23.848  54.057  10.520  1.00 48.32           H  
ATOM   2547  N   GLY A 193      27.942  56.079   4.857  1.00 38.16           N  
ATOM   2548  CA  GLY A 193      29.257  56.675   4.944  1.00 38.62           C  
ATOM   2549  C   GLY A 193      30.287  55.903   5.756  1.00 37.53           C  
ATOM   2550  O   GLY A 193      31.361  56.423   6.075  1.00 38.09           O  
ATOM   2551  H   GLY A 193      27.775  55.386   4.132  1.00 38.16           H  
ATOM   2552  HA2 GLY A 193      29.630  56.762   3.920  1.00 38.62           H  
ATOM   2553  HA3 GLY A 193      29.165  57.676   5.377  1.00 38.62           H  
ATOM   2554  N   SER A 194      29.986  54.589   6.033  1.00 35.73           N  
ATOM   2555  CA  SER A 194      30.853  53.762   6.878  1.00 35.48           C  
ATOM   2556  C   SER A 194      32.262  53.501   6.308  1.00 37.39           C  
ATOM   2557  O   SER A 194      32.458  53.013   5.194  1.00 36.42           O  
ATOM   2558  CB  SER A 194      30.224  52.388   7.114  1.00 34.79           C  
ATOM   2559  OG  SER A 194      28.918  52.541   7.662  1.00 34.43           O  
ATOM   2560  H   SER A 194      29.086  54.184   5.701  1.00 35.73           H  
ATOM   2561  HA  SER A 194      30.925  54.294   7.834  1.00 35.48           H  
ATOM   2562  HB2 SER A 194      30.141  51.813   6.187  1.00 34.79           H  
ATOM   2563  HB3 SER A 194      30.825  51.793   7.805  1.00 34.79           H  
ATOM   2564  HG  SER A 194      28.352  52.803   6.863  1.00 34.43           H  
ATOM   2565  N   ASN A 195      33.276  53.831   7.195  1.00 36.64           N  
ATOM   2566  CA  ASN A 195      34.719  53.702   6.917  1.00 37.81           C  
ATOM   2567  C   ASN A 195      35.319  52.570   7.780  1.00 37.23           C  
ATOM   2568  O   ASN A 195      34.647  51.915   8.585  1.00 37.28           O  
ATOM   2569  CB  ASN A 195      35.411  55.058   7.078  1.00 38.44           C  
ATOM   2570  CG  ASN A 195      35.653  55.465   8.507  1.00 38.53           C  
ATOM   2571  OD1 ASN A 195      35.762  54.663   9.429  1.00 36.58           O  
ATOM   2572  ND2 ASN A 195      35.801  56.801   8.711  1.00 40.18           N  
ATOM   2573  H   ASN A 195      33.016  54.194   8.113  1.00 36.64           H  
ATOM   2574  HA  ASN A 195      34.821  53.382   5.875  1.00 37.81           H  
ATOM   2575  HB2 ASN A 195      36.393  55.041   6.593  1.00 38.44           H  
ATOM   2576  HB3 ASN A 195      34.817  55.840   6.598  1.00 38.44           H  
ATOM   2577 HD21 ASN A 195      36.043  57.144   9.649  1.00 40.18           H  
ATOM   2578 HD22 ASN A 195      35.648  57.528   8.012  1.00 40.18           H  
ATOM   2579  N   MET A 196      36.668  52.298   7.587  1.00 39.94           N  
ATOM   2580  CA  MET A 196      37.307  51.172   8.299  1.00 40.06           C  
ATOM   2581  C   MET A 196      37.549  51.474   9.801  1.00 40.64           C  
ATOM   2582  O   MET A 196      37.638  50.593  10.660  1.00 40.52           O  
ATOM   2583  CB  MET A 196      38.629  50.766   7.641  1.00 40.91           C  
ATOM   2584  CG  MET A 196      38.502  50.148   6.248  1.00 41.64           C  
ATOM   2585  SD  MET A 196      37.765  48.483   6.269  1.00 41.49           S  
ATOM   2586  CE  MET A 196      36.112  48.892   5.665  1.00 39.25           C  
ATOM   2587  H   MET A 196      37.224  52.855   6.934  1.00 39.94           H  
ATOM   2588  HA  MET A 196      36.601  50.340   8.280  1.00 40.06           H  
ATOM   2589  HB2 MET A 196      39.257  51.656   7.545  1.00 40.91           H  
ATOM   2590  HB3 MET A 196      39.183  50.080   8.294  1.00 40.91           H  
ATOM   2591  HG2 MET A 196      37.947  50.805   5.571  1.00 41.64           H  
ATOM   2592  HG3 MET A 196      39.507  50.037   5.828  1.00 41.64           H  
ATOM   2593  HE1 MET A 196      35.473  48.007   5.732  1.00 39.25           H  
ATOM   2594  HE2 MET A 196      35.660  49.689   6.258  1.00 39.25           H  
ATOM   2595  HE3 MET A 196      36.173  49.200   4.620  1.00 39.25           H  
ATOM   2596  N   MET A 197      37.723  52.817  10.071  1.00 38.10           N  
ATOM   2597  CA  MET A 197      37.955  53.342  11.409  1.00 37.54           C  
ATOM   2598  C   MET A 197      36.679  53.151  12.252  1.00 36.63           C  
ATOM   2599  O   MET A 197      36.743  53.046  13.479  1.00 36.28           O  
ATOM   2600  CB  MET A 197      38.378  54.817  11.368  1.00 38.46           C  
ATOM   2601  CG  MET A 197      39.885  55.007  11.546  1.00 40.44           C  
ATOM   2602  SD  MET A 197      40.506  54.538  13.189  1.00 38.93           S  
ATOM   2603  CE  MET A 197      39.686  55.802  14.188  1.00 36.62           C  
ATOM   2604  H   MET A 197      37.623  53.474   9.301  1.00 38.10           H  
ATOM   2605  HA  MET A 197      38.717  52.701  11.867  1.00 37.54           H  
ATOM   2606  HB2 MET A 197      38.114  55.263  10.402  1.00 38.46           H  
ATOM   2607  HB3 MET A 197      37.829  55.404  12.111  1.00 38.46           H  
ATOM   2608  HG2 MET A 197      40.421  54.404  10.808  1.00 40.44           H  
ATOM   2609  HG3 MET A 197      40.163  56.045  11.358  1.00 40.44           H  
ATOM   2610  HE1 MET A 197      40.056  56.787  13.910  1.00 36.62           H  
ATOM   2611  HE2 MET A 197      38.601  55.771  14.082  1.00 36.62           H  
ATOM   2612  HE3 MET A 197      39.921  55.619  15.235  1.00 36.62           H  
ATOM   2613  N   PHE A 198      35.494  53.169  11.552  1.00 38.03           N  
ATOM   2614  CA  PHE A 198      34.221  52.718  12.097  1.00 37.27           C  
ATOM   2615  C   PHE A 198      34.228  51.195  12.138  1.00 36.48           C  
ATOM   2616  O   PHE A 198      33.970  50.590  13.183  1.00 33.63           O  
ATOM   2617  CB  PHE A 198      33.063  53.274  11.268  1.00 36.87           C  
ATOM   2618  CG  PHE A 198      31.728  52.626  11.505  1.00 36.14           C  
ATOM   2619  CD1 PHE A 198      30.939  52.989  12.598  1.00 36.49           C  
ATOM   2620  CD2 PHE A 198      31.265  51.643  10.619  1.00 35.97           C  
ATOM   2621  CE1 PHE A 198      29.690  52.397  12.781  1.00 36.07           C  
ATOM   2622  CE2 PHE A 198      30.013  51.063  10.795  1.00 36.13           C  
ATOM   2623  CZ  PHE A 198      29.226  51.444  11.877  1.00 35.32           C  
ATOM   2624  H   PHE A 198      35.544  53.524  10.586  1.00 38.03           H  
ATOM   2625  HA  PHE A 198      34.145  53.042  13.139  1.00 37.27           H  
ATOM   2626  HB2 PHE A 198      32.974  54.346  11.462  1.00 36.87           H  
ATOM   2627  HB3 PHE A 198      33.289  53.215  10.199  1.00 36.87           H  
ATOM   2628  HD1 PHE A 198      31.282  53.746  13.299  1.00 36.49           H  
ATOM   2629  HD2 PHE A 198      31.882  51.321   9.782  1.00 35.97           H  
ATOM   2630  HE1 PHE A 198      29.071  52.690  13.625  1.00 36.07           H  
ATOM   2631  HE2 PHE A 198      29.648  50.326  10.087  1.00 36.13           H  
ATOM   2632  HZ  PHE A 198      28.248  50.994  12.012  1.00 35.32           H  
ATOM   2633  N   ALA A 199      34.468  50.548  10.946  1.00 32.60           N  
ATOM   2634  CA  ALA A 199      34.248  49.114  10.829  1.00 32.81           C  
ATOM   2635  C   ALA A 199      35.019  48.296  11.875  1.00 32.21           C  
ATOM   2636  O   ALA A 199      34.522  47.291  12.389  1.00 31.47           O  
ATOM   2637  CB  ALA A 199      34.581  48.589   9.441  1.00 33.25           C  
ATOM   2638  H   ALA A 199      34.711  51.097  10.112  1.00 32.60           H  
ATOM   2639  HA  ALA A 199      33.180  48.955  11.026  1.00 32.81           H  
ATOM   2640  HB1 ALA A 199      34.275  47.542   9.341  1.00 33.25           H  
ATOM   2641  HB2 ALA A 199      34.072  49.167   8.664  1.00 33.25           H  
ATOM   2642  HB3 ALA A 199      35.657  48.625   9.249  1.00 33.25           H  
ATOM   2643  N   PHE A 200      36.316  48.694  12.144  1.00 31.70           N  
ATOM   2644  CA  PHE A 200      37.097  47.977  13.149  1.00 32.43           C  
ATOM   2645  C   PHE A 200      36.686  48.347  14.588  1.00 33.02           C  
ATOM   2646  O   PHE A 200      36.977  47.622  15.541  1.00 32.16           O  
ATOM   2647  CB  PHE A 200      38.608  48.198  12.992  1.00 34.35           C  
ATOM   2648  CG  PHE A 200      39.233  47.377  11.890  1.00 36.18           C  
ATOM   2649  CD1 PHE A 200      39.291  45.980  11.994  1.00 36.09           C  
ATOM   2650  CD2 PHE A 200      39.783  47.991  10.761  1.00 36.27           C  
ATOM   2651  CE1 PHE A 200      39.887  45.213  10.994  1.00 35.70           C  
ATOM   2652  CE2 PHE A 200      40.376  47.222   9.758  1.00 36.68           C  
ATOM   2653  CZ  PHE A 200      40.433  45.835   9.876  1.00 36.94           C  
ATOM   2654  H   PHE A 200      36.732  49.488  11.631  1.00 31.70           H  
ATOM   2655  HA  PHE A 200      36.858  46.912  13.046  1.00 32.43           H  
ATOM   2656  HB2 PHE A 200      38.817  49.263  12.830  1.00 34.35           H  
ATOM   2657  HB3 PHE A 200      39.129  47.929  13.919  1.00 34.35           H  
ATOM   2658  HD1 PHE A 200      38.855  45.472  12.852  1.00 36.09           H  
ATOM   2659  HD2 PHE A 200      39.747  49.072  10.647  1.00 36.27           H  
ATOM   2660  HE1 PHE A 200      39.902  44.131  11.082  1.00 35.70           H  
ATOM   2661  HE2 PHE A 200      40.791  47.706   8.879  1.00 36.68           H  
ATOM   2662  HZ  PHE A 200      40.893  45.244   9.090  1.00 36.94           H  
ATOM   2663  N   PHE A 201      36.007  49.537  14.763  1.00 34.01           N  
ATOM   2664  CA  PHE A 201      35.680  50.029  16.104  1.00 32.57           C  
ATOM   2665  C   PHE A 201      34.635  49.090  16.700  1.00 31.91           C  
ATOM   2666  O   PHE A 201      34.716  48.709  17.867  1.00 30.61           O  
ATOM   2667  CB  PHE A 201      35.121  51.458  16.126  1.00 33.02           C  
ATOM   2668  CG  PHE A 201      34.850  51.984  17.523  1.00 33.08           C  
ATOM   2669  CD1 PHE A 201      33.564  51.907  18.071  1.00 32.82           C  
ATOM   2670  CD2 PHE A 201      35.872  52.541  18.299  1.00 34.74           C  
ATOM   2671  CE1 PHE A 201      33.300  52.395  19.353  1.00 33.42           C  
ATOM   2672  CE2 PHE A 201      35.612  53.028  19.584  1.00 34.50           C  
ATOM   2673  CZ  PHE A 201      34.324  52.957  20.111  1.00 34.31           C  
ATOM   2674  H   PHE A 201      35.714  50.066  13.942  1.00 34.01           H  
ATOM   2675  HA  PHE A 201      36.590  49.960  16.711  1.00 32.57           H  
ATOM   2676  HB2 PHE A 201      35.819  52.132  15.629  1.00 33.02           H  
ATOM   2677  HB3 PHE A 201      34.194  51.526  15.543  1.00 33.02           H  
ATOM   2678  HD1 PHE A 201      32.758  51.458  17.498  1.00 32.82           H  
ATOM   2679  HD2 PHE A 201      36.878  52.614  17.900  1.00 34.74           H  
ATOM   2680  HE1 PHE A 201      32.291  52.335  19.753  1.00 33.42           H  
ATOM   2681  HE2 PHE A 201      36.408  53.486  20.164  1.00 34.50           H  
ATOM   2682  HZ  PHE A 201      34.117  53.349  21.104  1.00 34.31           H  
ATOM   2683  N   ALA A 202      33.563  48.766  15.894  1.00 31.95           N  
ATOM   2684  CA  ALA A 202      32.473  47.945  16.426  1.00 30.24           C  
ATOM   2685  C   ALA A 202      33.039  46.560  16.800  1.00 30.92           C  
ATOM   2686  O   ALA A 202      32.701  45.936  17.810  1.00 30.93           O  
ATOM   2687  CB  ALA A 202      31.361  47.786  15.401  1.00 31.02           C  
ATOM   2688  H   ALA A 202      33.544  49.124  14.935  1.00 31.95           H  
ATOM   2689  HA  ALA A 202      32.100  48.425  17.338  1.00 30.24           H  
ATOM   2690  HB1 ALA A 202      30.544  47.181  15.806  1.00 31.02           H  
ATOM   2691  HB2 ALA A 202      30.959  48.758  15.104  1.00 31.02           H  
ATOM   2692  HB3 ALA A 202      31.718  47.292  14.490  1.00 31.02           H  
ATOM   2693  N   GLN A 203      33.907  46.066  15.841  1.00 38.59           N  
ATOM   2694  CA  GLN A 203      34.560  44.774  15.971  1.00 38.75           C  
ATOM   2695  C   GLN A 203      35.440  44.821  17.232  1.00 38.48           C  
ATOM   2696  O   GLN A 203      35.461  43.875  18.019  1.00 36.94           O  
ATOM   2697  CB  GLN A 203      35.361  44.467  14.698  1.00 40.41           C  
ATOM   2698  CG  GLN A 203      35.846  43.020  14.611  1.00 42.13           C  
ATOM   2699  CD  GLN A 203      36.469  42.704  13.258  1.00 44.61           C  
ATOM   2700  OE1 GLN A 203      36.703  43.529  12.382  1.00 46.99           O  
ATOM   2701  NE2 GLN A 203      36.765  41.376  13.092  1.00 44.72           N  
ATOM   2702  H   GLN A 203      34.085  46.633  15.012  1.00 38.59           H  
ATOM   2703  HA  GLN A 203      33.772  44.028  16.130  1.00 38.75           H  
ATOM   2704  HB2 GLN A 203      34.731  44.677  13.823  1.00 40.41           H  
ATOM   2705  HB3 GLN A 203      36.222  45.139  14.616  1.00 40.41           H  
ATOM   2706  HG2 GLN A 203      36.594  42.821  15.387  1.00 42.13           H  
ATOM   2707  HG3 GLN A 203      35.005  42.335  14.768  1.00 42.13           H  
ATOM   2708 HE21 GLN A 203      37.178  41.075  12.215  1.00 44.72           H  
ATOM   2709 HE22 GLN A 203      36.595  40.678  13.808  1.00 44.72           H  
ATOM   2710  N   HIS A 204      36.233  45.934  17.386  1.00 27.67           N  
ATOM   2711  CA  HIS A 204      37.147  46.126  18.517  1.00 27.77           C  
ATOM   2712  C   HIS A 204      36.366  46.303  19.828  1.00 28.61           C  
ATOM   2713  O   HIS A 204      36.608  45.637  20.838  1.00 26.87           O  
ATOM   2714  CB  HIS A 204      38.041  47.349  18.247  1.00 29.26           C  
ATOM   2715  CG  HIS A 204      38.971  47.694  19.344  1.00 29.77           C  
ATOM   2716  ND1 HIS A 204      40.191  47.099  19.523  1.00 28.87           N  
ATOM   2717  CD2 HIS A 204      38.881  48.641  20.336  1.00 29.35           C  
ATOM   2718  CE1 HIS A 204      40.778  47.708  20.595  1.00 29.40           C  
ATOM   2719  NE2 HIS A 204      39.999  48.625  21.118  1.00 29.58           N  
ATOM   2720  H   HIS A 204      36.230  46.660  16.658  1.00 27.67           H  
ATOM   2721  HA  HIS A 204      37.749  45.215  18.614  1.00 27.77           H  
ATOM   2722  HB2 HIS A 204      38.626  47.192  17.335  1.00 29.26           H  
ATOM   2723  HB3 HIS A 204      37.417  48.229  18.052  1.00 29.26           H  
ATOM   2724  HD1 HIS A 204      40.589  46.349  18.970  1.00 28.87           H  
ATOM   2725  HD2 HIS A 204      38.070  49.330  20.521  1.00 29.35           H  
ATOM   2726  HE1 HIS A 204      41.760  47.430  20.948  1.00 29.40           H  
ATOM   2727  N   PHE A 205      35.412  47.297  19.822  1.00 31.70           N  
ATOM   2728  CA  PHE A 205      34.740  47.742  21.039  1.00 30.25           C  
ATOM   2729  C   PHE A 205      33.966  46.583  21.678  1.00 30.82           C  
ATOM   2730  O   PHE A 205      33.891  46.449  22.902  1.00 31.26           O  
ATOM   2731  CB  PHE A 205      33.799  48.919  20.712  1.00 30.90           C  
ATOM   2732  CG  PHE A 205      32.777  49.246  21.767  1.00 29.89           C  
ATOM   2733  CD1 PHE A 205      33.162  49.545  23.078  1.00 29.77           C  
ATOM   2734  CD2 PHE A 205      31.412  49.204  21.441  1.00 29.78           C  
ATOM   2735  CE1 PHE A 205      32.195  49.704  24.067  1.00 30.64           C  
ATOM   2736  CE2 PHE A 205      30.446  49.389  22.424  1.00 29.64           C  
ATOM   2737  CZ  PHE A 205      30.842  49.619  23.739  1.00 31.39           C  
ATOM   2738  H   PHE A 205      35.183  47.773  18.932  1.00 31.70           H  
ATOM   2739  HA  PHE A 205      35.517  48.048  21.750  1.00 30.25           H  
ATOM   2740  HB2 PHE A 205      34.399  49.813  20.505  1.00 30.90           H  
ATOM   2741  HB3 PHE A 205      33.256  48.696  19.786  1.00 30.90           H  
ATOM   2742  HD1 PHE A 205      34.212  49.623  23.344  1.00 29.77           H  
ATOM   2743  HD2 PHE A 205      31.093  49.011  20.419  1.00 29.78           H  
ATOM   2744  HE1 PHE A 205      32.496  49.906  25.091  1.00 30.64           H  
ATOM   2745  HE2 PHE A 205      29.391  49.346  22.165  1.00 29.64           H  
ATOM   2746  HZ  PHE A 205      30.091  49.750  24.509  1.00 31.39           H  
ATOM   2747  N   THR A 206      33.260  45.803  20.783  1.00 32.20           N  
ATOM   2748  CA  THR A 206      32.314  44.804  21.256  1.00 31.32           C  
ATOM   2749  C   THR A 206      33.005  43.461  21.566  1.00 31.75           C  
ATOM   2750  O   THR A 206      32.416  42.529  22.121  1.00 31.44           O  
ATOM   2751  CB  THR A 206      31.140  44.593  20.292  1.00 31.35           C  
ATOM   2752  OG1 THR A 206      31.581  44.035  19.052  1.00 31.56           O  
ATOM   2753  CG2 THR A 206      30.338  45.863  20.026  1.00 31.78           C  
ATOM   2754  H   THR A 206      33.401  45.920  19.776  1.00 32.20           H  
ATOM   2755  HA  THR A 206      31.914  45.157  22.216  1.00 31.32           H  
ATOM   2756  HB  THR A 206      30.470  43.862  20.746  1.00 31.35           H  
ATOM   2757 HG21 THR A 206      29.960  46.298  20.953  1.00 31.78           H  
ATOM   2758 HG22 THR A 206      30.933  46.623  19.512  1.00 31.78           H  
ATOM   2759 HG23 THR A 206      29.488  45.643  19.373  1.00 31.78           H  
ATOM   2760  HG1 THR A 206      31.949  44.773  18.507  1.00 31.56           H  
ATOM   2761  N   HIS A 207      34.350  43.380  21.247  1.00 42.62           N  
ATOM   2762  CA  HIS A 207      35.127  42.161  21.512  1.00 43.59           C  
ATOM   2763  C   HIS A 207      35.548  42.033  22.984  1.00 43.83           C  
ATOM   2764  O   HIS A 207      36.255  41.100  23.374  1.00 44.24           O  
ATOM   2765  CB  HIS A 207      36.358  42.035  20.608  1.00 44.89           C  
ATOM   2766  CG  HIS A 207      36.133  41.075  19.492  1.00 48.67           C  
ATOM   2767  ND1 HIS A 207      35.302  41.343  18.436  1.00 49.12           N  
ATOM   2768  CD2 HIS A 207      36.620  39.814  19.237  1.00 49.92           C  
ATOM   2769  CE1 HIS A 207      35.278  40.241  17.635  1.00 50.79           C  
ATOM   2770  NE2 HIS A 207      36.085  39.306  18.083  1.00 50.79           N  
ATOM   2771  H   HIS A 207      34.794  44.188  20.806  1.00 42.62           H  
ATOM   2772  HA  HIS A 207      34.447  41.313  21.351  1.00 43.59           H  
ATOM   2773  HB2 HIS A 207      36.637  43.010  20.197  1.00 44.89           H  
ATOM   2774  HB3 HIS A 207      37.230  41.689  21.172  1.00 44.89           H  
ATOM   2775  HD1 HIS A 207      34.817  42.226  18.293  1.00 49.12           H  
ATOM   2776  HD2 HIS A 207      37.324  39.248  19.828  1.00 49.92           H  
ATOM   2777  HE1 HIS A 207      34.670  40.181  16.743  1.00 50.79           H  
ATOM   2778  N   GLN A 208      34.993  42.985  23.815  1.00 27.42           N  
ATOM   2779  CA  GLN A 208      34.973  42.856  25.258  1.00 25.78           C  
ATOM   2780  C   GLN A 208      33.683  42.170  25.750  1.00 24.62           C  
ATOM   2781  O   GLN A 208      33.627  41.724  26.899  1.00 25.01           O  
ATOM   2782  CB  GLN A 208      35.198  44.221  25.911  1.00 26.57           C  
ATOM   2783  CG  GLN A 208      33.953  45.096  26.009  1.00 26.62           C  
ATOM   2784  CD  GLN A 208      34.373  46.497  26.374  1.00 28.67           C  
ATOM   2785  OE1 GLN A 208      34.636  46.830  27.529  1.00 29.11           O  
ATOM   2786  NE2 GLN A 208      34.468  47.352  25.318  1.00 28.33           N  
ATOM   2787  H   GLN A 208      34.575  43.804  23.382  1.00 27.42           H  
ATOM   2788  HA  GLN A 208      35.803  42.198  25.540  1.00 25.78           H  
ATOM   2789  HB2 GLN A 208      35.592  44.084  26.923  1.00 26.57           H  
ATOM   2790  HB3 GLN A 208      35.983  44.753  25.362  1.00 26.57           H  
ATOM   2791  HG2 GLN A 208      33.396  45.105  25.067  1.00 26.62           H  
ATOM   2792  HG3 GLN A 208      33.273  44.733  26.787  1.00 26.62           H  
ATOM   2793 HE21 GLN A 208      34.762  48.298  25.502  1.00 28.33           H  
ATOM   2794 HE22 GLN A 208      34.244  47.065  24.355  1.00 28.33           H  
ATOM   2795  N   PHE A 209      32.578  42.199  24.902  1.00 25.53           N  
ATOM   2796  CA  PHE A 209      31.259  41.715  25.333  1.00 26.28           C  
ATOM   2797  C   PHE A 209      30.476  40.813  24.357  1.00 26.55           C  
ATOM   2798  O   PHE A 209      29.368  40.361  24.659  1.00 25.60           O  
ATOM   2799  CB  PHE A 209      30.374  42.804  25.971  1.00 26.13           C  
ATOM   2800  CG  PHE A 209      29.916  43.974  25.126  1.00 25.54           C  
ATOM   2801  CD1 PHE A 209      29.195  43.806  23.936  1.00 25.90           C  
ATOM   2802  CD2 PHE A 209      30.090  45.277  25.619  1.00 25.78           C  
ATOM   2803  CE1 PHE A 209      28.682  44.910  23.248  1.00 26.61           C  
ATOM   2804  CE2 PHE A 209      29.572  46.376  24.934  1.00 26.24           C  
ATOM   2805  CZ  PHE A 209      28.871  46.195  23.746  1.00 26.35           C  
ATOM   2806  H   PHE A 209      32.679  42.566  23.955  1.00 25.53           H  
ATOM   2807  HA  PHE A 209      31.472  41.011  26.152  1.00 26.28           H  
ATOM   2808  HB2 PHE A 209      29.468  42.343  26.386  1.00 26.13           H  
ATOM   2809  HB3 PHE A 209      30.922  43.197  26.839  1.00 26.13           H  
ATOM   2810  HD1 PHE A 209      28.978  42.818  23.541  1.00 25.90           H  
ATOM   2811  HD2 PHE A 209      30.599  45.438  26.568  1.00 25.78           H  
ATOM   2812  HE1 PHE A 209      28.125  44.764  22.325  1.00 26.61           H  
ATOM   2813  HE2 PHE A 209      29.697  47.374  25.339  1.00 26.24           H  
ATOM   2814  HZ  PHE A 209      28.471  47.054  23.214  1.00 26.35           H  
ATOM   2815  N   PHE A 210      31.138  40.465  23.197  1.00 31.90           N  
ATOM   2816  CA  PHE A 210      30.721  39.316  22.392  1.00 31.43           C  
ATOM   2817  C   PHE A 210      31.834  38.251  22.374  1.00 31.97           C  
ATOM   2818  O   PHE A 210      32.086  37.546  21.395  1.00 34.15           O  
ATOM   2819  CB  PHE A 210      30.283  39.731  20.988  1.00 32.25           C  
ATOM   2820  CG  PHE A 210      29.065  40.630  20.958  1.00 32.63           C  
ATOM   2821  CD1 PHE A 210      27.929  40.403  21.748  1.00 31.88           C  
ATOM   2822  CD2 PHE A 210      29.052  41.720  20.089  1.00 32.19           C  
ATOM   2823  CE1 PHE A 210      26.816  41.238  21.665  1.00 31.87           C  
ATOM   2824  CE2 PHE A 210      27.966  42.593  20.058  1.00 31.71           C  
ATOM   2825  CZ  PHE A 210      26.838  42.340  20.823  1.00 31.72           C  
ATOM   2826  H   PHE A 210      31.927  41.036  22.872  1.00 31.90           H  
ATOM   2827  HA  PHE A 210      29.890  38.821  22.903  1.00 31.43           H  
ATOM   2828  HB2 PHE A 210      31.125  40.235  20.495  1.00 32.25           H  
ATOM   2829  HB3 PHE A 210      30.060  38.849  20.378  1.00 32.25           H  
ATOM   2830  HD1 PHE A 210      27.896  39.587  22.462  1.00 31.88           H  
ATOM   2831  HD2 PHE A 210      29.907  41.927  19.452  1.00 32.19           H  
ATOM   2832  HE1 PHE A 210      25.932  41.029  22.258  1.00 31.87           H  
ATOM   2833  HE2 PHE A 210      28.011  43.472  19.425  1.00 31.71           H  
ATOM   2834  HZ  PHE A 210      25.975  42.995  20.757  1.00 31.72           H  
ATOM   2835  N   LYS A 211      32.381  38.024  23.625  1.00 31.89           N  
ATOM   2836  CA  LYS A 211      33.327  36.948  23.898  1.00 31.33           C  
ATOM   2837  C   LYS A 211      32.522  35.643  24.014  1.00 31.68           C  
ATOM   2838  O   LYS A 211      32.263  35.112  25.094  1.00 31.86           O  
ATOM   2839  CB  LYS A 211      34.074  37.214  25.209  1.00 30.33           C  
ATOM   2840  CG  LYS A 211      34.956  38.458  25.135  1.00 31.85           C  
ATOM   2841  CD  LYS A 211      35.449  38.907  26.507  1.00 32.89           C  
ATOM   2842  CE  LYS A 211      36.420  37.932  27.155  1.00 33.66           C  
ATOM   2843  NZ  LYS A 211      36.903  38.504  28.411  1.00 34.23           N1+
ATOM   2844  H   LYS A 211      32.101  38.642  24.382  1.00 31.89           H  
ATOM   2845  HA  LYS A 211      34.029  36.863  23.060  1.00 31.33           H  
ATOM   2846  HB2 LYS A 211      33.351  37.333  26.026  1.00 30.33           H  
ATOM   2847  HB3 LYS A 211      34.693  36.344  25.458  1.00 30.33           H  
ATOM   2848  HG2 LYS A 211      35.807  38.266  24.471  1.00 31.85           H  
ATOM   2849  HG3 LYS A 211      34.397  39.291  24.696  1.00 31.85           H  
ATOM   2850  HD2 LYS A 211      35.944  39.874  26.368  1.00 32.89           H  
ATOM   2851  HD3 LYS A 211      34.595  39.082  27.171  1.00 32.89           H  
ATOM   2852  HE2 LYS A 211      35.972  36.963  27.381  1.00 33.66           H  
ATOM   2853  HE3 LYS A 211      37.299  37.776  26.523  1.00 33.66           H  
ATOM   2854  HZ1 LYS A 211      37.209  39.494  28.240  1.00 34.23           H  
ATOM   2855  HZ2 LYS A 211      36.180  38.676  29.225  1.00 34.23           H  
ATOM   2856  HZ3 LYS A 211      37.687  38.031  28.862  1.00 34.23           H  
ATOM   2857  N   THR A 212      32.063  35.177  22.793  1.00 33.00           N  
ATOM   2858  CA  THR A 212      31.213  33.995  22.653  1.00 33.55           C  
ATOM   2859  C   THR A 212      32.062  32.719  22.768  1.00 35.11           C  
ATOM   2860  O   THR A 212      33.067  32.499  22.095  1.00 34.19           O  
ATOM   2861  CB  THR A 212      30.418  34.047  21.335  1.00 36.06           C  
ATOM   2862  OG1 THR A 212      29.548  35.203  21.388  1.00 41.25           O  
ATOM   2863  CG2 THR A 212      29.556  32.809  21.106  1.00 37.40           C  
ATOM   2864  H   THR A 212      32.280  35.720  21.951  1.00 33.00           H  
ATOM   2865  HA  THR A 212      30.510  34.034  23.494  1.00 33.55           H  
ATOM   2866  HB  THR A 212      31.094  34.187  20.483  1.00 36.06           H  
ATOM   2867 HG21 THR A 212      30.155  31.898  21.043  1.00 37.40           H  
ATOM   2868 HG22 THR A 212      28.829  32.675  21.908  1.00 37.40           H  
ATOM   2869 HG23 THR A 212      28.981  32.908  20.179  1.00 37.40           H  
ATOM   2870  HG1 THR A 212      28.940  35.103  20.620  1.00 41.25           H  
ATOM   2871  N   ASP A 213      31.586  31.851  23.737  1.00 42.86           N  
ATOM   2872  CA  ASP A 213      32.340  30.693  24.226  1.00 43.28           C  
ATOM   2873  C   ASP A 213      32.052  29.474  23.333  1.00 43.93           C  
ATOM   2874  O   ASP A 213      31.290  28.563  23.654  1.00 44.57           O  
ATOM   2875  CB  ASP A 213      31.966  30.464  25.687  1.00 43.31           C  
ATOM   2876  CG  ASP A 213      32.682  29.351  26.436  1.00 44.46           C  
ATOM   2877  OD1 ASP A 213      33.249  28.460  25.736  1.00 43.41           O  
ATOM   2878  OD2 ASP A 213      32.616  29.426  27.714  1.00 45.68           O1-
ATOM   2879  H   ASP A 213      30.665  32.005  24.163  1.00 42.86           H  
ATOM   2880  HA  ASP A 213      33.411  30.922  24.157  1.00 43.28           H  
ATOM   2881  HB2 ASP A 213      32.110  31.399  26.240  1.00 43.31           H  
ATOM   2882  HB3 ASP A 213      30.901  30.236  25.744  1.00 43.31           H  
ATOM   2883  N   HIS A 214      32.792  29.448  22.161  1.00 47.28           N  
ATOM   2884  CA  HIS A 214      32.728  28.323  21.215  1.00 49.68           C  
ATOM   2885  C   HIS A 214      33.585  27.108  21.664  1.00 52.08           C  
ATOM   2886  O   HIS A 214      33.813  26.165  20.906  1.00 52.64           O  
ATOM   2887  CB  HIS A 214      33.144  28.729  19.787  1.00 49.46           C  
ATOM   2888  CG  HIS A 214      32.283  29.798  19.199  1.00 49.53           C  
ATOM   2889  CD2 HIS A 214      32.379  31.173  19.234  1.00 50.18           C  
ATOM   2890  ND1 HIS A 214      31.179  29.549  18.421  1.00 49.22           N  
ATOM   2891  NE2 HIS A 214      31.331  31.763  18.579  1.00 49.75           N  
ATOM   2892  CE1 HIS A 214      30.632  30.762  18.095  1.00 49.72           C  
ATOM   2893  H   HIS A 214      33.374  30.255  21.934  1.00 47.28           H  
ATOM   2894  HA  HIS A 214      31.688  27.969  21.206  1.00 49.68           H  
ATOM   2895  HB2 HIS A 214      34.185  29.078  19.795  1.00 49.46           H  
ATOM   2896  HB3 HIS A 214      33.122  27.855  19.124  1.00 49.46           H  
ATOM   2897  HD1 HIS A 214      30.814  28.644  18.117  1.00 49.22           H  
ATOM   2898  HD2 HIS A 214      33.141  31.772  19.713  1.00 50.18           H  
ATOM   2899  HE1 HIS A 214      29.733  30.843  17.501  1.00 49.72           H  
ATOM   2900  N   LYS A 215      33.979  27.119  22.987  1.00 57.56           N  
ATOM   2901  CA  LYS A 215      34.644  26.014  23.666  1.00 58.62           C  
ATOM   2902  C   LYS A 215      33.528  25.210  24.368  1.00 57.69           C  
ATOM   2903  O   LYS A 215      33.456  23.985  24.255  1.00 58.56           O  
ATOM   2904  CB  LYS A 215      35.684  26.509  24.691  1.00 59.19           C  
ATOM   2905  CG  LYS A 215      36.688  27.524  24.122  1.00 60.42           C  
ATOM   2906  CD  LYS A 215      37.350  28.416  25.187  1.00 60.88           C  
ATOM   2907  CE  LYS A 215      36.351  29.342  25.879  1.00 60.69           C  
ATOM   2908  NZ  LYS A 215      37.061  30.437  26.576  1.00 60.85           N1+
ATOM   2909  H   LYS A 215      33.758  27.923  23.565  1.00 57.56           H  
ATOM   2910  HA  LYS A 215      35.121  25.370  22.919  1.00 58.62           H  
ATOM   2911  HB2 LYS A 215      35.177  26.934  25.560  1.00 59.19           H  
ATOM   2912  HB3 LYS A 215      36.234  25.645  25.085  1.00 59.19           H  
ATOM   2913  HG2 LYS A 215      37.469  26.976  23.581  1.00 60.42           H  
ATOM   2914  HG3 LYS A 215      36.213  28.183  23.387  1.00 60.42           H  
ATOM   2915  HD2 LYS A 215      37.861  27.794  25.931  1.00 60.88           H  
ATOM   2916  HD3 LYS A 215      38.123  29.015  24.689  1.00 60.88           H  
ATOM   2917  HE2 LYS A 215      35.676  29.821  25.165  1.00 60.69           H  
ATOM   2918  HE3 LYS A 215      35.775  28.816  26.644  1.00 60.69           H  
ATOM   2919  HZ1 LYS A 215      37.721  30.107  27.288  1.00 60.85           H  
ATOM   2920  HZ2 LYS A 215      37.540  31.073  25.930  1.00 60.85           H  
ATOM   2921  HZ3 LYS A 215      36.361  31.047  27.088  1.00 60.85           H  
ATOM   2922  N   ARG A 216      32.699  25.951  25.207  1.00 52.76           N  
ATOM   2923  CA  ARG A 216      31.590  25.336  25.937  1.00 51.38           C  
ATOM   2924  C   ARG A 216      30.322  25.233  25.072  1.00 47.63           C  
ATOM   2925  O   ARG A 216      29.570  24.261  25.159  1.00 49.66           O  
ATOM   2926  CB  ARG A 216      31.242  26.107  27.219  1.00 50.43           C  
ATOM   2927  CG  ARG A 216      32.372  26.076  28.253  1.00 50.06           C  
ATOM   2928  CD  ARG A 216      31.949  26.696  29.583  1.00 51.22           C  
ATOM   2929  NE  ARG A 216      31.783  28.151  29.511  1.00 52.92           N  
ATOM   2930  CZ  ARG A 216      31.221  28.878  30.503  1.00 54.40           C  
ATOM   2931  NH1 ARG A 216      30.991  30.198  30.373  1.00 56.45           N  
ATOM   2932  NH2 ARG A 216      30.876  28.334  31.692  1.00 53.97           N1+
ATOM   2933  H   ARG A 216      32.881  26.973  25.333  1.00 52.76           H  
ATOM   2934  HA  ARG A 216      31.883  24.310  26.191  1.00 51.38           H  
ATOM   2935  HB2 ARG A 216      30.979  27.144  26.982  1.00 50.43           H  
ATOM   2936  HB3 ARG A 216      30.344  25.660  27.665  1.00 50.43           H  
ATOM   2937  HG2 ARG A 216      32.657  25.033  28.435  1.00 50.06           H  
ATOM   2938  HG3 ARG A 216      33.259  26.591  27.869  1.00 50.06           H  
ATOM   2939  HD2 ARG A 216      31.004  26.249  29.912  1.00 51.22           H  
ATOM   2940  HD3 ARG A 216      32.723  26.491  30.330  1.00 51.22           H  
ATOM   2941  HE  ARG A 216      32.153  28.713  28.674  1.00 52.92           H  
ATOM   2942 HH11 ARG A 216      30.572  30.692  31.179  1.00 56.45           H  
ATOM   2943 HH12 ARG A 216      31.175  30.708  29.516  1.00 56.45           H  
ATOM   2944 HH21 ARG A 216      30.452  28.972  32.373  1.00 53.97           H  
ATOM   2945 HH22 ARG A 216      30.973  27.353  31.911  1.00 53.97           H  
ATOM   2946  N   GLY A 217      30.015  26.362  24.340  1.00 31.56           N  
ATOM   2947  CA  GLY A 217      28.815  26.491  23.534  1.00 31.76           C  
ATOM   2948  C   GLY A 217      28.370  27.954  23.359  1.00 32.38           C  
ATOM   2949  O   GLY A 217      28.413  28.774  24.282  1.00 31.46           O  
ATOM   2950  H   GLY A 217      30.667  27.158  24.327  1.00 31.56           H  
ATOM   2951  HA2 GLY A 217      29.050  26.032  22.572  1.00 31.76           H  
ATOM   2952  HA3 GLY A 217      27.993  25.933  23.994  1.00 31.76           H  
ATOM   2953  N   PRO A 218      27.810  28.320  22.150  1.00 30.55           N  
ATOM   2954  CA  PRO A 218      27.504  29.723  21.804  1.00 31.05           C  
ATOM   2955  C   PRO A 218      26.268  30.364  22.492  1.00 29.31           C  
ATOM   2956  O   PRO A 218      25.834  31.472  22.175  1.00 29.44           O  
ATOM   2957  CB  PRO A 218      27.305  29.679  20.287  1.00 32.10           C  
ATOM   2958  CG  PRO A 218      26.745  28.278  20.056  1.00 31.75           C  
ATOM   2959  CD  PRO A 218      27.534  27.429  21.037  1.00 30.95           C  
ATOM   2960  HA  PRO A 218      28.366  30.337  22.085  1.00 31.05           H  
ATOM   2961  HB2 PRO A 218      26.647  30.458  19.893  1.00 32.10           H  
ATOM   2962  HB3 PRO A 218      28.276  29.767  19.785  1.00 32.10           H  
ATOM   2963  HG2 PRO A 218      25.679  28.253  20.310  1.00 31.75           H  
ATOM   2964  HG3 PRO A 218      26.859  27.932  19.027  1.00 31.75           H  
ATOM   2965  HD2 PRO A 218      26.986  26.544  21.372  1.00 30.95           H  
ATOM   2966  HD3 PRO A 218      28.492  27.119  20.605  1.00 30.95           H  
ATOM   2967  N   ALA A 219      25.766  29.610  23.526  1.00 28.68           N  
ATOM   2968  CA  ALA A 219      24.803  30.059  24.513  1.00 28.87           C  
ATOM   2969  C   ALA A 219      25.509  30.706  25.708  1.00 28.46           C  
ATOM   2970  O   ALA A 219      24.884  31.336  26.564  1.00 27.99           O  
ATOM   2971  CB  ALA A 219      24.007  28.867  25.028  1.00 29.26           C  
ATOM   2972  H   ALA A 219      26.127  28.668  23.604  1.00 28.68           H  
ATOM   2973  HA  ALA A 219      24.151  30.815  24.067  1.00 28.87           H  
ATOM   2974  HB1 ALA A 219      23.275  29.180  25.777  1.00 29.26           H  
ATOM   2975  HB2 ALA A 219      23.481  28.361  24.213  1.00 29.26           H  
ATOM   2976  HB3 ALA A 219      24.662  28.126  25.503  1.00 29.26           H  
ATOM   2977  N   PHE A 220      26.856  30.431  25.816  1.00 31.73           N  
ATOM   2978  CA  PHE A 220      27.697  30.863  26.922  1.00 31.30           C  
ATOM   2979  C   PHE A 220      28.536  32.080  26.491  1.00 31.96           C  
ATOM   2980  O   PHE A 220      29.035  32.199  25.368  1.00 32.88           O  
ATOM   2981  CB  PHE A 220      28.660  29.765  27.391  1.00 32.15           C  
ATOM   2982  CG  PHE A 220      28.025  28.602  28.107  1.00 34.69           C  
ATOM   2983  CD1 PHE A 220      27.895  28.612  29.499  1.00 33.65           C  
ATOM   2984  CD2 PHE A 220      27.596  27.475  27.392  1.00 35.23           C  
ATOM   2985  CE1 PHE A 220      27.406  27.492  30.167  1.00 34.96           C  
ATOM   2986  CE2 PHE A 220      27.081  26.364  28.057  1.00 35.30           C  
ATOM   2987  CZ  PHE A 220      27.005  26.368  29.447  1.00 36.28           C  
ATOM   2988  H   PHE A 220      27.325  29.901  25.069  1.00 31.73           H  
ATOM   2989  HA  PHE A 220      27.048  31.162  27.743  1.00 31.30           H  
ATOM   2990  HB2 PHE A 220      29.218  29.360  26.543  1.00 32.15           H  
ATOM   2991  HB3 PHE A 220      29.425  30.196  28.048  1.00 32.15           H  
ATOM   2992  HD1 PHE A 220      28.183  29.491  30.066  1.00 33.65           H  
ATOM   2993  HD2 PHE A 220      27.672  27.453  26.310  1.00 35.23           H  
ATOM   2994  HE1 PHE A 220      27.304  27.498  31.249  1.00 34.96           H  
ATOM   2995  HE2 PHE A 220      26.727  25.504  27.493  1.00 35.30           H  
ATOM   2996  HZ  PHE A 220      26.585  25.511  29.970  1.00 36.28           H  
ATOM   2997  N   THR A 221      28.786  32.960  27.530  1.00 33.26           N  
ATOM   2998  CA  THR A 221      29.650  34.124  27.382  1.00 32.53           C  
ATOM   2999  C   THR A 221      30.945  33.791  28.135  1.00 33.12           C  
ATOM   3000  O   THR A 221      31.037  32.927  29.015  1.00 32.90           O  
ATOM   3001  CB  THR A 221      29.028  35.436  27.904  1.00 30.80           C  
ATOM   3002  OG1 THR A 221      29.856  36.567  27.570  1.00 31.43           O  
ATOM   3003  CG2 THR A 221      28.787  35.467  29.405  1.00 30.44           C  
ATOM   3004  H   THR A 221      28.424  32.748  28.474  1.00 33.26           H  
ATOM   3005  HA  THR A 221      29.909  34.251  26.324  1.00 32.53           H  
ATOM   3006  HB  THR A 221      28.068  35.587  27.401  1.00 30.80           H  
ATOM   3007 HG21 THR A 221      28.008  34.762  29.697  1.00 30.44           H  
ATOM   3008 HG22 THR A 221      29.696  35.257  29.976  1.00 30.44           H  
ATOM   3009 HG23 THR A 221      28.470  36.466  29.706  1.00 30.44           H  
ATOM   3010  HG1 THR A 221      29.311  37.362  27.748  1.00 31.43           H  
ATOM   3011  N   ASN A 222      32.018  34.581  27.774  1.00 34.77           N  
ATOM   3012  CA  ASN A 222      33.193  34.737  28.628  1.00 33.55           C  
ATOM   3013  C   ASN A 222      33.436  36.220  28.947  1.00 33.12           C  
ATOM   3014  O   ASN A 222      34.520  36.602  29.379  1.00 34.83           O  
ATOM   3015  CB  ASN A 222      34.440  34.077  28.039  1.00 35.67           C  
ATOM   3016  CG  ASN A 222      34.520  32.563  28.100  1.00 37.40           C  
ATOM   3017  OD1 ASN A 222      35.514  31.953  27.688  1.00 37.19           O  
ATOM   3018  ND2 ASN A 222      33.444  31.882  28.571  1.00 39.12           N  
ATOM   3019  H   ASN A 222      31.996  35.057  26.857  1.00 34.77           H  
ATOM   3020  HA  ASN A 222      32.972  34.296  29.609  1.00 33.55           H  
ATOM   3021  HB2 ASN A 222      34.546  34.360  26.984  1.00 35.67           H  
ATOM   3022  HB3 ASN A 222      35.339  34.433  28.557  1.00 35.67           H  
ATOM   3023 HD21 ASN A 222      32.623  32.322  28.996  1.00 39.12           H  
ATOM   3024 HD22 ASN A 222      33.393  30.859  28.472  1.00 39.12           H  
ATOM   3025  N   GLY A 223      32.321  37.028  28.838  1.00 28.96           N  
ATOM   3026  CA  GLY A 223      32.279  38.394  29.338  1.00 28.11           C  
ATOM   3027  C   GLY A 223      31.323  38.385  30.524  1.00 27.91           C  
ATOM   3028  O   GLY A 223      30.098  38.411  30.379  1.00 27.36           O  
ATOM   3029  H   GLY A 223      31.469  36.649  28.406  1.00 28.96           H  
ATOM   3030  HA2 GLY A 223      33.269  38.752  29.614  1.00 28.11           H  
ATOM   3031  HA3 GLY A 223      31.870  39.036  28.552  1.00 28.11           H  
ATOM   3032  N   LEU A 224      31.924  38.194  31.754  1.00 30.75           N  
ATOM   3033  CA  LEU A 224      31.139  37.731  32.898  1.00 29.88           C  
ATOM   3034  C   LEU A 224      30.324  38.860  33.556  1.00 29.42           C  
ATOM   3035  O   LEU A 224      29.436  38.634  34.376  1.00 32.71           O  
ATOM   3036  CB  LEU A 224      32.023  37.044  33.947  1.00 30.61           C  
ATOM   3037  CG  LEU A 224      32.769  35.792  33.437  1.00 32.67           C  
ATOM   3038  CD1 LEU A 224      33.670  35.243  34.546  1.00 32.10           C  
ATOM   3039  CD2 LEU A 224      31.817  34.697  32.953  1.00 31.83           C  
ATOM   3040  H   LEU A 224      32.963  38.380  31.866  1.00 30.75           H  
ATOM   3041  HA  LEU A 224      30.389  37.026  32.519  1.00 29.88           H  
ATOM   3042  HB2 LEU A 224      32.758  37.769  34.324  1.00 30.61           H  
ATOM   3043  HB3 LEU A 224      31.406  36.765  34.812  1.00 30.61           H  
ATOM   3044  HG  LEU A 224      33.416  36.074  32.597  1.00 32.67           H  
ATOM   3045 HD11 LEU A 224      34.240  34.378  34.191  1.00 32.10           H  
ATOM   3046 HD12 LEU A 224      34.388  36.001  34.875  1.00 32.10           H  
ATOM   3047 HD13 LEU A 224      33.083  34.928  35.416  1.00 32.10           H  
ATOM   3048 HD21 LEU A 224      32.370  33.790  32.686  1.00 31.83           H  
ATOM   3049 HD22 LEU A 224      31.089  34.432  33.728  1.00 31.83           H  
ATOM   3050 HD23 LEU A 224      31.268  35.011  32.061  1.00 31.83           H  
ATOM   3051  N   GLY A 225      30.731  40.131  33.203  1.00 22.75           N  
ATOM   3052  CA  GLY A 225      30.108  41.326  33.748  1.00 22.86           C  
ATOM   3053  C   GLY A 225      28.837  41.780  33.010  1.00 22.43           C  
ATOM   3054  O   GLY A 225      28.042  42.569  33.518  1.00 22.56           O  
ATOM   3055  H   GLY A 225      31.512  40.208  32.552  1.00 22.75           H  
ATOM   3056  HA2 GLY A 225      29.851  41.149  34.797  1.00 22.86           H  
ATOM   3057  HA3 GLY A 225      30.843  42.134  33.685  1.00 22.86           H  
ATOM   3058  N   HIS A 226      28.770  41.351  31.695  1.00 26.83           N  
ATOM   3059  CA  HIS A 226      27.679  41.678  30.762  1.00 27.81           C  
ATOM   3060  C   HIS A 226      27.586  43.177  30.385  1.00 29.85           C  
ATOM   3061  O   HIS A 226      26.549  43.697  29.965  1.00 31.17           O  
ATOM   3062  CB  HIS A 226      26.313  41.124  31.200  1.00 27.96           C  
ATOM   3063  CG  HIS A 226      26.258  39.638  31.084  1.00 28.28           C  
ATOM   3064  ND1 HIS A 226      25.644  39.026  30.008  1.00 28.33           N  
ATOM   3065  CD2 HIS A 226      26.786  38.693  31.936  1.00 28.22           C  
ATOM   3066  CE1 HIS A 226      25.917  37.746  30.153  1.00 28.02           C  
ATOM   3067  NE2 HIS A 226      26.588  37.492  31.318  1.00 28.53           N  
ATOM   3068  H   HIS A 226      29.483  40.699  31.376  1.00 26.83           H  
ATOM   3069  HA  HIS A 226      27.971  41.185  29.824  1.00 27.81           H  
ATOM   3070  HB2 HIS A 226      26.079  41.420  32.229  1.00 27.96           H  
ATOM   3071  HB3 HIS A 226      25.513  41.538  30.576  1.00 27.96           H  
ATOM   3072  HD2 HIS A 226      27.328  38.775  32.867  1.00 28.22           H  
ATOM   3073  HE2 HIS A 226      26.897  36.581  31.660  1.00 28.53           H  
ATOM   3074  HE1 HIS A 226      25.661  36.959  29.459  1.00 28.02           H  
ATOM   3075  N   GLY A 227      28.797  43.840  30.370  1.00 26.42           N  
ATOM   3076  CA  GLY A 227      28.864  45.253  30.038  1.00 26.52           C  
ATOM   3077  C   GLY A 227      30.284  45.736  29.798  1.00 26.89           C  
ATOM   3078  O   GLY A 227      31.216  44.965  29.578  1.00 28.07           O  
ATOM   3079  H   GLY A 227      29.656  43.342  30.606  1.00 26.42           H  
ATOM   3080  HA2 GLY A 227      28.273  45.440  29.134  1.00 26.52           H  
ATOM   3081  HA3 GLY A 227      28.418  45.812  30.868  1.00 26.52           H  
ATOM   3082  N   VAL A 228      30.420  47.114  29.766  1.00 24.81           N  
ATOM   3083  CA  VAL A 228      31.681  47.742  29.363  1.00 25.56           C  
ATOM   3084  C   VAL A 228      32.645  47.731  30.562  1.00 26.22           C  
ATOM   3085  O   VAL A 228      32.408  48.325  31.616  1.00 28.46           O  
ATOM   3086  CB  VAL A 228      31.475  49.194  28.872  1.00 26.28           C  
ATOM   3087  CG1 VAL A 228      32.799  49.857  28.468  1.00 28.59           C  
ATOM   3088  CG2 VAL A 228      30.524  49.238  27.677  1.00 25.80           C  
ATOM   3089  H   VAL A 228      29.631  47.701  30.026  1.00 24.81           H  
ATOM   3090  HA  VAL A 228      32.099  47.140  28.547  1.00 25.56           H  
ATOM   3091  HB  VAL A 228      31.031  49.789  29.678  1.00 26.28           H  
ATOM   3092 HG11 VAL A 228      32.628  50.874  28.100  1.00 28.59           H  
ATOM   3093 HG12 VAL A 228      33.487  49.933  29.315  1.00 28.59           H  
ATOM   3094 HG13 VAL A 228      33.299  49.295  27.673  1.00 28.59           H  
ATOM   3095 HG21 VAL A 228      30.400  50.264  27.320  1.00 25.80           H  
ATOM   3096 HG22 VAL A 228      30.914  48.638  26.851  1.00 25.80           H  
ATOM   3097 HG23 VAL A 228      29.533  48.856  27.940  1.00 25.80           H  
ATOM   3098  N   ASP A 229      33.807  47.006  30.335  1.00 28.52           N  
ATOM   3099  CA  ASP A 229      34.808  46.855  31.386  1.00 27.97           C  
ATOM   3100  C   ASP A 229      36.298  46.977  31.002  1.00 27.89           C  
ATOM   3101  O   ASP A 229      37.169  46.938  31.884  1.00 28.26           O  
ATOM   3102  CB  ASP A 229      34.571  45.560  32.150  1.00 28.70           C  
ATOM   3103  CG  ASP A 229      34.878  44.305  31.353  1.00 30.98           C  
ATOM   3104  OD1 ASP A 229      35.478  44.439  30.238  1.00 32.37           O  
ATOM   3105  OD2 ASP A 229      34.537  43.225  31.904  1.00 32.02           O1-
ATOM   3106  H   ASP A 229      33.954  46.525  29.441  1.00 28.52           H  
ATOM   3107  HA  ASP A 229      34.654  47.680  32.093  1.00 27.97           H  
ATOM   3108  HB2 ASP A 229      35.202  45.533  33.048  1.00 28.70           H  
ATOM   3109  HB3 ASP A 229      33.528  45.506  32.487  1.00 28.70           H  
ATOM   3110  N   LEU A 230      36.570  47.111  29.657  1.00 26.66           N  
ATOM   3111  CA  LEU A 230      37.916  47.259  29.105  1.00 25.67           C  
ATOM   3112  C   LEU A 230      38.773  45.983  29.172  1.00 26.46           C  
ATOM   3113  O   LEU A 230      39.991  45.972  28.946  1.00 26.54           O  
ATOM   3114  CB  LEU A 230      38.701  48.443  29.672  1.00 25.30           C  
ATOM   3115  CG  LEU A 230      37.932  49.769  29.696  1.00 26.78           C  
ATOM   3116  CD1 LEU A 230      38.803  50.825  30.359  1.00 25.24           C  
ATOM   3117  CD2 LEU A 230      37.500  50.239  28.309  1.00 27.06           C  
ATOM   3118  H   LEU A 230      35.794  47.123  28.985  1.00 26.66           H  
ATOM   3119  HA  LEU A 230      37.753  47.428  28.038  1.00 25.67           H  
ATOM   3120  HB2 LEU A 230      39.026  48.203  30.692  1.00 25.30           H  
ATOM   3121  HB3 LEU A 230      39.627  48.571  29.094  1.00 25.30           H  
ATOM   3122  HG  LEU A 230      37.033  49.654  30.310  1.00 26.78           H  
ATOM   3123 HD11 LEU A 230      38.246  51.754  30.465  1.00 25.24           H  
ATOM   3124 HD12 LEU A 230      39.104  50.515  31.360  1.00 25.24           H  
ATOM   3125 HD13 LEU A 230      39.711  51.016  29.777  1.00 25.24           H  
ATOM   3126 HD21 LEU A 230      37.005  51.213  28.375  1.00 27.06           H  
ATOM   3127 HD22 LEU A 230      38.358  50.340  27.636  1.00 27.06           H  
ATOM   3128 HD23 LEU A 230      36.787  49.545  27.855  1.00 27.06           H  
ATOM   3129  N   ASN A 231      38.072  44.803  29.340  1.00 28.96           N  
ATOM   3130  CA  ASN A 231      38.807  43.554  29.428  1.00 30.10           C  
ATOM   3131  C   ASN A 231      39.634  43.141  28.184  1.00 31.76           C  
ATOM   3132  O   ASN A 231      40.510  42.277  28.281  1.00 33.04           O  
ATOM   3133  CB  ASN A 231      37.951  42.402  29.927  1.00 29.34           C  
ATOM   3134  CG  ASN A 231      37.010  41.844  28.892  1.00 31.42           C  
ATOM   3135  OD1 ASN A 231      37.343  40.902  28.171  1.00 33.31           O  
ATOM   3136  ND2 ASN A 231      35.774  42.409  28.844  1.00 31.00           N  
ATOM   3137  H   ASN A 231      37.041  44.813  29.490  1.00 28.96           H  
ATOM   3138  HA  ASN A 231      39.565  43.737  30.204  1.00 30.10           H  
ATOM   3139  HB2 ASN A 231      38.613  41.580  30.211  1.00 29.34           H  
ATOM   3140  HB3 ASN A 231      37.396  42.678  30.829  1.00 29.34           H  
ATOM   3141 HD21 ASN A 231      35.524  43.232  29.442  1.00 31.00           H  
ATOM   3142 HD22 ASN A 231      35.025  42.048  28.252  1.00 31.00           H  
ATOM   3143  N   HIS A 232      39.332  43.796  27.010  1.00 26.84           N  
ATOM   3144  CA  HIS A 232      40.015  43.539  25.745  1.00 28.79           C  
ATOM   3145  C   HIS A 232      41.418  44.186  25.689  1.00 28.25           C  
ATOM   3146  O   HIS A 232      42.258  43.867  24.845  1.00 27.33           O  
ATOM   3147  CB  HIS A 232      39.147  43.963  24.557  1.00 29.35           C  
ATOM   3148  CG  HIS A 232      38.794  45.407  24.511  1.00 28.31           C  
ATOM   3149  ND1 HIS A 232      38.389  46.084  25.640  1.00 27.81           N  
ATOM   3150  CD2 HIS A 232      38.770  46.243  23.420  1.00 29.13           C  
ATOM   3151  CE1 HIS A 232      38.149  47.313  25.231  1.00 27.70           C  
ATOM   3152  NE2 HIS A 232      38.399  47.465  23.898  1.00 26.66           N  
ATOM   3153  H   HIS A 232      38.606  44.517  27.018  1.00 26.84           H  
ATOM   3154  HA  HIS A 232      40.183  42.457  25.698  1.00 28.79           H  
ATOM   3155  HB2 HIS A 232      39.661  43.704  23.627  1.00 29.35           H  
ATOM   3156  HB3 HIS A 232      38.213  43.387  24.571  1.00 29.35           H  
ATOM   3157  HD2 HIS A 232      38.983  46.100  22.373  1.00 29.13           H  
ATOM   3158  HE2 HIS A 232      38.326  48.319  23.359  1.00 26.66           H  
ATOM   3159  HE1 HIS A 232      37.810  48.143  25.833  1.00 27.70           H  
ATOM   3160  N   ILE A 233      41.630  45.191  26.604  1.00 31.76           N  
ATOM   3161  CA  ILE A 233      42.901  45.901  26.767  1.00 31.29           C  
ATOM   3162  C   ILE A 233      43.634  45.292  27.993  1.00 32.20           C  
ATOM   3163  O   ILE A 233      44.860  45.171  27.998  1.00 32.30           O  
ATOM   3164  CB  ILE A 233      42.695  47.430  26.951  1.00 32.02           C  
ATOM   3165  CG1 ILE A 233      41.852  48.028  25.804  1.00 32.23           C  
ATOM   3166  CG2 ILE A 233      44.049  48.156  27.033  1.00 31.00           C  
ATOM   3167  CD1 ILE A 233      41.391  49.456  26.069  1.00 30.94           C  
ATOM   3168  H   ILE A 233      40.848  45.448  27.211  1.00 31.76           H  
ATOM   3169  HA  ILE A 233      43.523  45.708  25.884  1.00 31.29           H  
ATOM   3170  HB  ILE A 233      42.161  47.600  27.895  1.00 32.02           H  
ATOM   3171 HG12 ILE A 233      42.415  47.995  24.863  1.00 32.23           H  
ATOM   3172 HG13 ILE A 233      40.955  47.425  25.652  1.00 32.23           H  
ATOM   3173 HG21 ILE A 233      43.919  49.224  27.233  1.00 31.00           H  
ATOM   3174 HG22 ILE A 233      44.673  47.765  27.840  1.00 31.00           H  
ATOM   3175 HG23 ILE A 233      44.608  48.052  26.097  1.00 31.00           H  
ATOM   3176 HD11 ILE A 233      40.729  49.791  25.264  1.00 30.94           H  
ATOM   3177 HD12 ILE A 233      40.837  49.521  27.010  1.00 30.94           H  
ATOM   3178 HD13 ILE A 233      42.232  50.154  26.117  1.00 30.94           H  
ATOM   3179  N   TYR A 234      42.859  45.073  29.121  1.00 30.23           N  
ATOM   3180  CA  TYR A 234      43.442  44.725  30.424  1.00 29.79           C  
ATOM   3181  C   TYR A 234      43.459  43.237  30.830  1.00 30.03           C  
ATOM   3182  O   TYR A 234      44.237  42.853  31.709  1.00 29.05           O  
ATOM   3183  CB  TYR A 234      42.722  45.488  31.551  1.00 28.71           C  
ATOM   3184  CG  TYR A 234      42.741  46.999  31.470  1.00 27.80           C  
ATOM   3185  CD1 TYR A 234      43.739  47.722  30.800  1.00 26.62           C  
ATOM   3186  CD2 TYR A 234      41.739  47.707  32.153  1.00 27.49           C  
ATOM   3187  CE1 TYR A 234      43.701  49.116  30.773  1.00 26.79           C  
ATOM   3188  CE2 TYR A 234      41.712  49.099  32.137  1.00 26.90           C  
ATOM   3189  CZ  TYR A 234      42.686  49.793  31.439  1.00 26.93           C  
ATOM   3190  OH  TYR A 234      42.635  51.156  31.449  1.00 27.44           O  
ATOM   3191  H   TYR A 234      41.846  45.195  29.044  1.00 30.23           H  
ATOM   3192  HA  TYR A 234      44.500  45.015  30.401  1.00 29.79           H  
ATOM   3193  HB2 TYR A 234      41.673  45.156  31.572  1.00 28.71           H  
ATOM   3194  HB3 TYR A 234      43.154  45.209  32.520  1.00 28.71           H  
ATOM   3195  HD1 TYR A 234      44.563  47.228  30.289  1.00 26.62           H  
ATOM   3196  HD2 TYR A 234      40.978  47.170  32.714  1.00 27.49           H  
ATOM   3197  HE1 TYR A 234      44.466  49.665  30.231  1.00 26.79           H  
ATOM   3198  HE2 TYR A 234      40.947  49.645  32.673  1.00 26.90           H  
ATOM   3199  HH  TYR A 234      43.565  51.480  31.316  1.00 27.44           H  
ATOM   3200  N   GLY A 235      42.457  42.433  30.329  1.00 27.66           N  
ATOM   3201  CA  GLY A 235      42.213  41.101  30.867  1.00 27.97           C  
ATOM   3202  C   GLY A 235      41.166  41.145  32.002  1.00 28.28           C  
ATOM   3203  O   GLY A 235      41.178  41.982  32.904  1.00 28.55           O  
ATOM   3204  H   GLY A 235      41.853  42.734  29.561  1.00 27.66           H  
ATOM   3205  HA2 GLY A 235      41.868  40.476  30.038  1.00 27.97           H  
ATOM   3206  HA3 GLY A 235      43.136  40.672  31.270  1.00 27.97           H  
ATOM   3207  N   GLU A 236      40.215  40.142  31.887  1.00 35.56           N  
ATOM   3208  CA  GLU A 236      39.058  39.982  32.790  1.00 36.19           C  
ATOM   3209  C   GLU A 236      39.429  39.131  34.019  1.00 35.93           C  
ATOM   3210  O   GLU A 236      38.792  39.180  35.068  1.00 36.95           O  
ATOM   3211  CB  GLU A 236      37.939  39.282  32.004  1.00 36.10           C  
ATOM   3212  CG  GLU A 236      36.533  39.562  32.534  1.00 38.31           C  
ATOM   3213  CD  GLU A 236      35.451  39.093  31.554  1.00 38.28           C  
ATOM   3214  OE1 GLU A 236      35.785  39.074  30.321  1.00 37.64           O  
ATOM   3215  OE2 GLU A 236      34.333  38.775  32.068  1.00 37.06           O1-
ATOM   3216  H   GLU A 236      40.315  39.472  31.131  1.00 35.56           H  
ATOM   3217  HA  GLU A 236      38.760  40.979  33.132  1.00 36.19           H  
ATOM   3218  HB2 GLU A 236      38.001  39.603  30.959  1.00 36.10           H  
ATOM   3219  HB3 GLU A 236      38.103  38.196  31.982  1.00 36.10           H  
ATOM   3220  HG2 GLU A 236      36.391  39.070  33.502  1.00 38.31           H  
ATOM   3221  HG3 GLU A 236      36.390  40.639  32.680  1.00 38.31           H  
ATOM   3222  N   THR A 237      40.415  38.206  33.780  1.00 36.24           N  
ATOM   3223  CA  THR A 237      40.921  37.253  34.756  1.00 37.50           C  
ATOM   3224  C   THR A 237      42.229  37.840  35.313  1.00 36.04           C  
ATOM   3225  O   THR A 237      42.919  38.674  34.723  1.00 36.49           O  
ATOM   3226  CB  THR A 237      41.193  35.896  34.086  1.00 37.72           C  
ATOM   3227  OG1 THR A 237      41.801  36.136  32.808  1.00 39.10           O  
ATOM   3228  CG2 THR A 237      39.906  35.110  33.866  1.00 38.31           C  
ATOM   3229  H   THR A 237      40.887  38.180  32.881  1.00 36.24           H  
ATOM   3230  HA  THR A 237      40.213  37.152  35.587  1.00 37.50           H  
ATOM   3231  HB  THR A 237      41.889  35.298  34.685  1.00 37.72           H  
ATOM   3232 HG21 THR A 237      39.396  34.909  34.813  1.00 38.31           H  
ATOM   3233 HG22 THR A 237      39.220  35.649  33.203  1.00 38.31           H  
ATOM   3234 HG23 THR A 237      40.123  34.153  33.379  1.00 38.31           H  
ATOM   3235  HG1 THR A 237      42.005  35.262  32.423  1.00 39.10           H  
ATOM   3236  N   LEU A 238      42.609  37.334  36.545  1.00 34.32           N  
ATOM   3237  CA  LEU A 238      43.707  37.957  37.295  1.00 35.63           C  
ATOM   3238  C   LEU A 238      45.066  37.700  36.608  1.00 34.97           C  
ATOM   3239  O   LEU A 238      45.982  38.522  36.626  1.00 35.08           O  
ATOM   3240  CB  LEU A 238      43.696  37.405  38.728  1.00 35.02           C  
ATOM   3241  CG  LEU A 238      44.638  38.109  39.721  1.00 35.19           C  
ATOM   3242  CD1 LEU A 238      44.309  39.594  39.881  1.00 33.71           C  
ATOM   3243  CD2 LEU A 238      44.548  37.407  41.081  1.00 35.38           C  
ATOM   3244  H   LEU A 238      42.096  36.562  36.960  1.00 34.32           H  
ATOM   3245  HA  LEU A 238      43.523  39.037  37.279  1.00 35.63           H  
ATOM   3246  HB2 LEU A 238      42.671  37.462  39.120  1.00 35.02           H  
ATOM   3247  HB3 LEU A 238      43.947  36.336  38.702  1.00 35.02           H  
ATOM   3248  HG  LEU A 238      45.670  38.017  39.366  1.00 35.19           H  
ATOM   3249 HD11 LEU A 238      44.911  40.045  40.676  1.00 33.71           H  
ATOM   3250 HD12 LEU A 238      44.522  40.149  38.963  1.00 33.71           H  
ATOM   3251 HD13 LEU A 238      43.255  39.742  40.136  1.00 33.71           H  
ATOM   3252 HD21 LEU A 238      45.213  37.876  41.812  1.00 35.38           H  
ATOM   3253 HD22 LEU A 238      43.529  37.446  41.481  1.00 35.38           H  
ATOM   3254 HD23 LEU A 238      44.839  36.355  40.994  1.00 35.38           H  
ATOM   3255  N   ALA A 239      45.206  36.433  36.080  1.00 30.83           N  
ATOM   3256  CA  ALA A 239      46.494  35.918  35.629  1.00 31.44           C  
ATOM   3257  C   ALA A 239      46.947  36.565  34.318  1.00 30.86           C  
ATOM   3258  O   ALA A 239      48.111  36.478  33.930  1.00 31.05           O  
ATOM   3259  CB  ALA A 239      46.429  34.407  35.451  1.00 32.42           C  
ATOM   3260  H   ALA A 239      44.380  35.845  36.023  1.00 30.83           H  
ATOM   3261  HA  ALA A 239      47.238  36.176  36.392  1.00 31.44           H  
ATOM   3262  HB1 ALA A 239      47.399  34.006  35.140  1.00 32.42           H  
ATOM   3263  HB2 ALA A 239      46.139  33.917  36.386  1.00 32.42           H  
ATOM   3264  HB3 ALA A 239      45.694  34.129  34.686  1.00 32.42           H  
ATOM   3265  N   ARG A 240      45.935  37.149  33.586  1.00 30.27           N  
ATOM   3266  CA  ARG A 240      46.175  37.758  32.285  1.00 30.09           C  
ATOM   3267  C   ARG A 240      46.608  39.235  32.436  1.00 29.87           C  
ATOM   3268  O   ARG A 240      47.148  39.829  31.505  1.00 29.56           O  
ATOM   3269  CB  ARG A 240      44.929  37.592  31.405  1.00 31.00           C  
ATOM   3270  CG  ARG A 240      45.226  37.870  29.935  1.00 31.15           C  
ATOM   3271  CD  ARG A 240      44.087  37.458  29.006  1.00 32.56           C  
ATOM   3272  NE  ARG A 240      44.358  38.011  27.676  1.00 33.12           N  
ATOM   3273  CZ  ARG A 240      45.026  37.388  26.688  1.00 34.39           C  
ATOM   3274  NH1 ARG A 240      44.971  36.062  26.554  1.00 33.95           N  
ATOM   3275  NH2 ARG A 240      45.747  38.123  25.809  1.00 36.47           N1+
ATOM   3276  H   ARG A 240      44.995  37.154  33.973  1.00 30.27           H  
ATOM   3277  HA  ARG A 240      47.022  37.232  31.828  1.00 30.09           H  
ATOM   3278  HB2 ARG A 240      44.557  36.563  31.501  1.00 31.00           H  
ATOM   3279  HB3 ARG A 240      44.124  38.251  31.753  1.00 31.00           H  
ATOM   3280  HG2 ARG A 240      45.423  38.940  29.798  1.00 31.15           H  
ATOM   3281  HG3 ARG A 240      46.138  37.345  29.624  1.00 31.15           H  
ATOM   3282  HD2 ARG A 240      43.976  36.371  28.961  1.00 32.56           H  
ATOM   3283  HD3 ARG A 240      43.133  37.877  29.345  1.00 32.56           H  
ATOM   3284  HE  ARG A 240      43.790  38.814  27.362  1.00 33.12           H  
ATOM   3285 HH11 ARG A 240      45.512  35.627  25.792  1.00 33.95           H  
ATOM   3286 HH12 ARG A 240      44.062  35.579  26.855  1.00 33.95           H  
ATOM   3287 HH21 ARG A 240      46.190  37.693  24.997  1.00 36.47           H  
ATOM   3288 HH22 ARG A 240      45.894  39.142  25.912  1.00 36.47           H  
ATOM   3289  N   GLN A 241      46.283  39.845  33.630  1.00 30.08           N  
ATOM   3290  CA  GLN A 241      46.584  41.252  33.923  1.00 28.39           C  
ATOM   3291  C   GLN A 241      48.041  41.393  34.453  1.00 28.97           C  
ATOM   3292  O   GLN A 241      48.748  42.373  34.201  1.00 29.04           O  
ATOM   3293  CB  GLN A 241      45.536  41.792  34.913  1.00 28.00           C  
ATOM   3294  CG  GLN A 241      45.395  43.311  34.845  1.00 27.95           C  
ATOM   3295  CD  GLN A 241      44.301  43.853  35.749  1.00 28.33           C  
ATOM   3296  OE1 GLN A 241      44.534  44.485  36.780  1.00 29.91           O  
ATOM   3297  NE2 GLN A 241      43.023  43.608  35.315  1.00 28.32           N  
ATOM   3298  H   GLN A 241      45.816  39.278  34.333  1.00 30.08           H  
ATOM   3299  HA  GLN A 241      46.535  41.799  32.974  1.00 28.39           H  
ATOM   3300  HB2 GLN A 241      44.559  41.341  34.693  1.00 28.00           H  
ATOM   3301  HB3 GLN A 241      45.785  41.491  35.939  1.00 28.00           H  
ATOM   3302  HG2 GLN A 241      46.339  43.775  35.124  1.00 27.95           H  
ATOM   3303  HG3 GLN A 241      45.181  43.641  33.825  1.00 27.95           H  
ATOM   3304 HE21 GLN A 241      42.249  43.981  35.850  1.00 28.32           H  
ATOM   3305 HE22 GLN A 241      42.800  43.063  34.481  1.00 28.32           H  
ATOM   3306  N   ARG A 242      48.467  40.363  35.276  1.00 33.75           N  
ATOM   3307  CA  ARG A 242      49.743  40.379  36.000  1.00 35.31           C  
ATOM   3308  C   ARG A 242      50.980  40.032  35.132  1.00 35.28           C  
ATOM   3309  O   ARG A 242      52.111  40.015  35.616  1.00 37.01           O  
ATOM   3310  CB  ARG A 242      49.691  39.414  37.200  1.00 34.41           C  
ATOM   3311  CG  ARG A 242      48.727  39.891  38.286  1.00 35.06           C  
ATOM   3312  CD  ARG A 242      48.689  38.953  39.494  1.00 36.69           C  
ATOM   3313  NE  ARG A 242      47.858  39.557  40.547  1.00 37.53           N  
ATOM   3314  CZ  ARG A 242      47.785  39.138  41.831  1.00 38.03           C  
ATOM   3315  NH1 ARG A 242      48.368  38.000  42.257  1.00 37.51           N  
ATOM   3316  NH2 ARG A 242      47.110  39.896  42.724  1.00 38.42           N1+
ATOM   3317  H   ARG A 242      47.843  39.569  35.411  1.00 33.75           H  
ATOM   3318  HA  ARG A 242      49.905  41.407  36.350  1.00 35.31           H  
ATOM   3319  HB2 ARG A 242      49.396  38.412  36.860  1.00 34.41           H  
ATOM   3320  HB3 ARG A 242      50.690  39.311  37.642  1.00 34.41           H  
ATOM   3321  HG2 ARG A 242      49.024  40.890  38.624  1.00 35.06           H  
ATOM   3322  HG3 ARG A 242      47.714  39.999  37.886  1.00 35.06           H  
ATOM   3323  HD2 ARG A 242      48.252  37.990  39.214  1.00 36.69           H  
ATOM   3324  HD3 ARG A 242      49.700  38.811  39.890  1.00 36.69           H  
ATOM   3325  HE  ARG A 242      47.354  40.406  40.314  1.00 37.53           H  
ATOM   3326 HH11 ARG A 242      48.877  37.414  41.607  1.00 37.51           H  
ATOM   3327 HH12 ARG A 242      48.333  37.718  43.228  1.00 37.51           H  
ATOM   3328 HH21 ARG A 242      47.018  39.615  43.692  1.00 38.42           H  
ATOM   3329 HH22 ARG A 242      46.741  40.807  42.472  1.00 38.42           H  
ATOM   3330  N   LYS A 243      50.714  39.749  33.811  1.00 30.25           N  
ATOM   3331  CA  LYS A 243      51.759  39.554  32.809  1.00 30.57           C  
ATOM   3332  C   LYS A 243      52.100  40.887  32.114  1.00 30.29           C  
ATOM   3333  O   LYS A 243      53.124  41.026  31.446  1.00 31.38           O  
ATOM   3334  CB  LYS A 243      51.259  38.604  31.718  1.00 31.40           C  
ATOM   3335  CG  LYS A 243      51.067  37.169  32.206  1.00 32.44           C  
ATOM   3336  CD  LYS A 243      50.524  36.319  31.063  1.00 34.08           C  
ATOM   3337  CE  LYS A 243      50.273  34.876  31.468  1.00 34.27           C  
ATOM   3338  NZ  LYS A 243      50.065  34.112  30.242  1.00 36.05           N1+
ATOM   3339  H   LYS A 243      49.741  39.656  33.535  1.00 30.25           H  
ATOM   3340  HA  LYS A 243      52.668  39.178  33.290  1.00 30.57           H  
ATOM   3341  HB2 LYS A 243      50.307  38.974  31.313  1.00 31.40           H  
ATOM   3342  HB3 LYS A 243      51.963  38.607  30.878  1.00 31.40           H  
ATOM   3343  HG2 LYS A 243      52.026  36.764  32.551  1.00 32.44           H  
ATOM   3344  HG3 LYS A 243      50.378  37.143  33.055  1.00 32.44           H  
ATOM   3345  HD2 LYS A 243      49.589  36.754  30.687  1.00 34.08           H  
ATOM   3346  HD3 LYS A 243      51.240  36.360  30.235  1.00 34.08           H  
ATOM   3347  HE2 LYS A 243      51.131  34.432  31.980  1.00 34.27           H  
ATOM   3348  HE3 LYS A 243      49.376  34.772  32.083  1.00 34.27           H  
ATOM   3349  HZ1 LYS A 243      49.254  34.481  29.656  1.00 36.05           H  
ATOM   3350  HZ2 LYS A 243      50.889  34.067  29.592  1.00 36.05           H  
ATOM   3351  HZ3 LYS A 243      49.671  33.124  30.359  1.00 36.05           H  
ATOM   3352  N   LEU A 244      51.045  41.782  32.130  1.00 31.47           N  
ATOM   3353  CA  LEU A 244      50.919  42.912  31.236  1.00 32.08           C  
ATOM   3354  C   LEU A 244      51.142  44.224  31.990  1.00 31.39           C  
ATOM   3355  O   LEU A 244      51.626  45.190  31.394  1.00 32.76           O  
ATOM   3356  CB  LEU A 244      49.548  42.950  30.546  1.00 30.92           C  
ATOM   3357  CG  LEU A 244      49.151  41.693  29.752  1.00 31.89           C  
ATOM   3358  CD1 LEU A 244      47.758  41.873  29.142  1.00 31.75           C  
ATOM   3359  CD2 LEU A 244      50.148  41.352  28.651  1.00 33.44           C  
ATOM   3360  H   LEU A 244      50.323  41.638  32.830  1.00 31.47           H  
ATOM   3361  HA  LEU A 244      51.713  42.849  30.482  1.00 32.08           H  
ATOM   3362  HB2 LEU A 244      48.771  43.146  31.298  1.00 30.92           H  
ATOM   3363  HB3 LEU A 244      49.540  43.804  29.860  1.00 30.92           H  
ATOM   3364  HG  LEU A 244      49.112  40.844  30.440  1.00 31.89           H  
ATOM   3365 HD11 LEU A 244      47.420  40.945  28.668  1.00 31.75           H  
ATOM   3366 HD12 LEU A 244      47.023  42.144  29.907  1.00 31.75           H  
ATOM   3367 HD13 LEU A 244      47.757  42.658  28.378  1.00 31.75           H  
ATOM   3368 HD21 LEU A 244      49.800  40.501  28.055  1.00 33.44           H  
ATOM   3369 HD22 LEU A 244      50.304  42.199  27.975  1.00 33.44           H  
ATOM   3370 HD23 LEU A 244      51.110  41.072  29.085  1.00 33.44           H  
ATOM   3371  N   ARG A 245      50.672  44.300  33.283  1.00 28.76           N  
ATOM   3372  CA  ARG A 245      50.905  45.497  34.081  1.00 28.79           C  
ATOM   3373  C   ARG A 245      52.396  45.664  34.386  1.00 29.47           C  
ATOM   3374  O   ARG A 245      53.151  44.710  34.562  1.00 30.00           O  
ATOM   3375  CB  ARG A 245      50.127  45.453  35.390  1.00 28.75           C  
ATOM   3376  CG  ARG A 245      48.696  45.909  35.136  1.00 28.11           C  
ATOM   3377  CD  ARG A 245      47.790  45.626  36.313  1.00 28.21           C  
ATOM   3378  NE  ARG A 245      48.173  46.358  37.501  1.00 28.62           N  
ATOM   3379  CZ  ARG A 245      47.373  46.464  38.581  1.00 28.91           C  
ATOM   3380  NH1 ARG A 245      46.110  45.960  38.589  1.00 28.81           N  
ATOM   3381  NH2 ARG A 245      47.863  47.107  39.652  1.00 29.40           N1+
ATOM   3382  H   ARG A 245      50.135  43.529  33.687  1.00 28.76           H  
ATOM   3383  HA  ARG A 245      50.581  46.353  33.483  1.00 28.79           H  
ATOM   3384  HB2 ARG A 245      50.143  44.441  35.812  1.00 28.75           H  
ATOM   3385  HB3 ARG A 245      50.587  46.113  36.136  1.00 28.75           H  
ATOM   3386  HG2 ARG A 245      48.708  46.983  34.923  1.00 28.11           H  
ATOM   3387  HG3 ARG A 245      48.285  45.404  34.254  1.00 28.11           H  
ATOM   3388  HD2 ARG A 245      46.774  45.916  36.035  1.00 28.21           H  
ATOM   3389  HD3 ARG A 245      47.815  44.560  36.558  1.00 28.21           H  
ATOM   3390  HE  ARG A 245      49.039  46.889  37.577  1.00 28.62           H  
ATOM   3391 HH11 ARG A 245      45.679  45.429  37.822  1.00 28.81           H  
ATOM   3392 HH12 ARG A 245      45.445  46.209  39.373  1.00 28.81           H  
ATOM   3393 HH21 ARG A 245      47.386  46.970  40.594  1.00 29.40           H  
ATOM   3394 HH22 ARG A 245      48.725  47.740  39.575  1.00 29.40           H  
ATOM   3395  N   LEU A 246      52.800  46.990  34.484  1.00 30.58           N  
ATOM   3396  CA  LEU A 246      54.204  47.314  34.730  1.00 33.69           C  
ATOM   3397  C   LEU A 246      54.514  47.261  36.233  1.00 34.16           C  
ATOM   3398  O   LEU A 246      55.650  47.019  36.640  1.00 34.50           O  
ATOM   3399  CB  LEU A 246      54.528  48.690  34.132  1.00 32.58           C  
ATOM   3400  CG  LEU A 246      56.022  49.065  34.060  1.00 34.62           C  
ATOM   3401  CD1 LEU A 246      56.864  48.042  33.298  1.00 33.77           C  
ATOM   3402  CD2 LEU A 246      56.168  50.437  33.389  1.00 32.81           C  
ATOM   3403  H   LEU A 246      52.125  47.765  34.358  1.00 30.58           H  
ATOM   3404  HA  LEU A 246      54.802  46.534  34.251  1.00 33.69           H  
ATOM   3405  HB2 LEU A 246      54.118  48.732  33.117  1.00 32.58           H  
ATOM   3406  HB3 LEU A 246      53.999  49.466  34.703  1.00 32.58           H  
ATOM   3407  HG  LEU A 246      56.419  49.140  35.078  1.00 34.62           H  
ATOM   3408 HD11 LEU A 246      57.898  48.389  33.199  1.00 33.77           H  
ATOM   3409 HD12 LEU A 246      56.897  47.081  33.818  1.00 33.77           H  
ATOM   3410 HD13 LEU A 246      56.468  47.877  32.291  1.00 33.77           H  
ATOM   3411 HD21 LEU A 246      57.214  50.763  33.398  1.00 32.81           H  
ATOM   3412 HD22 LEU A 246      55.832  50.406  32.347  1.00 32.81           H  
ATOM   3413 HD23 LEU A 246      55.577  51.197  33.909  1.00 32.81           H  
ATOM   3414  N   PHE A 247      53.492  47.651  37.073  1.00 34.90           N  
ATOM   3415  CA  PHE A 247      53.674  47.803  38.526  1.00 35.83           C  
ATOM   3416  C   PHE A 247      54.562  49.025  38.811  1.00 36.01           C  
ATOM   3417  O   PHE A 247      55.278  49.162  39.798  1.00 38.07           O  
ATOM   3418  CB  PHE A 247      54.118  46.540  39.264  1.00 34.47           C  
ATOM   3419  CG  PHE A 247      53.108  45.424  39.112  1.00 33.92           C  
ATOM   3420  CD1 PHE A 247      51.858  45.502  39.745  1.00 33.47           C  
ATOM   3421  CD2 PHE A 247      53.395  44.319  38.301  1.00 33.15           C  
ATOM   3422  CE1 PHE A 247      50.919  44.486  39.579  1.00 32.25           C  
ATOM   3423  CE2 PHE A 247      52.454  43.304  38.134  1.00 31.84           C  
ATOM   3424  CZ  PHE A 247      51.218  43.388  38.774  1.00 31.46           C  
ATOM   3425  H   PHE A 247      52.571  47.805  36.670  1.00 34.90           H  
ATOM   3426  HA  PHE A 247      52.682  48.084  38.895  1.00 35.83           H  
ATOM   3427  HB2 PHE A 247      55.107  46.207  38.931  1.00 34.47           H  
ATOM   3428  HB3 PHE A 247      54.233  46.751  40.335  1.00 34.47           H  
ATOM   3429  HD1 PHE A 247      51.602  46.362  40.363  1.00 33.47           H  
ATOM   3430  HD2 PHE A 247      54.349  44.257  37.780  1.00 33.15           H  
ATOM   3431  HE1 PHE A 247      49.954  44.560  40.074  1.00 32.25           H  
ATOM   3432  HE2 PHE A 247      52.686  42.455  37.494  1.00 31.84           H  
ATOM   3433  HZ  PHE A 247      50.485  42.601  38.637  1.00 31.46           H  
ATOM   3434  N   LYS A 248      54.298  50.032  37.905  1.00 40.62           N  
ATOM   3435  CA  LYS A 248      54.767  51.398  37.991  1.00 41.33           C  
ATOM   3436  C   LYS A 248      53.607  52.196  37.382  1.00 39.67           C  
ATOM   3437  O   LYS A 248      53.223  52.017  36.226  1.00 37.42           O  
ATOM   3438  CB  LYS A 248      56.070  51.567  37.209  1.00 43.30           C  
ATOM   3439  CG  LYS A 248      56.494  53.026  37.060  1.00 46.49           C  
ATOM   3440  CD  LYS A 248      57.838  53.162  36.345  1.00 48.26           C  
ATOM   3441  CE  LYS A 248      58.143  54.625  36.056  1.00 49.24           C  
ATOM   3442  NZ  LYS A 248      59.473  54.721  35.401  1.00 49.50           N1+
ATOM   3443  H   LYS A 248      53.691  49.783  37.126  1.00 40.62           H  
ATOM   3444  HA  LYS A 248      54.918  51.663  39.043  1.00 41.33           H  
ATOM   3445  HB2 LYS A 248      56.865  50.994  37.705  1.00 43.30           H  
ATOM   3446  HB3 LYS A 248      55.957  51.133  36.211  1.00 43.30           H  
ATOM   3447  HG2 LYS A 248      55.738  53.554  36.473  1.00 46.49           H  
ATOM   3448  HG3 LYS A 248      56.547  53.506  38.045  1.00 46.49           H  
ATOM   3449  HD2 LYS A 248      58.629  52.724  36.966  1.00 48.26           H  
ATOM   3450  HD3 LYS A 248      57.817  52.599  35.405  1.00 48.26           H  
ATOM   3451  HE2 LYS A 248      57.419  55.067  35.365  1.00 49.24           H  
ATOM   3452  HE3 LYS A 248      58.196  55.224  36.970  1.00 49.24           H  
ATOM   3453  HZ1 LYS A 248      60.229  54.361  36.001  1.00 49.50           H  
ATOM   3454  HZ2 LYS A 248      59.503  54.191  34.519  1.00 49.50           H  
ATOM   3455  HZ3 LYS A 248      59.712  55.696  35.173  1.00 49.50           H  
ATOM   3456  N   ASP A 249      52.990  53.060  38.267  1.00 39.07           N  
ATOM   3457  CA  ASP A 249      52.058  54.120  37.870  1.00 38.37           C  
ATOM   3458  C   ASP A 249      50.664  53.657  37.374  1.00 38.00           C  
ATOM   3459  O   ASP A 249      49.846  54.446  36.897  1.00 36.00           O  
ATOM   3460  CB  ASP A 249      52.649  55.047  36.810  1.00 40.01           C  
ATOM   3461  CG  ASP A 249      54.035  55.626  37.031  1.00 43.47           C  
ATOM   3462  OD1 ASP A 249      54.399  55.794  38.238  1.00 43.86           O  
ATOM   3463  OD2 ASP A 249      54.634  55.958  35.956  1.00 45.10           O1-
ATOM   3464  H   ASP A 249      53.215  52.988  39.255  1.00 39.07           H  
ATOM   3465  HA  ASP A 249      51.877  54.692  38.787  1.00 38.37           H  
ATOM   3466  HB2 ASP A 249      52.659  54.520  35.851  1.00 40.01           H  
ATOM   3467  HB3 ASP A 249      51.980  55.907  36.665  1.00 40.01           H  
ATOM   3468  N   GLY A 250      50.387  52.316  37.452  1.00 36.06           N  
ATOM   3469  CA  GLY A 250      49.209  51.742  36.822  1.00 33.44           C  
ATOM   3470  C   GLY A 250      49.385  51.573  35.313  1.00 31.83           C  
ATOM   3471  O   GLY A 250      48.436  51.345  34.561  1.00 30.52           O  
ATOM   3472  H   GLY A 250      50.993  51.644  37.966  1.00 36.06           H  
ATOM   3473  HA2 GLY A 250      49.028  50.759  37.261  1.00 33.44           H  
ATOM   3474  HA3 GLY A 250      48.346  52.390  37.005  1.00 33.44           H  
ATOM   3475  N   LYS A 251      50.692  51.575  34.870  1.00 29.55           N  
ATOM   3476  CA  LYS A 251      50.998  51.412  33.454  1.00 29.06           C  
ATOM   3477  C   LYS A 251      51.076  49.940  33.070  1.00 28.91           C  
ATOM   3478  O   LYS A 251      51.262  49.031  33.881  1.00 29.01           O  
ATOM   3479  CB  LYS A 251      52.315  52.090  33.071  1.00 29.96           C  
ATOM   3480  CG  LYS A 251      52.134  53.597  33.042  1.00 30.38           C  
ATOM   3481  CD  LYS A 251      53.471  54.321  33.101  1.00 31.87           C  
ATOM   3482  CE  LYS A 251      53.199  55.808  33.092  1.00 33.79           C  
ATOM   3483  NZ  LYS A 251      54.304  56.532  33.719  1.00 35.18           N1+
ATOM   3484  H   LYS A 251      51.456  51.694  35.548  1.00 29.55           H  
ATOM   3485  HA  LYS A 251      50.178  51.854  32.872  1.00 29.06           H  
ATOM   3486  HB2 LYS A 251      53.103  51.800  33.773  1.00 29.96           H  
ATOM   3487  HB3 LYS A 251      52.662  51.766  32.083  1.00 29.96           H  
ATOM   3488  HG2 LYS A 251      51.588  53.885  32.135  1.00 30.38           H  
ATOM   3489  HG3 LYS A 251      51.518  53.918  33.890  1.00 30.38           H  
ATOM   3490  HD2 LYS A 251      54.014  54.019  34.004  1.00 31.87           H  
ATOM   3491  HD3 LYS A 251      54.099  54.046  32.245  1.00 31.87           H  
ATOM   3492  HE2 LYS A 251      53.090  56.175  32.067  1.00 33.79           H  
ATOM   3493  HE3 LYS A 251      52.303  56.074  33.663  1.00 33.79           H  
ATOM   3494  HZ1 LYS A 251      54.469  56.314  34.772  1.00 35.18           H  
ATOM   3495  HZ2 LYS A 251      55.197  56.500  33.235  1.00 35.18           H  
ATOM   3496  HZ3 LYS A 251      54.021  57.577  33.675  1.00 35.18           H  
ATOM   3497  N   MET A 252      51.012  49.719  31.707  1.00 30.51           N  
ATOM   3498  CA  MET A 252      51.196  48.398  31.130  1.00 31.80           C  
ATOM   3499  C   MET A 252      52.674  48.301  30.728  1.00 33.34           C  
ATOM   3500  O   MET A 252      53.391  49.282  30.541  1.00 34.63           O  
ATOM   3501  CB  MET A 252      50.249  48.191  29.944  1.00 30.25           C  
ATOM   3502  CG  MET A 252      48.783  48.073  30.392  1.00 29.41           C  
ATOM   3503  SD  MET A 252      48.202  46.352  30.502  1.00 32.17           S  
ATOM   3504  CE  MET A 252      47.909  46.038  28.744  1.00 28.50           C  
ATOM   3505  H   MET A 252      50.890  50.502  31.063  1.00 30.51           H  
ATOM   3506  HA  MET A 252      51.007  47.645  31.894  1.00 31.80           H  
ATOM   3507  HB2 MET A 252      50.336  49.061  29.279  1.00 30.25           H  
ATOM   3508  HB3 MET A 252      50.559  47.328  29.344  1.00 30.25           H  
ATOM   3509  HG2 MET A 252      48.626  48.537  31.370  1.00 29.41           H  
ATOM   3510  HG3 MET A 252      48.130  48.605  29.693  1.00 29.41           H  
ATOM   3511  HE1 MET A 252      47.522  45.024  28.622  1.00 28.50           H  
ATOM   3512  HE2 MET A 252      47.168  46.740  28.352  1.00 28.50           H  
ATOM   3513  HE3 MET A 252      48.836  46.123  28.173  1.00 28.50           H  
ATOM   3514  N   LYS A 253      53.116  47.022  30.495  1.00 33.73           N  
ATOM   3515  CA  LYS A 253      54.387  46.746  29.845  1.00 35.15           C  
ATOM   3516  C   LYS A 253      54.197  47.117  28.368  1.00 34.62           C  
ATOM   3517  O   LYS A 253      53.136  46.969  27.763  1.00 32.97           O  
ATOM   3518  CB  LYS A 253      54.791  45.269  29.984  1.00 35.17           C  
ATOM   3519  CG  LYS A 253      55.493  45.021  31.321  1.00 36.58           C  
ATOM   3520  CD  LYS A 253      55.562  43.559  31.775  1.00 36.94           C  
ATOM   3521  CE  LYS A 253      56.056  42.523  30.774  1.00 38.41           C  
ATOM   3522  NZ  LYS A 253      57.298  42.947  30.119  1.00 40.76           N1+
ATOM   3523  H   LYS A 253      52.512  46.227  30.761  1.00 33.73           H  
ATOM   3524  HA  LYS A 253      55.149  47.406  30.275  1.00 35.15           H  
ATOM   3525  HB2 LYS A 253      53.910  44.622  29.891  1.00 35.17           H  
ATOM   3526  HB3 LYS A 253      55.470  44.990  29.169  1.00 35.17           H  
ATOM   3527  HG2 LYS A 253      56.508  45.435  31.270  1.00 36.58           H  
ATOM   3528  HG3 LYS A 253      54.979  45.579  32.112  1.00 36.58           H  
ATOM   3529  HD2 LYS A 253      56.201  43.517  32.666  1.00 36.94           H  
ATOM   3530  HD3 LYS A 253      54.563  43.255  32.112  1.00 36.94           H  
ATOM   3531  HE2 LYS A 253      56.266  41.574  31.277  1.00 38.41           H  
ATOM   3532  HE3 LYS A 253      55.325  42.344  29.983  1.00 38.41           H  
ATOM   3533  HZ1 LYS A 253      57.110  43.278  29.123  1.00 40.76           H  
ATOM   3534  HZ2 LYS A 253      57.876  43.625  30.616  1.00 40.76           H  
ATOM   3535  HZ3 LYS A 253      57.958  42.142  29.814  1.00 40.76           H  
ATOM   3536  N   TYR A 254      55.328  47.635  27.771  1.00 33.03           N  
ATOM   3537  CA  TYR A 254      55.309  48.185  26.416  1.00 32.32           C  
ATOM   3538  C   TYR A 254      56.722  48.110  25.822  1.00 34.03           C  
ATOM   3539  O   TYR A 254      57.691  47.708  26.466  1.00 33.05           O  
ATOM   3540  CB  TYR A 254      54.700  49.609  26.360  1.00 31.00           C  
ATOM   3541  CG  TYR A 254      55.421  50.653  27.184  1.00 32.08           C  
ATOM   3542  CD1 TYR A 254      56.606  51.243  26.725  1.00 32.65           C  
ATOM   3543  CD2 TYR A 254      54.912  51.055  28.426  1.00 31.50           C  
ATOM   3544  CE1 TYR A 254      57.295  52.165  27.515  1.00 32.36           C  
ATOM   3545  CE2 TYR A 254      55.598  51.976  29.223  1.00 31.87           C  
ATOM   3546  CZ  TYR A 254      56.792  52.514  28.764  1.00 33.13           C  
ATOM   3547  OH  TYR A 254      57.461  53.392  29.568  1.00 33.65           O  
ATOM   3548  H   TYR A 254      56.212  47.662  28.275  1.00 33.03           H  
ATOM   3549  HA  TYR A 254      54.684  47.529  25.802  1.00 32.32           H  
ATOM   3550  HB2 TYR A 254      54.654  49.971  25.327  1.00 31.00           H  
ATOM   3551  HB3 TYR A 254      53.654  49.560  26.691  1.00 31.00           H  
ATOM   3552  HD1 TYR A 254      57.005  50.993  25.746  1.00 32.65           H  
ATOM   3553  HD2 TYR A 254      53.973  50.649  28.789  1.00 31.50           H  
ATOM   3554  HE1 TYR A 254      58.219  52.594  27.141  1.00 32.36           H  
ATOM   3555  HE2 TYR A 254      55.203  52.262  30.194  1.00 31.87           H  
ATOM   3556  HH  TYR A 254      58.252  53.681  29.080  1.00 33.65           H  
ATOM   3557  N   GLN A 255      56.792  48.522  24.507  1.00 33.01           N  
ATOM   3558  CA  GLN A 255      58.050  48.654  23.794  1.00 33.01           C  
ATOM   3559  C   GLN A 255      57.971  49.932  22.942  1.00 33.39           C  
ATOM   3560  O   GLN A 255      56.931  50.324  22.408  1.00 33.01           O  
ATOM   3561  CB  GLN A 255      58.385  47.405  22.969  1.00 34.46           C  
ATOM   3562  CG  GLN A 255      57.260  46.969  22.031  1.00 34.66           C  
ATOM   3563  CD  GLN A 255      57.526  45.631  21.378  1.00 34.85           C  
ATOM   3564  OE1 GLN A 255      58.631  45.107  21.286  1.00 34.74           O  
ATOM   3565  NE2 GLN A 255      56.409  45.034  20.866  1.00 35.32           N  
ATOM   3566  H   GLN A 255      55.932  48.750  23.990  1.00 33.01           H  
ATOM   3567  HA  GLN A 255      58.846  48.796  24.536  1.00 33.01           H  
ATOM   3568  HB2 GLN A 255      59.299  47.577  22.387  1.00 34.46           H  
ATOM   3569  HB3 GLN A 255      58.606  46.579  23.659  1.00 34.46           H  
ATOM   3570  HG2 GLN A 255      56.317  46.894  22.578  1.00 34.66           H  
ATOM   3571  HG3 GLN A 255      57.130  47.706  21.233  1.00 34.66           H  
ATOM   3572 HE21 GLN A 255      56.491  44.194  20.313  1.00 35.32           H  
ATOM   3573 HE22 GLN A 255      55.455  45.383  21.039  1.00 35.32           H  
ATOM   3574  N   ILE A 256      59.186  50.584  22.820  1.00 34.93           N  
ATOM   3575  CA  ILE A 256      59.364  51.790  22.004  1.00 34.88           C  
ATOM   3576  C   ILE A 256      60.211  51.322  20.815  1.00 36.75           C  
ATOM   3577  O   ILE A 256      61.297  50.765  20.992  1.00 36.61           O  
ATOM   3578  CB  ILE A 256      60.109  52.910  22.767  1.00 35.58           C  
ATOM   3579  CG1 ILE A 256      59.468  53.274  24.123  1.00 34.89           C  
ATOM   3580  CG2 ILE A 256      60.258  54.161  21.887  1.00 36.50           C  
ATOM   3581  CD1 ILE A 256      58.027  53.755  24.052  1.00 34.35           C  
ATOM   3582  H   ILE A 256      60.017  50.209  23.273  1.00 34.93           H  
ATOM   3583  HA  ILE A 256      58.386  52.136  21.678  1.00 34.88           H  
ATOM   3584  HB  ILE A 256      61.126  52.561  22.996  1.00 35.58           H  
ATOM   3585 HG12 ILE A 256      59.517  52.408  24.795  1.00 34.89           H  
ATOM   3586 HG13 ILE A 256      60.071  54.057  24.600  1.00 34.89           H  
ATOM   3587 HG21 ILE A 256      60.731  54.976  22.444  1.00 36.50           H  
ATOM   3588 HG22 ILE A 256      60.889  53.957  21.015  1.00 36.50           H  
ATOM   3589 HG23 ILE A 256      59.290  54.515  21.521  1.00 36.50           H  
ATOM   3590 HD11 ILE A 256      57.697  54.086  25.041  1.00 34.35           H  
ATOM   3591 HD12 ILE A 256      57.908  54.599  23.368  1.00 34.35           H  
ATOM   3592 HD13 ILE A 256      57.361  52.950  23.736  1.00 34.35           H  
ATOM   3593  N   ILE A 257      59.678  51.556  19.567  1.00 45.33           N  
ATOM   3594  CA  ILE A 257      60.382  51.148  18.343  1.00 47.01           C  
ATOM   3595  C   ILE A 257      60.229  52.337  17.387  1.00 46.56           C  
ATOM   3596  O   ILE A 257      59.152  52.914  17.239  1.00 45.60           O  
ATOM   3597  CB  ILE A 257      59.811  49.855  17.706  1.00 47.27           C  
ATOM   3598  CG1 ILE A 257      59.591  48.729  18.741  1.00 45.66           C  
ATOM   3599  CG2 ILE A 257      60.726  49.378  16.568  1.00 47.35           C  
ATOM   3600  CD1 ILE A 257      58.958  47.473  18.155  1.00 46.57           C  
ATOM   3601  H   ILE A 257      58.770  52.043  19.485  1.00 45.33           H  
ATOM   3602  HA  ILE A 257      61.444  51.010  18.578  1.00 47.01           H  
ATOM   3603  HB  ILE A 257      58.839  50.089  17.259  1.00 47.27           H  
ATOM   3604 HG12 ILE A 257      60.544  48.464  19.216  1.00 45.66           H  
ATOM   3605 HG13 ILE A 257      58.925  49.083  19.536  1.00 45.66           H  
ATOM   3606 HG21 ILE A 257      60.282  48.541  16.021  1.00 47.35           H  
ATOM   3607 HG22 ILE A 257      60.897  50.169  15.835  1.00 47.35           H  
ATOM   3608 HG23 ILE A 257      61.700  49.057  16.953  1.00 47.35           H  
ATOM   3609 HD11 ILE A 257      58.709  46.771  18.956  1.00 46.57           H  
ATOM   3610 HD12 ILE A 257      58.035  47.710  17.616  1.00 46.57           H  
ATOM   3611 HD13 ILE A 257      59.639  46.956  17.473  1.00 46.57           H  
ATOM   3612  N   ASP A 258      61.363  52.775  16.745  1.00 54.96           N  
ATOM   3613  CA  ASP A 258      61.342  53.870  15.753  1.00 55.70           C  
ATOM   3614  C   ASP A 258      60.834  55.215  16.338  1.00 53.31           C  
ATOM   3615  O   ASP A 258      60.479  56.164  15.641  1.00 52.90           O  
ATOM   3616  CB  ASP A 258      60.564  53.494  14.493  1.00 58.22           C  
ATOM   3617  CG  ASP A 258      61.125  52.250  13.820  1.00 61.08           C  
ATOM   3618  OD1 ASP A 258      62.366  52.057  13.970  1.00 62.31           O  
ATOM   3619  OD2 ASP A 258      60.285  51.553  13.183  1.00 61.47           O1-
ATOM   3620  H   ASP A 258      62.250  52.301  16.871  1.00 54.96           H  
ATOM   3621  HA  ASP A 258      62.396  54.052  15.504  1.00 55.70           H  
ATOM   3622  HB2 ASP A 258      59.502  53.339  14.721  1.00 58.22           H  
ATOM   3623  HB3 ASP A 258      60.610  54.310  13.761  1.00 58.22           H  
ATOM   3624  N   GLY A 259      60.909  55.288  17.718  1.00 42.67           N  
ATOM   3625  CA  GLY A 259      60.398  56.408  18.486  1.00 40.83           C  
ATOM   3626  C   GLY A 259      58.930  56.250  18.911  1.00 41.13           C  
ATOM   3627  O   GLY A 259      58.395  57.053  19.677  1.00 40.09           O  
ATOM   3628  H   GLY A 259      61.320  54.500  18.205  1.00 42.67           H  
ATOM   3629  HA2 GLY A 259      61.010  56.488  19.390  1.00 40.83           H  
ATOM   3630  HA3 GLY A 259      60.487  57.328  17.901  1.00 40.83           H  
ATOM   3631  N   GLU A 260      58.264  55.184  18.346  1.00 50.87           N  
ATOM   3632  CA  GLU A 260      56.839  54.934  18.508  1.00 50.30           C  
ATOM   3633  C   GLU A 260      56.619  53.930  19.642  1.00 48.53           C  
ATOM   3634  O   GLU A 260      57.347  52.952  19.811  1.00 47.79           O  
ATOM   3635  CB  GLU A 260      56.227  54.331  17.231  1.00 51.80           C  
ATOM   3636  CG  GLU A 260      55.923  55.361  16.153  1.00 54.39           C  
ATOM   3637  CD  GLU A 260      54.778  56.200  16.683  1.00 55.03           C  
ATOM   3638  OE1 GLU A 260      53.668  55.590  16.822  1.00 54.37           O  
ATOM   3639  OE2 GLU A 260      55.073  57.389  16.986  1.00 55.71           O1-
ATOM   3640  H   GLU A 260      58.792  54.493  17.799  1.00 50.87           H  
ATOM   3641  HA  GLU A 260      56.353  55.875  18.784  1.00 50.30           H  
ATOM   3642  HB2 GLU A 260      56.907  53.594  16.799  1.00 51.80           H  
ATOM   3643  HB3 GLU A 260      55.313  53.778  17.483  1.00 51.80           H  
ATOM   3644  HG2 GLU A 260      56.802  55.974  15.924  1.00 54.39           H  
ATOM   3645  HG3 GLU A 260      55.607  54.866  15.229  1.00 54.39           H  
ATOM   3646  N   MET A 261      55.488  54.198  20.404  1.00 41.06           N  
ATOM   3647  CA  MET A 261      55.062  53.326  21.496  1.00 40.77           C  
ATOM   3648  C   MET A 261      54.124  52.274  20.881  1.00 41.87           C  
ATOM   3649  O   MET A 261      53.151  52.596  20.185  1.00 41.59           O  
ATOM   3650  CB  MET A 261      54.346  54.148  22.578  1.00 39.61           C  
ATOM   3651  CG  MET A 261      54.005  53.326  23.823  1.00 39.75           C  
ATOM   3652  SD  MET A 261      53.217  54.347  25.120  1.00 42.15           S  
ATOM   3653  CE  MET A 261      54.673  55.243  25.719  1.00 39.91           C  
ATOM   3654  H   MET A 261      54.927  55.019  20.188  1.00 41.06           H  
ATOM   3655  HA  MET A 261      55.950  52.846  21.915  1.00 40.77           H  
ATOM   3656  HB2 MET A 261      54.996  54.988  22.850  1.00 39.61           H  
ATOM   3657  HB3 MET A 261      53.428  54.586  22.164  1.00 39.61           H  
ATOM   3658  HG2 MET A 261      53.294  52.534  23.566  1.00 39.75           H  
ATOM   3659  HG3 MET A 261      54.895  52.842  24.238  1.00 39.75           H  
ATOM   3660  HE1 MET A 261      54.380  55.861  26.573  1.00 39.91           H  
ATOM   3661  HE2 MET A 261      55.440  54.541  26.052  1.00 39.91           H  
ATOM   3662  HE3 MET A 261      55.077  55.899  24.946  1.00 39.91           H  
ATOM   3663  N   TYR A 262      54.491  50.977  21.209  1.00 35.22           N  
ATOM   3664  CA  TYR A 262      53.741  49.804  20.774  1.00 33.97           C  
ATOM   3665  C   TYR A 262      53.529  48.840  21.983  1.00 35.67           C  
ATOM   3666  O   TYR A 262      54.323  48.792  22.934  1.00 36.35           O  
ATOM   3667  CB  TYR A 262      54.480  49.034  19.667  1.00 35.83           C  
ATOM   3668  CG  TYR A 262      54.615  49.760  18.349  1.00 38.29           C  
ATOM   3669  CD1 TYR A 262      53.524  49.917  17.482  1.00 38.40           C  
ATOM   3670  CD2 TYR A 262      55.865  50.255  17.957  1.00 37.95           C  
ATOM   3671  CE1 TYR A 262      53.685  50.541  16.238  1.00 38.55           C  
ATOM   3672  CE2 TYR A 262      56.032  50.858  16.709  1.00 37.76           C  
ATOM   3673  CZ  TYR A 262      54.940  51.002  15.860  1.00 37.58           C  
ATOM   3674  OH  TYR A 262      55.080  51.598  14.638  1.00 37.83           O  
ATOM   3675  H   TYR A 262      55.331  50.788  21.776  1.00 35.22           H  
ATOM   3676  HA  TYR A 262      52.775  50.157  20.410  1.00 33.97           H  
ATOM   3677  HB2 TYR A 262      55.478  48.757  20.027  1.00 35.83           H  
ATOM   3678  HB3 TYR A 262      53.983  48.077  19.468  1.00 35.83           H  
ATOM   3679  HD1 TYR A 262      52.540  49.550  17.761  1.00 38.40           H  
ATOM   3680  HD2 TYR A 262      56.724  50.169  18.619  1.00 37.95           H  
ATOM   3681  HE1 TYR A 262      52.838  50.658  15.567  1.00 38.55           H  
ATOM   3682  HE2 TYR A 262      57.016  51.217  16.421  1.00 37.76           H  
ATOM   3683  HH  TYR A 262      56.029  51.780  14.505  1.00 37.83           H  
ATOM   3684  N   PRO A 263      52.445  47.971  21.881  1.00 36.72           N  
ATOM   3685  CA  PRO A 263      52.233  46.895  22.852  1.00 37.35           C  
ATOM   3686  C   PRO A 263      53.410  45.891  22.811  1.00 37.07           C  
ATOM   3687  O   PRO A 263      54.060  45.697  21.778  1.00 38.15           O  
ATOM   3688  CB  PRO A 263      50.933  46.216  22.413  1.00 37.78           C  
ATOM   3689  CG  PRO A 263      50.248  47.227  21.507  1.00 38.28           C  
ATOM   3690  CD  PRO A 263      51.399  47.977  20.867  1.00 38.43           C  
ATOM   3691  HA  PRO A 263      52.146  47.367  23.834  1.00 37.35           H  
ATOM   3692  HB2 PRO A 263      51.131  45.292  21.860  1.00 37.78           H  
ATOM   3693  HB3 PRO A 263      50.301  45.958  23.267  1.00 37.78           H  
ATOM   3694  HG2 PRO A 263      49.587  46.761  20.770  1.00 38.28           H  
ATOM   3695  HG3 PRO A 263      49.643  47.915  22.108  1.00 38.28           H  
ATOM   3696  HD2 PRO A 263      51.776  47.455  19.984  1.00 38.43           H  
ATOM   3697  HD3 PRO A 263      51.111  48.992  20.597  1.00 38.43           H  
ATOM   3698  N   PRO A 264      53.650  45.191  23.978  1.00 33.66           N  
ATOM   3699  CA  PRO A 264      54.798  44.301  24.166  1.00 33.02           C  
ATOM   3700  C   PRO A 264      54.568  42.964  23.463  1.00 32.58           C  
ATOM   3701  O   PRO A 264      53.480  42.643  22.983  1.00 31.67           O  
ATOM   3702  CB  PRO A 264      54.855  44.105  25.677  1.00 34.03           C  
ATOM   3703  CG  PRO A 264      53.387  44.160  26.081  1.00 34.72           C  
ATOM   3704  CD  PRO A 264      52.812  45.223  25.167  1.00 34.15           C  
ATOM   3705  HA  PRO A 264      55.706  44.762  23.767  1.00 33.02           H  
ATOM   3706  HB2 PRO A 264      55.322  43.167  25.976  1.00 34.03           H  
ATOM   3707  HB3 PRO A 264      55.400  44.933  26.145  1.00 34.03           H  
ATOM   3708  HG2 PRO A 264      52.907  43.201  25.859  1.00 34.72           H  
ATOM   3709  HG3 PRO A 264      53.238  44.372  27.142  1.00 34.72           H  
ATOM   3710  HD2 PRO A 264      51.769  45.026  24.913  1.00 34.15           H  
ATOM   3711  HD3 PRO A 264      52.878  46.223  25.589  1.00 34.15           H  
ATOM   3712  N   THR A 265      55.658  42.114  23.435  1.00 32.16           N  
ATOM   3713  CA  THR A 265      55.580  40.866  22.689  1.00 32.74           C  
ATOM   3714  C   THR A 265      54.949  39.771  23.558  1.00 32.64           C  
ATOM   3715  O   THR A 265      54.890  39.814  24.792  1.00 32.25           O  
ATOM   3716  CB  THR A 265      56.931  40.395  22.111  1.00 33.82           C  
ATOM   3717  OG1 THR A 265      57.818  39.980  23.159  1.00 34.05           O  
ATOM   3718  CG2 THR A 265      57.605  41.469  21.262  1.00 34.12           C  
ATOM   3719  H   THR A 265      56.509  42.341  23.944  1.00 32.16           H  
ATOM   3720  HA  THR A 265      54.912  41.050  21.847  1.00 32.74           H  
ATOM   3721  HB  THR A 265      56.768  39.514  21.480  1.00 33.82           H  
ATOM   3722 HG21 THR A 265      56.946  41.811  20.459  1.00 34.12           H  
ATOM   3723 HG22 THR A 265      57.905  42.328  21.872  1.00 34.12           H  
ATOM   3724 HG23 THR A 265      58.523  41.079  20.810  1.00 34.12           H  
ATOM   3725  HG1 THR A 265      58.692  39.868  22.733  1.00 34.05           H  
ATOM   3726  N   VAL A 266      54.541  38.657  22.840  1.00 38.83           N  
ATOM   3727  CA  VAL A 266      54.185  37.413  23.513  1.00 39.29           C  
ATOM   3728  C   VAL A 266      55.412  36.931  24.291  1.00 38.69           C  
ATOM   3729  O   VAL A 266      55.284  36.357  25.373  1.00 38.60           O  
ATOM   3730  CB  VAL A 266      53.673  36.349  22.526  1.00 39.75           C  
ATOM   3731  CG1 VAL A 266      53.658  34.933  23.114  1.00 40.40           C  
ATOM   3732  CG2 VAL A 266      52.252  36.703  22.085  1.00 38.93           C  
ATOM   3733  H   VAL A 266      54.440  38.748  21.816  1.00 38.83           H  
ATOM   3734  HA  VAL A 266      53.411  37.651  24.252  1.00 39.29           H  
ATOM   3735  HB  VAL A 266      54.320  36.332  21.641  1.00 39.75           H  
ATOM   3736 HG11 VAL A 266      53.186  34.228  22.421  1.00 40.40           H  
ATOM   3737 HG12 VAL A 266      54.673  34.567  23.297  1.00 40.40           H  
ATOM   3738 HG13 VAL A 266      53.105  34.900  24.058  1.00 40.40           H  
ATOM   3739 HG21 VAL A 266      51.894  35.974  21.355  1.00 38.93           H  
ATOM   3740 HG22 VAL A 266      51.561  36.695  22.935  1.00 38.93           H  
ATOM   3741 HG23 VAL A 266      52.206  37.694  21.625  1.00 38.93           H  
ATOM   3742  N   LYS A 267      56.639  37.076  23.682  1.00 38.52           N  
ATOM   3743  CA  LYS A 267      57.839  36.524  24.300  1.00 39.20           C  
ATOM   3744  C   LYS A 267      58.148  37.230  25.630  1.00 38.70           C  
ATOM   3745  O   LYS A 267      58.598  36.585  26.578  1.00 39.04           O  
ATOM   3746  CB  LYS A 267      59.045  36.612  23.360  1.00 39.53           C  
ATOM   3747  CG  LYS A 267      60.107  35.569  23.728  1.00 40.69           C  
ATOM   3748  CD  LYS A 267      61.304  35.630  22.782  1.00 40.75           C  
ATOM   3749  CE  LYS A 267      62.142  34.362  22.884  1.00 40.30           C  
ATOM   3750  NZ  LYS A 267      63.077  34.300  21.746  1.00 42.86           N1+
ATOM   3751  H   LYS A 267      56.686  37.564  22.794  1.00 38.52           H  
ATOM   3752  HA  LYS A 267      57.608  35.476  24.530  1.00 39.20           H  
ATOM   3753  HB2 LYS A 267      58.720  36.430  22.327  1.00 39.53           H  
ATOM   3754  HB3 LYS A 267      59.487  37.615  23.381  1.00 39.53           H  
ATOM   3755  HG2 LYS A 267      60.454  35.715  24.757  1.00 40.69           H  
ATOM   3756  HG3 LYS A 267      59.648  34.574  23.680  1.00 40.69           H  
ATOM   3757  HD2 LYS A 267      60.952  35.775  21.757  1.00 40.75           H  
ATOM   3758  HD3 LYS A 267      61.920  36.506  23.019  1.00 40.75           H  
ATOM   3759  HE2 LYS A 267      62.742  34.350  23.799  1.00 40.30           H  
ATOM   3760  HE3 LYS A 267      61.535  33.453  22.836  1.00 40.30           H  
ATOM   3761  HZ1 LYS A 267      62.525  34.155  20.811  1.00 42.86           H  
ATOM   3762  HZ2 LYS A 267      63.635  35.143  21.598  1.00 42.86           H  
ATOM   3763  HZ3 LYS A 267      63.691  33.484  21.780  1.00 42.86           H  
ATOM   3764  N   ASP A 268      57.965  38.601  25.646  1.00 45.07           N  
ATOM   3765  CA  ASP A 268      58.212  39.408  26.854  1.00 44.54           C  
ATOM   3766  C   ASP A 268      57.194  38.971  27.925  1.00 43.78           C  
ATOM   3767  O   ASP A 268      57.496  38.726  29.091  1.00 44.54           O  
ATOM   3768  CB  ASP A 268      58.048  40.896  26.505  1.00 44.97           C  
ATOM   3769  CG  ASP A 268      57.962  41.816  27.695  1.00 46.24           C  
ATOM   3770  OD1 ASP A 268      58.582  41.521  28.760  1.00 48.41           O  
ATOM   3771  OD2 ASP A 268      57.193  42.826  27.642  1.00 45.89           O1-
ATOM   3772  H   ASP A 268      57.675  39.069  24.779  1.00 45.07           H  
ATOM   3773  HA  ASP A 268      59.220  39.184  27.219  1.00 44.54           H  
ATOM   3774  HB2 ASP A 268      58.885  41.220  25.876  1.00 44.97           H  
ATOM   3775  HB3 ASP A 268      57.139  41.044  25.909  1.00 44.97           H  
ATOM   3776  N   THR A 269      55.889  39.001  27.483  1.00 34.09           N  
ATOM   3777  CA  THR A 269      54.766  38.907  28.403  1.00 32.70           C  
ATOM   3778  C   THR A 269      54.458  37.470  28.805  1.00 32.72           C  
ATOM   3779  O   THR A 269      53.907  37.222  29.878  1.00 32.62           O  
ATOM   3780  CB  THR A 269      53.488  39.521  27.807  1.00 31.44           C  
ATOM   3781  OG1 THR A 269      53.247  39.024  26.486  1.00 31.54           O  
ATOM   3782  CG2 THR A 269      53.570  41.039  27.750  1.00 32.16           C  
ATOM   3783  H   THR A 269      55.719  39.106  26.483  1.00 34.09           H  
ATOM   3784  HA  THR A 269      55.039  39.435  29.327  1.00 32.70           H  
ATOM   3785  HB  THR A 269      52.619  39.240  28.411  1.00 31.44           H  
ATOM   3786 HG21 THR A 269      53.627  41.472  28.751  1.00 32.16           H  
ATOM   3787 HG22 THR A 269      54.441  41.369  27.177  1.00 32.16           H  
ATOM   3788 HG23 THR A 269      52.688  41.442  27.247  1.00 32.16           H  
ATOM   3789  HG1 THR A 269      53.827  39.527  25.861  1.00 31.54           H  
ATOM   3790  N   GLN A 270      54.642  36.510  27.834  1.00 41.46           N  
ATOM   3791  CA  GLN A 270      54.233  35.117  28.006  1.00 41.43           C  
ATOM   3792  C   GLN A 270      52.686  35.070  27.980  1.00 40.46           C  
ATOM   3793  O   GLN A 270      52.024  34.302  28.685  1.00 39.54           O  
ATOM   3794  CB  GLN A 270      54.824  34.427  29.248  1.00 41.70           C  
ATOM   3795  CG  GLN A 270      56.351  34.512  29.343  1.00 44.41           C  
ATOM   3796  CD  GLN A 270      57.034  33.415  28.556  1.00 47.32           C  
ATOM   3797  OE1 GLN A 270      56.906  32.223  28.828  1.00 48.72           O  
ATOM   3798  NE2 GLN A 270      57.831  33.845  27.531  1.00 47.16           N  
ATOM   3799  H   GLN A 270      55.062  36.763  26.932  1.00 41.46           H  
ATOM   3800  HA  GLN A 270      54.573  34.581  27.113  1.00 41.43           H  
ATOM   3801  HB2 GLN A 270      54.398  34.866  30.157  1.00 41.70           H  
ATOM   3802  HB3 GLN A 270      54.504  33.377  29.257  1.00 41.70           H  
ATOM   3803  HG2 GLN A 270      56.729  35.497  29.051  1.00 44.41           H  
ATOM   3804  HG3 GLN A 270      56.651  34.364  30.388  1.00 44.41           H  
ATOM   3805 HE21 GLN A 270      58.322  33.146  26.988  1.00 47.16           H  
ATOM   3806 HE22 GLN A 270      57.974  34.828  27.279  1.00 47.16           H  
ATOM   3807  N   ALA A 271      52.097  35.883  27.022  1.00 37.35           N  
ATOM   3808  CA  ALA A 271      50.648  36.008  26.908  1.00 37.49           C  
ATOM   3809  C   ALA A 271      50.019  34.920  26.022  1.00 38.90           C  
ATOM   3810  O   ALA A 271      50.517  34.526  24.968  1.00 38.95           O  
ATOM   3811  CB  ALA A 271      50.262  37.372  26.354  1.00 36.10           C  
ATOM   3812  H   ALA A 271      52.713  36.405  26.401  1.00 37.35           H  
ATOM   3813  HA  ALA A 271      50.232  35.923  27.917  1.00 37.49           H  
ATOM   3814  HB1 ALA A 271      49.174  37.474  26.272  1.00 36.10           H  
ATOM   3815  HB2 ALA A 271      50.630  38.173  27.002  1.00 36.10           H  
ATOM   3816  HB3 ALA A 271      50.687  37.522  25.356  1.00 36.10           H  
ATOM   3817  N   GLU A 272      48.793  34.476  26.472  1.00 47.35           N  
ATOM   3818  CA  GLU A 272      47.944  33.563  25.718  1.00 49.05           C  
ATOM   3819  C   GLU A 272      47.296  34.384  24.586  1.00 47.80           C  
ATOM   3820  O   GLU A 272      46.402  35.211  24.789  1.00 45.97           O  
ATOM   3821  CB  GLU A 272      46.829  32.973  26.608  1.00 52.04           C  
ATOM   3822  CG  GLU A 272      47.319  32.163  27.807  1.00 55.15           C  
ATOM   3823  CD  GLU A 272      48.003  32.938  28.911  1.00 57.30           C  
ATOM   3824  OE1 GLU A 272      48.596  32.280  29.825  1.00 57.22           O  
ATOM   3825  OE2 GLU A 272      48.108  34.213  28.826  1.00 58.17           O1-
ATOM   3826  H   GLU A 272      48.459  34.745  27.419  1.00 47.35           H  
ATOM   3827  HA  GLU A 272      48.566  32.763  25.301  1.00 49.05           H  
ATOM   3828  HB2 GLU A 272      46.177  33.772  26.980  1.00 52.04           H  
ATOM   3829  HB3 GLU A 272      46.195  32.328  25.987  1.00 52.04           H  
ATOM   3830  HG2 GLU A 272      46.457  31.661  28.263  1.00 55.15           H  
ATOM   3831  HG3 GLU A 272      48.001  31.377  27.461  1.00 55.15           H  
ATOM   3832  N   MET A 273      47.846  34.196  23.337  1.00 35.08           N  
ATOM   3833  CA  MET A 273      47.359  34.928  22.176  1.00 36.35           C  
ATOM   3834  C   MET A 273      47.249  33.934  21.016  1.00 37.60           C  
ATOM   3835  O   MET A 273      48.137  33.116  20.752  1.00 39.82           O  
ATOM   3836  CB  MET A 273      48.345  36.023  21.772  1.00 35.70           C  
ATOM   3837  CG  MET A 273      48.474  37.210  22.721  1.00 34.30           C  
ATOM   3838  SD  MET A 273      47.015  38.284  22.840  1.00 33.61           S  
ATOM   3839  CE  MET A 273      46.826  38.788  21.113  1.00 33.21           C  
ATOM   3840  H   MET A 273      48.610  33.533  23.210  1.00 35.08           H  
ATOM   3841  HA  MET A 273      46.368  35.346  22.383  1.00 36.35           H  
ATOM   3842  HB2 MET A 273      49.340  35.567  21.699  1.00 35.70           H  
ATOM   3843  HB3 MET A 273      48.094  36.376  20.768  1.00 35.70           H  
ATOM   3844  HG2 MET A 273      48.710  36.860  23.730  1.00 34.30           H  
ATOM   3845  HG3 MET A 273      49.314  37.837  22.409  1.00 34.30           H  
ATOM   3846  HE1 MET A 273      46.052  39.557  21.048  1.00 33.21           H  
ATOM   3847  HE2 MET A 273      47.759  39.209  20.732  1.00 33.21           H  
ATOM   3848  HE3 MET A 273      46.513  37.944  20.494  1.00 33.21           H  
ATOM   3849  N   ILE A 274      46.107  34.062  20.239  1.00 40.89           N  
ATOM   3850  CA  ILE A 274      45.876  33.112  19.152  1.00 41.76           C  
ATOM   3851  C   ILE A 274      46.721  33.593  17.947  1.00 43.01           C  
ATOM   3852  O   ILE A 274      46.227  34.181  16.987  1.00 44.74           O  
ATOM   3853  CB  ILE A 274      44.374  32.950  18.821  1.00 42.46           C  
ATOM   3854  CG1 ILE A 274      43.494  32.693  20.067  1.00 43.16           C  
ATOM   3855  CG2 ILE A 274      44.163  31.824  17.797  1.00 43.24           C  
ATOM   3856  CD1 ILE A 274      43.891  31.497  20.921  1.00 44.31           C  
ATOM   3857  H   ILE A 274      45.419  34.805  20.413  1.00 40.89           H  
ATOM   3858  HA  ILE A 274      46.274  32.135  19.457  1.00 41.76           H  
ATOM   3859  HB  ILE A 274      44.010  33.881  18.365  1.00 42.46           H  
ATOM   3860 HG12 ILE A 274      43.495  33.585  20.701  1.00 43.16           H  
ATOM   3861 HG13 ILE A 274      42.454  32.556  19.747  1.00 43.16           H  
ATOM   3862 HG21 ILE A 274      43.098  31.698  17.573  1.00 43.24           H  
ATOM   3863 HG22 ILE A 274      44.670  32.037  16.853  1.00 43.24           H  
ATOM   3864 HG23 ILE A 274      44.548  30.867  18.163  1.00 43.24           H  
ATOM   3865 HD11 ILE A 274      43.197  31.396  21.762  1.00 44.31           H  
ATOM   3866 HD12 ILE A 274      43.856  30.564  20.351  1.00 44.31           H  
ATOM   3867 HD13 ILE A 274      44.896  31.612  21.338  1.00 44.31           H  
ATOM   3868  N   TYR A 275      48.074  33.312  18.074  1.00 40.19           N  
ATOM   3869  CA  TYR A 275      49.069  33.478  17.017  1.00 41.68           C  
ATOM   3870  C   TYR A 275      49.659  32.064  16.791  1.00 44.17           C  
ATOM   3871  O   TYR A 275      50.531  31.610  17.549  1.00 43.76           O  
ATOM   3872  CB  TYR A 275      50.249  34.370  17.440  1.00 40.60           C  
ATOM   3873  CG  TYR A 275      50.038  35.848  17.629  1.00 39.33           C  
ATOM   3874  CD1 TYR A 275      50.162  36.392  18.911  1.00 37.80           C  
ATOM   3875  CD2 TYR A 275      49.855  36.719  16.553  1.00 39.67           C  
ATOM   3876  CE1 TYR A 275      50.077  37.766  19.129  1.00 38.04           C  
ATOM   3877  CE2 TYR A 275      49.787  38.100  16.761  1.00 38.59           C  
ATOM   3878  CZ  TYR A 275      49.889  38.614  18.048  1.00 38.24           C  
ATOM   3879  OH  TYR A 275      49.800  39.967  18.210  1.00 36.04           O  
ATOM   3880  H   TYR A 275      48.383  32.958  18.990  1.00 40.19           H  
ATOM   3881  HA  TYR A 275      48.608  33.873  16.112  1.00 41.68           H  
ATOM   3882  HB2 TYR A 275      50.650  33.980  18.383  1.00 40.60           H  
ATOM   3883  HB3 TYR A 275      51.060  34.259  16.707  1.00 40.60           H  
ATOM   3884  HD1 TYR A 275      50.346  35.734  19.755  1.00 37.80           H  
ATOM   3885  HD2 TYR A 275      49.794  36.339  15.539  1.00 39.67           H  
ATOM   3886  HE1 TYR A 275      50.162  38.154  20.138  1.00 38.04           H  
ATOM   3887  HE2 TYR A 275      49.639  38.774  15.921  1.00 38.59           H  
ATOM   3888  HH  TYR A 275      49.931  40.193  19.172  1.00 36.04           H  
ATOM   3889  N   PRO A 276      49.168  31.324  15.734  1.00 57.55           N  
ATOM   3890  CA  PRO A 276      49.702  29.997  15.390  1.00 58.18           C  
ATOM   3891  C   PRO A 276      51.215  30.058  15.096  1.00 57.72           C  
ATOM   3892  O   PRO A 276      51.840  31.127  15.109  1.00 58.00           O  
ATOM   3893  CB  PRO A 276      48.880  29.580  14.166  1.00 57.11           C  
ATOM   3894  CG  PRO A 276      47.591  30.375  14.292  1.00 57.12           C  
ATOM   3895  CD  PRO A 276      48.069  31.695  14.861  1.00 56.09           C  
ATOM   3896  HA  PRO A 276      49.523  29.343  16.250  1.00 58.18           H  
ATOM   3897  HB2 PRO A 276      49.381  29.869  13.239  1.00 57.11           H  
ATOM   3898  HB3 PRO A 276      48.691  28.503  14.127  1.00 57.11           H  
ATOM   3899  HG2 PRO A 276      47.063  30.491  13.341  1.00 57.12           H  
ATOM   3900  HG3 PRO A 276      46.917  29.878  15.001  1.00 57.12           H  
ATOM   3901  HD2 PRO A 276      48.467  32.354  14.084  1.00 56.09           H  
ATOM   3902  HD3 PRO A 276      47.280  32.197  15.419  1.00 56.09           H  
ATOM   3903  N   PRO A 277      51.897  28.877  14.899  1.00 53.96           N  
ATOM   3904  CA  PRO A 277      53.368  28.812  14.930  1.00 53.42           C  
ATOM   3905  C   PRO A 277      54.173  29.688  13.958  1.00 52.87           C  
ATOM   3906  O   PRO A 277      55.378  29.879  14.123  1.00 51.39           O  
ATOM   3907  CB  PRO A 277      53.678  27.340  14.626  1.00 53.86           C  
ATOM   3908  CG  PRO A 277      52.439  26.601  15.106  1.00 54.36           C  
ATOM   3909  CD  PRO A 277      51.314  27.553  14.740  1.00 53.63           C  
ATOM   3910  HA  PRO A 277      53.672  29.074  15.951  1.00 53.42           H  
ATOM   3911  HB2 PRO A 277      53.811  27.178  13.549  1.00 53.86           H  
ATOM   3912  HB3 PRO A 277      54.589  26.998  15.127  1.00 53.86           H  
ATOM   3913  HG2 PRO A 277      52.325  25.615  14.647  1.00 54.36           H  
ATOM   3914  HG3 PRO A 277      52.485  26.472  16.194  1.00 54.36           H  
ATOM   3915  HD2 PRO A 277      51.022  27.438  13.691  1.00 53.63           H  
ATOM   3916  HD3 PRO A 277      50.438  27.412  15.376  1.00 53.63           H  
ATOM   3917  N   GLN A 278      53.495  30.141  12.853  1.00 64.17           N  
ATOM   3918  CA  GLN A 278      54.182  30.769  11.733  1.00 64.74           C  
ATOM   3919  C   GLN A 278      54.677  32.190  12.042  1.00 62.66           C  
ATOM   3920  O   GLN A 278      55.547  32.723  11.353  1.00 62.69           O  
ATOM   3921  CB  GLN A 278      53.287  30.848  10.482  1.00 65.71           C  
ATOM   3922  CG  GLN A 278      52.814  29.484   9.973  1.00 67.90           C  
ATOM   3923  CD  GLN A 278      51.685  28.913  10.803  1.00 68.51           C  
ATOM   3924  OE1 GLN A 278      51.227  29.467  11.798  1.00 67.16           O  
ATOM   3925  NE2 GLN A 278      51.228  27.703  10.371  1.00 70.15           N  
ATOM   3926  H   GLN A 278      52.479  29.994  12.802  1.00 64.17           H  
ATOM   3927  HA  GLN A 278      55.072  30.165  11.516  1.00 64.74           H  
ATOM   3928  HB2 GLN A 278      52.424  31.497  10.678  1.00 65.71           H  
ATOM   3929  HB3 GLN A 278      53.854  31.331   9.675  1.00 65.71           H  
ATOM   3930  HG2 GLN A 278      52.439  29.598   8.948  1.00 67.90           H  
ATOM   3931  HG3 GLN A 278      53.643  28.768   9.948  1.00 67.90           H  
ATOM   3932 HE21 GLN A 278      51.615  27.226   9.566  1.00 70.15           H  
ATOM   3933 HE22 GLN A 278      50.467  27.250  10.863  1.00 70.15           H  
ATOM   3934  N   VAL A 279      53.983  32.875  13.019  1.00 49.57           N  
ATOM   3935  CA  VAL A 279      54.222  34.308  13.257  1.00 48.63           C  
ATOM   3936  C   VAL A 279      55.518  34.459  14.104  1.00 48.33           C  
ATOM   3937  O   VAL A 279      55.659  33.815  15.155  1.00 48.74           O  
ATOM   3938  CB  VAL A 279      53.018  34.974  13.967  1.00 47.86           C  
ATOM   3939  CG1 VAL A 279      53.181  36.497  14.034  1.00 46.19           C  
ATOM   3940  CG2 VAL A 279      51.693  34.657  13.260  1.00 46.63           C  
ATOM   3941  H   VAL A 279      53.281  32.364  13.553  1.00 49.57           H  
ATOM   3942  HA  VAL A 279      54.349  34.765  12.272  1.00 48.63           H  
ATOM   3943  HB  VAL A 279      52.948  34.596  14.994  1.00 47.86           H  
ATOM   3944 HG11 VAL A 279      52.348  36.953  14.579  1.00 46.19           H  
ATOM   3945 HG12 VAL A 279      54.102  36.783  14.549  1.00 46.19           H  
ATOM   3946 HG13 VAL A 279      53.204  36.937  13.031  1.00 46.19           H  
ATOM   3947 HG21 VAL A 279      50.866  35.205  13.721  1.00 46.63           H  
ATOM   3948 HG22 VAL A 279      51.735  34.937  12.202  1.00 46.63           H  
ATOM   3949 HG23 VAL A 279      51.445  33.593  13.323  1.00 46.63           H  
ATOM   3950  N   PRO A 280      56.501  35.318  13.645  1.00 41.94           N  
ATOM   3951  CA  PRO A 280      57.781  35.493  14.340  1.00 41.84           C  
ATOM   3952  C   PRO A 280      57.729  36.460  15.548  1.00 41.74           C  
ATOM   3953  O   PRO A 280      56.773  37.182  15.826  1.00 40.43           O  
ATOM   3954  CB  PRO A 280      58.712  36.032  13.254  1.00 41.42           C  
ATOM   3955  CG  PRO A 280      57.773  36.888  12.418  1.00 40.97           C  
ATOM   3956  CD  PRO A 280      56.477  36.090  12.412  1.00 41.77           C  
ATOM   3957  HA  PRO A 280      58.126  34.520  14.711  1.00 41.84           H  
ATOM   3958  HB2 PRO A 280      59.564  36.605  13.632  1.00 41.42           H  
ATOM   3959  HB3 PRO A 280      59.096  35.205  12.644  1.00 41.42           H  
ATOM   3960  HG2 PRO A 280      57.623  37.847  12.923  1.00 40.97           H  
ATOM   3961  HG3 PRO A 280      58.152  37.087  11.412  1.00 40.97           H  
ATOM   3962  HD2 PRO A 280      55.590  36.725  12.371  1.00 41.77           H  
ATOM   3963  HD3 PRO A 280      56.455  35.389  11.571  1.00 41.77           H  
ATOM   3964  N   GLU A 281      58.877  36.416  16.326  1.00 47.57           N  
ATOM   3965  CA  GLU A 281      58.940  36.832  17.726  1.00 47.49           C  
ATOM   3966  C   GLU A 281      59.010  38.345  17.984  1.00 45.29           C  
ATOM   3967  O   GLU A 281      58.927  38.796  19.129  1.00 43.92           O  
ATOM   3968  CB  GLU A 281      60.151  36.174  18.413  1.00 47.72           C  
ATOM   3969  CG  GLU A 281      60.182  34.647  18.267  1.00 49.01           C  
ATOM   3970  CD  GLU A 281      60.608  34.081  19.610  1.00 51.97           C  
ATOM   3971  OE1 GLU A 281      61.863  34.008  19.823  1.00 51.73           O  
ATOM   3972  OE2 GLU A 281      59.664  33.841  20.412  1.00 53.06           O1-
ATOM   3973  H   GLU A 281      59.723  36.024  15.923  1.00 47.57           H  
ATOM   3974  HA  GLU A 281      58.012  36.485  18.200  1.00 47.49           H  
ATOM   3975  HB2 GLU A 281      61.077  36.580  17.983  1.00 47.72           H  
ATOM   3976  HB3 GLU A 281      60.162  36.473  19.470  1.00 47.72           H  
ATOM   3977  HG2 GLU A 281      59.196  34.241  18.012  1.00 49.01           H  
ATOM   3978  HG3 GLU A 281      60.883  34.342  17.483  1.00 49.01           H  
ATOM   3979  N   HIS A 282      59.254  39.139  16.886  1.00 38.55           N  
ATOM   3980  CA  HIS A 282      59.306  40.605  16.956  1.00 38.95           C  
ATOM   3981  C   HIS A 282      57.993  41.262  16.478  1.00 38.99           C  
ATOM   3982  O   HIS A 282      57.850  42.484  16.446  1.00 37.28           O  
ATOM   3983  CB  HIS A 282      60.513  41.170  16.198  1.00 39.97           C  
ATOM   3984  CG  HIS A 282      60.459  40.966  14.722  1.00 40.84           C  
ATOM   3985  ND1 HIS A 282      60.407  39.703  14.173  1.00 42.02           N  
ATOM   3986  CD2 HIS A 282      60.461  41.920  13.728  1.00 39.51           C  
ATOM   3987  CE1 HIS A 282      60.394  39.893  12.872  1.00 41.01           C  
ATOM   3988  NE2 HIS A 282      60.422  41.222  12.555  1.00 40.42           N  
ATOM   3989  H   HIS A 282      59.410  38.712  15.970  1.00 38.55           H  
ATOM   3990  HA  HIS A 282      59.408  40.887  18.011  1.00 38.95           H  
ATOM   3991  HB2 HIS A 282      60.600  42.244  16.407  1.00 39.97           H  
ATOM   3992  HB3 HIS A 282      61.432  40.703  16.576  1.00 39.97           H  
ATOM   3993  HD2 HIS A 282      60.491  43.001  13.750  1.00 39.51           H  
ATOM   3994  HE2 HIS A 282      60.416  41.618  11.625  1.00 40.42           H  
ATOM   3995  HE1 HIS A 282      60.361  39.122  12.114  1.00 41.01           H  
ATOM   3996  N   LEU A 283      57.022  40.375  16.058  1.00 40.49           N  
ATOM   3997  CA  LEU A 283      55.721  40.776  15.526  1.00 40.74           C  
ATOM   3998  C   LEU A 283      54.539  40.385  16.436  1.00 39.55           C  
ATOM   3999  O   LEU A 283      53.447  40.959  16.364  1.00 38.13           O  
ATOM   4000  CB  LEU A 283      55.490  40.146  14.146  1.00 40.83           C  
ATOM   4001  CG  LEU A 283      56.468  40.596  13.046  1.00 41.00           C  
ATOM   4002  CD1 LEU A 283      56.014  40.027  11.702  1.00 40.83           C  
ATOM   4003  CD2 LEU A 283      56.603  42.112  12.934  1.00 41.09           C  
ATOM   4004  H   LEU A 283      57.252  39.385  16.104  1.00 40.49           H  
ATOM   4005  HA  LEU A 283      55.687  41.869  15.461  1.00 40.74           H  
ATOM   4006  HB2 LEU A 283      55.544  39.052  14.232  1.00 40.83           H  
ATOM   4007  HB3 LEU A 283      54.465  40.355  13.820  1.00 40.83           H  
ATOM   4008  HG  LEU A 283      57.457  40.185  13.271  1.00 41.00           H  
ATOM   4009 HD11 LEU A 283      56.743  40.255  10.919  1.00 40.83           H  
ATOM   4010 HD12 LEU A 283      55.900  38.942  11.745  1.00 40.83           H  
ATOM   4011 HD13 LEU A 283      55.044  40.439  11.410  1.00 40.83           H  
ATOM   4012 HD21 LEU A 283      57.185  42.388  12.048  1.00 41.09           H  
ATOM   4013 HD22 LEU A 283      55.625  42.596  12.865  1.00 41.09           H  
ATOM   4014 HD23 LEU A 283      57.125  42.529  13.799  1.00 41.09           H  
ATOM   4015  N   ARG A 284      54.730  39.262  17.215  1.00 47.49           N  
ATOM   4016  CA  ARG A 284      53.709  38.706  18.110  1.00 47.81           C  
ATOM   4017  C   ARG A 284      53.510  39.641  19.327  1.00 46.60           C  
ATOM   4018  O   ARG A 284      54.004  39.388  20.429  1.00 46.41           O  
ATOM   4019  CB  ARG A 284      54.137  37.331  18.666  1.00 49.16           C  
ATOM   4020  CG  ARG A 284      54.098  36.172  17.677  1.00 50.50           C  
ATOM   4021  CD  ARG A 284      54.645  34.896  18.324  1.00 51.76           C  
ATOM   4022  NE  ARG A 284      54.638  33.785  17.370  1.00 54.14           N  
ATOM   4023  CZ  ARG A 284      53.730  32.788  17.276  1.00 56.68           C  
ATOM   4024  NH1 ARG A 284      52.744  32.606  18.179  1.00 55.95           N  
ATOM   4025  NH2 ARG A 284      53.799  31.986  16.199  1.00 59.14           N1+
ATOM   4026  H   ARG A 284      55.617  38.769  17.145  1.00 47.49           H  
ATOM   4027  HA  ARG A 284      52.770  38.629  17.556  1.00 47.81           H  
ATOM   4028  HB2 ARG A 284      55.149  37.408  19.088  1.00 49.16           H  
ATOM   4029  HB3 ARG A 284      53.473  37.065  19.496  1.00 49.16           H  
ATOM   4030  HG2 ARG A 284      53.071  36.003  17.337  1.00 50.50           H  
ATOM   4031  HG3 ARG A 284      54.684  36.406  16.788  1.00 50.50           H  
ATOM   4032  HD2 ARG A 284      55.685  35.041  18.635  1.00 51.76           H  
ATOM   4033  HD3 ARG A 284      54.079  34.629  19.221  1.00 51.76           H  
ATOM   4034  HE  ARG A 284      55.295  33.822  16.566  1.00 54.14           H  
ATOM   4035 HH11 ARG A 284      52.697  33.135  19.035  1.00 55.95           H  
ATOM   4036 HH12 ARG A 284      51.947  31.973  17.975  1.00 55.95           H  
ATOM   4037 HH21 ARG A 284      52.955  31.483  15.877  1.00 59.14           H  
ATOM   4038 HH22 ARG A 284      54.582  32.100  15.553  1.00 59.14           H  
ATOM   4039  N   PHE A 285      52.749  40.765  19.078  1.00 38.36           N  
ATOM   4040  CA  PHE A 285      52.414  41.772  20.098  1.00 37.13           C  
ATOM   4041  C   PHE A 285      51.258  41.235  20.983  1.00 36.38           C  
ATOM   4042  O   PHE A 285      50.304  40.624  20.488  1.00 36.92           O  
ATOM   4043  CB  PHE A 285      51.932  43.088  19.463  1.00 36.85           C  
ATOM   4044  CG  PHE A 285      52.899  43.949  18.678  1.00 38.13           C  
ATOM   4045  CD1 PHE A 285      54.240  43.624  18.456  1.00 39.04           C  
ATOM   4046  CD2 PHE A 285      52.404  45.147  18.126  1.00 39.55           C  
ATOM   4047  CE1 PHE A 285      55.057  44.469  17.697  1.00 39.51           C  
ATOM   4048  CE2 PHE A 285      53.217  45.990  17.366  1.00 39.30           C  
ATOM   4049  CZ  PHE A 285      54.548  45.649  17.156  1.00 39.00           C  
ATOM   4050  H   PHE A 285      52.428  40.908  18.119  1.00 38.36           H  
ATOM   4051  HA  PHE A 285      53.303  41.938  20.703  1.00 37.13           H  
ATOM   4052  HB2 PHE A 285      51.109  42.841  18.779  1.00 36.85           H  
ATOM   4053  HB3 PHE A 285      51.512  43.718  20.256  1.00 36.85           H  
ATOM   4054  HD1 PHE A 285      54.674  42.716  18.864  1.00 39.04           H  
ATOM   4055  HD2 PHE A 285      51.368  45.433  18.287  1.00 39.55           H  
ATOM   4056  HE1 PHE A 285      56.101  44.212  17.527  1.00 39.51           H  
ATOM   4057  HE2 PHE A 285      52.813  46.909  16.946  1.00 39.30           H  
ATOM   4058  HZ  PHE A 285      55.192  46.300  16.572  1.00 39.00           H  
ATOM   4059  N   ALA A 286      51.341  41.521  22.332  1.00 33.40           N  
ATOM   4060  CA  ALA A 286      50.343  41.104  23.318  1.00 33.72           C  
ATOM   4061  C   ALA A 286      49.493  42.279  23.847  1.00 32.31           C  
ATOM   4062  O   ALA A 286      49.911  43.431  23.953  1.00 32.35           O  
ATOM   4063  CB  ALA A 286      51.034  40.422  24.489  1.00 33.50           C  
ATOM   4064  H   ALA A 286      52.149  42.074  22.673  1.00 33.40           H  
ATOM   4065  HA  ALA A 286      49.671  40.385  22.838  1.00 33.72           H  
ATOM   4066  HB1 ALA A 286      50.311  40.106  25.247  1.00 33.50           H  
ATOM   4067  HB2 ALA A 286      51.590  39.542  24.150  1.00 33.50           H  
ATOM   4068  HB3 ALA A 286      51.746  41.099  24.974  1.00 33.50           H  
ATOM   4069  N   VAL A 287      48.237  41.863  24.266  1.00 30.52           N  
ATOM   4070  CA  VAL A 287      47.140  42.731  24.710  1.00 30.21           C  
ATOM   4071  C   VAL A 287      46.169  41.847  25.553  1.00 29.62           C  
ATOM   4072  O   VAL A 287      46.369  40.641  25.747  1.00 30.02           O  
ATOM   4073  CB  VAL A 287      46.409  43.419  23.526  1.00 29.34           C  
ATOM   4074  CG1 VAL A 287      47.253  44.511  22.863  1.00 29.76           C  
ATOM   4075  CG2 VAL A 287      45.937  42.425  22.462  1.00 30.50           C  
ATOM   4076  H   VAL A 287      48.037  40.865  24.281  1.00 30.52           H  
ATOM   4077  HA  VAL A 287      47.561  43.488  25.382  1.00 30.21           H  
ATOM   4078  HB  VAL A 287      45.515  43.924  23.911  1.00 29.34           H  
ATOM   4079 HG11 VAL A 287      46.644  45.080  22.154  1.00 29.76           H  
ATOM   4080 HG12 VAL A 287      47.643  45.215  23.605  1.00 29.76           H  
ATOM   4081 HG13 VAL A 287      48.089  44.096  22.294  1.00 29.76           H  
ATOM   4082 HG21 VAL A 287      45.382  42.946  21.675  1.00 30.50           H  
ATOM   4083 HG22 VAL A 287      46.778  41.911  21.985  1.00 30.50           H  
ATOM   4084 HG23 VAL A 287      45.273  41.672  22.894  1.00 30.50           H  
ATOM   4085  N   GLY A 288      45.072  42.507  26.076  1.00 30.87           N  
ATOM   4086  CA  GLY A 288      44.142  41.827  26.950  1.00 30.12           C  
ATOM   4087  C   GLY A 288      43.293  40.786  26.231  1.00 32.49           C  
ATOM   4088  O   GLY A 288      42.971  39.745  26.810  1.00 32.73           O  
ATOM   4089  H   GLY A 288      44.929  43.493  25.887  1.00 30.87           H  
ATOM   4090  HA2 GLY A 288      44.709  41.335  27.747  1.00 30.12           H  
ATOM   4091  HA3 GLY A 288      43.474  42.571  27.388  1.00 30.12           H  
ATOM   4092  N   GLN A 289      42.825  41.125  24.987  1.00 34.85           N  
ATOM   4093  CA  GLN A 289      41.967  40.231  24.200  1.00 35.85           C  
ATOM   4094  C   GLN A 289      42.803  39.177  23.445  1.00 36.85           C  
ATOM   4095  O   GLN A 289      43.748  39.490  22.722  1.00 36.92           O  
ATOM   4096  CB  GLN A 289      41.169  41.036  23.158  1.00 37.35           C  
ATOM   4097  CG  GLN A 289      39.677  40.721  23.172  1.00 39.41           C  
ATOM   4098  CD  GLN A 289      39.340  39.407  22.512  1.00 39.78           C  
ATOM   4099  OE1 GLN A 289      40.141  38.750  21.851  1.00 37.50           O  
ATOM   4100  NE2 GLN A 289      38.030  39.047  22.708  1.00 42.43           N  
ATOM   4101  H   GLN A 289      43.082  42.044  24.614  1.00 34.85           H  
ATOM   4102  HA  GLN A 289      41.295  39.727  24.904  1.00 35.85           H  
ATOM   4103  HB2 GLN A 289      41.276  42.106  23.350  1.00 37.35           H  
ATOM   4104  HB3 GLN A 289      41.568  40.874  22.151  1.00 37.35           H  
ATOM   4105  HG2 GLN A 289      39.288  40.726  24.196  1.00 39.41           H  
ATOM   4106  HG3 GLN A 289      39.144  41.500  22.616  1.00 39.41           H  
ATOM   4107 HE21 GLN A 289      37.696  38.151  22.378  1.00 42.43           H  
ATOM   4108 HE22 GLN A 289      37.354  39.676  23.164  1.00 42.43           H  
ATOM   4109  N   GLU A 290      42.340  37.880  23.578  1.00 45.68           N  
ATOM   4110  CA  GLU A 290      42.948  36.736  22.901  1.00 47.98           C  
ATOM   4111  C   GLU A 290      43.135  36.813  21.369  1.00 48.08           C  
ATOM   4112  O   GLU A 290      44.111  36.258  20.843  1.00 48.55           O  
ATOM   4113  CB  GLU A 290      42.114  35.458  23.160  1.00 50.54           C  
ATOM   4114  CG  GLU A 290      42.424  34.779  24.490  1.00 51.44           C  
ATOM   4115  CD  GLU A 290      42.116  35.591  25.742  1.00 52.35           C  
ATOM   4116  OE1 GLU A 290      41.248  36.502  25.627  1.00 52.01           O  
ATOM   4117  OE2 GLU A 290      42.816  35.268  26.757  1.00 51.59           O1-
ATOM   4118  H   GLU A 290      41.589  37.656  24.257  1.00 45.68           H  
ATOM   4119  HA  GLU A 290      43.954  36.631  23.326  1.00 47.98           H  
ATOM   4120  HB2 GLU A 290      41.042  35.688  23.095  1.00 50.54           H  
ATOM   4121  HB3 GLU A 290      42.308  34.717  22.375  1.00 50.54           H  
ATOM   4122  HG2 GLU A 290      41.840  33.854  24.559  1.00 51.44           H  
ATOM   4123  HG3 GLU A 290      43.481  34.486  24.503  1.00 51.44           H  
ATOM   4124  N   VAL A 291      42.067  37.320  20.634  1.00 37.83           N  
ATOM   4125  CA  VAL A 291      42.006  37.117  19.177  1.00 38.84           C  
ATOM   4126  C   VAL A 291      42.460  38.324  18.326  1.00 38.40           C  
ATOM   4127  O   VAL A 291      42.515  38.294  17.092  1.00 38.66           O  
ATOM   4128  CB  VAL A 291      40.656  36.560  18.672  1.00 39.92           C  
ATOM   4129  CG1 VAL A 291      40.351  35.190  19.282  1.00 40.94           C  
ATOM   4130  CG2 VAL A 291      39.480  37.506  18.894  1.00 39.02           C  
ATOM   4131  H   VAL A 291      41.318  37.843  21.121  1.00 37.83           H  
ATOM   4132  HA  VAL A 291      42.758  36.353  18.934  1.00 38.84           H  
ATOM   4133  HB  VAL A 291      40.742  36.414  17.586  1.00 39.92           H  
ATOM   4134 HG11 VAL A 291      39.429  34.775  18.860  1.00 40.94           H  
ATOM   4135 HG12 VAL A 291      41.160  34.485  19.070  1.00 40.94           H  
ATOM   4136 HG13 VAL A 291      40.224  35.249  20.368  1.00 40.94           H  
ATOM   4137 HG21 VAL A 291      38.607  37.163  18.326  1.00 39.02           H  
ATOM   4138 HG22 VAL A 291      39.184  37.536  19.945  1.00 39.02           H  
ATOM   4139 HG23 VAL A 291      39.708  38.523  18.563  1.00 39.02           H  
ATOM   4140  N   PHE A 292      42.901  39.421  19.042  1.00 36.92           N  
ATOM   4141  CA  PHE A 292      43.382  40.622  18.365  1.00 36.41           C  
ATOM   4142  C   PHE A 292      44.725  40.389  17.666  1.00 37.04           C  
ATOM   4143  O   PHE A 292      45.218  41.236  16.920  1.00 36.66           O  
ATOM   4144  CB  PHE A 292      43.478  41.820  19.322  1.00 34.60           C  
ATOM   4145  CG  PHE A 292      42.168  42.450  19.752  1.00 34.66           C  
ATOM   4146  CD1 PHE A 292      40.914  42.014  19.309  1.00 34.29           C  
ATOM   4147  CD2 PHE A 292      42.214  43.545  20.628  1.00 34.77           C  
ATOM   4148  CE1 PHE A 292      39.750  42.682  19.684  1.00 32.90           C  
ATOM   4149  CE2 PHE A 292      41.044  44.184  21.040  1.00 33.47           C  
ATOM   4150  CZ  PHE A 292      39.810  43.766  20.551  1.00 32.72           C  
ATOM   4151  H   PHE A 292      42.852  39.391  20.062  1.00 36.92           H  
ATOM   4152  HA  PHE A 292      42.686  40.839  17.545  1.00 36.41           H  
ATOM   4153  HB2 PHE A 292      44.022  41.509  20.224  1.00 34.60           H  
ATOM   4154  HB3 PHE A 292      44.070  42.614  18.849  1.00 34.60           H  
ATOM   4155  HD1 PHE A 292      40.807  41.156  18.651  1.00 34.29           H  
ATOM   4156  HD2 PHE A 292      43.165  43.901  21.014  1.00 34.77           H  
ATOM   4157  HE1 PHE A 292      38.792  42.341  19.301  1.00 32.90           H  
ATOM   4158  HE2 PHE A 292      41.105  44.997  21.757  1.00 33.47           H  
ATOM   4159  HZ  PHE A 292      38.894  44.266  20.852  1.00 32.72           H  
ATOM   4160  N   GLY A 293      45.301  39.151  17.856  1.00 36.05           N  
ATOM   4161  CA  GLY A 293      46.465  38.774  17.089  1.00 37.10           C  
ATOM   4162  C   GLY A 293      46.162  38.518  15.612  1.00 39.47           C  
ATOM   4163  O   GLY A 293      47.063  38.452  14.775  1.00 39.15           O  
ATOM   4164  H   GLY A 293      44.904  38.513  18.542  1.00 36.05           H  
ATOM   4165  HA2 GLY A 293      47.202  39.578  17.157  1.00 37.10           H  
ATOM   4166  HA3 GLY A 293      46.862  37.854  17.527  1.00 37.10           H  
ATOM   4167  N   LEU A 294      44.832  38.290  15.309  1.00 51.90           N  
ATOM   4168  CA  LEU A 294      44.381  37.897  13.981  1.00 53.09           C  
ATOM   4169  C   LEU A 294      44.739  38.988  12.967  1.00 51.69           C  
ATOM   4170  O   LEU A 294      45.301  38.730  11.900  1.00 51.66           O  
ATOM   4171  CB  LEU A 294      42.859  37.654  14.006  1.00 54.08           C  
ATOM   4172  CG  LEU A 294      42.242  37.156  12.686  1.00 55.95           C  
ATOM   4173  CD1 LEU A 294      42.645  35.714  12.384  1.00 56.66           C  
ATOM   4174  CD2 LEU A 294      40.716  37.257  12.755  1.00 56.04           C  
ATOM   4175  H   LEU A 294      44.135  38.342  16.056  1.00 51.90           H  
ATOM   4176  HA  LEU A 294      44.918  36.989  13.705  1.00 53.09           H  
ATOM   4177  HB2 LEU A 294      42.629  36.927  14.798  1.00 54.08           H  
ATOM   4178  HB3 LEU A 294      42.356  38.585  14.300  1.00 54.08           H  
ATOM   4179  HG  LEU A 294      42.576  37.792  11.859  1.00 55.95           H  
ATOM   4180 HD11 LEU A 294      42.173  35.363  11.461  1.00 56.66           H  
ATOM   4181 HD12 LEU A 294      43.725  35.633  12.251  1.00 56.66           H  
ATOM   4182 HD13 LEU A 294      42.350  35.038  13.193  1.00 56.66           H  
ATOM   4183 HD21 LEU A 294      40.261  36.919  11.818  1.00 56.04           H  
ATOM   4184 HD22 LEU A 294      40.313  36.644  13.569  1.00 56.04           H  
ATOM   4185 HD23 LEU A 294      40.402  38.293  12.922  1.00 56.04           H  
ATOM   4186  N   VAL A 295      44.265  40.248  13.262  1.00 42.78           N  
ATOM   4187  CA  VAL A 295      44.182  41.251  12.211  1.00 43.06           C  
ATOM   4188  C   VAL A 295      44.823  42.551  12.725  1.00 41.11           C  
ATOM   4189  O   VAL A 295      44.374  43.142  13.716  1.00 38.90           O  
ATOM   4190  CB  VAL A 295      42.735  41.364  11.679  1.00 44.29           C  
ATOM   4191  CG1 VAL A 295      41.726  41.833  12.715  1.00 43.85           C  
ATOM   4192  CG2 VAL A 295      42.660  42.248  10.438  1.00 44.79           C  
ATOM   4193  H   VAL A 295      43.979  40.466  14.215  1.00 42.78           H  
ATOM   4194  HA  VAL A 295      44.753  40.883  11.360  1.00 43.06           H  
ATOM   4195  HB  VAL A 295      42.422  40.357  11.371  1.00 44.29           H  
ATOM   4196 HG11 VAL A 295      40.709  41.801  12.310  1.00 43.85           H  
ATOM   4197 HG12 VAL A 295      41.746  41.194  13.601  1.00 43.85           H  
ATOM   4198 HG13 VAL A 295      41.930  42.862  13.014  1.00 43.85           H  
ATOM   4199 HG21 VAL A 295      41.662  42.204   9.989  1.00 44.79           H  
ATOM   4200 HG22 VAL A 295      42.870  43.293  10.681  1.00 44.79           H  
ATOM   4201 HG23 VAL A 295      43.377  41.913   9.685  1.00 44.79           H  
ATOM   4202  N   PRO A 296      45.923  43.041  12.033  1.00 37.07           N  
ATOM   4203  CA  PRO A 296      46.670  44.216  12.486  1.00 38.08           C  
ATOM   4204  C   PRO A 296      45.844  45.488  12.650  1.00 37.57           C  
ATOM   4205  O   PRO A 296      46.251  46.451  13.302  1.00 36.62           O  
ATOM   4206  CB  PRO A 296      47.721  44.457  11.402  1.00 39.10           C  
ATOM   4207  CG  PRO A 296      47.938  43.083  10.802  1.00 39.09           C  
ATOM   4208  CD  PRO A 296      46.558  42.454  10.858  1.00 39.02           C  
ATOM   4209  HA  PRO A 296      47.127  43.957  13.445  1.00 38.08           H  
ATOM   4210  HB2 PRO A 296      47.354  45.143  10.630  1.00 39.10           H  
ATOM   4211  HB3 PRO A 296      48.641  44.884  11.810  1.00 39.10           H  
ATOM   4212  HG2 PRO A 296      48.339  43.122   9.786  1.00 39.09           H  
ATOM   4213  HG3 PRO A 296      48.634  42.513  11.429  1.00 39.09           H  
ATOM   4214  HD2 PRO A 296      45.950  42.716   9.989  1.00 39.02           H  
ATOM   4215  HD3 PRO A 296      46.639  41.368  10.943  1.00 39.02           H  
ATOM   4216  N   GLY A 297      44.629  45.512  12.005  1.00 36.14           N  
ATOM   4217  CA  GLY A 297      43.742  46.648  12.164  1.00 36.52           C  
ATOM   4218  C   GLY A 297      43.202  46.780  13.589  1.00 35.07           C  
ATOM   4219  O   GLY A 297      42.863  47.873  14.047  1.00 33.35           O  
ATOM   4220  H   GLY A 297      44.348  44.728  11.428  1.00 36.14           H  
ATOM   4221  HA2 GLY A 297      44.297  47.558  11.917  1.00 36.52           H  
ATOM   4222  HA3 GLY A 297      42.905  46.522  11.476  1.00 36.52           H  
ATOM   4223  N   LEU A 298      43.069  45.605  14.302  1.00 34.47           N  
ATOM   4224  CA  LEU A 298      42.616  45.628  15.692  1.00 33.46           C  
ATOM   4225  C   LEU A 298      43.822  45.982  16.584  1.00 32.18           C  
ATOM   4226  O   LEU A 298      43.686  46.544  17.673  1.00 30.90           O  
ATOM   4227  CB  LEU A 298      41.982  44.300  16.121  1.00 33.82           C  
ATOM   4228  CG  LEU A 298      40.636  44.009  15.424  1.00 35.24           C  
ATOM   4229  CD1 LEU A 298      40.155  42.591  15.738  1.00 34.80           C  
ATOM   4230  CD2 LEU A 298      39.548  45.000  15.825  1.00 35.79           C  
ATOM   4231  H   LEU A 298      43.340  44.717  13.867  1.00 34.47           H  
ATOM   4232  HA  LEU A 298      41.906  46.452  15.812  1.00 33.46           H  
ATOM   4233  HB2 LEU A 298      42.684  43.481  15.918  1.00 33.82           H  
ATOM   4234  HB3 LEU A 298      41.830  44.307  17.208  1.00 33.82           H  
ATOM   4235  HG  LEU A 298      40.771  44.089  14.342  1.00 35.24           H  
ATOM   4236 HD11 LEU A 298      39.348  42.302  15.056  1.00 34.80           H  
ATOM   4237 HD12 LEU A 298      40.961  41.859  15.636  1.00 34.80           H  
ATOM   4238 HD13 LEU A 298      39.762  42.521  16.754  1.00 34.80           H  
ATOM   4239 HD21 LEU A 298      38.585  44.724  15.384  1.00 35.79           H  
ATOM   4240 HD22 LEU A 298      39.430  45.016  16.912  1.00 35.79           H  
ATOM   4241 HD23 LEU A 298      39.780  46.013  15.487  1.00 35.79           H  
ATOM   4242  N   MET A 299      45.049  45.569  16.096  1.00 33.12           N  
ATOM   4243  CA  MET A 299      46.314  45.819  16.796  1.00 34.25           C  
ATOM   4244  C   MET A 299      46.683  47.314  16.708  1.00 33.89           C  
ATOM   4245  O   MET A 299      47.302  47.896  17.604  1.00 34.54           O  
ATOM   4246  CB  MET A 299      47.427  44.953  16.202  1.00 35.74           C  
ATOM   4247  CG  MET A 299      48.688  44.847  17.059  1.00 35.94           C  
ATOM   4248  SD  MET A 299      48.449  44.148  18.727  1.00 36.65           S  
ATOM   4249  CE  MET A 299      47.528  42.645  18.342  1.00 37.41           C  
ATOM   4250  H   MET A 299      45.058  45.065  15.212  1.00 33.12           H  
ATOM   4251  HA  MET A 299      46.129  45.588  17.850  1.00 34.25           H  
ATOM   4252  HB2 MET A 299      47.046  43.946  15.989  1.00 35.74           H  
ATOM   4253  HB3 MET A 299      47.728  45.363  15.231  1.00 35.74           H  
ATOM   4254  HG2 MET A 299      49.427  44.227  16.544  1.00 35.94           H  
ATOM   4255  HG3 MET A 299      49.141  45.837  17.180  1.00 35.94           H  
ATOM   4256  HE1 MET A 299      47.534  41.983  19.212  1.00 37.41           H  
ATOM   4257  HE2 MET A 299      46.494  42.916  18.126  1.00 37.41           H  
ATOM   4258  HE3 MET A 299      47.973  42.116  17.496  1.00 37.41           H  
ATOM   4259  N   MET A 300      46.323  47.945  15.534  1.00 36.61           N  
ATOM   4260  CA  MET A 300      46.420  49.393  15.405  1.00 37.30           C  
ATOM   4261  C   MET A 300      45.489  50.031  16.454  1.00 35.45           C  
ATOM   4262  O   MET A 300      45.867  50.949  17.186  1.00 35.68           O  
ATOM   4263  CB  MET A 300      46.013  49.841  13.999  1.00 37.67           C  
ATOM   4264  CG  MET A 300      46.055  51.361  13.838  1.00 36.22           C  
ATOM   4265  SD  MET A 300      44.704  52.016  12.808  1.00 36.87           S  
ATOM   4266  CE  MET A 300      43.271  51.608  13.830  1.00 37.44           C  
ATOM   4267  H   MET A 300      46.026  47.366  14.736  1.00 36.61           H  
ATOM   4268  HA  MET A 300      47.451  49.683  15.631  1.00 37.30           H  
ATOM   4269  HB2 MET A 300      46.694  49.386  13.270  1.00 37.67           H  
ATOM   4270  HB3 MET A 300      45.026  49.434  13.761  1.00 37.67           H  
ATOM   4271  HG2 MET A 300      46.016  51.896  14.788  1.00 36.22           H  
ATOM   4272  HG3 MET A 300      47.000  51.644  13.362  1.00 36.22           H  
ATOM   4273  HE1 MET A 300      42.385  52.077  13.399  1.00 37.44           H  
ATOM   4274  HE2 MET A 300      43.096  50.532  13.851  1.00 37.44           H  
ATOM   4275  HE3 MET A 300      43.403  51.982  14.842  1.00 37.44           H  
ATOM   4276  N   TYR A 301      44.180  49.577  16.460  1.00 33.54           N  
ATOM   4277  CA  TYR A 301      43.191  50.220  17.332  1.00 32.76           C  
ATOM   4278  C   TYR A 301      43.634  50.066  18.792  1.00 31.92           C  
ATOM   4279  O   TYR A 301      43.548  50.996  19.598  1.00 31.53           O  
ATOM   4280  CB  TYR A 301      41.773  49.665  17.147  1.00 32.96           C  
ATOM   4281  CG  TYR A 301      40.777  50.718  16.711  1.00 33.86           C  
ATOM   4282  CD1 TYR A 301      40.522  51.840  17.513  1.00 32.84           C  
ATOM   4283  CD2 TYR A 301      40.078  50.574  15.507  1.00 34.78           C  
ATOM   4284  CE1 TYR A 301      39.588  52.796  17.115  1.00 31.38           C  
ATOM   4285  CE2 TYR A 301      39.132  51.525  15.115  1.00 35.13           C  
ATOM   4286  CZ  TYR A 301      38.891  52.629  15.923  1.00 33.34           C  
ATOM   4287  OH  TYR A 301      37.960  53.572  15.593  1.00 33.64           O  
ATOM   4288  H   TYR A 301      43.905  48.828  15.824  1.00 33.54           H  
ATOM   4289  HA  TYR A 301      43.243  51.291  17.105  1.00 32.76           H  
ATOM   4290  HB2 TYR A 301      41.770  48.843  16.423  1.00 32.96           H  
ATOM   4291  HB3 TYR A 301      41.393  49.240  18.081  1.00 32.96           H  
ATOM   4292  HD1 TYR A 301      41.054  51.983  18.450  1.00 32.84           H  
ATOM   4293  HD2 TYR A 301      40.265  49.719  14.865  1.00 34.78           H  
ATOM   4294  HE1 TYR A 301      39.404  53.661  17.744  1.00 31.38           H  
ATOM   4295  HE2 TYR A 301      38.597  51.388  14.181  1.00 35.13           H  
ATOM   4296  HH  TYR A 301      37.509  53.345  14.738  1.00 33.64           H  
ATOM   4297  N   ALA A 302      44.123  48.814  19.128  1.00 30.15           N  
ATOM   4298  CA  ALA A 302      44.609  48.576  20.473  1.00 28.98           C  
ATOM   4299  C   ALA A 302      45.779  49.516  20.827  1.00 28.93           C  
ATOM   4300  O   ALA A 302      45.909  49.937  21.978  1.00 28.18           O  
ATOM   4301  CB  ALA A 302      45.045  47.133  20.662  1.00 29.56           C  
ATOM   4302  H   ALA A 302      44.104  48.046  18.442  1.00 30.15           H  
ATOM   4303  HA  ALA A 302      43.788  48.809  21.161  1.00 28.98           H  
ATOM   4304  HB1 ALA A 302      45.368  46.966  21.695  1.00 29.56           H  
ATOM   4305  HB2 ALA A 302      44.224  46.441  20.447  1.00 29.56           H  
ATOM   4306  HB3 ALA A 302      45.883  46.876  20.006  1.00 29.56           H  
ATOM   4307  N   THR A 303      46.689  49.784  19.824  1.00 33.60           N  
ATOM   4308  CA  THR A 303      47.860  50.635  20.058  1.00 33.61           C  
ATOM   4309  C   THR A 303      47.400  52.071  20.323  1.00 33.67           C  
ATOM   4310  O   THR A 303      47.991  52.795  21.126  1.00 31.87           O  
ATOM   4311  CB  THR A 303      48.846  50.602  18.879  1.00 34.66           C  
ATOM   4312  OG1 THR A 303      49.345  49.274  18.688  1.00 36.58           O  
ATOM   4313  CG2 THR A 303      50.057  51.499  19.110  1.00 35.18           C  
ATOM   4314  H   THR A 303      46.548  49.358  18.907  1.00 33.60           H  
ATOM   4315  HA  THR A 303      48.341  50.255  20.968  1.00 33.61           H  
ATOM   4316  HB  THR A 303      48.360  50.905  17.947  1.00 34.66           H  
ATOM   4317 HG21 THR A 303      49.779  52.553  19.053  1.00 35.18           H  
ATOM   4318 HG22 THR A 303      50.509  51.308  20.089  1.00 35.18           H  
ATOM   4319 HG23 THR A 303      50.833  51.311  18.363  1.00 35.18           H  
ATOM   4320  HG1 THR A 303      48.595  48.722  18.358  1.00 36.58           H  
ATOM   4321  N   ILE A 304      46.347  52.521  19.552  1.00 36.57           N  
ATOM   4322  CA  ILE A 304      45.785  53.856  19.762  1.00 35.74           C  
ATOM   4323  C   ILE A 304      45.246  53.894  21.207  1.00 33.95           C  
ATOM   4324  O   ILE A 304      45.520  54.826  21.964  1.00 32.76           O  
ATOM   4325  CB  ILE A 304      44.676  54.188  18.742  1.00 33.80           C  
ATOM   4326  CG1 ILE A 304      45.263  54.257  17.322  1.00 35.56           C  
ATOM   4327  CG2 ILE A 304      43.973  55.505  19.091  1.00 32.03           C  
ATOM   4328  CD1 ILE A 304      44.205  54.355  16.238  1.00 36.78           C  
ATOM   4329  H   ILE A 304      45.971  51.908  18.820  1.00 36.57           H  
ATOM   4330  HA  ILE A 304      46.608  54.579  19.693  1.00 35.74           H  
ATOM   4331  HB  ILE A 304      43.919  53.395  18.766  1.00 33.80           H  
ATOM   4332 HG12 ILE A 304      45.941  55.110  17.245  1.00 35.56           H  
ATOM   4333 HG13 ILE A 304      45.869  53.373  17.114  1.00 35.56           H  
ATOM   4334 HG21 ILE A 304      43.144  55.689  18.408  1.00 32.03           H  
ATOM   4335 HG22 ILE A 304      43.543  55.485  20.096  1.00 32.03           H  
ATOM   4336 HG23 ILE A 304      44.663  56.352  19.029  1.00 32.03           H  
ATOM   4337 HD11 ILE A 304      44.663  54.186  15.261  1.00 36.78           H  
ATOM   4338 HD12 ILE A 304      43.415  53.615  16.386  1.00 36.78           H  
ATOM   4339 HD13 ILE A 304      43.745  55.342  16.217  1.00 36.78           H  
ATOM   4340  N   TRP A 305      44.415  52.846  21.569  1.00 32.52           N  
ATOM   4341  CA  TRP A 305      43.766  52.829  22.880  1.00 31.65           C  
ATOM   4342  C   TRP A 305      44.794  52.675  24.003  1.00 32.12           C  
ATOM   4343  O   TRP A 305      44.680  53.297  25.062  1.00 31.43           O  
ATOM   4344  CB  TRP A 305      42.723  51.710  23.019  1.00 32.04           C  
ATOM   4345  CG  TRP A 305      41.326  52.190  22.773  1.00 32.28           C  
ATOM   4346  CD1 TRP A 305      40.506  51.856  21.717  1.00 33.27           C  
ATOM   4347  CD2 TRP A 305      40.580  53.090  23.601  1.00 31.03           C  
ATOM   4348  NE1 TRP A 305      39.318  52.523  21.858  1.00 33.31           N  
ATOM   4349  CE2 TRP A 305      39.335  53.284  23.003  1.00 31.94           C  
ATOM   4350  CE3 TRP A 305      40.864  53.769  24.802  1.00 30.36           C  
ATOM   4351  CZ2 TRP A 305      38.364  54.133  23.545  1.00 30.71           C  
ATOM   4352  CZ3 TRP A 305      39.915  54.636  25.348  1.00 31.29           C  
ATOM   4353  CH2 TRP A 305      38.685  54.812  24.725  1.00 31.58           C  
ATOM   4354  H   TRP A 305      44.235  52.096  20.889  1.00 32.52           H  
ATOM   4355  HA  TRP A 305      43.318  53.822  23.013  1.00 31.65           H  
ATOM   4356  HB2 TRP A 305      42.953  50.876  22.346  1.00 32.04           H  
ATOM   4357  HB3 TRP A 305      42.744  51.289  24.032  1.00 32.04           H  
ATOM   4358  HD1 TRP A 305      40.671  51.200  20.873  1.00 33.27           H  
ATOM   4359  HE1 TRP A 305      38.540  52.472  21.216  1.00 33.31           H  
ATOM   4360  HE3 TRP A 305      41.820  53.632  25.296  1.00 30.36           H  
ATOM   4361  HZ2 TRP A 305      37.398  54.279  23.072  1.00 30.71           H  
ATOM   4362  HZ3 TRP A 305      40.146  55.176  26.261  1.00 31.29           H  
ATOM   4363  HH2 TRP A 305      37.951  55.479  25.170  1.00 31.58           H  
ATOM   4364  N   LEU A 306      45.792  51.744  23.819  1.00 33.80           N  
ATOM   4365  CA  LEU A 306      46.771  51.476  24.869  1.00 33.26           C  
ATOM   4366  C   LEU A 306      47.548  52.751  25.227  1.00 33.88           C  
ATOM   4367  O   LEU A 306      48.050  52.891  26.346  1.00 34.33           O  
ATOM   4368  CB  LEU A 306      47.748  50.369  24.437  1.00 35.58           C  
ATOM   4369  CG  LEU A 306      48.745  49.909  25.519  1.00 36.58           C  
ATOM   4370  CD1 LEU A 306      48.036  49.316  26.734  1.00 36.03           C  
ATOM   4371  CD2 LEU A 306      49.712  48.877  24.936  1.00 39.30           C  
ATOM   4372  H   LEU A 306      45.830  51.179  22.959  1.00 33.80           H  
ATOM   4373  HA  LEU A 306      46.197  51.176  25.753  1.00 33.26           H  
ATOM   4374  HB2 LEU A 306      47.171  49.494  24.111  1.00 35.58           H  
ATOM   4375  HB3 LEU A 306      48.312  50.712  23.559  1.00 35.58           H  
ATOM   4376  HG  LEU A 306      49.350  50.760  25.850  1.00 36.58           H  
ATOM   4377 HD11 LEU A 306      48.766  48.891  27.428  1.00 36.03           H  
ATOM   4378 HD12 LEU A 306      47.469  50.075  27.281  1.00 36.03           H  
ATOM   4379 HD13 LEU A 306      47.347  48.517  26.442  1.00 36.03           H  
ATOM   4380 HD21 LEU A 306      50.450  48.566  25.684  1.00 39.30           H  
ATOM   4381 HD22 LEU A 306      49.180  47.983  24.596  1.00 39.30           H  
ATOM   4382 HD23 LEU A 306      50.259  49.298  24.087  1.00 39.30           H  
ATOM   4383  N   ARG A 307      47.751  53.658  24.207  1.00 32.66           N  
ATOM   4384  CA  ARG A 307      48.494  54.877  24.485  1.00 32.93           C  
ATOM   4385  C   ARG A 307      47.649  55.748  25.436  1.00 31.74           C  
ATOM   4386  O   ARG A 307      48.182  56.468  26.283  1.00 31.14           O  
ATOM   4387  CB  ARG A 307      48.848  55.610  23.197  1.00 32.12           C  
ATOM   4388  CG  ARG A 307      49.962  54.906  22.412  1.00 33.00           C  
ATOM   4389  CD  ARG A 307      50.000  55.391  20.965  1.00 33.32           C  
ATOM   4390  NE  ARG A 307      51.012  54.682  20.186  1.00 35.16           N  
ATOM   4391  CZ  ARG A 307      51.418  55.085  18.958  1.00 36.22           C  
ATOM   4392  NH1 ARG A 307      50.826  56.106  18.295  1.00 35.44           N  
ATOM   4393  NH2 ARG A 307      52.466  54.453  18.407  1.00 38.22           N1+
ATOM   4394  H   ARG A 307      47.392  53.468  23.269  1.00 32.66           H  
ATOM   4395  HA  ARG A 307      49.407  54.604  25.029  1.00 32.93           H  
ATOM   4396  HB2 ARG A 307      47.952  55.686  22.576  1.00 32.12           H  
ATOM   4397  HB3 ARG A 307      49.171  56.634  23.420  1.00 32.12           H  
ATOM   4398  HG2 ARG A 307      50.928  55.104  22.890  1.00 33.00           H  
ATOM   4399  HG3 ARG A 307      49.836  53.819  22.430  1.00 33.00           H  
ATOM   4400  HD2 ARG A 307      49.031  55.220  20.488  1.00 33.32           H  
ATOM   4401  HD3 ARG A 307      50.240  56.459  20.961  1.00 33.32           H  
ATOM   4402  HE  ARG A 307      51.513  53.883  20.571  1.00 35.16           H  
ATOM   4403 HH11 ARG A 307      49.972  56.575  18.650  1.00 35.44           H  
ATOM   4404 HH12 ARG A 307      51.194  56.371  17.386  1.00 35.44           H  
ATOM   4405 HH21 ARG A 307      52.987  54.925  17.596  1.00 38.22           H  
ATOM   4406 HH22 ARG A 307      52.900  53.645  18.866  1.00 38.22           H  
ATOM   4407  N   GLU A 308      46.279  55.683  25.280  1.00 31.37           N  
ATOM   4408  CA  GLU A 308      45.381  56.539  26.059  1.00 30.90           C  
ATOM   4409  C   GLU A 308      45.463  56.125  27.542  1.00 30.91           C  
ATOM   4410  O   GLU A 308      45.370  56.958  28.447  1.00 31.18           O  
ATOM   4411  CB  GLU A 308      43.949  56.447  25.519  1.00 30.84           C  
ATOM   4412  CG  GLU A 308      42.960  57.432  26.134  1.00 30.86           C  
ATOM   4413  CD  GLU A 308      43.114  58.905  25.824  1.00 31.20           C  
ATOM   4414  OE1 GLU A 308      44.110  59.313  25.150  1.00 32.09           O  
ATOM   4415  OE2 GLU A 308      42.232  59.676  26.349  1.00 31.50           O1-
ATOM   4416  H   GLU A 308      45.892  55.036  24.593  1.00 31.37           H  
ATOM   4417  HA  GLU A 308      45.770  57.557  25.975  1.00 30.90           H  
ATOM   4418  HB2 GLU A 308      43.963  56.581  24.431  1.00 30.84           H  
ATOM   4419  HB3 GLU A 308      43.559  55.439  25.699  1.00 30.84           H  
ATOM   4420  HG2 GLU A 308      41.955  57.152  25.795  1.00 30.86           H  
ATOM   4421  HG3 GLU A 308      42.954  57.317  27.224  1.00 30.86           H  
ATOM   4422  N   HIS A 309      45.604  54.769  27.779  1.00 31.04           N  
ATOM   4423  CA  HIS A 309      45.732  54.238  29.140  1.00 31.97           C  
ATOM   4424  C   HIS A 309      46.966  54.892  29.781  1.00 31.70           C  
ATOM   4425  O   HIS A 309      46.960  55.328  30.935  1.00 31.14           O  
ATOM   4426  CB  HIS A 309      45.874  52.709  29.132  1.00 31.17           C  
ATOM   4427  CG  HIS A 309      46.099  52.134  30.487  1.00 31.33           C  
ATOM   4428  ND1 HIS A 309      45.055  51.990  31.377  1.00 30.28           N  
ATOM   4429  CD2 HIS A 309      47.285  51.721  31.061  1.00 31.70           C  
ATOM   4430  CE1 HIS A 309      45.622  51.580  32.495  1.00 31.84           C  
ATOM   4431  NE2 HIS A 309      46.969  51.411  32.353  1.00 31.37           N  
ATOM   4432  H   HIS A 309      45.595  54.149  26.967  1.00 31.04           H  
ATOM   4433  HA  HIS A 309      44.851  54.554  29.709  1.00 31.97           H  
ATOM   4434  HB2 HIS A 309      44.970  52.262  28.698  1.00 31.17           H  
ATOM   4435  HB3 HIS A 309      46.701  52.405  28.480  1.00 31.17           H  
ATOM   4436  HD2 HIS A 309      48.304  51.703  30.700  1.00 31.70           H  
ATOM   4437  HE2 HIS A 309      47.605  51.131  33.100  1.00 31.37           H  
ATOM   4438  HE1 HIS A 309      45.124  51.396  33.439  1.00 31.84           H  
ATOM   4439  N   ASN A 310      48.095  54.895  28.979  1.00 30.59           N  
ATOM   4440  CA  ASN A 310      49.366  55.396  29.487  1.00 31.17           C  
ATOM   4441  C   ASN A 310      49.290  56.928  29.637  1.00 31.21           C  
ATOM   4442  O   ASN A 310      49.871  57.512  30.554  1.00 32.50           O  
ATOM   4443  CB  ASN A 310      50.537  54.993  28.601  1.00 30.85           C  
ATOM   4444  CG  ASN A 310      50.770  53.493  28.639  1.00 31.71           C  
ATOM   4445  OD1 ASN A 310      50.776  52.814  29.664  1.00 31.16           O  
ATOM   4446  ND2 ASN A 310      51.005  52.943  27.410  1.00 33.33           N  
ATOM   4447  H   ASN A 310      48.032  54.535  28.026  1.00 30.59           H  
ATOM   4448  HA  ASN A 310      49.494  54.985  30.496  1.00 31.17           H  
ATOM   4449  HB2 ASN A 310      50.371  55.325  27.569  1.00 30.85           H  
ATOM   4450  HB3 ASN A 310      51.462  55.473  28.944  1.00 30.85           H  
ATOM   4451 HD21 ASN A 310      51.083  53.478  26.551  1.00 33.33           H  
ATOM   4452 HD22 ASN A 310      51.120  51.939  27.341  1.00 33.33           H  
ATOM   4453  N   ARG A 311      48.576  57.598  28.663  1.00 31.30           N  
ATOM   4454  CA  ARG A 311      48.384  59.053  28.684  1.00 31.63           C  
ATOM   4455  C   ARG A 311      47.671  59.446  29.991  1.00 31.15           C  
ATOM   4456  O   ARG A 311      48.046  60.394  30.685  1.00 32.05           O  
ATOM   4457  CB  ARG A 311      47.561  59.480  27.461  1.00 31.03           C  
ATOM   4458  CG  ARG A 311      47.488  60.992  27.252  1.00 31.97           C  
ATOM   4459  CD  ARG A 311      46.690  61.330  25.991  1.00 32.75           C  
ATOM   4460  NE  ARG A 311      45.237  61.132  26.150  1.00 32.01           N  
ATOM   4461  CZ  ARG A 311      44.413  61.996  26.803  1.00 31.80           C  
ATOM   4462  NH1 ARG A 311      44.921  63.072  27.452  1.00 32.83           N  
ATOM   4463  NH2 ARG A 311      43.075  61.828  26.870  1.00 31.51           N1+
ATOM   4464  H   ARG A 311      48.206  57.056  27.870  1.00 31.30           H  
ATOM   4465  HA  ARG A 311      49.378  59.513  28.677  1.00 31.63           H  
ATOM   4466  HB2 ARG A 311      48.000  59.033  26.562  1.00 31.03           H  
ATOM   4467  HB3 ARG A 311      46.541  59.090  27.539  1.00 31.03           H  
ATOM   4468  HG2 ARG A 311      47.044  61.473  28.129  1.00 31.97           H  
ATOM   4469  HG3 ARG A 311      48.506  61.385  27.142  1.00 31.97           H  
ATOM   4470  HD2 ARG A 311      46.863  62.368  25.686  1.00 32.75           H  
ATOM   4471  HD3 ARG A 311      47.016  60.704  25.154  1.00 32.75           H  
ATOM   4472  HE  ARG A 311      44.772  60.332  25.620  1.00 32.01           H  
ATOM   4473 HH11 ARG A 311      44.344  63.638  28.057  1.00 32.83           H  
ATOM   4474 HH12 ARG A 311      45.905  63.295  27.436  1.00 32.83           H  
ATOM   4475 HH21 ARG A 311      42.450  62.464  27.343  1.00 31.51           H  
ATOM   4476 HH22 ARG A 311      42.653  60.907  26.571  1.00 31.51           H  
ATOM   4477  N   VAL A 312      46.546  58.695  30.294  1.00 33.12           N  
ATOM   4478  CA  VAL A 312      45.767  58.993  31.492  1.00 33.48           C  
ATOM   4479  C   VAL A 312      46.624  58.690  32.732  1.00 33.49           C  
ATOM   4480  O   VAL A 312      46.617  59.441  33.712  1.00 34.47           O  
ATOM   4481  CB  VAL A 312      44.419  58.251  31.502  1.00 32.82           C  
ATOM   4482  CG1 VAL A 312      43.737  58.268  32.873  1.00 33.45           C  
ATOM   4483  CG2 VAL A 312      43.472  58.897  30.486  1.00 32.77           C  
ATOM   4484  H   VAL A 312      46.257  57.928  29.671  1.00 33.12           H  
ATOM   4485  HA  VAL A 312      45.593  60.078  31.498  1.00 33.48           H  
ATOM   4486  HB  VAL A 312      44.574  57.202  31.220  1.00 32.82           H  
ATOM   4487 HG11 VAL A 312      42.763  57.768  32.824  1.00 33.45           H  
ATOM   4488 HG12 VAL A 312      44.329  57.738  33.624  1.00 33.45           H  
ATOM   4489 HG13 VAL A 312      43.574  59.293  33.223  1.00 33.45           H  
ATOM   4490 HG21 VAL A 312      42.500  58.401  30.513  1.00 32.77           H  
ATOM   4491 HG22 VAL A 312      43.308  59.956  30.713  1.00 32.77           H  
ATOM   4492 HG23 VAL A 312      43.860  58.829  29.466  1.00 32.77           H  
ATOM   4493  N   CYS A 313      47.337  57.509  32.722  1.00 35.51           N  
ATOM   4494  CA  CYS A 313      48.100  57.103  33.903  1.00 37.70           C  
ATOM   4495  C   CYS A 313      49.220  58.098  34.223  1.00 39.02           C  
ATOM   4496  O   CYS A 313      49.482  58.381  35.397  1.00 40.33           O  
ATOM   4497  CB  CYS A 313      48.738  55.724  33.783  1.00 37.33           C  
ATOM   4498  SG  CYS A 313      47.475  54.434  33.874  1.00 36.21           S  
ATOM   4499  H   CYS A 313      47.308  56.896  31.900  1.00 35.51           H  
ATOM   4500  HA  CYS A 313      47.409  57.139  34.757  1.00 37.70           H  
ATOM   4501  HB2 CYS A 313      49.286  55.618  32.842  1.00 37.33           H  
ATOM   4502  HB3 CYS A 313      49.451  55.554  34.594  1.00 37.33           H  
ATOM   4503  HG  CYS A 313      46.972  54.658  32.643  1.00 36.21           H  
ATOM   4504  N   ASP A 314      49.946  58.606  33.158  1.00 37.66           N  
ATOM   4505  CA  ASP A 314      50.963  59.626  33.435  1.00 38.68           C  
ATOM   4506  C   ASP A 314      50.292  60.913  33.930  1.00 38.32           C  
ATOM   4507  O   ASP A 314      50.810  61.608  34.807  1.00 39.00           O  
ATOM   4508  CB  ASP A 314      51.839  59.950  32.238  1.00 38.17           C  
ATOM   4509  CG  ASP A 314      53.056  59.048  32.171  1.00 38.66           C  
ATOM   4510  OD1 ASP A 314      53.556  58.642  33.272  1.00 40.35           O  
ATOM   4511  OD2 ASP A 314      53.441  58.755  31.006  1.00 39.56           O1-
ATOM   4512  H   ASP A 314      49.791  58.280  32.192  1.00 37.66           H  
ATOM   4513  HA  ASP A 314      51.546  59.260  34.287  1.00 38.68           H  
ATOM   4514  HB2 ASP A 314      51.267  59.887  31.304  1.00 38.17           H  
ATOM   4515  HB3 ASP A 314      52.228  60.974  32.303  1.00 38.17           H  
ATOM   4516  N   VAL A 315      49.125  61.295  33.286  1.00 32.88           N  
ATOM   4517  CA  VAL A 315      48.434  62.523  33.704  1.00 33.46           C  
ATOM   4518  C   VAL A 315      47.990  62.377  35.173  1.00 35.45           C  
ATOM   4519  O   VAL A 315      48.080  63.309  35.979  1.00 37.36           O  
ATOM   4520  CB  VAL A 315      47.265  62.881  32.761  1.00 32.95           C  
ATOM   4521  CG1 VAL A 315      46.275  63.879  33.372  1.00 33.54           C  
ATOM   4522  CG2 VAL A 315      47.806  63.476  31.453  1.00 33.28           C  
ATOM   4523  H   VAL A 315      48.765  60.742  32.500  1.00 32.88           H  
ATOM   4524  HA  VAL A 315      49.181  63.327  33.690  1.00 33.46           H  
ATOM   4525  HB  VAL A 315      46.704  61.971  32.518  1.00 32.95           H  
ATOM   4526 HG11 VAL A 315      45.515  64.169  32.639  1.00 33.54           H  
ATOM   4527 HG12 VAL A 315      45.746  63.445  34.227  1.00 33.54           H  
ATOM   4528 HG13 VAL A 315      46.783  64.790  33.708  1.00 33.54           H  
ATOM   4529 HG21 VAL A 315      46.997  63.607  30.726  1.00 33.28           H  
ATOM   4530 HG22 VAL A 315      48.264  64.456  31.626  1.00 33.28           H  
ATOM   4531 HG23 VAL A 315      48.565  62.835  30.996  1.00 33.28           H  
ATOM   4532  N   LEU A 316      47.434  61.163  35.530  1.00 36.36           N  
ATOM   4533  CA  LEU A 316      47.062  60.927  36.908  1.00 37.49           C  
ATOM   4534  C   LEU A 316      48.291  60.868  37.826  1.00 38.01           C  
ATOM   4535  O   LEU A 316      48.237  61.407  38.935  1.00 39.29           O  
ATOM   4536  CB  LEU A 316      46.223  59.672  37.125  1.00 36.64           C  
ATOM   4537  CG  LEU A 316      44.773  59.695  36.610  1.00 35.54           C  
ATOM   4538  CD1 LEU A 316      44.084  58.406  37.072  1.00 36.07           C  
ATOM   4539  CD2 LEU A 316      43.977  60.904  37.099  1.00 35.80           C  
ATOM   4540  H   LEU A 316      47.270  60.440  34.814  1.00 36.36           H  
ATOM   4541  HA  LEU A 316      46.501  61.808  37.242  1.00 37.49           H  
ATOM   4542  HB2 LEU A 316      46.739  58.810  36.683  1.00 36.64           H  
ATOM   4543  HB3 LEU A 316      46.176  59.494  38.206  1.00 36.64           H  
ATOM   4544  HG  LEU A 316      44.780  59.712  35.515  1.00 35.54           H  
ATOM   4545 HD11 LEU A 316      43.080  58.317  36.653  1.00 36.07           H  
ATOM   4546 HD12 LEU A 316      44.657  57.529  36.759  1.00 36.07           H  
ATOM   4547 HD13 LEU A 316      43.993  58.372  38.163  1.00 36.07           H  
ATOM   4548 HD21 LEU A 316      42.930  60.832  36.792  1.00 35.80           H  
ATOM   4549 HD22 LEU A 316      44.000  60.976  38.191  1.00 35.80           H  
ATOM   4550 HD23 LEU A 316      44.368  61.837  36.682  1.00 35.80           H  
ATOM   4551  N   LYS A 317      49.406  60.161  37.430  1.00 44.11           N  
ATOM   4552  CA  LYS A 317      50.588  60.151  38.305  1.00 46.82           C  
ATOM   4553  C   LYS A 317      51.137  61.590  38.504  1.00 48.26           C  
ATOM   4554  O   LYS A 317      51.864  61.865  39.459  1.00 48.64           O  
ATOM   4555  CB  LYS A 317      51.662  59.175  37.790  1.00 47.30           C  
ATOM   4556  CG  LYS A 317      53.023  59.192  38.509  1.00 48.80           C  
ATOM   4557  CD  LYS A 317      52.998  58.959  40.025  1.00 50.61           C  
ATOM   4558  CE  LYS A 317      52.912  57.506  40.473  1.00 51.39           C  
ATOM   4559  NZ  LYS A 317      54.194  56.797  40.267  1.00 52.40           N1+
ATOM   4560  H   LYS A 317      49.411  59.627  36.550  1.00 44.11           H  
ATOM   4561  HA  LYS A 317      50.236  59.814  39.289  1.00 46.82           H  
ATOM   4562  HB2 LYS A 317      51.255  58.157  37.821  1.00 47.30           H  
ATOM   4563  HB3 LYS A 317      51.854  59.390  36.731  1.00 47.30           H  
ATOM   4564  HG2 LYS A 317      53.682  58.460  38.030  1.00 48.80           H  
ATOM   4565  HG3 LYS A 317      53.494  60.165  38.322  1.00 48.80           H  
ATOM   4566  HD2 LYS A 317      53.904  59.406  40.456  1.00 50.61           H  
ATOM   4567  HD3 LYS A 317      52.160  59.498  40.474  1.00 50.61           H  
ATOM   4568  HE2 LYS A 317      52.727  57.465  41.549  1.00 51.39           H  
ATOM   4569  HE3 LYS A 317      52.139  56.943  39.949  1.00 51.39           H  
ATOM   4570  HZ1 LYS A 317      55.025  57.386  40.389  1.00 52.40           H  
ATOM   4571  HZ2 LYS A 317      54.286  55.972  40.871  1.00 52.40           H  
ATOM   4572  HZ3 LYS A 317      54.285  56.368  39.265  1.00 52.40           H  
ATOM   4573  N   GLN A 318      50.842  62.510  37.520  1.00 55.78           N  
ATOM   4574  CA  GLN A 318      51.195  63.928  37.645  1.00 57.72           C  
ATOM   4575  C   GLN A 318      50.193  64.716  38.528  1.00 57.90           C  
ATOM   4576  O   GLN A 318      50.599  65.552  39.340  1.00 58.69           O  
ATOM   4577  CB  GLN A 318      51.338  64.580  36.259  1.00 57.90           C  
ATOM   4578  CG  GLN A 318      51.697  66.070  36.278  1.00 60.96           C  
ATOM   4579  CD  GLN A 318      53.058  66.368  36.872  1.00 64.70           C  
ATOM   4580  OE1 GLN A 318      53.893  65.517  37.153  1.00 65.41           O  
ATOM   4581  NE2 GLN A 318      53.313  67.700  37.048  1.00 65.80           N  
ATOM   4582  H   GLN A 318      50.385  62.188  36.664  1.00 55.78           H  
ATOM   4583  HA  GLN A 318      52.157  63.964  38.169  1.00 57.72           H  
ATOM   4584  HB2 GLN A 318      52.097  64.032  35.687  1.00 57.90           H  
ATOM   4585  HB3 GLN A 318      50.400  64.472  35.703  1.00 57.90           H  
ATOM   4586  HG2 GLN A 318      51.711  66.439  35.244  1.00 60.96           H  
ATOM   4587  HG3 GLN A 318      50.937  66.650  36.811  1.00 60.96           H  
ATOM   4588 HE21 GLN A 318      52.642  68.420  36.810  1.00 65.80           H  
ATOM   4589 HE22 GLN A 318      54.206  67.980  37.435  1.00 65.80           H  
ATOM   4590  N   GLU A 319      48.845  64.555  38.256  1.00 51.57           N  
ATOM   4591  CA  GLU A 319      47.829  65.285  39.034  1.00 52.52           C  
ATOM   4592  C   GLU A 319      47.643  64.673  40.437  1.00 53.08           C  
ATOM   4593  O   GLU A 319      47.142  65.313  41.363  1.00 54.84           O  
ATOM   4594  CB  GLU A 319      46.466  65.327  38.321  1.00 51.39           C  
ATOM   4595  CG  GLU A 319      46.327  66.512  37.362  1.00 51.49           C  
ATOM   4596  CD  GLU A 319      45.786  67.753  38.089  1.00 53.58           C  
ATOM   4597  OE1 GLU A 319      44.538  67.944  37.968  1.00 54.39           O  
ATOM   4598  OE2 GLU A 319      46.645  68.452  38.696  1.00 53.53           O1-
ATOM   4599  H   GLU A 319      48.561  63.938  37.484  1.00 51.57           H  
ATOM   4600  HA  GLU A 319      48.209  66.300  39.202  1.00 52.52           H  
ATOM   4601  HB2 GLU A 319      46.317  64.396  37.760  1.00 51.39           H  
ATOM   4602  HB3 GLU A 319      45.651  65.369  39.056  1.00 51.39           H  
ATOM   4603  HG2 GLU A 319      47.278  66.746  36.870  1.00 51.49           H  
ATOM   4604  HG3 GLU A 319      45.617  66.247  36.568  1.00 51.49           H  
ATOM   4605  N   HIS A 320      47.941  63.330  40.543  1.00 39.04           N  
ATOM   4606  CA  HIS A 320      47.908  62.608  41.812  1.00 39.14           C  
ATOM   4607  C   HIS A 320      49.261  61.923  42.052  1.00 39.46           C  
ATOM   4608  O   HIS A 320      49.379  60.692  41.976  1.00 39.05           O  
ATOM   4609  CB  HIS A 320      46.836  61.524  41.839  1.00 37.20           C  
ATOM   4610  CG  HIS A 320      45.496  62.088  42.001  1.00 36.73           C  
ATOM   4611  ND1 HIS A 320      44.961  62.369  43.246  1.00 38.74           N1+
ATOM   4612  CD2 HIS A 320      44.535  62.440  41.093  1.00 35.66           C  
ATOM   4613  CE1 HIS A 320      43.708  62.801  43.116  1.00 37.86           C  
ATOM   4614  NE2 HIS A 320      43.432  62.836  41.806  1.00 36.46           N  
ATOM   4615  H   HIS A 320      48.222  62.789  39.712  1.00 39.04           H  
ATOM   4616  HA  HIS A 320      47.719  63.321  42.617  1.00 39.14           H  
ATOM   4617  HB2 HIS A 320      46.853  60.902  40.938  1.00 37.20           H  
ATOM   4618  HB3 HIS A 320      46.998  60.847  42.687  1.00 37.20           H  
ATOM   4619  HD1 HIS A 320      45.511  62.271  44.172  1.00 38.74           H  
ATOM   4620  HD2 HIS A 320      44.472  62.445  40.022  1.00 35.66           H  
ATOM   4621  HE2 HIS A 320      42.528  63.114  41.371  1.00 36.46           H  
ATOM   4622  HE1 HIS A 320      43.041  63.080  43.918  1.00 37.86           H  
ATOM   4623  N   PRO A 321      50.316  62.716  42.452  1.00 37.74           N  
ATOM   4624  CA  PRO A 321      51.608  62.125  42.757  1.00 37.90           C  
ATOM   4625  C   PRO A 321      51.567  61.222  43.995  1.00 38.08           C  
ATOM   4626  O   PRO A 321      52.491  60.443  44.233  1.00 38.34           O  
ATOM   4627  CB  PRO A 321      52.537  63.320  42.962  1.00 39.43           C  
ATOM   4628  CG  PRO A 321      51.597  64.427  43.427  1.00 40.11           C  
ATOM   4629  CD  PRO A 321      50.330  64.161  42.629  1.00 38.87           C  
ATOM   4630  HA  PRO A 321      51.932  61.497  41.923  1.00 37.90           H  
ATOM   4631  HB2 PRO A 321      53.345  63.136  43.677  1.00 39.43           H  
ATOM   4632  HB3 PRO A 321      52.987  63.607  42.003  1.00 39.43           H  
ATOM   4633  HG2 PRO A 321      51.396  64.318  44.500  1.00 40.11           H  
ATOM   4634  HG3 PRO A 321      52.000  65.429  43.255  1.00 40.11           H  
ATOM   4635  HD2 PRO A 321      49.436  64.529  43.134  1.00 38.87           H  
ATOM   4636  HD3 PRO A 321      50.392  64.615  41.639  1.00 38.87           H  
ATOM   4637  N   GLU A 322      50.492  61.386  44.842  1.00 38.60           N  
ATOM   4638  CA  GLU A 322      50.316  60.596  46.048  1.00 39.96           C  
ATOM   4639  C   GLU A 322      49.826  59.165  45.766  1.00 38.70           C  
ATOM   4640  O   GLU A 322      49.885  58.292  46.635  1.00 38.91           O  
ATOM   4641  CB  GLU A 322      49.415  61.309  47.082  1.00 40.15           C  
ATOM   4642  CG  GLU A 322      47.916  61.417  46.757  1.00 40.00           C  
ATOM   4643  CD  GLU A 322      47.524  62.190  45.504  1.00 39.95           C  
ATOM   4644  OE1 GLU A 322      48.481  62.736  44.887  1.00 41.01           O  
ATOM   4645  OE2 GLU A 322      46.296  62.159  45.171  1.00 38.86           O1-
ATOM   4646  H   GLU A 322      49.749  62.105  44.642  1.00 38.60           H  
ATOM   4647  HA  GLU A 322      51.313  60.485  46.494  1.00 39.96           H  
ATOM   4648  HB2 GLU A 322      49.502  60.773  48.037  1.00 40.15           H  
ATOM   4649  HB3 GLU A 322      49.812  62.317  47.258  1.00 40.15           H  
ATOM   4650  HG2 GLU A 322      47.490  60.415  46.695  1.00 40.00           H  
ATOM   4651  HG3 GLU A 322      47.420  61.914  47.601  1.00 40.00           H  
ATOM   4652  N   TRP A 323      49.219  58.942  44.544  1.00 36.71           N  
ATOM   4653  CA  TRP A 323      48.601  57.656  44.243  1.00 35.14           C  
ATOM   4654  C   TRP A 323      49.582  56.686  43.562  1.00 35.59           C  
ATOM   4655  O   TRP A 323      50.521  57.035  42.850  1.00 36.21           O  
ATOM   4656  CB  TRP A 323      47.337  57.780  43.390  1.00 34.57           C  
ATOM   4657  CG  TRP A 323      46.107  58.235  44.118  1.00 34.74           C  
ATOM   4658  CD1 TRP A 323      45.930  58.464  45.468  1.00 35.02           C  
ATOM   4659  CD2 TRP A 323      44.836  58.474  43.501  1.00 33.21           C  
ATOM   4660  NE1 TRP A 323      44.646  58.890  45.677  1.00 34.69           N  
ATOM   4661  CE2 TRP A 323      43.946  58.874  44.496  1.00 34.40           C  
ATOM   4662  CE3 TRP A 323      44.366  58.372  42.179  1.00 31.87           C  
ATOM   4663  CZ2 TRP A 323      42.603  59.165  44.238  1.00 33.84           C  
ATOM   4664  CZ3 TRP A 323      43.028  58.655  41.904  1.00 31.37           C  
ATOM   4665  CH2 TRP A 323      42.156  59.034  42.921  1.00 31.95           C  
ATOM   4666  H   TRP A 323      49.241  59.684  43.837  1.00 36.71           H  
ATOM   4667  HA  TRP A 323      48.338  57.186  45.199  1.00 35.14           H  
ATOM   4668  HB2 TRP A 323      47.527  58.455  42.547  1.00 34.57           H  
ATOM   4669  HB3 TRP A 323      47.090  56.804  42.957  1.00 34.57           H  
ATOM   4670  HD1 TRP A 323      46.607  58.382  46.308  1.00 35.02           H  
ATOM   4671  HE1 TRP A 323      44.267  59.170  46.570  1.00 34.69           H  
ATOM   4672  HE3 TRP A 323      45.032  58.060  41.383  1.00 31.87           H  
ATOM   4673  HZ2 TRP A 323      41.928  59.460  45.033  1.00 33.84           H  
ATOM   4674  HZ3 TRP A 323      42.672  58.557  40.885  1.00 31.37           H  
ATOM   4675  HH2 TRP A 323      41.110  59.220  42.693  1.00 31.95           H  
ATOM   4676  N   GLY A 324      49.245  55.359  43.802  1.00 33.76           N  
ATOM   4677  CA  GLY A 324      49.999  54.245  43.274  1.00 33.50           C  
ATOM   4678  C   GLY A 324      49.152  53.312  42.395  1.00 32.39           C  
ATOM   4679  O   GLY A 324      48.068  53.630  41.905  1.00 31.81           O  
ATOM   4680  H   GLY A 324      48.443  55.143  44.386  1.00 33.76           H  
ATOM   4681  HA2 GLY A 324      50.851  54.595  42.684  1.00 33.50           H  
ATOM   4682  HA3 GLY A 324      50.375  53.681  44.134  1.00 33.50           H  
ATOM   4683  N   ASP A 325      49.777  52.093  42.178  1.00 34.87           N  
ATOM   4684  CA  ASP A 325      49.457  51.271  41.022  1.00 33.47           C  
ATOM   4685  C   ASP A 325      47.960  50.949  40.933  1.00 31.90           C  
ATOM   4686  O   ASP A 325      47.313  51.212  39.915  1.00 29.89           O  
ATOM   4687  CB  ASP A 325      50.306  50.005  41.048  1.00 33.63           C  
ATOM   4688  CG  ASP A 325      50.421  49.546  39.606  1.00 33.01           C  
ATOM   4689  OD1 ASP A 325      51.188  50.257  38.884  1.00 31.29           O  
ATOM   4690  OD2 ASP A 325      49.719  48.525  39.307  1.00 32.43           O1-
ATOM   4691  H   ASP A 325      50.541  51.804  42.779  1.00 34.87           H  
ATOM   4692  HA  ASP A 325      49.689  51.901  40.155  1.00 33.47           H  
ATOM   4693  HB2 ASP A 325      51.320  50.201  41.420  1.00 33.63           H  
ATOM   4694  HB3 ASP A 325      49.875  49.219  41.678  1.00 33.63           H  
ATOM   4695  N   GLU A 326      47.391  50.312  42.016  1.00 34.57           N  
ATOM   4696  CA  GLU A 326      46.019  49.836  41.901  1.00 31.37           C  
ATOM   4697  C   GLU A 326      45.035  51.013  41.857  1.00 30.69           C  
ATOM   4698  O   GLU A 326      44.019  50.970  41.157  1.00 29.44           O  
ATOM   4699  CB  GLU A 326      45.642  48.852  43.021  1.00 31.31           C  
ATOM   4700  CG  GLU A 326      44.686  47.751  42.530  1.00 31.38           C  
ATOM   4701  CD  GLU A 326      45.322  46.928  41.423  1.00 30.13           C  
ATOM   4702  OE1 GLU A 326      46.567  46.695  41.526  1.00 30.02           O  
ATOM   4703  OE2 GLU A 326      44.615  46.647  40.401  1.00 29.81           O1-
ATOM   4704  H   GLU A 326      47.935  50.158  42.855  1.00 34.57           H  
ATOM   4705  HA  GLU A 326      45.953  49.353  40.919  1.00 31.37           H  
ATOM   4706  HB2 GLU A 326      46.544  48.381  43.432  1.00 31.31           H  
ATOM   4707  HB3 GLU A 326      45.167  49.381  43.856  1.00 31.31           H  
ATOM   4708  HG2 GLU A 326      44.443  47.077  43.359  1.00 31.38           H  
ATOM   4709  HG3 GLU A 326      43.748  48.195  42.181  1.00 31.38           H  
ATOM   4710  N   GLN A 327      45.311  52.069  42.709  1.00 30.45           N  
ATOM   4711  CA  GLN A 327      44.357  53.168  42.832  1.00 30.26           C  
ATOM   4712  C   GLN A 327      44.379  53.994  41.532  1.00 29.85           C  
ATOM   4713  O   GLN A 327      43.379  54.604  41.148  1.00 29.42           O  
ATOM   4714  CB  GLN A 327      44.598  54.005  44.096  1.00 31.16           C  
ATOM   4715  CG  GLN A 327      43.353  54.812  44.500  1.00 31.12           C  
ATOM   4716  CD  GLN A 327      43.308  55.177  45.979  1.00 32.12           C  
ATOM   4717  NE2 GLN A 327      42.108  55.705  46.384  1.00 32.92           N  
ATOM   4718  OE1 GLN A 327      44.226  54.998  46.772  1.00 32.17           O  
ATOM   4719  H   GLN A 327      46.185  52.071  43.223  1.00 30.45           H  
ATOM   4720  HA  GLN A 327      43.365  52.701  42.887  1.00 30.26           H  
ATOM   4721  HB2 GLN A 327      44.871  53.330  44.916  1.00 31.16           H  
ATOM   4722  HB3 GLN A 327      45.449  54.684  43.957  1.00 31.16           H  
ATOM   4723  HG2 GLN A 327      43.294  55.733  43.911  1.00 31.12           H  
ATOM   4724  HG3 GLN A 327      42.446  54.231  44.290  1.00 31.12           H  
ATOM   4725 HE21 GLN A 327      41.326  55.842  45.754  1.00 32.92           H  
ATOM   4726 HE22 GLN A 327      41.988  55.950  47.361  1.00 32.92           H  
ATOM   4727  N   LEU A 328      45.582  54.054  40.852  1.00 33.62           N  
ATOM   4728  CA  LEU A 328      45.676  54.697  39.541  1.00 32.53           C  
ATOM   4729  C   LEU A 328      44.989  53.832  38.466  1.00 31.09           C  
ATOM   4730  O   LEU A 328      44.274  54.331  37.587  1.00 29.85           O  
ATOM   4731  CB  LEU A 328      47.138  54.941  39.122  1.00 31.91           C  
ATOM   4732  CG  LEU A 328      47.821  56.071  39.915  1.00 33.49           C  
ATOM   4733  CD1 LEU A 328      49.338  56.019  39.753  1.00 33.41           C  
ATOM   4734  CD2 LEU A 328      47.342  57.442  39.462  1.00 32.26           C  
ATOM   4735  H   LEU A 328      46.421  53.641  41.279  1.00 33.62           H  
ATOM   4736  HA  LEU A 328      45.116  55.638  39.588  1.00 32.53           H  
ATOM   4737  HB2 LEU A 328      47.707  54.010  39.247  1.00 31.91           H  
ATOM   4738  HB3 LEU A 328      47.182  55.176  38.050  1.00 31.91           H  
ATOM   4739  HG  LEU A 328      47.591  55.956  40.976  1.00 33.49           H  
ATOM   4740 HD11 LEU A 328      49.811  56.788  40.370  1.00 33.41           H  
ATOM   4741 HD12 LEU A 328      49.738  55.048  40.058  1.00 33.41           H  
ATOM   4742 HD13 LEU A 328      49.634  56.208  38.718  1.00 33.41           H  
ATOM   4743 HD21 LEU A 328      47.789  58.236  40.069  1.00 32.26           H  
ATOM   4744 HD22 LEU A 328      47.631  57.615  38.422  1.00 32.26           H  
ATOM   4745 HD23 LEU A 328      46.257  57.537  39.535  1.00 32.26           H  
ATOM   4746  N   PHE A 329      45.335  52.491  38.471  1.00 31.42           N  
ATOM   4747  CA  PHE A 329      44.884  51.573  37.424  1.00 30.04           C  
ATOM   4748  C   PHE A 329      43.350  51.514  37.411  1.00 29.29           C  
ATOM   4749  O   PHE A 329      42.713  51.593  36.357  1.00 27.53           O  
ATOM   4750  CB  PHE A 329      45.461  50.160  37.630  1.00 30.26           C  
ATOM   4751  CG  PHE A 329      45.319  49.265  36.423  1.00 28.83           C  
ATOM   4752  CD1 PHE A 329      46.378  49.133  35.523  1.00 27.72           C  
ATOM   4753  CD2 PHE A 329      44.137  48.562  36.173  1.00 28.83           C  
ATOM   4754  CE1 PHE A 329      46.255  48.344  34.381  1.00 27.04           C  
ATOM   4755  CE2 PHE A 329      44.025  47.737  35.054  1.00 28.16           C  
ATOM   4756  CZ  PHE A 329      45.086  47.630  34.159  1.00 27.83           C  
ATOM   4757  H   PHE A 329      45.962  52.139  39.207  1.00 31.42           H  
ATOM   4758  HA  PHE A 329      45.214  51.997  36.467  1.00 30.04           H  
ATOM   4759  HB2 PHE A 329      46.530  50.230  37.860  1.00 30.26           H  
ATOM   4760  HB3 PHE A 329      45.008  49.666  38.499  1.00 30.26           H  
ATOM   4761  HD1 PHE A 329      47.319  49.632  35.713  1.00 27.72           H  
ATOM   4762  HD2 PHE A 329      43.296  48.645  36.854  1.00 28.83           H  
ATOM   4763  HE1 PHE A 329      47.079  48.273  33.677  1.00 27.04           H  
ATOM   4764  HE2 PHE A 329      43.108  47.183  34.882  1.00 28.16           H  
ATOM   4765  HZ  PHE A 329      45.015  46.989  33.289  1.00 27.83           H  
ATOM   4766  N   GLN A 330      42.746  51.281  38.634  1.00 27.92           N  
ATOM   4767  CA  GLN A 330      41.312  51.031  38.688  1.00 27.53           C  
ATOM   4768  C   GLN A 330      40.495  52.344  38.659  1.00 27.48           C  
ATOM   4769  O   GLN A 330      39.279  52.332  38.476  1.00 27.09           O  
ATOM   4770  CB  GLN A 330      40.908  50.140  39.868  1.00 28.79           C  
ATOM   4771  CG  GLN A 330      41.698  48.830  39.976  1.00 29.42           C  
ATOM   4772  CD  GLN A 330      41.517  47.830  38.845  1.00 28.74           C  
ATOM   4773  OE1 GLN A 330      40.598  47.833  38.029  1.00 27.34           O  
ATOM   4774  NE2 GLN A 330      42.497  46.863  38.841  1.00 28.17           N  
ATOM   4775  H   GLN A 330      43.301  51.275  39.501  1.00 27.92           H  
ATOM   4776  HA  GLN A 330      41.041  50.507  37.763  1.00 27.53           H  
ATOM   4777  HB2 GLN A 330      41.046  50.700  40.802  1.00 28.79           H  
ATOM   4778  HB3 GLN A 330      39.836  49.915  39.801  1.00 28.79           H  
ATOM   4779  HG2 GLN A 330      42.766  49.043  40.076  1.00 29.42           H  
ATOM   4780  HG3 GLN A 330      41.392  48.318  40.897  1.00 29.42           H  
ATOM   4781 HE21 GLN A 330      43.297  46.831  39.519  1.00 28.17           H  
ATOM   4782 HE22 GLN A 330      42.489  46.104  38.167  1.00 28.17           H  
ATOM   4783  N   THR A 331      41.206  53.518  38.841  1.00 29.55           N  
ATOM   4784  CA  THR A 331      40.595  54.834  38.601  1.00 30.46           C  
ATOM   4785  C   THR A 331      40.652  55.088  37.088  1.00 29.98           C  
ATOM   4786  O   THR A 331      39.706  55.566  36.458  1.00 29.05           O  
ATOM   4787  CB  THR A 331      41.279  56.013  39.316  1.00 31.91           C  
ATOM   4788  OG1 THR A 331      41.294  55.819  40.732  1.00 33.36           O  
ATOM   4789  CG2 THR A 331      40.521  57.316  39.063  1.00 32.40           C  
ATOM   4790  H   THR A 331      42.176  53.442  39.129  1.00 29.55           H  
ATOM   4791  HA  THR A 331      39.544  54.766  38.903  1.00 30.46           H  
ATOM   4792  HB  THR A 331      42.316  56.136  38.983  1.00 31.91           H  
ATOM   4793 HG21 THR A 331      40.587  57.632  38.018  1.00 32.40           H  
ATOM   4794 HG22 THR A 331      39.464  57.211  39.330  1.00 32.40           H  
ATOM   4795 HG23 THR A 331      40.915  58.124  39.682  1.00 32.40           H  
ATOM   4796  HG1 THR A 331      42.135  55.333  40.942  1.00 33.36           H  
ATOM   4797  N   SER A 332      41.856  54.800  36.476  1.00 32.26           N  
ATOM   4798  CA  SER A 332      42.040  55.022  35.040  1.00 32.69           C  
ATOM   4799  C   SER A 332      41.023  54.189  34.256  1.00 31.42           C  
ATOM   4800  O   SER A 332      40.588  54.551  33.164  1.00 31.26           O  
ATOM   4801  CB  SER A 332      43.445  54.663  34.566  1.00 32.36           C  
ATOM   4802  OG  SER A 332      44.407  55.463  35.247  1.00 33.33           O  
ATOM   4803  H   SER A 332      42.654  54.462  37.021  1.00 32.26           H  
ATOM   4804  HA  SER A 332      41.838  56.084  34.863  1.00 32.69           H  
ATOM   4805  HB2 SER A 332      43.685  53.608  34.735  1.00 32.36           H  
ATOM   4806  HB3 SER A 332      43.550  54.856  33.493  1.00 32.36           H  
ATOM   4807  HG  SER A 332      44.489  55.071  36.149  1.00 33.33           H  
ATOM   4808  N   ARG A 333      40.680  52.991  34.847  1.00 29.59           N  
ATOM   4809  CA  ARG A 333      39.598  52.183  34.312  1.00 29.20           C  
ATOM   4810  C   ARG A 333      38.272  52.975  34.298  1.00 28.95           C  
ATOM   4811  O   ARG A 333      37.500  52.886  33.341  1.00 29.04           O  
ATOM   4812  CB  ARG A 333      39.445  50.899  35.124  1.00 28.68           C  
ATOM   4813  CG  ARG A 333      38.510  49.890  34.459  1.00 28.73           C  
ATOM   4814  CD  ARG A 333      38.548  48.555  35.187  1.00 27.66           C  
ATOM   4815  NE  ARG A 333      38.175  47.459  34.293  1.00 27.63           N  
ATOM   4816  CZ  ARG A 333      38.507  46.170  34.552  1.00 28.72           C  
ATOM   4817  NH1 ARG A 333      39.093  45.794  35.718  1.00 29.60           N  
ATOM   4818  NH2 ARG A 333      38.283  45.241  33.601  1.00 28.53           N1+
ATOM   4819  H   ARG A 333      41.245  52.667  35.641  1.00 29.59           H  
ATOM   4820  HA  ARG A 333      39.861  51.956  33.272  1.00 29.20           H  
ATOM   4821  HB2 ARG A 333      40.435  50.441  35.244  1.00 28.68           H  
ATOM   4822  HB3 ARG A 333      39.077  51.120  36.132  1.00 28.68           H  
ATOM   4823  HG2 ARG A 333      37.483  50.268  34.448  1.00 28.73           H  
ATOM   4824  HG3 ARG A 333      38.801  49.744  33.417  1.00 28.73           H  
ATOM   4825  HD2 ARG A 333      39.569  48.368  35.536  1.00 27.66           H  
ATOM   4826  HD3 ARG A 333      37.863  48.564  36.041  1.00 27.66           H  
ATOM   4827  HE  ARG A 333      37.734  47.624  33.373  1.00 27.63           H  
ATOM   4828 HH11 ARG A 333      39.195  44.809  35.925  1.00 29.60           H  
ATOM   4829 HH12 ARG A 333      39.357  46.455  36.451  1.00 29.60           H  
ATOM   4830 HH21 ARG A 333      38.520  44.266  33.730  1.00 28.53           H  
ATOM   4831 HH22 ARG A 333      37.857  45.553  32.720  1.00 28.53           H  
ATOM   4832  N   LEU A 334      37.959  53.711  35.421  1.00 28.86           N  
ATOM   4833  CA  LEU A 334      36.673  54.396  35.537  1.00 29.00           C  
ATOM   4834  C   LEU A 334      36.671  55.596  34.569  1.00 28.63           C  
ATOM   4835  O   LEU A 334      35.637  55.998  34.033  1.00 29.21           O  
ATOM   4836  CB  LEU A 334      36.401  54.828  36.981  1.00 30.32           C  
ATOM   4837  CG  LEU A 334      36.229  53.637  37.946  1.00 29.99           C  
ATOM   4838  CD1 LEU A 334      36.346  54.100  39.398  1.00 31.42           C  
ATOM   4839  CD2 LEU A 334      34.889  52.929  37.749  1.00 30.69           C  
ATOM   4840  H   LEU A 334      38.648  53.792  36.165  1.00 28.86           H  
ATOM   4841  HA  LEU A 334      35.896  53.711  35.180  1.00 29.00           H  
ATOM   4842  HB2 LEU A 334      37.224  55.466  37.328  1.00 30.32           H  
ATOM   4843  HB3 LEU A 334      35.501  55.451  37.016  1.00 30.32           H  
ATOM   4844  HG  LEU A 334      37.019  52.904  37.765  1.00 29.99           H  
ATOM   4845 HD11 LEU A 334      36.304  53.246  40.083  1.00 31.42           H  
ATOM   4846 HD12 LEU A 334      37.290  54.622  39.574  1.00 31.42           H  
ATOM   4847 HD13 LEU A 334      35.529  54.777  39.656  1.00 31.42           H  
ATOM   4848 HD21 LEU A 334      34.788  52.089  38.444  1.00 30.69           H  
ATOM   4849 HD22 LEU A 334      34.060  53.619  37.934  1.00 30.69           H  
ATOM   4850 HD23 LEU A 334      34.788  52.529  36.736  1.00 30.69           H  
ATOM   4851  N   ILE A 335      37.901  56.211  34.385  1.00 29.54           N  
ATOM   4852  CA  ILE A 335      38.092  57.262  33.389  1.00 30.09           C  
ATOM   4853  C   ILE A 335      37.929  56.622  32.003  1.00 29.46           C  
ATOM   4854  O   ILE A 335      37.134  57.093  31.183  1.00 28.00           O  
ATOM   4855  CB  ILE A 335      39.445  57.992  33.541  1.00 30.58           C  
ATOM   4856  CG1 ILE A 335      39.485  58.766  34.873  1.00 30.86           C  
ATOM   4857  CG2 ILE A 335      39.705  58.944  32.365  1.00 30.14           C  
ATOM   4858  CD1 ILE A 335      40.837  59.403  35.152  1.00 31.35           C  
ATOM   4859  H   ILE A 335      38.685  55.902  34.976  1.00 29.54           H  
ATOM   4860  HA  ILE A 335      37.270  57.975  33.508  1.00 30.09           H  
ATOM   4861  HB  ILE A 335      40.251  57.249  33.547  1.00 30.58           H  
ATOM   4862 HG12 ILE A 335      38.711  59.543  34.878  1.00 30.86           H  
ATOM   4863 HG13 ILE A 335      39.255  58.090  35.703  1.00 30.86           H  
ATOM   4864 HG21 ILE A 335      40.654  59.477  32.472  1.00 30.14           H  
ATOM   4865 HG22 ILE A 335      39.775  58.391  31.426  1.00 30.14           H  
ATOM   4866 HG23 ILE A 335      38.907  59.687  32.271  1.00 30.14           H  
ATOM   4867 HD11 ILE A 335      40.898  59.725  36.194  1.00 31.35           H  
ATOM   4868 HD12 ILE A 335      41.645  58.690  34.973  1.00 31.35           H  
ATOM   4869 HD13 ILE A 335      41.006  60.284  34.526  1.00 31.35           H  
ATOM   4870  N   LEU A 336      38.728  55.540  31.689  1.00 29.78           N  
ATOM   4871  CA  LEU A 336      38.700  55.013  30.336  1.00 29.46           C  
ATOM   4872  C   LEU A 336      37.314  54.430  29.985  1.00 30.11           C  
ATOM   4873  O   LEU A 336      36.904  54.483  28.816  1.00 30.39           O  
ATOM   4874  CB  LEU A 336      39.811  54.010  30.000  1.00 30.75           C  
ATOM   4875  CG  LEU A 336      41.071  54.653  29.386  1.00 30.93           C  
ATOM   4876  CD1 LEU A 336      41.912  55.403  30.414  1.00 30.00           C  
ATOM   4877  CD2 LEU A 336      41.929  53.586  28.700  1.00 30.57           C  
ATOM   4878  H   LEU A 336      39.380  55.143  32.386  1.00 29.78           H  
ATOM   4879  HA  LEU A 336      38.808  55.883  29.679  1.00 29.46           H  
ATOM   4880  HB2 LEU A 336      40.077  53.406  30.874  1.00 30.75           H  
ATOM   4881  HB3 LEU A 336      39.419  53.319  29.243  1.00 30.75           H  
ATOM   4882  HG  LEU A 336      40.760  55.363  28.611  1.00 30.93           H  
ATOM   4883 HD11 LEU A 336      42.758  55.895  29.924  1.00 30.00           H  
ATOM   4884 HD12 LEU A 336      41.331  56.176  30.923  1.00 30.00           H  
ATOM   4885 HD13 LEU A 336      42.318  54.722  31.169  1.00 30.00           H  
ATOM   4886 HD21 LEU A 336      42.769  54.049  28.172  1.00 30.57           H  
ATOM   4887 HD22 LEU A 336      42.333  52.872  29.423  1.00 30.57           H  
ATOM   4888 HD23 LEU A 336      41.347  53.027  27.961  1.00 30.57           H  
ATOM   4889  N   ILE A 337      36.588  53.815  30.993  1.00 31.34           N  
ATOM   4890  CA  ILE A 337      35.215  53.365  30.737  1.00 31.30           C  
ATOM   4891  C   ILE A 337      34.381  54.595  30.331  1.00 32.37           C  
ATOM   4892  O   ILE A 337      33.504  54.515  29.465  1.00 33.36           O  
ATOM   4893  CB  ILE A 337      34.592  52.628  31.953  1.00 31.75           C  
ATOM   4894  CG1 ILE A 337      35.186  51.207  32.081  1.00 31.84           C  
ATOM   4895  CG2 ILE A 337      33.064  52.529  31.850  1.00 32.76           C  
ATOM   4896  CD1 ILE A 337      34.830  50.515  33.390  1.00 30.11           C
[truncated: 325,831 more chars]
