# Supplementary material for: Mycophenolate suppresses inflammation by inhibiting prostaglandin synthases: a study of molecular and experimental drug repurposing
Source: PeerJ. 2021 Apr 30;9:e11360. doi: 10.7717/peerj.11360 (PMC8092108; doi:10.7717/peerj.11360)
Supplement: Supplemental Information 3 [file peerj-09-11360-s003.txt]

    5   0.1444
   27   0.1392
   33   0.0946
   43   0.0838
   53   0.0857
   64   0.0824
   90   0.0913
   96   0.0935
  106   0.0950
  123   0.1058
  137   0.1188
  161   0.1127
  168   0.1330
  184   0.1172
  194   0.1575
  211   0.1800
  222   0.2218
  238   0.2630
  245   0.2766
  265   0.2473
  277   0.2048
  294   0.1602
  315   0.1525
  337   0.1297
  347   0.1490
  359   0.1366
  369   0.1772
  383   0.1888
  407   0.1516
  421   0.1514
  428   0.1368
  448   0.1515
  469   0.1640
  476   0.1626
  491   0.1223
  505   0.1116
  515   0.1286
  526   0.1570
  548   0.1545
  554   0.1744
  569   0.2113
  589   0.2145
  608   0.1780
  622   0.1852
  646   0.2073
  665   0.1895
  687   0.1736
  706   0.2121
  726   0.2165
  745   0.1810
  775   0.1446
  781   0.1451
  803   0.1282
  809   0.1196
  823   0.1069
  837   0.0923
  853   0.0874
  870   0.0955
  891   0.0919
  910   0.0727
  929   0.1090
  943   0.1450
  960   0.1556
  980   0.1526
 1002   0.1628
 1009   0.1395
 1029   0.1232
 1053   0.1574
 1067   0.1502
 1083   0.1176
 1099   0.1413
 1113   0.1524
 1127   0.1225
 1154   0.1138
 1160   0.1147
 1180   0.0908
 1199   0.0750
 1223   0.0852
 1237   0.0856
 1247   0.0735
 1266   0.0688
 1283   0.0972
 1294   0.1072
 1315   0.0843
 1331   0.1024
 1350   0.1482
 1364   0.1503
 1375   0.1118
 1399   0.1197
 1410   0.1074
 1427   0.1064
 1446   0.0794
 1465   0.0877
 1477   0.1202
 1496   0.1025
 1510   0.0800
 1516   0.1057
 1530   0.0735
 1551   0.0750
 1565   0.0748
 1575   0.1180
 1587   0.1983
 1608   0.2514
 1615   0.2743
 1636   0.2636
 1658   0.2390
 1669   0.2006
 1693   0.2194
 1708   0.2145
 1718   0.1518
 1738   0.1255
 1749   0.1140
 1763   0.0885
 1782   0.0854
 1793   0.0735
 1814   0.0563
 1835   0.0511
 1849   0.0577
 1873   0.0626
 1883   0.0556
 1910   0.0610
 1924   0.0664
 1930   0.0658
 1954   0.0914
 1960   0.1068
 1972   0.1124
 1984   0.0933
 2002   0.1010
 2008   0.0945
 2030   0.0877
 2036   0.0607
 2055   0.0835
 2062   0.0842
 2078   0.0955
 2100   0.1056
 2107   0.1255
 2129   0.1294
 2151   0.0959
 2168   0.0703
 2195   0.0731
 2201   0.0779
 2213   0.0688
 2224   0.0797
 2238   0.0710
 2253   0.0548
 2272   0.0588
 2288   0.0646
 2303   0.0633
 2325   0.0535
 2344   0.0531
 2363   0.0550
 2382   0.0505
 2406   0.0644
 2430   0.0633
 2452   0.0566
 2472   0.0513
 2499   0.0521
 2505   0.0476
 2525   0.0544
 2531   0.0538
 2548   0.0547
 2555   0.0446
 2566   0.0442
 2580   0.0432
 2597   0.0459
 2614   0.0454
 2634   0.0462
 2644   0.0489
 2664   0.0478
 2684   0.0552
 2694   0.0609
 2711   0.0594
 2728   0.0608
 2748   0.0512
 2762   0.0537
 2779   0.0497
 2796   0.0613
 2816   0.0580
 2836   0.0822
 2858   0.0815
 2872   0.1034
 2884   0.1424
 2901   0.1584
 2923   0.1251
 2947   0.1115
 2962   0.0860
 2968   0.0791
 2978   0.0863
 2998   0.0857
 3012   0.0905
 3026   0.0928
 3033   0.0822
 3052   0.0839
 3059   0.0625
 3076   0.0670
 3083   0.0491
 3099   0.0489
 3111   0.0424
 3130   0.0473
 3144   0.0479
 3161   0.0441
 3180   0.0545
 3201   0.0660
 3208   0.0810
 3223   0.0884
 3237   0.0892
 3256   0.0884
 3266   0.0753
 3290   0.0702
 3307   0.0821
 3331   0.0746
 3353   0.0617
 3372   0.0675
 3396   0.0747
 3415   0.0838
 3435   0.0854
 3457   0.0816
 3469   0.0676
 3476   0.0607
 3498   0.0578
 3515   0.0612
 3537   0.0594
 3558   0.0714
 3575   0.0783
 3594   0.0881
 3613   0.1214
 3625   0.1107
 3632   0.0922
 3647   0.0639
 3664   0.0575
 3693   0.0565
 3707   0.0601
 3713   0.0669
 3727   0.0690
 3743   0.0887
 3765   0.0938
 3777   0.0811
 3791   0.0883
 3808   0.0832
 3818   0.0975
 3833   0.0688
 3850   0.0754
 3869   0.0746
 3898   0.0962
 3912   0.1253
 3918   0.1333
 3935   0.1067
 3959   0.1204
 3965   0.1134
 3980   0.1043
 3997   0.0805
 4016   0.0668
 4040   0.0563
 4060   0.0538
 4070   0.0530
 4086   0.0558
 4093   0.0618
 4110   0.0653
 4125   0.0680
 4141   0.0612
 4161   0.0582
 4168   0.0594
 4187   0.0592
 4211   0.0533
 4217   0.0551
 4224   0.0485
 4243   0.0432
 4260   0.0419
 4277   0.0403
 4298   0.0420
 4308   0.0398
 4322   0.0399
 4341   0.0410
 4365   0.0425
 4384   0.0409
 4408   0.0406
 4423   0.0436
 4440   0.0490
 4454   0.0507
 4478   0.0514
 4494   0.0582
 4505   0.0697
 4517   0.0701
 4533   0.0683
 4552   0.0816
 4574   0.0981
 4591   0.1017
 4606   0.0980
 4632   0.1103
 4638   0.1111
 4653   0.0885
 4677   0.0907
 4684   0.0753
 4696   0.0751
 4711   0.0731
 4728   0.0639
 4747   0.0603
 4767   0.0627
 4784   0.0581
 4798   0.0529
 4809   0.0532
 4833   0.0548
 4852   0.0576
 4871   0.0518
 4890   0.0503
 4909   0.0596
 4916   0.0529
 4931   0.0463
 4945   0.0506
 4964   0.0505
 4986   0.0515
 5005   0.0531
 5021   0.0567
 5040   0.0580
 5055   0.0608
 5067   0.0511
 5088   0.0543
 5104   0.0608
 5121   0.0592
 5138   0.0646
 5157   0.0659
 5168   0.0785
 5175   0.0668
 5196   0.0683
 5213   0.0585
 5233   0.0598
 5255   0.0594
 5274   0.0636
 5296   0.0600
 5316   0.0678
 5336   0.0745
 5342   0.0991
 5357   0.1175
 5376   0.1221
 5395   0.1319
 5415   0.1647
 5429   0.1571
 5451   0.1691
 5468   0.1242
 5488   0.1240
 5505   0.1016
 5526   0.1174
 5543   0.0783
 5557   0.0565
 5581   0.0498
 5600   0.0499
 5610   0.0502
 5620   0.0487
 5635   0.0494
 5655   0.0504
 5669   0.0496
 5683   0.0504
 5702   0.0473
 5723   0.0488
 5740   0.0463
 5764   0.0485
 5789   0.0454
 5795   0.0467
 5814   0.0488
 5841   0.0486
 5847   0.0569
 5859   0.0538
 5873   0.0530
 5893   0.0592
 5910   0.0549
 5929   0.0810
 5946   0.1010
 5958   0.0723
 5975   0.0692
 5997   0.0581
 6018   0.0630
 6032   0.0618
 6053   0.0792
 6070   0.0706
 6087   0.0580
 6107   0.0649
 6126   0.0673
 6147   0.0663
 6161   0.0612
 6175   0.0708
 6186   0.0728
 6205   0.0773
 6224   0.0793
 6243   0.0745
 6258   0.0652
 6275   0.0698
 6282   0.0626
 6301   0.0614
 6315   0.0560
 6332   0.0520
 6352   0.0503
 6368   0.0540
 6383   0.0464
 6394   0.0433
 6414   0.0461
 6428   0.0504
 6452   0.0433
 6469   0.0442
 6488   0.0432
 6498   0.0457
 6505   0.0444
 6529   0.0443
 6545   0.0489
 6555   0.0536
 6562   0.0532
 6569   0.0482
 6593   0.0442
 6607   0.0478
 6631   0.0574
 6645   0.0675
 6651   0.0722
 6661   0.0667
 6677   0.0668
 6694   0.0750
 6716   0.0692
 6732   0.0573
 6743   0.0605
 6760   0.0695
 6770   0.0673
 6781   0.0601
 6800   0.0663
 6812   0.0702
 6829   0.0607
 6840   0.0594
 6864   0.0653
 6881   0.0641
 6898   0.0580
 6920   0.0522
 6941   0.0518
 6958   0.0508
 6969   0.0452
 6989   0.0471
 7003   0.0488
 7018   0.0487
 7039   0.0480
 7063   0.0531
 7085   0.0543
 7109   0.0677
 7129   0.0690
 7146   0.0602
 7165   0.0655
 7195   0.0582
 7201   0.0633
 7222   0.0735
 7237   0.0696
 7248   0.0604
 7268   0.0654
 7283   0.0702
 7298   0.0589
 7317   0.0556
 7331   0.0690
 7338   0.0705
 7353   0.0747
 7375   0.0710
 7390   0.0597
 7407   0.0575
 7418   0.0654
 7428   0.0615
 7443   0.0595
 7462   0.0680
 7477   0.0716
 7487   0.0617
 7506   0.0627
 7527   0.0760
 7534   0.0689
 7546   0.0608
 7565   0.0630
 7577   0.0682
 7587   0.0536
 7603   0.0553
 7618   0.0552
 7637   0.0584
 7666   0.0691
 7672   0.0527
 7682   0.0600
 7701   0.0482
 7720   0.0482
 7736   0.0537
 7751   0.0605
 7781   0.0635
 7787   0.0623
 7819   0.0696
 7825   0.0765
 7837   0.0586
 7847   0.0467
 7866   0.0532
 7886   0.0643
 7893   0.0624
 7908   0.0542
 7922   0.0579
 7939   0.0589
 7955   0.0527
 7970   0.0653
 7986   0.0654
 7993   0.0731
 8011   0.0781
 8017   0.0619
 8037   0.0669
 8048   0.0826
 8067   0.1036
 8089   0.1103
 8096   0.1078
 8115   0.1181
 8132   0.1003
 8139   0.0665
 8153   0.0835
 8169   0.0780
 8188   0.0689
 8199   0.0832
 8218   0.1124
 8224   0.1292
 8234   0.0949
 8255   0.0837
 8279   0.0999
 8309   0.1139
 8315   0.1315
 8326   0.1032
 8340   0.0970
 8360   0.1301
 8367   0.1236
 8374   0.1364
 8389   0.1402
 8405   0.1127
 8412   0.1011
 8432   0.1251
 8449   0.1121
 8468   0.0748
 8487   0.0921
 8501   0.0875
 8515   0.0585
 8525   0.0533
 8536   0.0531
 8555   0.0495
 8572   0.0548
 8583   0.0493
 8602   0.0450
 8621   0.0525
 8631   0.0527
 8645   0.0481
 8659   0.0512
 8675   0.0705
 8697   0.0844
 8704   0.0717
 8722   0.0697
 8728   0.0605
 8748   0.0516
 8762   0.0513
 8773   0.0472
 8793   0.0537
 8804   0.0547
 8828   0.0844
