# Supplementary material for: Mycophenolate suppresses inflammation by inhibiting prostaglandin synthases: a study of molecular and experimental drug repurposing
Source: PeerJ. 2021 Apr 30;9:e11360. doi: 10.7717/peerj.11360 (PMC8092108; doi:10.7717/peerj.11360)
Supplement: Supplemental Information 4 [file peerj-09-11360-s004.txt]

    5   0.1455
   27   0.1454
   33   0.0972
   43   0.0804
   53   0.0904
   64   0.0765
   90   0.1038
   96   0.1100
  106   0.1005
  123   0.1005
  137   0.1158
  161   0.1252
  168   0.1380
  184   0.1255
  194   0.1624
  211   0.1776
  222   0.2678
  238   0.2549
  245   0.2507
  265   0.2253
  277   0.2086
  294   0.1689
  315   0.1787
  337   0.1534
  347   0.1725
  359   0.1686
  369   0.2088
  383   0.2212
  407   0.1706
  421   0.1817
  428   0.1654
  448   0.1862
  469   0.1989
  476   0.1958
  491   0.1477
  505   0.1386
  515   0.1445
  526   0.1794
  548   0.1788
  554   0.2142
  569   0.2525
  589   0.2570
  608   0.2054
  622   0.2175
  646   0.2597
  665   0.2481
  687   0.2482
  706   0.2797
  726   0.2197
  745   0.1425
  775   0.1160
  781   0.0978
  803   0.0815
  809   0.0838
  823   0.0892
  837   0.0789
  853   0.0641
  870   0.0720
  891   0.0748
  910   0.0614
  929   0.0704
  943   0.0862
  960   0.1053
  980   0.0993
 1002   0.1234
 1009   0.1103
 1029   0.0822
 1053   0.1040
 1067   0.1150
 1083   0.1005
 1099   0.0829
 1113   0.0953
 1127   0.0995
 1154   0.0967
 1160   0.1042
 1180   0.0896
 1199   0.0751
 1223   0.0725
 1237   0.0794
 1247   0.0712
 1266   0.0608
 1283   0.0642
 1294   0.0740
 1315   0.0762
 1331   0.0709
 1350   0.0832
 1364   0.0885
 1375   0.0710
 1399   0.1004
 1410   0.1195
 1427   0.0818
 1446   0.0786
 1465   0.0896
 1477   0.1021
 1496   0.1087
 1510   0.0983
 1516   0.1168
 1530   0.0962
 1551   0.0995
 1565   0.0726
 1575   0.1118
 1587   0.1518
 1608   0.2049
 1615   0.2450
 1636   0.2680
 1658   0.2545
 1669   0.2228
 1693   0.2350
 1708   0.2269
 1718   0.1598
 1738   0.1473
 1749   0.1257
 1763   0.0902
 1782   0.0886
 1793   0.0820
 1814   0.0646
 1835   0.0635
 1849   0.0598
 1873   0.0637
 1883   0.0650
 1910   0.0745
 1924   0.0672
 1930   0.0699
 1954   0.0969
 1960   0.1183
 1972   0.1097
 1984   0.0913
 2002   0.1350
 2008   0.1422
 2030   0.1344
 2036   0.0871
 2055   0.0903
 2062   0.1040
 2078   0.0847
 2100   0.1103
 2107   0.1110
 2129   0.1172
 2151   0.1091
 2168   0.0754
 2195   0.0721
 2201   0.0728
 2213   0.0680
 2224   0.0789
 2238   0.0704
 2253   0.0570
 2272   0.0589
 2288   0.0638
 2303   0.0625
 2325   0.0569
 2344   0.0532
 2363   0.0574
 2382   0.0548
 2406   0.0709
 2430   0.0701
 2452   0.0638
 2472   0.0560
 2499   0.0550
 2505   0.0509
 2525   0.0731
 2531   0.1051
 2548   0.0673
 2555   0.0475
 2566   0.0414
 2580   0.0387
 2597   0.0387
 2614   0.0389
 2634   0.0416
 2644   0.0396
 2664   0.0391
 2684   0.0442
 2694   0.0476
 2711   0.0433
 2728   0.0422
 2748   0.0502
 2762   0.0557
 2779   0.0552
 2796   0.0546
 2816   0.0515
 2836   0.0627
 2858   0.0683
 2872   0.0854
 2884   0.1111
 2901   0.1275
 2923   0.1094
 2947   0.0991
 2962   0.0816
 2968   0.0794
 2978   0.0770
 2998   0.0687
 3012   0.0769
 3026   0.0699
 3033   0.0750
 3052   0.0742
 3059   0.0569
 3076   0.0606
 3083   0.0473
 3099   0.0517
 3111   0.0469
 3130   0.0486
 3144   0.0481
 3161   0.0462
 3180   0.0517
 3201   0.0626
 3208   0.0937
 3223   0.0858
 3237   0.0817
 3256   0.0881
 3266   0.0721
 3290   0.0650
 3307   0.0767
 3331   0.0722
 3353   0.0582
 3372   0.0601
 3396   0.0671
 3415   0.0751
 3435   0.0773
 3457   0.0728
 3469   0.0581
 3476   0.0534
 3498   0.0518
 3515   0.0565
 3537   0.0559
 3558   0.0624
 3575   0.0721
 3594   0.0810
 3613   0.1216
 3625   0.1097
 3632   0.0941
 3647   0.0653
 3664   0.0566
 3693   0.0541
 3707   0.0590
 3713   0.0675
 3727   0.0734
 3743   0.0997
 3765   0.0991
 3777   0.0836
 3791   0.0946
 3808   0.0858
 3818   0.0944
 3833   0.0702
 3850   0.0725
 3869   0.0728
 3898   0.0918
 3912   0.1238
 3918   0.1256
 3935   0.0978
 3959   0.1093
 3965   0.1005
 3980   0.0871
 3997   0.0729
 4016   0.0637
 4040   0.0547
 4060   0.0573
 4070   0.0523
 4086   0.0576
 4093   0.0570
 4110   0.0644
 4125   0.0661
 4141   0.0583
 4161   0.0594
 4168   0.0593
 4187   0.0570
 4211   0.0497
 4217   0.0504
 4224   0.0447
 4243   0.0444
 4260   0.0410
 4277   0.0384
 4298   0.0446
 4308   0.0426
 4322   0.0393
 4341   0.0381
 4365   0.0411
 4384   0.0411
 4408   0.0390
 4423   0.0396
 4440   0.0449
 4454   0.0466
 4478   0.0472
 4494   0.0506
 4505   0.0625
 4517   0.0645
 4533   0.0629
 4552   0.0724
 4574   0.0893
 4591   0.0943
 4606   0.0922
 4632   0.1040
 4638   0.1044
 4653   0.0822
 4677   0.0819
 4684   0.0652
 4696   0.0664
 4711   0.0659
 4728   0.0559
 4747   0.0515
 4767   0.0557
 4784   0.0524
 4798   0.0464
 4809   0.0465
 4833   0.0472
 4852   0.0445
 4871   0.0392
 4890   0.0411
 4909   0.0454
 4916   0.0426
 4931   0.0393
 4945   0.0406
 4964   0.0412
 4986   0.0385
 5005   0.0382
 5021   0.0415
 5040   0.0420
 5055   0.0417
 5067   0.0374
 5088   0.0406
 5104   0.0444
 5121   0.0433
 5138   0.0450
 5157   0.0473
 5168   0.0560
 5175   0.0539
 5196   0.0640
 5213   0.0598
 5233   0.0612
 5255   0.0563
 5274   0.0558
 5296   0.0481
 5316   0.0578
 5336   0.0691
 5342   0.0789
 5357   0.0761
 5376   0.1027
 5395   0.2333
 5415   0.3106
 5429   0.1712
 5451   0.1559
 5468   0.0951
 5488   0.0809
 5505   0.0776
 5526   0.0771
 5543   0.0615
 5557   0.0569
 5581   0.0527
 5600   0.0545
 5610   0.0504
 5620   0.0477
 5635   0.0497
 5655   0.0566
 5669   0.0595
 5683   0.0565
 5702   0.0466
 5723   0.0649
 5740   0.0508
 5764   0.0626
 5789   0.0463
 5795   0.0441
 5814   0.0489
 5841   0.0507
 5847   0.0598
 5859   0.0561
 5873   0.0551
 5893   0.0658
 5910   0.0558
 5929   0.0704
 5946   0.0893
 5958   0.0728
 5975   0.0701
 5997   0.0596
 6018   0.0637
 6032   0.0596
 6053   0.0788
 6070   0.0689
 6087   0.0549
 6107   0.0595
 6126   0.0632
 6147   0.0625
 6161   0.0563
 6175   0.0643
 6186   0.0654
 6205   0.0742
 6224   0.0802
 6243   0.0754
 6258   0.0640
 6275   0.0679
 6282   0.0583
 6301   0.0581
 6315   0.0542
 6332   0.0467
 6352   0.0455
 6368   0.0499
 6383   0.0464
 6394   0.0410
 6414   0.0428
 6428   0.0528
 6452   0.0455
 6469   0.0448
 6488   0.0427
 6498   0.0463
 6505   0.0442
 6529   0.0454
 6545   0.0468
 6555   0.0581
 6562   0.0588
 6569   0.0516
 6593   0.0489
 6607   0.0539
 6631   0.0633
 6645   0.0705
 6651   0.0821
 6661   0.0850
 6677   0.0845
 6694   0.0893
 6716   0.0940
 6732   0.0969
 6743   0.0904
 6760   0.0814
 6770   0.0711
 6781   0.0679
 6800   0.0775
 6812   0.0688
 6829   0.0574
 6840   0.0569
 6864   0.0639
 6881   0.0581
 6898   0.0551
 6920   0.0512
 6941   0.0541
 6958   0.0562
 6969   0.0533
 6989   0.0580
 7003   0.0566
 7018   0.0600
 7039   0.0655
 7063   0.0731
 7085   0.0731
 7109   0.0788
 7129   0.0965
 7146   0.0883
 7165   0.0874
 7195   0.0768
 7201   0.0770
 7222   0.0838
 7237   0.0849
 7248   0.0730
 7268   0.0891
 7283   0.0995
 7298   0.0804
 7317   0.0737
 7331   0.0772
 7338   0.0950
 7353   0.0939
 7375   0.0766
 7390   0.0737
 7407   0.0703
 7418   0.0717
 7428   0.0703
 7443   0.0714
 7462   0.0748
 7477   0.0762
 7487   0.0679
 7506   0.0670
 7527   0.0787
 7534   0.0720
 7546   0.0694
 7565   0.0677
 7577   0.0629
 7587   0.0559
 7603   0.0512
 7618   0.0489
 7637   0.0562
 7666   0.0530
 7672   0.0546
 7682   0.0578
 7701   0.0575
 7720   0.0599
 7736   0.0576
 7751   0.0656
 7781   0.0616
 7787   0.0570
 7819   0.0650
 7825   0.0796
 7837   0.0577
 7847   0.0473
 7866   0.0631
 7886   0.0761
 7893   0.0652
 7908   0.0494
 7922   0.0498
 7939   0.0611
 7955   0.0602
 7970   0.0635
 7986   0.0530
 7993   0.0492
 8011   0.0494
 8017   0.0482
 8037   0.0470
 8048   0.0511
 8067   0.0549
 8089   0.0526
 8096   0.0451
 8115   0.0508
 8132   0.0568
 8139   0.0561
 8153   0.0712
 8169   0.0669
 8188   0.0596
 8199   0.0721
 8218   0.0946
 8224   0.1060
 8234   0.0795
 8255   0.0807
 8279   0.0854
 8309   0.0877
 8315   0.0979
 8326   0.0842
 8340   0.0885
 8360   0.1158
 8367   0.0990
 8374   0.0913
 8389   0.1211
 8405   0.1050
 8412   0.0769
 8432   0.0874
 8449   0.0985
 8468   0.0741
 8487   0.0773
 8501   0.0852
 8515   0.0589
 8525   0.0512
 8536   0.0482
 8555   0.0464
 8572   0.0526
 8583   0.0490
 8602   0.0446
 8621   0.0532
 8631   0.0589
 8645   0.0497
 8659   0.0518
 8675   0.0716
 8697   0.0892
 8704   0.0764
 8722   0.0740
 8728   0.0606
 8748   0.0483
 8762   0.0498
 8773   0.0445
 8793   0.0557
 8804   0.0560
 8828   0.0849
