# Supplementary material for: Mycophenolate suppresses inflammation by inhibiting prostaglandin synthases: a study of molecular and experimental drug repurposing
Source: PeerJ. 2021 Apr 30;9:e11360. doi: 10.7717/peerj.11360 (PMC8092108; doi:10.7717/peerj.11360)
Supplement: Supplemental Information 5 [file peerj-09-11360-s005.txt]

   0.0000000    0.0004985
   0.0100000    0.0858061
   0.0200000    0.0902853
   0.0300000    0.0982077
   0.0400000    0.1002647
   0.0500000    0.1061191
   0.0600000    0.1082909
   0.0700000    0.1089925
   0.0800000    0.1064334
   0.0900000    0.1097657
   0.1000000    0.1122494
   0.1100000    0.1038633
   0.1200000    0.1081305
   0.1300000    0.1127662
   0.1400000    0.1020052
   0.1500000    0.1172981
   0.1600000    0.1139325
   0.1700000    0.1188793
   0.1800000    0.1119330
   0.1900000    0.1177634
   0.2000000    0.1206778
   0.2100000    0.1169795
   0.2200000    0.1267054
   0.2300000    0.1244414
   0.2400000    0.1235436
   0.2500000    0.1251637
   0.2600000    0.1247114
   0.2700000    0.1239453
   0.2800000    0.1158438
   0.2900000    0.1241439
   0.3000000    0.1144867
   0.3100000    0.1231451
   0.3200000    0.1252865
   0.3300000    0.1223418
   0.3400000    0.1248177
   0.3500000    0.1317839
   0.3600000    0.1174624
   0.3700000    0.1255372
   0.3800000    0.1388448
   0.3900000    0.1277527
   0.4000000    0.1264773
   0.4100000    0.1325771
   0.4200000    0.1398882
   0.4300000    0.1233537
   0.4400000    0.1213804
   0.4500000    0.1306047
   0.4600000    0.1254181
   0.4700000    0.1227519
   0.4800000    0.1375142
   0.4900000    0.1329774
   0.5000000    0.1398639
   0.5100001    0.1379889
   0.5200000    0.1408663
   0.5300000    0.1324446
   0.5400000    0.1379029
   0.5500000    0.1298044
   0.5600000    0.1275523
   0.5700001    0.1260135
   0.5800000    0.1250129
   0.5900000    0.1180400
   0.6000000    0.1235366
   0.6100000    0.1294122
   0.6200000    0.1291440
   0.6300001    0.1254790
   0.6400000    0.1344271
   0.6500000    0.1206595
   0.6600000    0.1247535
   0.6700000    0.1258772
   0.6800000    0.1351449
   0.6900001    0.1449236
   0.7000000    0.1319175
   0.7100000    0.1378706
   0.7200000    0.1319644
   0.7300000    0.1404108
   0.7400000    0.1337163
   0.7500001    0.1375811
   0.7600001    0.1324446
   0.7700000    0.1295414
   0.7800000    0.1349897
   0.7900000    0.1379097
   0.8000000    0.1467387
   0.8100001    0.1454315
   0.8200001    0.1413983
   0.8300000    0.1610197
   0.8400000    0.1389900
   0.8500000    0.1463781
   0.8600000    0.1451285
   0.8700001    0.1373784
   0.8800001    0.1371761
   0.8900000    0.1333606
   0.9000000    0.1398756
   0.9100000    0.1384549
   0.9200000    0.1401328
   0.9300001    0.1428275
   0.9400001    0.1432731
   0.9500000    0.1403410
   0.9600000    0.1500506
   0.9700000    0.1403025
   0.9800000    0.1396993
   0.9900001    0.1408174
   1.0000000    0.1456124
   1.0100000    0.1399515
   1.0200001    0.1450014
   1.0300001    0.1490297
   1.0400001    0.1404939
   1.0500001    0.1407035
   1.0600001    0.1488917
   1.0700001    0.1396821
   1.0800000    0.1393464
   1.0900000    0.1437925
   1.1000000    0.1427162
   1.1100000    0.1373030
   1.1200000    0.1378909
   1.1300000    0.1466316
   1.1400001    0.1502271
   1.1500001    0.1431081
   1.1600001    0.1388222
   1.1700001    0.1297780
   1.1800001    0.1311101
   1.1900001    0.1324844
   1.2000000    0.1272903
   1.2100000    0.1331118
   1.2200000    0.1350207
   1.2300000    0.1438974
   1.2400000    0.1375093
   1.2500000    0.1359067
   1.2600001    0.1330025
   1.2700001    0.1386094
   1.2800001    0.1386828
   1.2900001    0.1420004
   1.3000001    0.1310587
   1.3100001    0.1368604
   1.3200001    0.1326046
   1.3300000    0.1356118
   1.3400000    0.1243661
   1.3500000    0.1309284
   1.3600000    0.1312606
   1.3700001    0.1377725
   1.3800001    0.1453470
   1.3900001    0.1460547
   1.4000001    0.1297463
   1.4100001    0.1340754
   1.4200001    0.1326964
   1.4300001    0.1375853
   1.4400001    0.1255497
   1.4500000    0.1280064
   1.4600000    0.1340009
   1.4700000    0.1366508
   1.4800000    0.1474677
   1.4900001    0.1404208
   1.5000001    0.1360126
   1.5100001    0.1328845
   1.5200001    0.1272104
   1.5300001    0.1247820
   1.5400001    0.1306385
   1.5500001    0.1241539
   1.5600001    0.1254794
   1.5700001    0.1268618
   1.5800000    0.1239303
   1.5900000    0.1270108
   1.6000000    0.1294397
   1.6100001    0.1302819
   1.6200001    0.1249454
   1.6300001    0.1221095
   1.6400001    0.1184677
   1.6500001    0.1268811
   1.6600001    0.1238685
   1.6700001    0.1262624
   1.6800001    0.1297754
   1.6900001    0.1297232
   1.7000000    0.1237440
   1.7100000    0.1270909
   1.7200000    0.1242049
   1.7300001    0.1247651
   1.7400001    0.1322058
   1.7500001    0.1296803
   1.7600001    0.1279863
   1.7700001    0.1236630
   1.7800001    0.1271803
   1.7900001    0.1329055
   1.8000001    0.1355444
   1.8100001    0.1449062
   1.8200001    0.1352448
   1.8300000    0.1326605
   1.8400000    0.1393399
   1.8500001    0.1337201
   1.8600001    0.1299892
   1.8700001    0.1312835
   1.8800001    0.1327062
   1.8900001    0.1187504
   1.9000001    0.1153925
   1.9100001    0.1272188
   1.9200001    0.1305934
   1.9300001    0.1295760
   1.9400001    0.1270742
   1.9500000    0.1242579
   1.9600000    0.1380916
   1.9700001    0.1401369
   1.9800001    0.1320280
   1.9900001    0.1236988
   2.0000000    0.1283116
   2.0100000    0.1321843
   2.0200000    0.1361625
   2.0300002    0.1237177
   2.0400002    0.1286677
   2.0500002    0.1317234
   2.0600002    0.1297997
   2.0700002    0.1204754
   2.0800002    0.1357604
   2.0900002    0.1273906
   2.1000001    0.1260672
   2.1100001    0.1320227
   2.1200001    0.1324650
   2.1300001    0.1331830
   2.1400001    0.1285038
   2.1500001    0.1293706
   2.1600001    0.1313427
   2.1700001    0.1308624
   2.1800001    0.1301937
   2.1900001    0.1215578
   2.2000000    0.1193172
   2.2100000    0.1251387
   2.2200000    0.1317923
   2.2300000    0.1324831
   2.2400000    0.1361643
   2.2500000    0.1357733
   2.2600000    0.1351456
   2.2700002    0.1288760
   2.2800002    0.1381065
   2.2900002    0.1330613
   2.3000002    0.1406861
   2.3100002    0.1437214
   2.3200002    0.1367173
   2.3300002    0.1362602
   2.3400002    0.1351204
   2.3500001    0.1387932
   2.3600001    0.1395885
   2.3700001    0.1559174
   2.3800001    0.1394913
   2.3900001    0.1421314
   2.4000001    0.1320162
   2.4100001    0.1335349
   2.4200001    0.1265151
   2.4300001    0.1361888
   2.4400001    0.1389194
   2.4500000    0.1343864
   2.4600000    0.1546904
   2.4700000    0.1548969
   2.4800000    0.1537914
   2.4900000    0.1412047
   2.5000000    0.1464201
   2.5100002    0.1310850
   2.5200002    0.1355091
   2.5300002    0.1426903
   2.5400002    0.1367889
   2.5500002    0.1363222
   2.5600002    0.1393741
   2.5700002    0.1289085
   2.5800002    0.1301070
   2.5900002    0.1319358
   2.6000001    0.1306348
   2.6100001    0.1309094
   2.6200001    0.1325009
   2.6300001    0.1321154
   2.6400001    0.1242846
   2.6500001    0.1229718
   2.6600001    0.1382252
   2.6700001    0.1383106
   2.6800001    0.1265359
   2.6900001    0.1407938
   2.7000000    0.1311726
   2.7100000    0.1344886
   2.7200000    0.1291899
   2.7300000    0.1285497
   2.7400002    0.1294166
   2.7500002    0.1359651
   2.7600002    0.1441780
   2.7700002    0.1298617
   2.7800002    0.1294443
   2.7900002    0.1254962
   2.8000002    0.1329210
   2.8100002    0.1376822
   2.8200002    0.1309429
   2.8300002    0.1361299
   2.8400002    0.1345977
   2.8500001    0.1334287
   2.8600001    0.1220276
   2.8700001    0.1252325
   2.8800001    0.1212125
   2.8900001    0.1337644
   2.9000001    0.1354197
   2.9100001    0.1342510
   2.9200001    0.1345783
   2.9300001    0.1379743
   2.9400001    0.1405434
   2.9500000    0.1373744
   2.9600000    0.1380071
   2.9700000    0.1363415
   2.9800003    0.1332667
   2.9900002    0.1369622
   3.0000002    0.1311697
   3.0100002    0.1358985
   3.0200002    0.1425510
   3.0300002    0.1529711
   3.0400002    0.1426986
   3.0500002    0.1492480
   3.0600002    0.1449964
   3.0700002    0.1356867
   3.0800002    0.1423239
   3.0900002    0.1274969
   3.1000001    0.1362636
   3.1100001    0.1223644
   3.1200001    0.1318889
   3.1300001    0.1305910
   3.1400001    0.1315428
   3.1500001    0.1382174
   3.1600001    0.1367801
   3.1700001    0.1464737
   3.1800001    0.1253546
   3.1900001    0.1305321
   3.2000000    0.1348113
   3.2100000    0.1317987
   3.2200003    0.1250818
   3.2300003    0.1308091
   3.2400002    0.1286413
   3.2500002    0.1314030
   3.2600002    0.1331938
   3.2700002    0.1272231
   3.2800002    0.1325440
   3.2900002    0.1242565
   3.3000002    0.1338695
   3.3100002    0.1314811
   3.3200002    0.1337283
   3.3300002    0.1377044
   3.3400002    0.1425428
   3.3500001    0.1339650
   3.3600001    0.1301174
   3.3700001    0.1297259
   3.3800001    0.1296024
   3.3900001    0.1292222
   3.4000001    0.1221412
   3.4100001    0.1292051
   3.4200001    0.1319478
   3.4300001    0.1366055
   3.4400001    0.1319344
   3.4500000    0.1298190
   3.4600003    0.1381453
   3.4700003    0.1433579
   3.4800003    0.1307861
   3.4900002    0.1355556
   3.5000002    0.1410805
   3.5100002    0.1358540
   3.5200002    0.1366548
   3.5300002    0.1324629
   3.5400002    0.1402755
   3.5500002    0.1346209
   3.5600002    0.1259853
   3.5700002    0.1353848
   3.5800002    0.1419077
   3.5900002    0.1317766
   3.6000001    0.1271043
   3.6100001    0.1322701
   3.6200001    0.1389215
   3.6300001    0.1261054
   3.6400001    0.1404374
   3.6500001    0.1466792
   3.6600001    0.1391823
   3.6700001    0.1365644
   3.6800001    0.1415114
   3.6900001    0.1492347
   3.7000003    0.1334554
   3.7100003    0.1476043
   3.7200003    0.1399172
   3.7300003    0.1458245
   3.7400002    0.1303226
   3.7500002    0.1320321
   3.7600002    0.1325884
   3.7700002    0.1462152
   3.7800002    0.1399717
   3.7900002    0.1389567
   3.8000002    0.1419608
   3.8100002    0.1479889
   3.8200002    0.1466447
   3.8300002    0.1315185
   3.8400002    0.1336677
   3.8500001    0.1324369
   3.8600001    0.1365946
   3.8700001    0.1272605
   3.8800001    0.1206390
   3.8900001    0.1283345
   3.9000001    0.1265931
   3.9100001    0.1284373
   3.9200001    0.1355316
   3.9300003    0.1409517
   3.9400003    0.1421361
   3.9500003    0.1407015
   3.9600003    0.1303807
   3.9700003    0.1408205
   3.9800003    0.1330182
   3.9900002    0.1377617
   4.0000000    0.1491534
   4.0100002    0.1481265
   4.0200000    0.1488600
   4.0300002    0.1497090
   4.0400000    0.1444910
   4.0500002    0.1559474
   4.0600004    0.1502342
   4.0700002    0.1466808
   4.0800004    0.1451103
   4.0900002    0.1470187
   4.1000004    0.1492153
   4.1100001    0.1380140
   4.1200004    0.1448288
   4.1300001    0.1475012
   4.1400003    0.1403683
   4.1500001    0.1376555
   4.1600003    0.1333318
   4.1700001    0.1328338
   4.1800003    0.1343906
   4.1900001    0.1390197
   4.2000003    0.1279846
   4.2100000    0.1335409
   4.2200003    0.1368793
   4.2300000    0.1417212
   4.2400002    0.1281522
   4.2500000    0.1345962
   4.2600002    0.1462629
   4.2700000    0.1551744
   4.2800002    0.1524726
   4.2900004    0.1445714
   4.3000002    0.1456234
   4.3100004    0.1418461
   4.3200002    0.1535472
   4.3300004    0.1508670
   4.3400002    0.1582652
   4.3500004    0.1537331
   4.3600001    0.1582079
   4.3700004    0.1542914
   4.3800001    0.1559576
   4.3900003    0.1571238
   4.4000001    0.1633604
   4.4100003    0.1675643
   4.4200001    0.1657663
   4.4300003    0.1729092
   4.4400001    0.1560331
   4.4500003    0.1505892
   4.4600000    0.1530831
   4.4700003    0.1532021
   4.4800000    0.1609104
   4.4900002    0.1671082
   4.5000000    0.1491871
   4.5100002    0.1528093
   4.5200000    0.1459405
   4.5300002    0.1579660
   4.5400004    0.1597893
   4.5500002    0.1703289
   4.5600004    0.1570769
   4.5700002    0.1472821
   4.5800004    0.1370015
   4.5900002    0.1444609
   4.6000004    0.1543235
   4.6100001    0.1426662
   4.6200004    0.1375463
   4.6300001    0.1347236
   4.6400003    0.1511669
   4.6500001    0.1469846
   4.6600003    0.1409938
   4.6700001    0.1481044
   4.6800003    0.1625060
   4.6900001    0.1687620
   4.7000003    0.1594007
   4.7100000    0.1807057
   4.7200003    0.1702767
   4.7300000    0.1555595
   4.7400002    0.1441813
   4.7500000    0.1557293
   4.7600002    0.1572435
   4.7700005    0.1562248
   4.7800002    0.1489361
   4.7900004    0.1642216
   4.8000002    0.1580094
   4.8100004    0.1427140
   4.8200002    0.1522086
   4.8300004    0.1466796
   4.8400002    0.1387392
   4.8500004    0.1387080
   4.8600001    0.1426053
   4.8700004    0.1552536
   4.8800001    0.1596487
   4.8900003    0.1517117
   4.9000001    0.1513549
   4.9100003    0.1463335
   4.9200001    0.1472560
   4.9300003    0.1598691
   4.9400001    0.1518831
   4.9500003    0.1609288
   4.9600000    0.1585901
   4.9700003    0.1532291
   4.9800000    0.1583888
   4.9900002    0.1503884
   5.0000000    0.1290366
   5.0100002    0.1368282
   5.0200005    0.1400381
   5.0300002    0.1419333
   5.0400004    0.1476162
   5.0500002    0.1332020
   5.0600004    0.1355010
   5.0700002    0.1431205
   5.0800004    0.1463839
   5.0900002    0.1630861
   5.1000004    0.1573991
   5.1100001    0.1481701
   5.1200004    0.1586491
   5.1300001    0.1565395
   5.1400003    0.1507532
   5.1500001    0.1467998
   5.1600003    0.1408967
   5.1700001    0.1418075
   5.1800003    0.1463514
   5.1900001    0.1469792
   5.2000003    0.1374511
   5.2100000    0.1358932
   5.2200003    0.1397227
   5.2300000    0.1405788
   5.2400002    0.1345364
   5.2500005    0.1459433
   5.2600002    0.1462603
   5.2700005    0.1474084
   5.2800002    0.1444843
   5.2900004    0.1540038
   5.3000002    0.1549518
   5.3100004    0.1391316
   5.3200002    0.1416024
   5.3300004    0.1349801
   5.3400002    0.1278929
   5.3500004    0.1450772
   5.3600001    0.1535842
   5.3700004    0.1455141
   5.3800001    0.1613535
   5.3900003    0.1618076
   5.4000001    0.1465027
   5.4100003    0.1525319
   5.4200001    0.1628875
   5.4300003    0.1667565
   5.4400001    0.1425717
   5.4500003    0.1497569
   5.4600000    0.1586283
   5.4700003    0.1420109
   5.4800005    0.1441053
   5.4900002    0.1534207
   5.5000005    0.1650213
   5.5100002    0.1510461
   5.5200005    0.1592639
   5.5300002    0.1518559
   5.5400004    0.1494547
   5.5500002    0.1550944
   5.5600004    0.1577548
   5.5700002    0.1642996
   5.5800004    0.1519041
   5.5900002    0.1589731
   5.6000004    0.1641276
   5.6100001    0.1691454
   5.6200004    0.1745119
   5.6300001    0.1705848
   5.6400003    0.1737074
   5.6500001    0.1832065
   5.6600003    0.1819298
   5.6700001    0.1874526
   5.6800003    0.1810257
   5.6900001    0.1788106
   5.7000003    0.1756153
   5.7100000    0.1772474
   5.7200003    0.1688598
   5.7300005    0.1608066
   5.7400002    0.1615624
   5.7500005    0.1733566
   5.7600002    0.1677080
   5.7700005    0.1647754
   5.7800002    0.1550710
   5.7900004    0.1668161
   5.8000002    0.1806478
   5.8100004    0.1792224
   5.8200002    0.1635150
   5.8300004    0.1667821
   5.8400002    0.1634270
   5.8500004    0.1644182
   5.8600001    0.1665864
   5.8700004    0.1697927
   5.8800001    0.1600818
   5.8900003    0.1495006
   5.9000001    0.1527847
   5.9100003    0.1490557
   5.9200001    0.1494314
   5.9300003    0.1555552
   5.9400001    0.1450169
   5.9500003    0.1560470
   5.9600005    0.1551117
   5.9700003    0.1666340
   5.9800005    0.1797965
   5.9900002    0.1719699
   6.0000005    0.1972656
   6.0100002    0.1789955
   6.0200005    0.1714810
   6.0300002    0.1727986
   6.0400004    0.1669865
   6.0500002    0.1755909
   6.0600004    0.1661557
   6.0700002    0.1694870
   6.0800004    0.1828228
   6.0900002    0.1822388
   6.1000004    0.1788380
   6.1100001    0.1807484
   6.1200004    0.1520384
   6.1300001    0.1375368
   6.1400003    0.1425577
   6.1500001    0.1403095
   6.1600003    0.1611717
   6.1700001    0.1606119
   6.1800003    0.1707946
   6.1900001    0.1685659
   6.2000003    0.1512998
   6.2100005    0.1528914
   6.2200003    0.1566727
   6.2300005    0.1439170
   6.2400002    0.1503597
   6.2500005    0.1635683
   6.2600002    0.1605085
   6.2700005    0.1497926
   6.2800002    0.1422624
   6.2900004    0.1547072
   6.3000002    0.1531041
   6.3100004    0.1571756
   6.3200002    0.1534070
   6.3300004    0.1521800
   6.3400002    0.1441194
   6.3500004    0.1477051
   6.3600001    0.1468693
   6.3700004    0.1346178
   6.3800001    0.1417337
   6.3900003    0.1351104
   6.4000001    0.1625705
   6.4100003    0.1405987
   6.4200001    0.1429624
   6.4300003    0.1417255
   6.4400005    0.1434184
   6.4500003    0.1471551
   6.4600005    0.1425201
   6.4700003    0.1413628
   6.4800005    0.1446357
   6.4900002    0.1379656
   6.5000005    0.1350216
   6.5100002    0.1456942
   6.5200005    0.1329479
   6.5300002    0.1373506
   6.5400004    0.1267824
   6.5500002    0.1319137
   6.5600004    0.1355866
   6.5700002    0.1436182
   6.5800004    0.1376725
   6.5900002    0.1388525
   6.6000004    0.1452737
   6.6100001    0.1517613
   6.6200004    0.1490077
   6.6300001    0.1561400
   6.6400003    0.1656867
   6.6500001    0.1606894
   6.6600003    0.1551306
   6.6700006    0.1427827
   6.6800003    0.1345006
   6.6900005    0.1418367
   6.7000003    0.1516176
   6.7100005    0.1510482
   6.7200003    0.1412310
   6.7300005    0.1359744
   6.7400002    0.1530240
   6.7500005    0.1608187
   6.7600002    0.1582675
   6.7700005    0.1596752
   6.7800002    0.1580926
   6.7900004    0.1516979
   6.8000002    0.1560769
   6.8100004    0.1541484
   6.8200002    0.1393655
   6.8300004    0.1436971
   6.8400002    0.1492026
   6.8500004    0.1397720
   6.8600001    0.1451020
   6.8700004    0.1513832
   6.8800001    0.1537689
   6.8900003    0.1629734
   6.9000001    0.1543003
   6.9100003    0.1573983
   6.9200006    0.1563983
   6.9300003    0.1515425
   6.9400005    0.1473278
   6.9500003    0.1437409
   6.9600005    0.1484599
   6.9700003    0.1514101
   6.9800005    0.1471027
   6.9900002    0.1543858
   7.0000005    0.1506440
   7.0100002    0.1704350
   7.0200005    0.1663182
   7.0300002    0.1753620
   7.0400004    0.1767246
   7.0500002    0.1534292
   7.0600004    0.1584933
   7.0700002    0.1565338
   7.0800004    0.1755656
   7.0900002    0.1734369
   7.1000004    0.1676199
   7.1100001    0.1510437
   7.1200004    0.1451112
   7.1300001    0.1561325
   7.1400003    0.1482777
   7.1500006    0.1408717
   7.1600003    0.1441049
   7.1700006    0.1498837
   7.1800003    0.1544491
   7.1900005    0.1576877
   7.2000003    0.1653172
   7.2100005    0.1580632
   7.2200003    0.1632162
   7.2300005    0.1758489
   7.2400002    0.1678030
   7.2500005    0.1600926
   7.2600002    0.1763600
   7.2700005    0.1613942
   7.2800002    0.1696560
   7.2900004    0.1673139
   7.3000002    0.1685924
   7.3100004    0.1574608
   7.3200002    0.1578527
   7.3300004    0.1502165
   7.3400002    0.1565440
   7.3500004    0.1581832
   7.3600001    0.1632286
   7.3700004    0.1604668
   7.3800001    0.1455898
   7.3900003    0.1539087
   7.4000006    0.1558186
   7.4100003    0.1467525
   7.4200006    0.1410899
   7.4300003    0.1394168
   7.4400005    0.1447792
   7.4500003    0.1350612
   7.4600005    0.1383049
   7.4700003    0.1355142
   7.4800005    0.1345713
   7.4900002    0.1263093
   7.5000005    0.1321841
   7.5100002    0.1433017
   7.5200005    0.1391311
   7.5300002    0.1451548
   7.5400004    0.1384649
   7.5500002    0.1463959
   7.5600004    0.1481234
   7.5700002    0.1610729
   7.5800004    0.1486780
   7.5900002    0.1466259
   7.6000004    0.1531462
   7.6100001    0.1522547
   7.6200004    0.1469833
   7.6300006    0.1518157
   7.6400003    0.1551304
   7.6500006    0.1475243
   7.6600003    0.1475309
   7.6700006    0.1481596
   7.6800003    0.1465921
   7.6900005    0.1500103
   7.7000003    0.1498551
   7.7100005    0.1503751
   7.7200003    0.1473837
   7.7300005    0.1573630
   7.7400002    0.1544392
   7.7500005    0.1476163
   7.7600002    0.1589288
   7.7700005    0.1594077
   7.7800002    0.1576186
   7.7900004    0.1592030
   7.8000002    0.1550176
   7.8100004    0.1626642
   7.8200002    0.1623281
   7.8300004    0.1681129
   7.8400002    0.1569626
   7.8500004    0.1566490
   7.8600006    0.1615453
   7.8700004    0.1648524
   7.8800006    0.1656039
   7.8900003    0.1549277
   7.9000006    0.1438425
   7.9100003    0.1498651
   7.9200006    0.1434059
   7.9300003    0.1488064
   7.9400005    0.1347003
   7.9500003    0.1475596
   7.9600005    0.1451224
   7.9700003    0.1503119
   7.9800005    0.1421174
   7.9900002    0.1422188
   8.0000000    0.1514261
   8.0100002    0.1397124
   8.0200005    0.1397501
   8.0300007    0.1349337
   8.0400000    0.1313759
   8.0500002    0.1345518
   8.0600004    0.1450359
   8.0700006    0.1386318
   8.0799999    0.1407281
   8.0900002    0.1423491
   8.1000004    0.1415851
   8.1100006    0.1375273
   8.1200008    0.1329088
   8.1300001    0.1326018
   8.1400003    0.1450119
   8.1500006    0.1423841
   8.1600008    0.1454616
   8.1700001    0.1501797
   8.1800003    0.1441085
   8.1900005    0.1461492
   8.2000008    0.1522080
   8.2100000    0.1474619
   8.2200003    0.1513482
   8.2300005    0.1418241
   8.2400007    0.1475494
   8.2500000    0.1467021
   8.2600002    0.1643185
   8.2700005    0.1459962
   8.2800007    0.1513914
   8.2900000    0.1515359
   8.3000002    0.1529491
   8.3100004    0.1470322
   8.3200006    0.1466529
   8.3299999    0.1515409
   8.3400002    0.1471343
   8.3500004    0.1520070
   8.3600006    0.1392205
   8.3700008    0.1443820
   8.3800001    0.1560376
   8.3900003    0.1489182
   8.4000006    0.1554671
   8.4100008    0.1583224
   8.4200001    0.1461332
   8.4300003    0.1415946
   8.4400005    0.1448007
   8.4500008    0.1462514
   8.4600000    0.1508152
   8.4700003    0.1497813
   8.4800005    0.1560969
   8.4900007    0.1455249
   8.5000000    0.1521420
   8.5100002    0.1531820
   8.5200005    0.1489463
   8.5300007    0.1472916
   8.5400000    0.1416728
   8.5500002    0.1681366
   8.5600004    0.1701006
   8.5700006    0.1671883
   8.5800009    0.1573749
   8.5900002    0.1654379
   8.6000004    0.1598486
   8.6100006    0.1564555
   8.6200008    0.1509423
   8.6300001    0.1633790
   8.6400003    0.1646790
   8.6500006    0.1544257
   8.6600008    0.1559538
   8.6700001    0.1689157
   8.6800003    0.1625489
   8.6900005    0.1827344
   8.7000008    0.1842049
   8.7100000    0.1757032
   8.7200003    0.1699256
   8.7300005    0.1826379
   8.7400007    0.1947997
   8.7500000    0.1661706
   8.7600002    0.1727063
   8.7700005    0.1722416
   8.7800007    0.1592449
   8.7900000    0.1620654
   8.8000002    0.1675762
   8.8100004    0.1679954
   8.8200006    0.1614092
   8.8300009    0.1625131
   8.8400002    0.1685643
   8.8500004    0.1609364
   8.8600006    0.1622823
   8.8700008    0.1670935
   8.8800001    0.1632920
   8.8900003    0.1598104
   8.9000006    0.1626937
   8.9100008    0.1664342
   8.9200001    0.1667452
   8.9300003    0.1694739
   8.9400005    0.1788070
   8.9500008    0.1614868
   8.9600000    0.1519158
   8.9700003    0.1574394
   8.9800005    0.1543504
   8.9900007    0.1665781
   9.0000000    0.1567635
   9.0100002    0.1629254
   9.0200005    0.1529905
   9.0300007    0.1565311
   9.0400000    0.1540565
   9.0500002    0.1611772
   9.0600004    0.1612400
   9.0700006    0.1756034
   9.0800009    0.1741882
   9.0900002    0.1715299
   9.1000004    0.1849666
   9.1100006    0.1874937
   9.1200008    0.1779025
   9.1300001    0.1859774
   9.1400003    0.1657997
   9.1500006    0.1607162
   9.1600008    0.1637392
   9.1700001    0.1615234
   9.1800003    0.1714996
   9.1900005    0.1740305
   9.2000008    0.1746474
   9.2100000    0.1650731
   9.2200003    0.1790890
   9.2300005    0.1762607
   9.2400007    0.1796769
   9.2500000    0.1740586
   9.2600002    0.1735316
   9.2700005    0.1660447
   9.2800007    0.1691563
   9.2900009    0.1720741
   9.3000002    0.1640953
   9.3100004    0.1630855
   9.3200006    0.1627509
   9.3300009    0.1706253
   9.3400002    0.1625906
   9.3500004    0.1607770
   9.3600006    0.1672876
   9.3700008    0.1708653
   9.3800001    0.1663320
   9.3900003    0.1737123
   9.4000006    0.1666333
   9.4100008    0.1632082
   9.4200001    0.1686289
   9.4300003    0.1704269
   9.4400005    0.1760661
   9.4500008    0.1721445
   9.4600000    0.1636846
   9.4700003    0.1754711
   9.4800005    0.1789825
   9.4900007    0.1596558
   9.5000000    0.1832251
   9.5100002    0.1779947
   9.5200005    0.1695007
   9.5300007    0.1674915
   9.5400009    0.1615403
   9.5500002    0.1642062
   9.5600004    0.1715599
   9.5700006    0.1706644
   9.5800009    0.1682091
   9.5900002    0.1629878
   9.6000004    0.1715868
   9.6100006    0.1621500
   9.6200008    0.1770515
   9.6300001    0.1665766
   9.6400003    0.1752014
   9.6500006    0.1722097
   9.6600008    0.1774014
   9.6700001    0.1587044
   9.6800003    0.1636674
   9.6900005    0.1598013
   9.7000008    0.1738620
   9.7100000    0.1620639
   9.7200003    0.1629172
   9.7300005    0.1630374
   9.7400007    0.1740993
   9.7500000    0.1606334
   9.7600002    0.1719820
   9.7700005    0.1630732
   9.7800007    0.1526402
   9.7900009    0.1499475
   9.8000002    0.1654129
   9.8100004    0.1623963
   9.8200006    0.1829437
   9.8300009    0.1679389
   9.8400002    0.1656917
   9.8500004    0.1609107
   9.8600006    0.1677878
   9.8700008    0.1634945
   9.8800001    0.1746527
   9.8900003    0.1516145
   9.9000006    0.1562403
   9.9100008    0.1669197
   9.9200001    0.1479665
   9.9300003    0.1455343
   9.9400005    0.1472315
   9.9500008    0.1491822
   9.9600000    0.1481951
   9.9700003    0.1599004
   9.9800005    0.1373183
   9.9900007    0.1594806
  10.0000000    0.1545553
  10.0100002    0.1461842
  10.0200005    0.1455011
  10.0300007    0.1486870
  10.0400009    0.1586742
  10.0500002    0.1532108
  10.0600004    0.1620350
  10.0700006    0.1530722
  10.0800009    0.1479105
  10.0900002    0.1528261
  10.1000004    0.1520922
  10.1100006    0.1501514
  10.1200008    0.1520169
  10.1300001    0.1565327
  10.1400003    0.1545902
  10.1500006    0.1441341
  10.1600008    0.1441066
  10.1700001    0.1451393
  10.1800003    0.1350824
  10.1900005    0.1481344
  10.2000008    0.1521027
  10.2100000    0.1430362
  10.2200003    0.1481723
  10.2300005    0.1572265
  10.2400007    0.1522649
  10.2500010    0.1630714
  10.2600002    0.1570538
  10.2700005    0.1650824
  10.2800007    0.1525565
  10.2900009    0.1462843
  10.3000002    0.1560233
  10.3100004    0.1422328
  10.3200006    0.1577609
  10.3300009    0.1508902
  10.3400002    0.1561216
  10.3500004    0.1584135
  10.3600006    0.1642704
  10.3700008    0.1699094
  10.3800001    0.1539580
  10.3900003    0.1503285
  10.4000006    0.1384376
  10.4100008    0.1434247
  10.4200001    0.1473904
  10.4300003    0.1404508
  10.4400005    0.1475987
  10.4500008    0.1414322
  10.4600000    0.1530955
  10.4700003    0.1502071
  10.4800005    0.1458644
  10.4900007    0.1419965
  10.5000010    0.1544486
  10.5100002    0.1481281
  10.5200005    0.1392761
  10.5300007    0.1436725
  10.5400009    0.1313793
  10.5500002    0.1416887
  10.5600004    0.1352943
  10.5700006    0.1367327
  10.5800009    0.1369592
  10.5900002    0.1428011
  10.6000004    0.1341131
  10.6100006    0.1410979
  10.6200008    0.1341745
  10.6300001    0.1312285
  10.6400003    0.1287394
  10.6500006    0.1376812
  10.6600008    0.1306796
  10.6700001    0.1386439
  10.6800003    0.1377140
  10.6900005    0.1398172
  10.7000008    0.1385687
  10.7100000    0.1427122
  10.7200003    0.1455554
  10.7300005    0.1374882
  10.7400007    0.1316599
  10.7500010    0.1369020
  10.7600002    0.1385562
  10.7700005    0.1346865
  10.7800007    0.1555630
  10.7900009    0.1532470
  10.8000002    0.1526213
  10.8100004    0.1397259
  10.8200006    0.1612107
  10.8300009    0.1473867
  10.8400002    0.1537515
  10.8500004    0.1473612
  10.8600006    0.1453460
  10.8700008    0.1529783
  10.8800001    0.1516773
  10.8900003    0.1545003
  10.9000006    0.1575915
  10.9100008    0.1585342
  10.9200001    0.1578656
  10.9300003    0.1510805
  10.9400005    0.1511654
  10.9500008    0.1564245
  10.9600010    0.1509087
  10.9700003    0.1464852
  10.9800005    0.1439358
  10.9900007    0.1483888
  11.0000010    0.1436175
  11.0100002    0.1449419
  11.0200005    0.1455316
  11.0300007    0.1455735
  11.0400009    0.1416487
  11.0500002    0.1353237
  11.0600004    0.1314053
  11.0700006    0.1357584
  11.0800009    0.1377316
  11.0900002    0.1374899
  11.1000004    0.1322636
  11.1100006    0.1426262
  11.1200008    0.1512266
  11.1300001    0.1401812
  11.1400003    0.1344954
  11.1500006    0.1345614
  11.1600008    0.1445725
  11.1700001    0.1363354
  11.1800003    0.1312733
  11.1900005    0.1368299
  11.2000008    0.1391517
  11.2100010    0.1387478
  11.2200003    0.1400626
  11.2300005    0.1459296
  11.2400007    0.1456836
  11.2500010    0.1526220
  11.2600002    0.1483401
  11.2700005    0.1393443
  11.2800007    0.1386563
  11.2900009    0.1413891
  11.3000002    0.1411634
  11.3100004    0.1397636
  11.3200006    0.1449817
  11.3300009    0.1516867
  11.3400002    0.1411634
  11.3500004    0.1465691
  11.3600006    0.1597597
  11.3700008    0.1605237
  11.3800001    0.1544529
  11.3900003    0.1478420
  11.4000006    0.1388705
  11.4100008    0.1371981
  11.4200001    0.1364164
  11.4300003    0.1329775
  11.4400005    0.1473331
  11.4500008    0.1452136
  11.4600010    0.1450880
  11.4700003    0.1380002
  11.4800005    0.1460902
  11.4900007    0.1470524
  11.5000010    0.1497689
  11.5100002    0.1538928
  11.5200005    0.1520656
  11.5300007    0.1482856
  11.5400009    0.1672079
  11.5500002    0.1490332
  11.5600004    0.1475184
  11.5700006    0.1539146
  11.5800009    0.1415875
  11.5900002    0.1418542
  11.6000004    0.1428537
  11.6100006    0.1398343
  11.6200008    0.1426605
  11.6300001    0.1351016
  11.6400003    0.1456474
  11.6500006    0.1409244
  11.6600008    0.1418896
  11.6700010    0.1443582
  11.6800003    0.1435055
  11.6900005    0.1500096
  11.7000008    0.1445179
  11.7100010    0.1520514
  11.7200003    0.1507811
  11.7300005    0.1435341
  11.7400007    0.1499623
  11.7500010    0.1382736
  11.7600002    0.1535408
  11.7700005    0.1476827
  11.7800007    0.1562610
  11.7900009    0.1553134
  11.8000002    0.1532099
  11.8100004    0.1448131
  11.8200006    0.1498298
  11.8300009    0.1464816
  11.8400002    0.1433951
  11.8500004    0.1435978
  11.8600006    0.1414639
  11.8700008    0.1498258
  11.8800001    0.1451402
  11.8900003    0.1504418
  11.9000006    0.1546724
  11.9100008    0.1502177
  11.9200010    0.1411556
  11.9300003    0.1584393
  11.9400005    0.1595998
  11.9500008    0.1544025
  11.9600010    0.1507713
  11.9700003    0.1482572
  11.9800005    0.1517551
  11.9900007    0.1543551
  12.0000010    0.1386356
  12.0100002    0.1304331
  12.0200005    0.1309540
  12.0300007    0.1414240
  12.0400009    0.1480692
  12.0500002    0.1418862
  12.0600004    0.1507883
  12.0700006    0.1464279
  12.0800009    0.1465308
  12.0900002    0.1486904
  12.1000004    0.1443673
  12.1100006    0.1505865
  12.1200008    0.1574899
  12.1300001    0.1699791
  12.1400003    0.1752604
  12.1500006    0.1734455
  12.1600008    0.1565447
  12.1700010    0.1610517
  12.1800003    0.1553051
  12.1900005    0.1634054
  12.2000008    0.1732236
  12.2100010    0.1666034
  12.2200003    0.1636667
  12.2300005    0.1807509
  12.2400007    0.1657914
  12.2500010    0.1689922
  12.2600002    0.1735818
  12.2700005    0.1653830
  12.2800007    0.1623566
  12.2900009    0.1579508
  12.3000002    0.1538331
  12.3100004    0.1508256
  12.3200006    0.1509401
  12.3300009    0.1544383
  12.3400002    0.1688959
  12.3500004    0.1681437
  12.3600006    0.1593640
  12.3700008    0.1671748
  12.3800001    0.1558847
  12.3900003    0.1499895
  12.4000006    0.1618655
  12.4100008    0.1640867
  12.4200010    0.1487113
  12.4300003    0.1496201
  12.4400005    0.1682076
  12.4500008    0.1552717
  12.4600010    0.1673100
  12.4700003    0.1613088
  12.4800005    0.1653287
  12.4900007    0.1678565
  12.5000010    0.1675203
  12.5100002    0.1551908
  12.5200005    0.1520820
  12.5300007    0.1397943
  12.5400009    0.1411688
  12.5500002    0.1472138
  12.5600004    0.1555891
  12.5700006    0.1475343
  12.5800009    0.1598067
  12.5900002    0.1558951
  12.6000004    0.1591678
  12.6100006    0.1607881
  12.6200008    0.1578628
  12.6300011    0.1652930
  12.6400003    0.1507410
  12.6500006    0.1507904
  12.6600008    0.1576711
  12.6700010    0.1552447
  12.6800003    0.1561396
  12.6900005    0.1565503
  12.7000008    0.1553762
  12.7100010    0.1598093
  12.7200003    0.1554194
  12.7300005    0.1463810
  12.7400007    0.1521217
  12.7500010    0.1551822
  12.7600002    0.1520881
  12.7700005    0.1509969
  12.7800007    0.1455579
  12.7900009    0.1504250
  12.8000002    0.1537419
  12.8100004    0.1471756
  12.8200006    0.1585157
  12.8300009    0.1593762
  12.8400002    0.1586082
  12.8500004    0.1650179
  12.8600006    0.1713201
  12.8700008    0.1804160
  12.8800011    0.1769557
  12.8900003    0.1751762
  12.9000006    0.1671616
  12.9100008    0.1787798
  12.9200010    0.1659953
  12.9300003    0.1506398
  12.9400005    0.1534451
  12.9500008    0.1559046
  12.9600010    0.1561007
  12.9700003    0.1622090
  12.9800005    0.1657337
  12.9900007    0.1561391
  13.0000010    0.1705562
  13.0100002    0.1791393
  13.0200005    0.1656323
  13.0300007    0.1555395
  13.0400009    0.1574580
  13.0500002    0.1593807
  13.0600004    0.1558475
  13.0700006    0.1631877
  13.0800009    0.1619502
  13.0900002    0.1587467
  13.1000004    0.1609855
  13.1100006    0.1592662
  13.1200008    0.1689038
  13.1300011    0.1538526
  13.1400003    0.1556534
  13.1500006    0.1532469
  13.1600008    0.1587838
  13.1700010    0.1578910
  13.1800003    0.1492493
  13.1900005    0.1350344
  13.2000008    0.1427341
  13.2100010    0.1336732
  13.2200003    0.1398410
  13.2300005    0.1350733
  13.2400007    0.1457544
  13.2500010    0.1605065
  13.2600002    0.1448433
  13.2700005    0.1485696
  13.2800007    0.1509056
  13.2900009    0.1496591
  13.3000002    0.1422980
  13.3100004    0.1426534
  13.3200006    0.1419101
  13.3300009    0.1475247
  13.3400011    0.1462238
  13.3500004    0.1458614
  13.3600006    0.1396193
  13.3700008    0.1302185
  13.3800011    0.1328570
  13.3900003    0.1250762
  13.4000006    0.1489515
  13.4100008    0.1445133
  13.4200010    0.1516052
  13.4300003    0.1435785
  13.4400005    0.1436129
  13.4500008    0.1556260
  13.4600010    0.1541890
  13.4700003    0.1611487
  13.4800005    0.1674445
  13.4900007    0.1636747
  13.5000010    0.1617010
  13.5100002    0.1600483
  13.5200005    0.1541604
  13.5300007    0.1548887
  13.5400009    0.1616362
  13.5500002    0.1474333
  13.5600004    0.1488272
  13.5700006    0.1474481
  13.5800009    0.1525164
  13.5900011    0.1574675
  13.6000004    0.1532409
  13.6100006    0.1463529
  13.6200008    0.1463869
  13.6300011    0.1564276
  13.6400003    0.1492924
  13.6500006    0.1477239
  13.6600008    0.1505293
  13.6700010    0.1542983
  13.6800003    0.1538986
  13.6900005    0.1577330
  13.7000008    0.1729898
  13.7100010    0.1678300
  13.7200003    0.1614427
  13.7300005    0.1648299
  13.7400007    0.1734692
  13.7500010    0.1734462
  13.7600002    0.1839292
  13.7700005    0.1897846
  13.7800007    0.1821215
  13.7900009    0.1779872
  13.8000002    0.1772002
  13.8100004    0.1754606
  13.8200006    0.1654753
  13.8300009    0.1625386
  13.8400011    0.1623379
  13.8500004    0.1645075
  13.8600006    0.1595736
  13.8700008    0.1611963
  13.8800011    0.1416938
  13.8900003    0.1430180
  13.9000006    0.1428944
  13.9100008    0.1343278
  13.9200010    0.1459835
  13.9300003    0.1437746
  13.9400005    0.1508218
  13.9500008    0.1430152
  13.9600010    0.1439327
  13.9700003    0.1580473
  13.9800005    0.1448184
  13.9900007    0.1432812
  14.0000010    0.1378339
  14.0100002    0.1405896
  14.0200005    0.1395439
  14.0300007    0.1451509
  14.0400009    0.1398541
  14.0500002    0.1388759
  14.0600004    0.1407274
  14.0700006    0.1388146
  14.0800009    0.1431788
  14.0900011    0.1387052
  14.1000004    0.1326853
  14.1100006    0.1239792
  14.1200008    0.1375805
  14.1300011    0.1407320
  14.1400003    0.1485747
  14.1500006    0.1454355
  14.1600008    0.1454257
  14.1700010    0.1434950
  14.1800003    0.1362091
  14.1900005    0.1333057
  14.2000008    0.1474826
  14.2100010    0.1367848
  14.2200003    0.1393876
  14.2300005    0.1443773
  14.2400007    0.1530794
  14.2500010    0.1437193
  14.2600002    0.1407738
  14.2700005    0.1499050
  14.2800007    0.1571503
  14.2900009    0.1527649
  14.3000011    0.1595671
  14.3100004    0.1512360
  14.3200006    0.1643726
  14.3300009    0.1624255
  14.3400011    0.1587385
  14.3500004    0.1471765
  14.3600006    0.1565281
  14.3700008    0.1606607
  14.3800011    0.1650340
  14.3900003    0.1712274
  14.4000006    0.1618296
  14.4100008    0.1545254
  14.4200010    0.1544513
  14.4300003    0.1581516
  14.4400005    0.1520380
  14.4500008    0.1619320
  14.4600010    0.1609243
  14.4700003    0.1617096
  14.4800005    0.1557397
  14.4900007    0.1627250
  14.5000010    0.1603934
  14.5100002    0.1592816
  14.5200005    0.1523479
  14.5300007    0.1645156
  14.5400009    0.1539593
  14.5500011    0.1647478
  14.5600004    0.1776858
  14.5700006    0.1630223
  14.5800009    0.1701656
  14.5900011    0.1670171
  14.6000004    0.1693758
  14.6100006    0.1769700
  14.6200008    0.1744374
  14.6300011    0.1728096
  14.6400003    0.1736246
  14.6500006    0.1692656
  14.6600008    0.1677148
  14.6700010    0.1613787
  14.6800003    0.1632245
  14.6900005    0.1662606
  14.7000008    0.1699539
  14.7100010    0.1643374
  14.7200003    0.1507396
  14.7300005    0.1565548
  14.7400007    0.1444289
  14.7500010    0.1520312
  14.7600002    0.1378817
  14.7700005    0.1357549
  14.7800007    0.1491831
  14.7900009    0.1344115
  14.8000011    0.1428083
  14.8100004    0.1450618
  14.8200006    0.1452060
  14.8300009    0.1457562
  14.8400011    0.1580797
  14.8500004    0.1634339
  14.8600006    0.1672505
  14.8700008    0.1682686
  14.8800011    0.1576312
  14.8900003    0.1641044
  14.9000006    0.1693051
  14.9100008    0.1660238
  14.9200010    0.1552662
  14.9300003    0.1547921
  14.9400005    0.1585469
  14.9500008    0.1562996
  14.9600010    0.1468596
  14.9700003    0.1590296
  14.9800005    0.1510984
  14.9900007    0.1576680
  15.0000010    0.1581258
  15.0100012    0.1570089
  15.0200005    0.1413039
  15.0300007    0.1434293
  15.0400009    0.1381125
  15.0500011    0.1444514
  15.0600004    0.1465953
  15.0700006    0.1439590
  15.0800009    0.1421691
  15.0900011    0.1383939
  15.1000004    0.1379358
  15.1100006    0.1440790
  15.1200008    0.1455873
  15.1300011    0.1461864
  15.1400003    0.1372357
  15.1500006    0.1328144
  15.1600008    0.1357859
  15.1700010    0.1413374
  15.1800003    0.1433966
  15.1900005    0.1355174
  15.2000008    0.1350175
  15.2100010    0.1415592
  15.2200003    0.1352380
  15.2300005    0.1339528
  15.2400007    0.1387107
  15.2500010    0.1273643
  15.2600012    0.1255873
  15.2700005    0.1275298
  15.2800007    0.1294126
  15.2900009    0.1317520
  15.3000011    0.1349044
  15.3100004    0.1322944
  15.3200006    0.1301753
  15.3300009    0.1336828
  15.3400011    0.1373314
  15.3500004    0.1386811
  15.3600006    0.1488749
  15.3700008    0.1452771
  15.3800011    0.1447840
  15.3900003    0.1487848
  15.4000006    0.1514255
  15.4100008    0.1440326
  15.4200010    0.1484204
  15.4300003    0.1474594
  15.4400005    0.1476511
  15.4500008    0.1461121
  15.4600010    0.1721289
  15.4700003    0.1456747
  15.4800005    0.1488622
  15.4900007    0.1490316
  15.5000010    0.1466594
  15.5100012    0.1480536
  15.5200005    0.1517781
  15.5300007    0.1619439
  15.5400009    0.1542847
  15.5500011    0.1601438
  15.5600004    0.1413664
  15.5700006    0.1371824
  15.5800009    0.1407591
  15.5900011    0.1374754
  15.6000004    0.1591929
  15.6100006    0.1528993
  15.6200008    0.1520925
  15.6300011    0.1340492
  15.6400003    0.1410004
  15.6500006    0.1479443
  15.6600008    0.1329822
  15.6700010    0.1312110
  15.6800003    0.1254487
  15.6900005    0.1208620
  15.7000008    0.1222418
  15.7100010    0.1245904
  15.7200012    0.1350011
  15.7300005    0.1402686
  15.7400007    0.1394911
  15.7500010    0.1425682
  15.7600012    0.1636686
  15.7700005    0.1616088
  15.7800007    0.1509070
  15.7900009    0.1586571
  15.8000011    0.1519215
  15.8100004    0.1493840
  15.8200006    0.1491074
  15.8300009    0.1467749
  15.8400011    0.1403068
  15.8500004    0.1472877
  15.8600006    0.1510797
  15.8700008    0.1389441
  15.8800011    0.1428847
  15.8900003    0.1504559
  15.9000006    0.1487199
  15.9100008    0.1519242
  15.9200010    0.1527876
  15.9300003    0.1539194
  15.9400005    0.1448697
  15.9500008    0.1482166
  15.9600010    0.1542445
  15.9700012    0.1597929
  15.9800005    0.1500099
  15.9900007    0.1528019
  16.0000000    0.1542981
  16.0100002    0.1499827
  16.0200005    0.1385155
  16.0300007    0.1394096
  16.0400009    0.1362503
  16.0500011    0.1382615
  16.0600014    0.1441578
  16.0700016    0.1433340
  16.0799999    0.1447121
  16.0900002    0.1508066
  16.1000004    0.1516527
  16.1100006    0.1456723
  16.1200008    0.1316754
  16.1300011    0.1339237
  16.1400013    0.1233517
  16.1500015    0.1258363
  16.1599998    0.1376434
  16.1700001    0.1286426
  16.1800003    0.1408864
  16.1900005    0.1424826
  16.2000008    0.1404754
  16.2100010    0.1321456
  16.2200012    0.1235215
  16.2300014    0.1262795
  16.2400017    0.1210558
  16.2500000    0.1223983
  16.2600002    0.1297420
  16.2700005    0.1343188
  16.2800007    0.1371331
  16.2900009    0.1363798
  16.3000011    0.1322110
  16.3100014    0.1402793
  16.3200016    0.1442696
  16.3299999    0.1441110
  16.3400002    0.1475015
  16.3500004    0.1508896
  16.3600006    0.1542259
  16.3700008    0.1440658
  16.3800011    0.1458098
  16.3900013    0.1310694
  16.4000015    0.1304053
  16.4099998    0.1371676
  16.4200001    0.1461417
  16.4300003    0.1479508
  16.4400005    0.1363644
  16.4500008    0.1421465
  16.4600010    0.1493747
  16.4700012    0.1343495
  16.4800014    0.1450490
  16.4900017    0.1587789
  16.5000000    0.1493779
  16.5100002    0.1581927
  16.5200005    0.1701351
  16.5300007    0.1617765
  16.5400009    0.1501635
  16.5500011    0.1388366
  16.5600014    0.1438979
  16.5700016    0.1424599
  16.5799999    0.1423918
  16.5900002    0.1263803
  16.6000004    0.1350046
  16.6100006    0.1353097
  16.6200008    0.1334541
  16.6300011    0.1269957
  16.6400013    0.1346566
  16.6500015    0.1334238
  16.6599998    0.1378604
  16.6700001    0.1236329
  16.6800003    0.1274567
  16.6900005    0.1187815
  16.7000008    0.1168427
  16.7100010    0.1273395
  16.7200012    0.1207247
  16.7300014    0.1249359
  16.7400017    0.1447335
  16.7500000    0.1375557
  16.7600002    0.1412568
  16.7700005    0.1453018
  16.7800007    0.1309598
  16.7900009    0.1351521
  16.8000011    0.1336283
  16.8100014    0.1379962
  16.8200016    0.1424407
  16.8299999    0.1391475
  16.8400002    0.1337838
  16.8500004    0.1339581
  16.8600006    0.1413351
  16.8700008    0.1371326
  16.8800011    0.1336650
  16.8900013    0.1301070
  16.9000015    0.1296027
  16.9100018    0.1228516
  16.9200001    0.1282070
  16.9300003    0.1263562
  16.9400005    0.1297096
  16.9500008    0.1309370
  16.9600010    0.1415356
  16.9700012    0.1463993
  16.9800014    0.1405290
  16.9900017    0.1349130
  17.0000000    0.1275613
  17.0100002    0.1531615
  17.0200005    0.1423403
  17.0300007    0.1408721
  17.0400009    0.1392294
  17.0500011    0.1328813
  17.0600014    0.1284995
  17.0700016    0.1398962
  17.0799999    0.1335081
  17.0900002    0.1410226
  17.1000004    0.1341024
  17.1100006    0.1307074
  17.1200008    0.1401083
  17.1300011    0.1409132
  17.1400013    0.1553957
  17.1500015    0.1477205
  17.1600018    0.1473313
  17.1700001    0.1417369
  17.1800003    0.1388267
  17.1900005    0.1357189
  17.2000008    0.1351812
  17.2100010    0.1453266
  17.2200012    0.1357368
  17.2300014    0.1404548
  17.2400017    0.1583375
  17.2500000    0.1447801
  17.2600002    0.1395349
  17.2700005    0.1424321
  17.2800007    0.1456192
  17.2900009    0.1407865
  17.3000011    0.1411598
  17.3100014    0.1338546
  17.3200016    0.1398920
  17.3299999    0.1361472
  17.3400002    0.1232704
  17.3500004    0.1395009
  17.3600006    0.1330844
  17.3700008    0.1333802
  17.3800011    0.1374836
  17.3900013    0.1375543
  17.4000015    0.1345766
  17.4100018    0.1442217
  17.4200001    0.1491324
  17.4300003    0.1616153
  17.4400005    0.1582103
  17.4500008    0.1570674
  17.4600010    0.1565386
  17.4700012    0.1437442
  17.4800014    0.1413311
  17.4900017    0.1492997
  17.5000000    0.1446998
  17.5100002    0.1402298
  17.5200005    0.1549114
  17.5300007    0.1458998
  17.5400009    0.1431465
  17.5500011    0.1533803
  17.5600014    0.1414561
  17.5700016    0.1531262
  17.5799999    0.1421589
  17.5900002    0.1368552
  17.6000004    0.1371469
  17.6100006    0.1504763
  17.6200008    0.1405908
  17.6300011    0.1405143
  17.6400013    0.1571979
  17.6500015    0.1527265
  17.6600018    0.1444713
  17.6700001    0.1409966
  17.6800003    0.1560916
  17.6900005    0.1634417
  17.7000008    0.1544190
  17.7100010    0.1471831
  17.7200012    0.1447774
  17.7300014    0.1509334
  17.7400017    0.1564457
  17.7500000    0.1430077
  17.7600002    0.1510790
  17.7700005    0.1616349
  17.7800007    0.1559184
  17.7900009    0.1513919
  17.8000011    0.1339697
  17.8100014    0.1448417
  17.8200016    0.1383028
  17.8299999    0.1516287
  17.8400002    0.1400092
  17.8500004    0.1422848
  17.8600006    0.1479967
  17.8700008    0.1420359
  17.8800011    0.1380728
  17.8900013    0.1330402
  17.9000015    0.1318059
  17.9100018    0.1357652
  17.9200001    0.1324108
  17.9300003    0.1323370
  17.9400005    0.1265957
  17.9500008    0.1298193
  17.9600010    0.1394731
  17.9700012    0.1545742
  17.9800014    0.1436177
  17.9900017    0.1356538
  18.0000000    0.1363895
  18.0100002    0.1371069
  18.0200005    0.1261968
  18.0300007    0.1350059
  18.0400009    0.1212480
  18.0500011    0.1254590
  18.0600014    0.1247907
  18.0700016    0.1304976
  18.0799999    0.1296097
  18.0900002    0.1409432
  18.1000004    0.1326954
  18.1100006    0.1341438
  18.1200008    0.1319040
  18.1300011    0.1214861
  18.1400013    0.1307249
  18.1500015    0.1319800
  18.1600018    0.1420412
  18.1700001    0.1280950
  18.1800003    0.1305174
  18.1900005    0.1316032
  18.2000008    0.1350265
  18.2100010    0.1361379
  18.2200012    0.1320789
  18.2300014    0.1314166
  18.2400017    0.1398797
  18.2500000    0.1344527
  18.2600002    0.1311859
  18.2700005    0.1355943
  18.2800007    0.1378387
  18.2900009    0.1481376
  18.3000011    0.1400674
  18.3100014    0.1389538
  18.3200016    0.1435140
  18.3299999    0.1288925
  18.3400002    0.1480517
  18.3500004    0.1389458
  18.3600006    0.1385866
  18.3700008    0.1422419
  18.3800011    0.1365376
  18.3900013    0.1356034
  18.4000015    0.1412743
  18.4100018    0.1422861
  18.4200001    0.1365617
  18.4300003    0.1308934
  18.4400005    0.1352938
  18.4500008    0.1326049
  18.4600010    0.1260263
  18.4700012    0.1223584
  18.4800014    0.1268571
  18.4900017    0.1226407
  18.5000000    0.1184196
  18.5100002    0.1286712
  18.5200005    0.1217327
  18.5300007    0.1286002
  18.5400009    0.1309253
  18.5500011    0.1250368
  18.5600014    0.1303102
  18.5700016    0.1248791
  18.5800018    0.1195617
  18.5900002    0.1259988
  18.6000004    0.1337921
  18.6100006    0.1330281
  18.6200008    0.1333021
  18.6300011    0.1242889
  18.6400013    0.1366548
  18.6500015    0.1393842
  18.6600018    0.1412543
  18.6700001    0.1386663
  18.6800003    0.1289267
  18.6900005    0.1249658
  18.7000008    0.1227175
  18.7100010    0.1196024
  18.7200012    0.1242071
  18.7300014    0.1319853
  18.7400017    0.1188330
  18.7500000    0.1247370
  18.7600002    0.1257198
  18.7700005    0.1326200
  18.7800007    0.1290485
  18.7900009    0.1286586
  18.8000011    0.1340644
  18.8100014    0.1234409
  18.8200016    0.1305650
  18.8300018    0.1241520
  18.8400002    0.1177065
  18.8500004    0.1258723
  18.8600006    0.1294655
  18.8700008    0.1222948
  18.8800011    0.1236897
  18.8900013    0.1233551
  18.9000015    0.1255046
  18.9100018    0.1252054
  18.9200001    0.1253177
  18.9300003    0.1225610
  18.9400005    0.1256074
  18.9500008    0.1274441
  18.9600010    0.1289072
  18.9700012    0.1240659
  18.9800014    0.1263070
  18.9900017    0.1296307
  19.0000000    0.1306215
  19.0100002    0.1282996
  19.0200005    0.1323892
  19.0300007    0.1305166
  19.0400009    0.1361937
  19.0500011    0.1286677
  19.0600014    0.1330517
  19.0700016    0.1378525
  19.0800018    0.1441333
  19.0900002    0.1290642
  19.1000004    0.1332588
  19.1100006    0.1166993
  19.1200008    0.1275730
  19.1300011    0.1378972
  19.1400013    0.1404865
  19.1500015    0.1317415
  19.1600018    0.1297862
  19.1700001    0.1311566
  19.1800003    0.1359532
  19.1900005    0.1362337
  19.2000008    0.1391369
  19.2100010    0.1433657
  19.2200012    0.1473905
  19.2300014    0.1343539
  19.2400017    0.1273260
  19.2500000    0.1428248
  19.2600002    0.1423475
  19.2700005    0.1399345
  19.2800007    0.1382242
  19.2900009    0.1360252
  19.3000011    0.1535274
  19.3100014    0.1595586
  19.3200016    0.1564281
  19.3300018    0.1418581
  19.3400002    0.1511746
  19.3500004    0.1432941
  19.3600006    0.1534639
  19.3700008    0.1411823
  19.3800011    0.1558891
  19.3900013    0.1570349
  19.4000015    0.1624214
  19.4100018    0.1384217
  19.4200001    0.1332146
  19.4300003    0.1290009
  19.4400005    0.1356168
  19.4500008    0.1447367
  19.4600010    0.1604969
  19.4700012    0.1567315
  19.4800014    0.1507254
  19.4900017    0.1502617
  19.5000000    0.1455840
  19.5100002    0.1435738
  19.5200005    0.1425110
  19.5300007    0.1410979
  19.5400009    0.1433281
  19.5500011    0.1532633
  19.5600014    0.1493572
  19.5700016    0.1385314
  19.5800018    0.1463937
  19.5900002    0.1497462
  19.6000004    0.1387267
  19.6100006    0.1374697
  19.6200008    0.1454103
  19.6300011    0.1427466
  19.6400013    0.1405797
  19.6500015    0.1481107
  19.6600018    0.1588421
  19.6700001    0.1442185
  19.6800003    0.1495724
  19.6900005    0.1685365
  19.7000008    0.1615141
  19.7100010    0.1607011
  19.7200012    0.1626919
  19.7300014    0.1676132
  19.7400017    0.1589579
  19.7500000    0.1633670
  19.7600002    0.1567643
  19.7700005    0.1565891
  19.7800007    0.1668977
  19.7900009    0.1548626
  19.8000011    0.1485336
  19.8100014    0.1523118
  19.8200016    0.1512850
  19.8300018    0.1612898
  19.8400002    0.1502760
  19.8500004    0.1698043
  19.8600006    0.1734560
  19.8700008    0.1782758
  19.8800011    0.1618629
  19.8900013    0.1733226
  19.9000015    0.1728303
  19.9100018    0.1706688
  19.9200001    0.1666007
  19.9300003    0.1587809
  19.9400005    0.1571017
  19.9500008    0.1558559
  19.9600010    0.1522984
  19.9700012    0.1498724
  19.9800014    0.1580386
  19.9900017    0.1637121
  20.0000000    0.1612536
  20.0100002    0.1515002
  20.0200005    0.1453931
  20.0300007    0.1577258
  20.0400009    0.1522802
  20.0500011    0.1655288
  20.0600014    0.1538729
  20.0700016    0.1530326
  20.0800018    0.1441244
  20.0900002    0.1420090
  20.1000004    0.1468712
  20.1100006    0.1541328
  20.1200008    0.1525095
  20.1300011    0.1477705
  20.1400013    0.1441275
  20.1500015    0.1432166
  20.1600018    0.1481824
  20.1700001    0.1409779
  20.1800003    0.1359365
  20.1900005    0.1324136
  20.2000008    0.1392873
  20.2100010    0.1450395
  20.2200012    0.1408312
  20.2300014    0.1346978
  20.2400017    0.1309530
  20.2500019    0.1197306
  20.2600002    0.1171019
  20.2700005    0.1351662
  20.2800007    0.1324746
  20.2900009    0.1266896
  20.3000011    0.1244162
  20.3100014    0.1252608
  20.3200016    0.1332277
  20.3300018    0.1249946
  20.3400002    0.1194825
  20.3500004    0.1258102
  20.3600006    0.1214066
  20.3700008    0.1242155
  20.3800011    0.1161091
  20.3900013    0.1193263
  20.4000015    0.1218247
  20.4100018    0.1209381
  20.4200001    0.1294812
  20.4300003    0.1230579
  20.4400005    0.1264068
  20.4500008    0.1236971
  20.4600010    0.1413551
  20.4700012    0.1467675
  20.4800014    0.1420478
  20.4900017    0.1429698
  20.5000019    0.1512577
  20.5100002    0.1425024
  20.5200005    0.1389637
  20.5300007    0.1386582
  20.5400009    0.1311204
  20.5500011    0.1316506
  20.5600014    0.1203107
  20.5700016    0.1181658
  20.5800018    0.1179738
  20.5900002    0.1138708
  20.6000004    0.1118812
  20.6100006    0.1207915
  20.6200008    0.1271378
  20.6300011    0.1327575
  20.6400013    0.1186048
  20.6500015    0.1339414
  20.6600018    0.1250727
  20.6700001    0.1378181
  20.6800003    0.1319221
  20.6900005    0.1326348
  20.7000008    0.1355343
  20.7100010    0.1389698
  20.7200012    0.1362253
  20.7300014    0.1316873
  20.7400017    0.1322532
  20.7500019    0.1423137
  20.7600002    0.1332102
  20.7700005    0.1357869
  20.7800007    0.1411979
  20.7900009    0.1419914
  20.8000011    0.1233333
  20.8100014    0.1313135
  20.8200016    0.1298442
  20.8300018    0.1302414
  20.8400002    0.1300519
  20.8500004    0.1315923
  20.8600006    0.1299711
  20.8700008    0.1195880
  20.8800011    0.1276314
  20.8900013    0.1356591
  20.9000015    0.1381875
  20.9100018    0.1325341
  20.9200001    0.1367771
  20.9300003    0.1303613
  20.9400005    0.1273622
  20.9500008    0.1355886
  20.9600010    0.1240569
  20.9700012    0.1260116
  20.9800014    0.1273717
  20.9900017    0.1318248
  21.0000019    0.1245544
  21.0100002    0.1265999
  21.0200005    0.1310682
  21.0300007    0.1224254
  21.0400009    0.1195240
  21.0500011    0.1220769
  21.0600014    0.1251501
  21.0700016    0.1238444
  21.0800018    0.1211229
  21.0900002    0.1237664
  21.1000004    0.1225888
  21.1100006    0.1288328
  21.1200008    0.1395044
  21.1300011    0.1247183
  21.1400013    0.1245497
  21.1500015    0.1236656
  21.1600018    0.1303748
  21.1700001    0.1212563
  21.1800003    0.1225280
  21.1900005    0.1265991
  21.2000008    0.1327979
  21.2100010    0.1294743
  21.2200012    0.1311636
  21.2300014    0.1349590
  21.2400017    0.1326109
  21.2500019    0.1341655
  21.2600002    0.1306496
  21.2700005    0.1250205
  21.2800007    0.1341193
  21.2900009    0.1263882
  21.3000011    0.1321447
  21.3100014    0.1314892
  21.3200016    0.1274947
  21.3300018    0.1253487
  21.3400002    0.1381745
  21.3500004    0.1382777
  21.3600006    0.1348330
  21.3700008    0.1259086
  21.3800011    0.1362325
  21.3900013    0.1332617
  21.4000015    0.1405539
  21.4100018    0.1350790
  21.4200001    0.1418027
  21.4300003    0.1363126
  21.4400005    0.1322744
  21.4500008    0.1379568
  21.4600010    0.1632902
  21.4700012    0.1565873
  21.4800014    0.1574569
  21.4900017    0.1502427
  21.5000019    0.1456015
  21.5100002    0.1435509
  21.5200005    0.1470713
  21.5300007    0.1456905
  21.5400009    0.1566484
  21.5500011    0.1559681
  21.5600014    0.1481826
  21.5700016    0.1422663
  21.5800018    0.1406200
  21.5900002    0.1224099
  21.6000004    0.1320391
  21.6100006    0.1353048
  21.6200008    0.1385948
  21.6300011    0.1402757
  21.6400013    0.1403106
  21.6500015    0.1337411
  21.6600018    0.1368076
  21.6700001    0.1332260
  21.6800003    0.1418038
  21.6900005    0.1491649
  21.7000008    0.1413038
  21.7100010    0.1500453
  21.7200012    0.1609365
  21.7300014    0.1536608
  21.7400017    0.1452087
  21.7500019    0.1529023
  21.7600002    0.1545764
  21.7700005    0.1603581
  21.7800007    0.1633930
  21.7900009    0.1483845
  21.8000011    0.1504718
  21.8100014    0.1588729
  21.8200016    0.1553792
  21.8300018    0.1514494
  21.8400002    0.1507287
  21.8500004    0.1490390
  21.8600006    0.1562702
  21.8700008    0.1475373
  21.8800011    0.1512144
  21.8900013    0.1458314
  21.9000015    0.1590496
  21.9100018    0.1483041
  21.9200020    0.1450165
  21.9300003    0.1513335
  21.9400005    0.1612460
  21.9500008    0.1464556
  21.9600010    0.1464793
  21.9700012    0.1627802
  21.9800014    0.1492888
  21.9900017    0.1584052
  22.0000019    0.1544958
  22.0100002    0.1523293
  22.0200005    0.1605358
  22.0300007    0.1638046
  22.0400009    0.1642186
  22.0500011    0.1698234
  22.0600014    0.1758492
  22.0700016    0.1669406
  22.0800018    0.1577979
  22.0900002    0.1534712
  22.1000004    0.1603693
  22.1100006    0.1385420
  22.1200008    0.1450904
  22.1300011    0.1481547
  22.1400013    0.1421199
  22.1500015    0.1475611
  22.1600018    0.1377181
  22.1700020    0.1466828
  22.1800003    0.1546653
  22.1900005    0.1523297
  22.2000008    0.1402071
  22.2100010    0.1551339
  22.2200012    0.1623072
  22.2300014    0.1453139
  22.2400017    0.1387393
  22.2500019    0.1424014
  22.2600002    0.1498362
  22.2700005    0.1518729
  22.2800007    0.1621992
  22.2900009    0.1616176
  22.3000011    0.1586626
  22.3100014    0.1507558
  22.3200016    0.1544650
  22.3300018    0.1487952
  22.3400002    0.1479374
  22.3500004    0.1610354
  22.3600006    0.1656761
  22.3700008    0.1556353
  22.3800011    0.1535148
  22.3900013    0.1571125
  22.4000015    0.1582528
  22.4100018    0.1525915
  22.4200020    0.1613027
  22.4300003    0.1598273
  22.4400005    0.1573318
  22.4500008    0.1534075
  22.4600010    0.1476475
  22.4700012    0.1447164
  22.4800014    0.1421728
  22.4900017    0.1453435
  22.5000019    0.1357280
  22.5100002    0.1427312
  22.5200005    0.1539561
  22.5300007    0.1497513
  22.5400009    0.1575308
  22.5500011    0.1554421
  22.5600014    0.1501865
  22.5700016    0.1503932
  22.5800018    0.1499119
  22.5900002    0.1585990
  22.6000004    0.1669433
  22.6100006    0.1519848
  22.6200008    0.1561377
  22.6300011    0.1571930
  22.6400013    0.1526461
  22.6500015    0.1661423
  22.6600018    0.1642994
  22.6700020    0.1481855
  22.6800003    0.1487491
  22.6900005    0.1371243
  22.7000008    0.1516664
  22.7100010    0.1647238
  22.7200012    0.1483778
  22.7300014    0.1530989
  22.7400017    0.1746517
  22.7500019    0.1622938
  22.7600002    0.1584119
  22.7700005    0.1542851
  22.7800007    0.1462961
  22.7900009    0.1434569
  22.8000011    0.1454522
  22.8100014    0.1697434
  22.8200016    0.1586350
  22.8300018    0.1639949
  22.8400002    0.1544552
  22.8500004    0.1522829
  22.8600006    0.1424090
  22.8700008    0.1487132
  22.8800011    0.1547913
  22.8900013    0.1553549
  22.9000015    0.1479480
  22.9100018    0.1408508
  22.9200020    0.1477955
  22.9300003    0.1487473
  22.9400005    0.1476252
  22.9500008    0.1438852
  22.9600010    0.1444163
  22.9700012    0.1465107
  22.9800014    0.1469021
  22.9900017    0.1441990
  23.0000019    0.1598036
  23.0100002    0.1536120
  23.0200005    0.1475122
  23.0300007    0.1545215
  23.0400009    0.1499685
  23.0500011    0.1508710
  23.0600014    0.1422739
  23.0700016    0.1490302
  23.0800018    0.1525556
  23.0900002    0.1410224
  23.1000004    0.1302592
  23.1100006    0.1383205
  23.1200008    0.1492197
  23.1300011    0.1629749
  23.1400013    0.1733057
  23.1500015    0.1643811
  23.1600018    0.1600983
  23.1700020    0.1542448
  23.1800003    0.1480856
  23.1900005    0.1517053
  23.2000008    0.1380289
  23.2100010    0.1448382
  23.2200012    0.1366700
  23.2300014    0.1483239
  23.2400017    0.1450607
  23.2500019    0.1372906
  23.2600002    0.1370513
  23.2700005    0.1463936
  23.2800007    0.1405158
  23.2900009    0.1430136
  23.3000011    0.1363235
  23.3100014    0.1397645
  23.3200016    0.1310479
  23.3300018    0.1453287
  23.3400021    0.1367616
  23.3500004    0.1456160
  23.3600006    0.1459455
  23.3700008    0.1505494
  23.3800011    0.1383468
  23.3900013    0.1356581
  23.4000015    0.1400821
  23.4100018    0.1301916
  23.4200020    0.1281741
  23.4300003    0.1327921
  23.4400005    0.1346672
  23.4500008    0.1389276
  23.4600010    0.1466657
  23.4700012    0.1439854
  23.4800014    0.1472558
  23.4900017    0.1436826
  23.5000019    0.1427426
  23.5100002    0.1499791
  23.5200005    0.1616356
  23.5300007    0.1473973
  23.5400009    0.1543469
  23.5500011    0.1482989
  23.5600014    0.1529146
  23.5700016    0.1412758
  23.5800018    0.1444207
  23.5900021    0.1541300
  23.6000004    0.1387214
  23.6100006    0.1515657
  23.6200008    0.1507981
  23.6300011    0.1507219
  23.6400013    0.1446481
  23.6500015    0.1620625
  23.6600018    0.1589290
  23.6700020    0.1579003
  23.6800003    0.1604635
  23.6900005    0.1487314
  23.7000008    0.1549400
  23.7100010    0.1546875
  23.7200012    0.1521184
  23.7300014    0.1593149
  23.7400017    0.1488135
  23.7500019    0.1548405
  23.7600002    0.1490992
  23.7700005    0.1560849
  23.7800007    0.1506070
  23.7900009    0.1548957
  23.8000011    0.1539825
  23.8100014    0.1453249
  23.8200016    0.1601271
  23.8300018    0.1499980
  23.8400021    0.1630749
  23.8500004    0.1452244
  23.8600006    0.1545522
  23.8700008    0.1548553
  23.8800011    0.1528131
  23.8900013    0.1518351
  23.9000015    0.1514246
  23.9100018    0.1467530
  23.9200020    0.1476077
  23.9300003    0.1549356
  23.9400005    0.1436132
  23.9500008    0.1344203
  23.9600010    0.1450838
  23.9700012    0.1485330
  23.9800014    0.1431014
  23.9900017    0.1516551
  24.0000019    0.1404493
  24.0100002    0.1489905
  24.0200005    0.1449932
  24.0300007    0.1360717
  24.0400009    0.1338133
  24.0500011    0.1304634
  24.0600014    0.1428067
  24.0700016    0.1329792
  24.0800018    0.1507798
  24.0900021    0.1421967
  24.1000004    0.1470348
  24.1100006    0.1418963
  24.1200008    0.1517114
  24.1300011    0.1477147
  24.1400013    0.1339081
  24.1500015    0.1408586
  24.1600018    0.1424505
  24.1700020    0.1476173
  24.1800003    0.1438567
  24.1900005    0.1541543
  24.2000008    0.1416559
  24.2100010    0.1448686
  24.2200012    0.1501431
  24.2300014    0.1436923
  24.2400017    0.1571454
  24.2500019    0.1466797
  24.2600002    0.1555288
  24.2700005    0.1532365
  24.2800007    0.1529078
  24.2900009    0.1566573
  24.3000011    0.1603272
  24.3100014    0.1534280
  24.3200016    0.1653726
  24.3300018    0.1715920
  24.3400021    0.1651711
  24.3500004    0.1645649
  24.3600006    0.1560248
  24.3700008    0.1669814
  24.3800011    0.1826356
  24.3900013    0.1747444
  24.4000015    0.1742116
  24.4100018    0.1793291
  24.4200020    0.1758071
  24.4300003    0.1854277
  24.4400005    0.1842273
  24.4500008    0.1886549
  24.4600010    0.1796363
  24.4700012    0.1787552
  24.4800014    0.1797538
  24.4900017    0.1688481
  24.5000019    0.1721950
  24.5100002    0.1783025
  24.5200005    0.1809166
  24.5300007    0.1751745
  24.5400009    0.1768440
  24.5500011    0.1493638
  24.5600014    0.1649261
  24.5700016    0.1647269
  24.5800018    0.1559716
  24.5900021    0.1662816
  24.6000004    0.1788943
  24.6100006    0.1810465
  24.6200008    0.1811865
  24.6300011    0.1763783
  24.6400013    0.1605991
  24.6500015    0.1729397
  24.6600018    0.1759272
  24.6700020    0.1693231
  24.6800003    0.1662080
  24.6900005    0.1670842
  24.7000008    0.1592756
  24.7100010    0.1574301
  24.7200012    0.1674741
  24.7300014    0.1544090
  24.7400017    0.1509782
  24.7500019    0.1504456
  24.7600002    0.1553739
  24.7700005    0.1467119
  24.7800007    0.1425006
  24.7900009    0.1436006
  24.8000011    0.1360632
  24.8100014    0.1366303
  24.8200016    0.1347464
  24.8300018    0.1457942
  24.8400021    0.1507906
  24.8500004    0.1538855
  24.8600006    0.1507501
  24.8700008    0.1468315
  24.8800011    0.1398431
  24.8900013    0.1426593
  24.9000015    0.1476634
  24.9100018    0.1480051
  24.9200020    0.1488549
  24.9300003    0.1458646
  24.9400005    0.1524818
  24.9500008    0.1588135
  24.9600010    0.1539432
  24.9700012    0.1431943
  24.9800014    0.1479176
  24.9900017    0.1514635
  25.0000019    0.1454206
  25.0100021    0.1459818
  25.0200005    0.1675233
  25.0300007    0.1555290
  25.0400009    0.1554316
  25.0500011    0.1517678
  25.0600014    0.1669271
  25.0700016    0.1654120
  25.0800018    0.1631467
  25.0900021    0.1575184
  25.1000004    0.1382267
  25.1100006    0.1482264
  25.1200008    0.1601392
  25.1300011    0.1605351
  25.1400013    0.1424292
  25.1500015    0.1474585
  25.1600018    0.1317047
  25.1700020    0.1456593
  25.1800003    0.1492116
  25.1900005    0.1376929
  25.2000008    0.1504615
  25.2100010    0.1563493
  25.2200012    0.1408382
  25.2300014    0.1492397
  25.2400017    0.1518307
  25.2500019    0.1508340
  25.2600021    0.1528347
  25.2700005    0.1556764
  25.2800007    0.1504770
  25.2900009    0.1525516
  25.3000011    0.1489661
  25.3100014    0.1417505
  25.3200016    0.1657372
  25.3300018    0.1743165
  25.3400021    0.1754101
  25.3500004    0.1703696
  25.3600006    0.1832406
  25.3700008    0.1765797
  25.3800011    0.1655370
  25.3900013    0.1677351
  25.4000015    0.1641886
  25.4100018    0.1803693
  25.4200020    0.1763134
  25.4300003    0.1837384
  25.4400005    0.1681630
  25.4500008    0.1712633
  25.4600010    0.1763834
  25.4700012    0.1679897
  25.4800014    0.1786460
  25.4900017    0.1736990
  25.5000019    0.1747651
  25.5100021    0.1781081
  25.5200005    0.1670166
  25.5300007    0.1693534
  25.5400009    0.1703208
  25.5500011    0.1599701
  25.5600014    0.1717589
  25.5700016    0.1822373
  25.5800018    0.1843469
  25.5900021    0.1760135
  25.6000004    0.1660937
  25.6100006    0.1763799
  25.6200008    0.1851348
  25.6300011    0.1788250
  25.6400013    0.1753759
  25.6500015    0.1841413
  25.6600018    0.1740688
  25.6700020    0.1729518
  25.6800003    0.1998795
  25.6900005    0.1873616
  25.7000008    0.1828090
  25.7100010    0.1677371
  25.7200012    0.1686075
  25.7300014    0.1687062
  25.7400017    0.1582362
  25.7500019    0.1563103
  25.7600021    0.1654963
  25.7700005    0.1702496
  25.7800007    0.1721392
  25.7900009    0.1771780
  25.8000011    0.1726162
  25.8100014    0.1754394
  25.8200016    0.1771410
  25.8300018    0.1834496
  25.8400021    0.1735182
  25.8500004    0.1764527
  25.8600006    0.1704018
  25.8700008    0.1679402
  25.8800011    0.1819315
  25.8900013    0.1918921
  25.9000015    0.1910929
  25.9100018    0.1895735
  25.9200020    0.1928723
  25.9300003    0.1808200
  25.9400005    0.1787878
  25.9500008    0.1729455
  25.9600010    0.1734742
  25.9700012    0.1796520
  25.9800014    0.1697745
  25.9900017    0.1753116
  26.0000019    0.1763200
  26.0100021    0.1670218
  26.0200005    0.1740639
  26.0300007    0.1719411
  26.0400009    0.1792826
  26.0500011    0.1881566
  26.0600014    0.1850225
  26.0700016    0.1912647
  26.0800018    0.1909388
  26.0900021    0.1783671
  26.1000004    0.1886879
  26.1100006    0.1746089
  26.1200008    0.1807488
  26.1300011    0.1760421
  26.1400013    0.1643124
  26.1500015    0.1569666
  26.1600018    0.1760246
  26.1700020    0.1820729
  26.1800003    0.1701209
  26.1900005    0.1665894
  26.2000008    0.1627144
  26.2100010    0.1773966
  26.2200012    0.1799723
  26.2300014    0.1904070
  26.2400017    0.1745984
  26.2500019    0.1767624
  26.2600021    0.1849717
  26.2700005    0.1869685
  26.2800007    0.1756161
  26.2900009    0.1874579
  26.3000011    0.1820269
  26.3100014    0.1895039
  26.3200016    0.1806127
  26.3300018    0.1814539
  26.3400021    0.1723679
  26.3500004    0.1732431
  26.3600006    0.1780595
  26.3700008    0.1709539
  26.3800011    0.1782550
  26.3900013    0.1837446
  26.4000015    0.1766341
  26.4100018    0.1751536
  26.4200020    0.1804650
  26.4300003    0.1834121
  26.4400005    0.1895548
  26.4500008    0.1899369
  26.4600010    0.1814628
  26.4700012    0.1839978
  26.4800014    0.1783034
  26.4900017    0.1720116
  26.5000019    0.1522468
  26.5100021    0.1640534
  26.5200005    0.1692987
  26.5300007    0.1676154
  26.5400009    0.1673694
  26.5500011    0.1652575
  26.5600014    0.1652164
  26.5700016    0.1697799
  26.5800018    0.1592458
  26.5900021    0.1551375
  26.6000004    0.1358447
  26.6100006    0.1460994
  26.6200008    0.1831771
  26.6300011    0.1697076
  26.6400013    0.1697063
  26.6500015    0.1666280
  26.6600018    0.1760291
  26.6700020    0.1767375
  26.6800022    0.1616178
  26.6900005    0.1674537
  26.7000008    0.1558881
  26.7100010    0.1501741
  26.7200012    0.1637433
  26.7300014    0.1651568
  26.7400017    0.1729841
  26.7500019    0.1776470
  26.7600021    0.1553199
  26.7700005    0.1736988
  26.7800007    0.1866278
  26.7900009    0.1669872
  26.8000011    0.1757688
  26.8100014    0.1701815
  26.8200016    0.1678078
  26.8300018    0.1669943
  26.8400021    0.1458774
  26.8500004    0.1630699
  26.8600006    0.1663215
  26.8700008    0.1686935
  26.8800011    0.1615171
  26.8900013    0.1560027
  26.9000015    0.1631332
  26.9100018    0.1706210
  26.9200020    0.1599649
  26.9300022    0.1770011
  26.9400005    0.1705411
  26.9500008    0.1836116
  26.9600010    0.1818268
  26.9700012    0.1787404
  26.9800014    0.1826276
  26.9900017    0.1861808
  27.0000019    0.2002945
  27.0100021    0.1747507
  27.0200005    0.1679678
  27.0300007    0.1727911
  27.0400009    0.1842502
  27.0500011    0.1727403
  27.0600014    0.1632808
  27.0700016    0.1696378
  27.0800018    0.1556364
  27.0900021    0.1596024
  27.1000004    0.1747121
  27.1100006    0.1647830
  27.1200008    0.1658855
  27.1300011    0.1714861
  27.1400013    0.1682028
  27.1500015    0.1576799
  27.1600018    0.1552521
  27.1700020    0.1586197
  27.1800022    0.1661529
  27.1900005    0.1681070
  27.2000008    0.1749109
  27.2100010    0.1860207
  27.2200012    0.1827016
  27.2300014    0.1701029
  27.2400017    0.1754423
  27.2500019    0.1790171
  27.2600021    0.1778449
  27.2700005    0.1640066
  27.2800007    0.1748252
  27.2900009    0.1786196
  27.3000011    0.1821655
  27.3100014    0.1786641
  27.3200016    0.1887379
  27.3300018    0.1906863
  27.3400021    0.1733580
  27.3500004    0.1693690
  27.3600006    0.1916244
  27.3700008    0.1838011
  27.3800011    0.1731343
  27.3900013    0.1616409
  27.4000015    0.1654821
  27.4100018    0.1649793
  27.4200020    0.1701225
  27.4300022    0.1733792
  27.4400005    0.1628395
  27.4500008    0.1804043
  27.4600010    0.1781021
  27.4700012    0.1827362
  27.4800014    0.1831992
  27.4900017    0.1922950
  27.5000019    0.1742342
  27.5100021    0.1933615
  27.5200005    0.1852710
  27.5300007    0.1852147
  27.5400009    0.1770730
  27.5500011    0.1890386
  27.5600014    0.1901665
  27.5700016    0.1831927
  27.5800018    0.1769678
  27.5900021    0.1868618
  27.6000004    0.1884161
  27.6100006    0.2003691
  27.6200008    0.1876480
  27.6300011    0.1827141
  27.6400013    0.1689722
  27.6500015    0.1714933
  27.6600018    0.1778408
  27.6700020    0.1825553
  27.6800022    0.1917476
  27.6900005    0.1895589
  27.7000008    0.1799969
  27.7100010    0.1789835
  27.7200012    0.1694802
  27.7300014    0.1622412
  27.7400017    0.1644400
  27.7500019    0.1723967
  27.7600021    0.1760346
  27.7700005    0.1816858
  27.7800007    0.1764645
  27.7900009    0.1737879
  27.8000011    0.1725403
  27.8100014    0.1716926
  27.8200016    0.1714120
  27.8300018    0.1773451
  27.8400021    0.1794961
  27.8500004    0.1645317
  27.8600006    0.1867052
  27.8700008    0.1771169
  27.8800011    0.1855676
  27.8900013    0.1830747
  27.9000015    0.1814000
  27.9100018    0.1745651
  27.9200020    0.1747736
  27.9300022    0.1650254
  27.9400005    0.1632790
  27.9500008    0.1624544
  27.9600010    0.1667007
  27.9700012    0.1699561
  27.9800014    0.1734004
  27.9900017    0.1769934
  28.0000019    0.1618885
  28.0100021    0.1697994
  28.0200005    0.1860888
  28.0300007    0.1705459
  28.0400009    0.1690119
  28.0500011    0.1735447
  28.0600014    0.1733295
  28.0700016    0.1905471
  28.0800018    0.1830447
  28.0900021    0.1819718
  28.1000004    0.1899975
  28.1100006    0.1918254
  28.1200008    0.1825380
  28.1300011    0.1882702
  28.1400013    0.1809217
  28.1500015    0.1846059
  28.1600018    0.1833659
  28.1700020    0.1825122
  28.1800022    0.1756596
  28.1900005    0.1726750
  28.2000008    0.1693634
  28.2100010    0.1843711
  28.2200012    0.1670795
  28.2300014    0.1675653
  28.2400017    0.1683449
  28.2500019    0.1656406
  28.2600021    0.1675359
  28.2700005    0.1678491
  28.2800007    0.1497405
  28.2900009    0.1551549
  28.3000011    0.1648370
  28.3100014    0.1553492
  28.3200016    0.1575567
  28.3300018    0.1665708
  28.3400021    0.1754221
  28.3500023    0.1663990
  28.3600006    0.1729988
  28.3700008    0.1731263
  28.3800011    0.1582694
  28.3900013    0.1587585
  28.4000015    0.1713408
  28.4100018    0.1652477
  28.4200020    0.1623255
  28.4300022    0.1657831
  28.4400005    0.1718664
  28.4500008    0.1655313
  28.4600010    0.1472533
  28.4700012    0.1598230
  28.4800014    0.1644727
  28.4900017    0.1637321
  28.5000019    0.1570567
  28.5100021    0.1603897
  28.5200005    0.1630272
  28.5300007    0.1676015
  28.5400009    0.1580321
  28.5500011    0.1612482
  28.5600014    0.1560672
  28.5700016    0.1570178
  28.5800018    0.1606282
  28.5900021    0.1652196
  28.6000023    0.1815147
  28.6100006    0.1620912
  28.6200008    0.1783880
  28.6300011    0.1818516
  28.6400013    0.1725729
  28.6500015    0.1789557
  28.6600018    0.1784253
  28.6700020    0.1687619
  28.6800022    0.1583475
  28.6900005    0.1559848
  28.7000008    0.1510756
  28.7100010    0.1681507
  28.7200012    0.1656441
  28.7300014    0.1625595
  28.7400017    0.1650482
  28.7500019    0.1707758
  28.7600021    0.1743878
  28.7700005    0.1578602
  28.7800007    0.1618735
  28.7900009    0.1591723
  28.8000011    0.1829322
  28.8100014    0.1743516
  28.8200016    0.1776183
  28.8300018    0.1845614
  28.8400021    0.1734445
  28.8500023    0.1813124
  28.8600006    0.1712664
  28.8700008    0.1716900
  28.8800011    0.1638793
  28.8900013    0.1825880
  28.9000015    0.1877911
  28.9100018    0.1960785
  28.9200020    0.1880191
  28.9300022    0.1832538
  28.9400005    0.1907808
  28.9500008    0.1883503
  28.9600010    0.1914773
  28.9700012    0.1800510
  28.9800014    0.1846528
  28.9900017    0.1735438
  29.0000019    0.1796571
  29.0100021    0.1680970
  29.0200005    0.1619530
  29.0300007    0.1632188
  29.0400009    0.1440850
  29.0500011    0.1575461
  29.0600014    0.1597164
  29.0700016    0.1658482
  29.0800018    0.1696059
  29.0900021    0.1650097
  29.1000023    0.1599991
  29.1100006    0.1565139
  29.1200008    0.1577913
  29.1300011    0.1674082
  29.1400013    0.1642120
  29.1500015    0.1631447
  29.1600018    0.1730769
  29.1700020    0.1632987
  29.1800022    0.1599575
  29.1900005    0.1618777
  29.2000008    0.1654612
  29.2100010    0.1530516
  29.2200012    0.1479536
  29.2300014    0.1461878
  29.2400017    0.1452378
  29.2500019    0.1439004
  29.2600021    0.1612947
  29.2700005    0.1588243
  29.2800007    0.1585257
  29.2900009    0.1674847
  29.3000011    0.1685184
  29.3100014    0.1621113
  29.3200016    0.1653325
  29.3300018    0.1602217
  29.3400021    0.1659351
  29.3500023    0.1618191
  29.3600006    0.1452091
  29.3700008    0.1569945
  29.3800011    0.1488484
  29.3900013    0.1540534
  29.4000015    0.1457497
  29.4100018    0.1519983
  29.4200020    0.1562834
  29.4300022    0.1687806
  29.4400005    0.1479781
  29.4500008    0.1519280
  29.4600010    0.1501062
  29.4700012    0.1560693
  29.4800014    0.1486392
  29.4900017    0.1513712
  29.5000019    0.1549321
  29.5100021    0.1492474
  29.5200005    0.1547625
  29.5300007    0.1488953
  29.5400009    0.1360868
  29.5500011    0.1374266
  29.5600014    0.1421642
  29.5700016    0.1444561
  29.5800018    0.1373057
  29.5900021    0.1335535
  29.6000023    0.1305342
  29.6100006    0.1352972
  29.6200008    0.1376524
  29.6300011    0.1535861
  29.6400013    0.1576097
  29.6500015    0.1443463
  29.6600018    0.1485468
  29.6700020    0.1455787
  29.6800022    0.1511302
  29.6900005    0.1566871
  29.7000008    0.1404522
  29.7100010    0.1514901
  29.7200012    0.1400964
  29.7300014    0.1442192
  29.7400017    0.1502866
  29.7500019    0.1466051
  29.7600021    0.1524632
  29.7700024    0.1414301
  29.7800007    0.1456312
  29.7900009    0.1273109
  29.8000011    0.1324188
  29.8100014    0.1272164
  29.8200016    0.1270906
  29.8300018    0.1232253
  29.8400021    0.1288247
  29.8500023    0.1319190
  29.8600006    0.1264974
  29.8700008    0.1363586
  29.8800011    0.1307854
  29.8900013    0.1361579
  29.9000015    0.1316600
  29.9100018    0.1270408
  29.9200020    0.1396676
  29.9300022    0.1323063
  29.9400005    0.1399450
  29.9500008    0.1413608
  29.9600010    0.1421283
  29.9700012    0.1418384
  29.9800014    0.1388165
  29.9900017    0.1449912
  30.0000019    0.1371520
  30.0100021    0.1394114
  30.0200024    0.1446399
  30.0300007    0.1389214
  30.0400009    0.1259763
  30.0500011    0.1344615
  30.0600014    0.1471153
  30.0700016    0.1390211
  30.0800018    0.1294361
  30.0900021    0.1194585
  30.1000023    0.1319601
  30.1100006    0.1246281
  30.1200008    0.1281840
  30.1300011    0.1293170
  30.1400013    0.1264936
  30.1500015    0.1242385
  30.1600018    0.1301338
  30.1700020    0.1352743
  30.1800022    0.1481530
  30.1900005    0.1444766
  30.2000008    0.1357128
  30.2100010    0.1323257
  30.2200012    0.1274517
  30.2300014    0.1214515
  30.2400017    0.1199946
  30.2500019    0.1252894
  30.2600021    0.1226811
  30.2700024    0.1336064
  30.2800007    0.1267218
  30.2900009    0.1221678
  30.3000011    0.1251842
  30.3100014    0.1259156
  30.3200016    0.1392759
  30.3300018    0.1362635
  30.3400021    0.1381706
  30.3500023    0.1390539
  30.3600006    0.1405870
  30.3700008    0.1322538
  30.3800011    0.1362826
  30.3900013    0.1467026
  30.4000015    0.1403909
  30.4100018    0.1372937
  30.4200020    0.1302241
  30.4300022    0.1390269
  30.4400005    0.1285342
  30.4500008    0.1485391
  30.4600010    0.1333622
  30.4700012    0.1301738
  30.4800014    0.1362830
  30.4900017    0.1355545
  30.5000019    0.1361184
  30.5100021    0.1309020
  30.5200024    0.1270596
  30.5300007    0.1297222
  30.5400009    0.1313544
  30.5500011    0.1263293
  30.5600014    0.1284752
  30.5700016    0.1283675
  30.5800018    0.1329667
  30.5900021    0.1347878
  30.6000023    0.1309562
  30.6100006    0.1346036
  30.6200008    0.1345692
  30.6300011    0.1289832
  30.6400013    0.1425745
  30.6500015    0.1398099
  30.6600018    0.1479695
  30.6700020    0.1387323
  30.6800022    0.1373679
  30.6900005    0.1491071
  30.7000008    0.1386419
  30.7100010    0.1451870
  30.7200012    0.1457559
  30.7300014    0.1453155
  30.7400017    0.1361738
  30.7500019    0.1344029
  30.7600021    0.1348946
  30.7700024    0.1419492
  30.7800007    0.1434094
  30.7900009    0.1345139
  30.8000011    0.1458883
  30.8100014    0.1448672
  30.8200016    0.1513584
  30.8300018    0.1588194
  30.8400021    0.1527835
  30.8500023    0.1541615
  30.8600006    0.1563365
  30.8700008    0.1511160
  30.8800011    0.1479237
  30.8900013    0.1447298
  30.9000015    0.1373665
  30.9100018    0.1331253
  30.9200020    0.1272794
  30.9300022    0.1287112
  30.9400005    0.1406514
  30.9500008    0.1359329
  30.9600010    0.1419304
  30.9700012    0.1316606
  30.9800014    0.1294182
  30.9900017    0.1413473
  31.0000019    0.1360699
  31.0100021    0.1452943
  31.0200024    0.1303264
  31.0300007    0.1306380
  31.0400009    0.1374741
  31.0500011    0.1394707
  31.0600014    0.1399522
  31.0700016    0.1343477
  31.0800018    0.1358703
  31.0900021    0.1364624
  31.1000023    0.1409898
  31.1100006    0.1419490
  31.1200008    0.1449710
  31.1300011    0.1513631
  31.1400013    0.1523043
  31.1500015    0.1554910
  31.1600018    0.1525045
  31.1700020    0.1393886
  31.1800022    0.1543310
  31.1900005    0.1548958
  31.2000008    0.1438689
  31.2100010    0.1375346
  31.2200012    0.1431936
  31.2300014    0.1387256
  31.2400017    0.1469819
  31.2500019    0.1416588
  31.2600021    0.1414654
  31.2700024    0.1375990
  31.2800007    0.1402436
  31.2900009    0.1472967
  31.3000011    0.1376446
  31.3100014    0.1443942
  31.3200016    0.1423591
  31.3300018    0.1494115
  31.3400021    0.1542899
  31.3500023    0.1464848
  31.3600006    0.1467493
  31.3700008    0.1468777
  31.3800011    0.1327292
  31.3900013    0.1370017
  31.4000015    0.1446417
  31.4100018    0.1332258
  31.4200020    0.1402177
  31.4300022    0.1414859
  31.4400024    0.1443409
  31.4500008    0.1411073
  31.4600010    0.1439494
  31.4700012    0.1301437
  31.4800014    0.1300206
  31.4900017    0.1386055
  31.5000019    0.1301955
  31.5100021    0.1318268
  31.5200024    0.1348841
  31.5300007    0.1208689
  31.5400009    0.1384490
  31.5500011    0.1495105
  31.5600014    0.1519942
  31.5700016    0.1448763
  31.5800018    0.1468036
  31.5900021    0.1389077
  31.6000023    0.1307010
  31.6100006    0.1313652
  31.6200008    0.1293682
  31.6300011    0.1250386
  31.6400013    0.1281994
  31.6500015    0.1181707
  31.6600018    0.1256647
  31.6700020    0.1314120
  31.6800022    0.1367870
  31.6900024    0.1361556
  31.7000008    0.1292980
  31.7100010    0.1393080
  31.7200012    0.1347608
  31.7300014    0.1451569
  31.7400017    0.1332772
  31.7500019    0.1309944
  31.7600021    0.1255978
  31.7700024    0.1310455
  31.7800007    0.1331161
  31.7900009    0.1285486
  31.8000011    0.1241343
  31.8100014    0.1202315
  31.8200016    0.1370608
  31.8300018    0.1334172
  31.8400021    0.1302713
  31.8500023    0.1363936
  31.8600006    0.1342056
  31.8700008    0.1270272
  31.8800011    0.1328270
  31.8900013    0.1384036
  31.9000015    0.1342772
  31.9100018    0.1429970
  31.9200020    0.1474378
  31.9300022    0.1367242
  31.9400024    0.1417378
  31.9500008    0.1458427
  31.9600010    0.1259446
  31.9700012    0.1303764
  31.9800014    0.1334634
  31.9900017    0.1389416
  32.0000000    0.1342730
  32.0100021    0.1305449
  32.0200005    0.1395108
  32.0300026    0.1360432
  32.0400009    0.1301741
  32.0500031    0.1397101
  32.0600014    0.1358408
  32.0699997    0.1380092
  32.0800018    0.1409851
  32.0900002    0.1392420
  32.1000023    0.1401283
  32.1100006    0.1326615
  32.1200027    0.1462232
  32.1300011    0.1482555
  32.1400032    0.1373993
  32.1500015    0.1388665
  32.1599998    0.1285618
  32.1700020    0.1305013
  32.1800003    0.1269740
  32.1900024    0.1421516
  32.2000008    0.1337498
  32.2100029    0.1308895
  32.2200012    0.1502867
  32.2300034    0.1517288
  32.2400017    0.1425376
  32.2500000    0.1468088
  32.2600021    0.1415402
  32.2700005    0.1348713
  32.2800026    0.1296669
  32.2900009    0.1315727
  32.3000031    0.1315053
  32.3100014    0.1384327
  32.3199997    0.1376922
  32.3300018    0.1413430
  32.3400002    0.1446146
  32.3500023    0.1449231
  32.3600006    0.1398606
  32.3700027    0.1462909
  32.3800011    0.1429645
  32.3900032    0.1470776
  32.4000015    0.1323958
  32.4099998    0.1276040
  32.4200020    0.1270979
  32.4300003    0.1464984
  32.4400024    0.1415878
  32.4500008    0.1375141
  32.4600029    0.1347413
  32.4700012    0.1337079
  32.4800034    0.1353514
  32.4900017    0.1469927
  32.5000000    0.1481917
  32.5100021    0.1479256
  32.5200005    0.1448946
  32.5300026    0.1464407
  32.5400009    0.1565909
  32.5500031    0.1544254
  32.5600014    0.1542784
  32.5699997    0.1547408
  32.5800018    0.1631361
  32.5900002    0.1544572
  32.6000023    0.1548518
  32.6100006    0.1511524
  32.6200027    0.1554324
  32.6300011    0.1557816
  32.6400032    0.1518422
  32.6500015    0.1638191
  32.6599998    0.1561825
  32.6700020    0.1681881
  32.6800003    0.1460813
  32.6900024    0.1579195
  32.7000008    0.1510936
  32.7100029    0.1489523
  32.7200012    0.1418975
  32.7300034    0.1422595
  32.7400017    0.1490954
  32.7500000    0.1531769
  32.7600021    0.1511760
  32.7700005    0.1435119
  32.7800026    0.1335716
  32.7900009    0.1443279
  32.8000031    0.1519943
  32.8100014    0.1581508
  32.8199997    0.1463479
  32.8300018    0.1677110
  32.8400002    0.1634720
  32.8500023    0.1512542
  32.8600006    0.1557109
  32.8700027    0.1499106
  32.8800011    0.1450175
  32.8900032    0.1431402
  32.9000015    0.1391737
  32.9099998    0.1385449
  32.9200020    0.1603052
  32.9300003    0.1677527
  32.9400024    0.1569128
  32.9500008    0.1718894
  32.9600029    0.1865764
  32.9700012    0.1783357
  32.9800034    0.1924680
  32.9900017    0.1864416
  33.0000000    0.1734335
  33.0100021    0.1654282
  33.0200005    0.1631418
  33.0300026    0.1526435
  33.0400009    0.1742223
  33.0500031    0.1564105
  33.0600014    0.1515851
  33.0699997    0.1420789
  33.0800018    0.1417135
  33.0900002    0.1344377
  33.1000023    0.1498055
  33.1100006    0.1500026
  33.1200027    0.1489793
  33.1300011    0.1595523
  33.1400032    0.1580208
  33.1500015    0.1454865
  33.1599998    0.1563161
  33.1700020    0.1598569
  33.1800003    0.1677133
  33.1900024    0.1704569
  33.2000008    0.1694393
  33.2100029    0.1594480
  33.2200012    0.1559523
  33.2300034    0.1511380
  33.2400017    0.1653233
  33.2500000    0.1699698
  33.2600021    0.1657084
  33.2700005    0.1692135
  33.2800026    0.1568027
  33.2900009    0.1539222
  33.3000031    0.1640587
  33.3100014    0.1661959
  33.3199997    0.1618388
  33.3300018    0.1508102
  33.3400002    0.1560449
  33.3500023    0.1615184
  33.3600006    0.1655524
  33.3700027    0.1703431
  33.3800011    0.1749471
  33.3900032    0.1707895
  33.4000015    0.1830759
  33.4099998    0.1805182
  33.4200020    0.1869330
  33.4300003    0.1671160
  33.4400024    0.1626523
  33.4500008    0.1623217
  33.4600029    0.1557122
  33.4700012    0.1492424
  33.4800034    0.1579994
  33.4900017    0.1489736
  33.5000000    0.1625993
  33.5100021    0.1641221
  33.5200005    0.1653762
  33.5300026    0.1743799
  33.5400009    0.1710656
  33.5500031    0.1727344
  33.5600014    0.1812897
  33.5699997    0.1586569
  33.5800018    0.1751181
  33.5900002    0.1657261
  33.6000023    0.1754286
  33.6100006    0.1820402
  33.6200027    0.1639358
  33.6300011    0.1551140
  33.6400032    0.1504852
  33.6500015    0.1520419
  33.6599998    0.1644544
  33.6700020    0.1567552
  33.6800003    0.1585499
  33.6900024    0.1659620
  33.7000008    0.1756316
  33.7100029    0.1650370
  33.7200012    0.1660561
  33.7300034    0.1702061
  33.7400017    0.1777481
  33.7500000    0.1683285
  33.7600021    0.1713496
  33.7700005    0.1685847
  33.7800026    0.1737813
  33.7900009    0.1762269
  33.8000031    0.1751761
  33.8100014    0.1663278
  33.8200035    0.1671065
  33.8300018    0.1803518
  33.8400002    0.1738687
  33.8500023    0.1597463
  33.8600006    0.1567231
  33.8700027    0.1510321
  33.8800011    0.1527448
  33.8900032    0.1513349
  33.9000015    0.1463441
  33.9099998    0.1429458
  33.9200020    0.1521235
  33.9300003    0.1528910
  33.9400024    0.1590885
  33.9500008    0.1594984
  33.9600029    0.1477568
  33.9700012    0.1466533
  33.9800034    0.1548083
  33.9900017    0.1480242
  34.0000000    0.1580163
  34.0100021    0.1677883
  34.0200005    0.1667103
  34.0300026    0.1733333
  34.0400009    0.1671522
  34.0500031    0.1769903
  34.0600014    0.1779005
  34.0700035    0.1832700
  34.0800018    0.1823330
  34.0900002    0.1601104
  34.1000023    0.1737476
  34.1100006    0.1876525
  34.1200027    0.1811945
  34.1300011    0.1740374
  34.1400032    0.1706090
  34.1500015    0.1698011
  34.1599998    0.1610496
  34.1700020    0.1665325
  34.1800003    0.1705713
  34.1900024    0.1746685
  34.2000008    0.1622978
  34.2100029    0.1564490
  34.2200012    0.1571138
  34.2300034    0.1654913
  34.2400017    0.1548184
  34.2500000    0.1479084
  34.2600021    0.1533673
  34.2700005    0.1543757
  34.2800026    0.1552802
  34.2900009    0.1630408
  34.3000031    0.1632747
  34.3100014    0.1626267
  34.3200035    0.1766731
  34.3300018    0.1702485
  34.3400002    0.1571966
  34.3500023    0.1692382
  34.3600006    0.1575039
  34.3700027    0.1716226
  34.3800011    0.1716214
  34.3900032    0.1716016
  34.4000015    0.1684393
  34.4099998    0.1691972
  34.4200020    0.1921269
  34.4300003    0.1901454
  34.4400024    0.1855771
  34.4500008    0.1831260
  34.4600029    0.1917783
  34.4700012    0.1897846
  34.4800034    0.1938024
  34.4900017    0.1821399
  34.5000000    0.1768376
  34.5100021    0.1809920
  34.5200005    0.1798714
  34.5300026    0.1851597
  34.5400009    0.1827354
  34.5500031    0.1798979
  34.5600014    0.1759212
  34.5700035    0.1620955
  34.5800018    0.1568271
  34.5900002    0.1607964
  34.6000023    0.1678808
  34.6100006    0.1724735
  34.6200027    0.1664497
  34.6300011    0.1690576
  34.6400032    0.1852181
  34.6500015    0.1784388
  34.6599998    0.1791895
  34.6700020    0.1838964
  34.6800003    0.1793412
  34.6900024    0.1762483
  34.7000008    0.1679343
  34.7100029    0.1755197
  34.7200012    0.1729072
  34.7300034    0.1686543
  34.7400017    0.1700787
  34.7500000    0.1642011
  34.7600021    0.1683443
  34.7700005    0.1722141
  34.7800026    0.1758350
  34.7900009    0.1645067
  34.8000031    0.1611276
  34.8100014    0.1556251
  34.8200035    0.1502761
  34.8300018    0.1503396
  34.8400002    0.1608532
  34.8500023    0.1667870
  34.8600006    0.1668727
  34.8700027    0.1597367
  34.8800011    0.1649064
  34.8900032    0.1697083
  34.9000015    0.1646584
  34.9099998    0.1633026
  34.9200020    0.1727884
  34.9300003    0.1818372
  34.9400024    0.1607683
  34.9500008    0.1641751
  34.9600029    0.1683932
  34.9700012    0.1534883
  34.9800034    0.1653684
  34.9900017    0.1495648
  35.0000000    0.1425027
  35.0100021    0.1512355
  35.0200005    0.1584865
  35.0300026    0.1574579
  35.0400009    0.1579034
  35.0500031    0.1667527
  35.0600014    0.1570557
  35.0700035    0.1535860
  35.0800018    0.1600959
  35.0900002    0.1596604
  35.1000023    0.1729243
  35.1100006    0.1749317
  35.1200027    0.1760616
  35.1300011    0.1633458
  35.1400032    0.1727018
  35.1500015    0.1710813
  35.1599998    0.1774531
  35.1700020    0.1744336
  35.1800003    0.1727274
  35.1900024    0.1796906
  35.2000008    0.1790540
  35.2100029    0.1722817
  35.2200012    0.1728828
  35.2300034    0.1650100
  35.2400017    0.1832380
  35.2500000    0.1825086
  35.2600021    0.2049688
  35.2700005    0.1947908
  35.2800026    0.1948193
  35.2900009    0.1916818
  35.3000031    0.1844544
  35.3100014    0.1781584
  35.3200035    0.1806774
  35.3300018    0.1635634
  35.3400002    0.1780677
  35.3500023    0.1792580
  35.3600006    0.1875637
  35.3700027    0.1748106
  35.3800011    0.1897907
  35.3900032    0.1746759
  35.4000015    0.1750187
  35.4099998    0.1793136
  35.4200020    0.1787121
  35.4300003    0.1785682
  35.4400024    0.1715249
  35.4500008    0.1769423
  35.4600029    0.1724672
  35.4700012    0.1833115
  35.4800034    0.1883722
  35.4900017    0.1817370
  35.5000000    0.1713273
  35.5100021    0.1679495
  35.5200005    0.1674786
  35.5300026    0.1633746
  35.5400009    0.1641711
  35.5500031    0.1627023
  35.5600014    0.1716565
  35.5700035    0.1741251
  35.5800018    0.1739389
  35.5900002    0.1768258
  35.6000023    0.1749865
  35.6100006    0.1760475
  35.6200027    0.1814827
  35.6300011    0.1791149
  35.6400032    0.1760664
  35.6500015    0.1748098
  35.6599998    0.1783436
  35.6700020    0.1778640
  35.6800003    0.1983489
  35.6900024    0.1799552
  35.7000008    0.2077640
  35.7100029    0.2074615
  35.7200012    0.2134627
  35.7300034    0.2085434
  35.7400017    0.2032003
  35.7500000    0.1953909
  35.7600021    0.1852905
  35.7700005    0.1827386
  35.7800026    0.1678286
  35.7900009    0.1689887
  35.8000031    0.1690509
  35.8100014    0.1668318
  35.8200035    0.1736994
  35.8300018    0.1673916
  35.8400002    0.1707135
  35.8500023    0.1634681
  35.8600006    0.1782953
  35.8700027    0.1793067
  35.8800011    0.1998397
  35.8900032    0.1911946
  35.9000015    0.1850040
  35.9099998    0.1874381
  35.9200020    0.1667732
  35.9300003    0.1623365
  35.9400024    0.1651516
  35.9500008    0.1765946
  35.9600029    0.1591853
  35.9700012    0.1659822
  35.9800034    0.1695163
  35.9900017    0.1612987
  36.0000000    0.1572984
  36.0100021    0.1528067
  36.0200005    0.1562255
  36.0300026    0.1628786
  36.0400009    0.1607778
  36.0500031    0.1441789
  36.0600014    0.1626350
  36.0700035    0.1676072
  36.0800018    0.1681037
  36.0900002    0.1729207
  36.1000023    0.1688811
  36.1100006    0.1654404
  36.1200027    0.1538161
  36.1300011    0.1551291
  36.1400032    0.1608847
  36.1500015    0.1655079
  36.1599998    0.1700293
  36.1700020    0.1675427
  36.1800003    0.1696364
  36.1900024    0.1698192
  36.2000008    0.1752553
  36.2100029    0.1666430
  36.2200012    0.1731157
  36.2300034    0.1540444
  36.2400017    0.1580538
  36.2500000    0.1483330
  36.2600021    0.1565880
  36.2700005    0.1724311
  36.2800026    0.1688371
  36.2900009    0.1699036
  36.3000031    0.1754709
  36.3100014    0.1615385
  36.3200035    0.1566643
  36.3300018    0.1701479
  36.3400002    0.1798662
  36.3500023    0.1693071
  36.3600006    0.1552172
  36.3700027    0.1604274
  36.3800011    0.1432273
  36.3900032    0.1534795
  36.4000015    0.1535252
  36.4099998    0.1574614
  36.4200020    0.1595969
  36.4300003    0.1478015
  36.4400024    0.1632409
  36.4500008    0.1786159
  36.4600029    0.1604181
  36.4700012    0.1506119
  36.4800034    0.1558753
  36.4900017    0.1504849
  36.5000000    0.1495071
  36.5100021    0.1566560
  36.5200005    0.1552758
  36.5300026    0.1550628
  36.5400009    0.1642150
  36.5500031    0.1679931
  36.5600014    0.1668980
  36.5700035    0.1554222
  36.5800018    0.1631197
  36.5900002    0.1553269
  36.6000023    0.1542428
  36.6100006    0.1600817
  36.6200027    0.1637931
  36.6300011    0.1703893
  36.6400032    0.1687889
  36.6500015    0.1731224
  36.6599998    0.1670278
  36.6700020    0.1699195
  36.6800003    0.1779371
  36.6900024    0.1664981
  36.7000008    0.1680839
  36.7100029    0.1629837
  36.7200012    0.1733175
  36.7300034    0.1739567
  36.7400017    0.1874302
  36.7500000    0.1738873
  36.7600021    0.1785823
  36.7700005    0.1771850
  36.7800026    0.1752461
  36.7900009    0.1751617
  36.8000031    0.1682314
  36.8100014    0.1749568
  36.8200035    0.1837391
  36.8300018    0.1865382
  36.8400002    0.1849790
  36.8500023    0.1726938
  36.8600006    0.1701185
  36.8700027    0.1659039
  36.8800011    0.1620836
  36.8900032    0.1540110
  36.9000015    0.1700373
  36.9099998    0.1743655
  36.9200020    0.1733004
  36.9300003    0.1820837
  36.9400024    0.1765120
  36.9500008    0.1637236
  36.9600029    0.1637573
  36.9700012    0.1626914
  36.9800034    0.1657151
  36.9900017    0.1648219
  37.0000000    0.1654912
  37.0100021    0.1779035
  37.0200005    0.1939505
  37.0300026    0.1871640
  37.0400009    0.1851765
  37.0500031    0.1750255
  37.0600014    0.1778608
  37.0700035    0.1793743
  37.0800018    0.1757735
  37.0900002    0.1779028
  37.1000023    0.1678509
  37.1100006    0.1748520
  37.1200027    0.1781820
  37.1300011    0.1791928
  37.1400032    0.1722968
  37.1500015    0.1714419
  37.1600037    0.1785256
  37.1700020    0.1727774
  37.1800003    0.1712075
  37.1900024    0.1838995
  37.2000008    0.1749067
  37.2100029    0.1629527
  37.2200012    0.1731075
  37.2300034    0.1721497
  37.2400017    0.1728856
  37.2500000    0.1676673
  37.2600021    0.1694877
  37.2700005    0.1559966
  37.2800026    0.1695776
  37.2900009    0.1697136
  37.3000031    0.1618854
  37.3100014    0.1645945
  37.3200035    0.1625652
  37.3300018    0.1655768
  37.3400002    0.1711550
  37.3500023    0.1613085
  37.3600006    0.1697737
  37.3700027    0.1719616
  37.3800011    0.1644771
  37.3900032    0.1636498
  37.4000015    0.1659783
  37.4100037    0.1692833
  37.4200020    0.1696685
  37.4300003    0.1616102
  37.4400024    0.1630155
  37.4500008    0.1605753
  37.4600029    0.1654336
  37.4700012    0.1529875
  37.4800034    0.1619062
  37.4900017    0.1688860
  37.5000000    0.1673888
  37.5100021    0.1696791
  37.5200005    0.1737685
  37.5300026    0.1619959
  37.5400009    0.1629942
  37.5500031    0.1692852
  37.5600014    0.1549656
  37.5700035    0.1658771
  37.5800018    0.1637057
  37.5900002    0.1718513
  37.6000023    0.1688601
  37.6100006    0.1812542
  37.6200027    0.1797649
  37.6300011    0.1788576
  37.6400032    0.1674053
  37.6500015    0.1650358
  37.6600037    0.1742743
  37.6700020    0.1724407
  37.6800003    0.1811442
  37.6900024    0.1811822
  37.7000008    0.1679012
  37.7100029    0.1748889
  37.7200012    0.1695472
  37.7300034    0.1605418
  37.7400017    0.1655507
  37.7500000    0.1901942
  37.7600021    0.1808403
  37.7700005    0.1937927
  37.7800026    0.1729137
  37.7900009    0.1787478
  37.8000031    0.1660814
  37.8100014    0.1737990
  37.8200035    0.1701176
  37.8300018    0.1675535
  37.8400002    0.1678996
  37.8500023    0.1737580
  37.8600006    0.1740424
  37.8700027    0.1576755
  37.8800011    0.1648174
  37.8900032    0.1684843
  37.9000015    0.1556891
  37.9100037    0.1628849
  37.9200020    0.1686258
  37.9300003    0.1589601
  37.9400024    0.1737807
  37.9500008    0.1781149
  37.9600029    0.1734400
  37.9700012    0.1764784
  37.9800034    0.1750266
  37.9900017    0.1724396
  38.0000000    0.1770284
  38.0100021    0.1731496
  38.0200005    0.1726434
  38.0300026    0.1583637
  38.0400009    0.1692892
  38.0500031    0.1617213
  38.0600014    0.1611269
  38.0700035    0.1655922
  38.0800018    0.1525450
  38.0900002    0.1557765
  38.1000023    0.1542530
  38.1100006    0.1587496
  38.1200027    0.1712661
  38.1300011    0.1590962
  38.1400032    0.1592670
  38.1500015    0.1693036
  38.1600037    0.1758910
  38.1700020    0.1734812
  38.1800003    0.1815074
  38.1900024    0.1738597
  38.2000008    0.1706543
  38.2100029    0.1746831
  38.2200012    0.1810481
  38.2300034    0.1641469
  38.2400017    0.1627637
  38.2500000    0.1521038
  38.2600021    0.1563077
  38.2700005    0.1531166
  38.2800026    0.1640902
  38.2900009    0.1639015
  38.3000031    0.1654390
  38.3100014    0.1733583
  38.3200035    0.1564516
  38.3300018    0.1453738
  38.3400002    0.1498069
  38.3500023    0.1513347
  38.3600006    0.1750714
  38.3700027    0.1731776
  38.3800011    0.1613164
  38.3900032    0.1652498
  38.4000015    0.1688156
  38.4100037    0.1683666
  38.4200020    0.1593895
  38.4300003    0.1495136
  38.4400024    0.1477110
  38.4500008    0.1478963
  38.4600029    0.1488429
  38.4700012    0.1538230
  38.4800034    0.1607060
  38.4900017    0.1524921
  38.5000000    0.1604576
  38.5100021    0.1683183
  38.5200005    0.1562380
  38.5300026    0.1455196
  38.5400009    0.1511397
  38.5500031    0.1585498
  38.5600014    0.1617059
  38.5700035    0.1611231
  38.5800018    0.1621859
  38.5900002    0.1688699
  38.6000023    0.1785876
  38.6100006    0.1680623
  38.6200027    0.1779679
  38.6300011    0.1695616
  38.6400032    0.1599184
  38.6500015    0.1744607
  38.6600037    0.1599407
  38.6700020    0.1581881
  38.6800003    0.1592236
  38.6900024    0.1590094
  38.7000008    0.1478661
  38.7100029    0.1457105
  38.7200012    0.1481206
  38.7300034    0.1515600
  38.7400017    0.1394088
  38.7500000    0.1491390
  38.7600021    0.1589732
  38.7700005    0.1553820
  38.7800026    0.1646731
  38.7900009    0.1819807
  38.8000031    0.1776619
  38.8100014    0.1710461
  38.8200035    0.1696493
  38.8300018    0.1785077
  38.8400002    0.1925675
  38.8500023    0.1895180
  38.8600006    0.1669412
  38.8700027    0.1657853
  38.8800011    0.1787469
  38.8900032    0.1638913
  38.9000015    0.1619973
  38.9100037    0.1759067
  38.9200020    0.1745920
  38.9300003    0.1815501
  38.9400024    0.1792810
  38.9500008    0.1711618
  38.9600029    0.1710123
  38.9700012    0.1785412
  38.9800034    0.1737665
  38.9900017    0.1777585
  39.0000000    0.1825069
  39.0100021    0.1782693
  39.0200005    0.1806621
  39.0300026    0.1835172
  39.0400009    0.1748127
  39.0500031    0.1812475
  39.0600014    0.1820003
  39.0700035    0.1898343
  39.0800018    0.1892782
  39.0900002    0.1768169
  39.1000023    0.1731685
  39.1100006    0.1815298
  39.1200027    0.1763740
  39.1300011    0.1839423
  39.1400032    0.1823377
  39.1500015    0.1784657
  39.1600037    0.1784296
  39.1700020    0.1644380
  39.1800003    0.1518838
  39.1900024    0.1707166
  39.2000008    0.1828456
  39.2100029    0.1794614
  39.2200012    0.1735175
  39.2300034    0.1650968
  39.2400017    0.1692226
  39.2500000    0.1625754
  39.2600021    0.1629434
  39.2700005    0.1621601
  39.2800026    0.1766468
  39.2900009    0.1729970
  39.3000031    0.1619722
  39.3100014    0.1651095
  39.3200035    0.1650857
  39.3300018    0.1714336
  39.3400002    0.1830327
  39.3500023    0.1720429
  39.3600006    0.1640069
  39.3700027    0.1737316
  39.3800011    0.1764620
  39.3900032    0.1739941
  39.4000015    0.1954023
  39.4100037    0.1775037
  39.4200020    0.1842849
  39.4300003    0.1855259
  39.4400024    0.1850839
  39.4500008    0.1823290
  39.4600029    0.1812969
  39.4700012    0.1731348
  39.4800034    0.1802406
  39.4900017    0.1764672
  39.5000000    0.1760658
  39.5100021    0.1720670
  39.5200005    0.1721395
  39.5300026    0.1728162
  39.5400009    0.1749104
  39.5500031    0.1693715
  39.5600014    0.1720883
  39.5700035    0.1761697
  39.5800018    0.1576643
  39.5900002    0.1701070
  39.6000023    0.1645945
  39.6100006    0.1517386
  39.6200027    0.1587578
  39.6300011    0.1625595
  39.6400032    0.1632602
  39.6500015    0.1640340
  39.6600037    0.1760765
  39.6700020    0.1610208
  39.6800003    0.1668008
  39.6900024    0.1483606
  39.7000008    0.1506524
  39.7100029    0.1508996
  39.7200012    0.1490218
  39.7300034    0.1464511
  39.7400017    0.1473810
  39.7500000    0.1496350
  39.7600021    0.1427983
  39.7700005    0.1401335
  39.7800026    0.1452406
  39.7900009    0.1519950
  39.8000031    0.1575497
  39.8100014    0.1656626
  39.8200035    0.1618559
  39.8300018    0.1537371
  39.8400002    0.1623164
  39.8500023    0.1607744
  39.8600006    0.1734105
  39.8700027    0.1647028
  39.8800011    0.1557136
  39.8900032    0.1553868
  39.9000015    0.1642721
  39.9100037    0.1666618
  39.9200020    0.1647695
  39.9300003    0.1637765
  39.9400024    0.1745400
  39.9500008    0.1756998
  39.9600029    0.1894195
  39.9700012    0.1793991
  39.9800034    0.1775556
  39.9900017    0.1776825
  40.0000000    0.1664845
  40.0100021    0.1720245
  40.0200005    0.1599868
  40.0300026    0.1664780
  40.0400009    0.1732973
  40.0500031    0.1837304
  40.0600014    0.1784403
  40.0700035    0.1840082
  40.0800018    0.1993542
  40.0900002    0.1814069
  40.1000023    0.1980212
  40.1100006    0.1993790
  40.1200027    0.1935586
  40.1300011    0.1978188
  40.1400032    0.1817648
  40.1500015    0.1772866
  40.1600037    0.1910881
  40.1700020    0.1920935
  40.1800003    0.1906445
  40.1900024    0.1792489
  40.2000008    0.2019554
  40.2100029    0.1878134
  40.2200012    0.2033430
  40.2300034    0.1925488
  40.2400017    0.1939636
  40.2500038    0.2041997
  40.2600021    0.2051564
  40.2700005    0.2112091
  40.2800026    0.2005377
  40.2900009    0.1989771
  40.3000031    0.1921895
  40.3100014    0.1981165
  40.3200035    0.1980480
  40.3300018    0.1978651
  40.3400002    0.1769873
  40.3500023    0.1702117
  40.3600006    0.1752938
  40.3700027    0.1636498
  40.3800011    0.1594934
  40.3900032    0.1775317
  40.4000015    0.1739883
  40.4100037    0.1730971
  40.4200020    0.1814597
  40.4300003    0.1829517
  40.4400024    0.1739299
  40.4500008    0.1773544
  40.4600029    0.1693352
  40.4700012    0.1726689
  40.4800034    0.1875196
  40.4900017    0.2008022
  40.5000038    0.2087326
  40.5100021    0.1948599
  40.5200005    0.2020480
  40.5300026    0.2004629
  40.5400009    0.1939826
  40.5500031    0.1812429
  40.5600014    0.1779621
  40.5700035    0.1875070
  40.5800018    0.1942047
  40.5900002    0.1974220
  40.6000023    0.1927574
  40.6100006    0.1845857
  40.6200027    0.1806211
  40.6300011    0.1852364
  40.6400032    0.1699772
  40.6500015    0.1741483
  40.6600037    0.1859793
  40.6700020    0.1866965
  40.6800003    0.1908579
  40.6900024    0.1883760
  40.7000008    0.2000283
  40.7100029    0.2010730
  40.7200012    0.2058204
  40.7300034    0.2058851
  40.7400017    0.2061016
  40.7500038    0.2020383
  40.7600021    0.1921077
  40.7700005    0.1994845
  40.7800026    0.1853969
  40.7900009    0.1876732
  40.8000031    0.1886171
  40.8100014    0.1708876
  40.8200035    0.1865471
  40.8300018    0.1821110
  40.8400002    0.1791052
  40.8500023    0.1718695
  40.8600006    0.1703463
  40.8700027    0.1659867
  40.8800011    0.1551624
  40.8900032    0.1601005
  40.9000015    0.1639929
  40.9100037    0.1671761
  40.9200020    0.1563484
  40.9300003    0.1636017
  40.9400024    0.1664836
  40.9500008    0.1743807
  40.9600029    0.1864749
  40.9700012    0.1690948
  40.9800034    0.1791764
  40.9900017    0.1637870
  41.0000038    0.1627923
  41.0100021    0.1560445
  41.0200005    0.1508079
  41.0300026    0.1679453
  41.0400009    0.1602763
  41.0500031    0.1690165
  41.0600014    0.1832074
  41.0700035    0.1766588
  41.0800018    0.1808748
  41.0900002    0.1692303
  41.1000023    0.1620401
  41.1100006    0.1733484
  41.1200027    0.1753672
  41.1300011    0.1633145
  41.1400032    0.1656808
  41.1500015    0.1681417
  41.1600037    0.1712491
  41.1700020    0.1761039
  41.1800003    0.1601193
  41.1900024    0.1780690
  41.2000008    0.1736527
  41.2100029    0.1715871
  41.2200012    0.1791079
  41.2300034    0.1770006
  41.2400017    0.1669845
  41.2500038    0.1623084
  41.2600021    0.1595788
  41.2700005    0.1530269
  41.2800026    0.1463831
  41.2900009    0.1474126
  41.3000031    0.1582464
  41.3100014    0.1557499
  41.3200035    0.1548792
  41.3300018    0.1506757
  41.3400002    0.1661999
  41.3500023    0.1759371
  41.3600006    0.1663988
  41.3700027    0.1581822
  41.3800011    0.1647734
  41.3900032    0.1572389
  41.4000015    0.1644029
  41.4100037    0.1647772
  41.4200020    0.1655779
  41.4300003    0.1662287
  41.4400024    0.1641605
  41.4500008    0.1772761
  41.4600029    0.1763676
  41.4700012    0.1571404
  41.4800034    0.1646185
  41.4900017    0.1677880
  41.5000038    0.1706662
  41.5100021    0.1652798
  41.5200005    0.1627551
  41.5300026    0.1531315
  41.5400009    0.1583100
  41.5500031    0.1663195
  41.5600014    0.1573314
  41.5700035    0.1713735
  41.5800018    0.1682114
  41.5900002    0.1730313
  41.6000023    0.1862168
  41.6100006    0.1750715
  41.6200027    0.1718452
  41.6300011    0.1709302
  41.6400032    0.1699381
  41.6500015    0.1703166
  41.6600037    0.1663092
  41.6700020    0.1696781
  41.6800003    0.1828578
  41.6900024    0.1719514
  41.7000008    0.1797668
  41.7100029    0.1874515
  41.7200012    0.1882040
  41.7300034    0.1860278
  41.7400017    0.1891632
  41.7500038    0.1929423
  41.7600021    0.1885130
  41.7700005    0.1971955
  41.7800026    0.2088967
  41.7900009    0.1923936
  41.8000031    0.2108509
  41.8100014    0.2106185
  41.8200035    0.2167602
  41.8300018    0.1935353
  41.8400002    0.1904037
  41.8500023    0.1959693
  41.8600006    0.1818452
  41.8700027    0.1817526
  41.8800011    0.1937367
  41.8900032    0.2128437
  41.9000015    0.2231305
  41.9100037    0.2200443
  41.9200020    0.2305085
  41.9300003    0.2175869
  41.9400024    0.2260032
  41.9500008    0.2307544
  41.9600029    0.2255258
  41.9700012    0.2315733
  41.9800034    0.2348501
  41.9900017    0.2313827
  42.0000038    0.2394906
  42.0100021    0.2381949
  42.0200005    0.2144946
  42.0300026    0.2049534
  42.0400009    0.2299220
  42.0500031    0.2121147
  42.0600014    0.2092633
  42.0700035    0.2159966
  42.0800018    0.1905608
  42.0900002    0.2013319
  42.1000023    0.2065618
  42.1100006    0.1991499
  42.1200027    0.2050177
  42.1300011    0.2058985
  42.1400032    0.2330580
  42.1500015    0.2337086
  42.1600037    0.2143686
  42.1700020    0.2102670
  42.1800003    0.2200592
  42.1900024    0.2224416
  42.2000008    0.2173707
  42.2100029    0.2191540
  42.2200012    0.2140734
  42.2300034    0.2126503
  42.2400017    0.2202448
  42.2500038    0.2165539
  42.2600021    0.2210988
  42.2700005    0.1993979
  42.2800026    0.1905208
  42.2900009    0.1812896
  42.3000031    0.1938388
  42.3100014    0.1894558
  42.3200035    0.1811238
  42.3300018    0.1855642
  42.3400002    0.1952698
  42.3500023    0.2001338
  42.3600006    0.2027860
  42.3700027    0.2011178
  42.3800011    0.2189311
  42.3900032    0.2388120
  42.4000015    0.2301991
  42.4100037    0.2142821
  42.4200020    0.2192135
  42.4300003    0.2173111
  42.4400024    0.2122601
  42.4500008    0.2009499
  42.4600029    0.1992887
  42.4700012    0.1968275
  42.4800034    0.1894398
  42.4900017    0.1822041
  42.5000038    0.1781123
  42.5100021    0.1986745
  42.5200005    0.1879149
  42.5300026    0.1793756
  42.5400009    0.1749768
  42.5500031    0.1606107
  42.5600014    0.1587193
  42.5700035    0.1761665
  42.5800018    0.1849083
  42.5900002    0.2008716
  42.6000023    0.2043850
  42.6100006    0.2121945
  42.6200027    0.2026976
  42.6300011    0.1960548
  42.6400032    0.2117730
  42.6500015    0.2000490
  42.6600037    0.1824312
  42.6700020    0.1961657
  42.6800003    0.1803344
  42.6900024    0.1952614
  42.7000008    0.1924754
  42.7100029    0.1982764
  42.7200012    0.2103452
  42.7300034    0.2043182
  42.7400017    0.2168032
  42.7500038    0.2026693
  42.7600021    0.1948409
  42.7700005    0.2111486
  42.7800026    0.2123111
  42.7900009    0.2133258
  42.8000031    0.2255002
  42.8100014    0.2193535
  42.8200035    0.2315937
  42.8300018    0.2230136
  42.8400002    0.2136340
  42.8500023    0.1954397
  42.8600006    0.1944004
  42.8700027    0.2020730
  42.8800011    0.1993484
  42.8900032    0.1983732
  42.9000015    0.2063387
  42.9100037    0.2211124
  42.9200020    0.2127005
  42.9300003    0.2153603
  42.9400024    0.2002056
  42.9500008    0.2078284
  42.9600029    0.2004903
  42.9700012    0.1967288
  42.9800034    0.2051761
  42.9900017    0.1872476
  43.0000038    0.1891195
  43.0100021    0.1797457
  43.0200005    0.1993212
  43.0300026    0.2089088
  43.0400009    0.2200675
  43.0500031    0.2140018
  43.0600014    0.2070587
  43.0700035    0.2030824
  43.0800018    0.1998127
  43.0900002    0.2039903
  43.1000023    0.2012651
  43.1100006    0.2085004
  43.1200027    0.2186866
  43.1300011    0.2320778
  43.1400032    0.2250940
  43.1500015    0.2108205
  43.1600037    0.2106689
  43.1700020    0.2305307
  43.1800003    0.2283099
  43.1900024    0.2359939
  43.2000008    0.2349931
  43.2100029    0.2107438
  43.2200012    0.2035696
  43.2300034    0.2035528
  43.2400017    0.2293702
  43.2500038    0.2149604
  43.2600021    0.2332045
  43.2700005    0.2202010
  43.2800026    0.2158982
  43.2900009    0.2105707
  43.3000031    0.2307744
  43.3100014    0.2451108
  43.3200035    0.2350637
  43.3300018    0.2317842
  43.3400002    0.2309473
  43.3500023    0.2205350
  43.3600006    0.2350528
  43.3700027    0.2276855
  43.3800011    0.2294928
  43.3900032    0.2156711
  43.4000015    0.2259897
  43.4100037    0.2238891
  43.4200020    0.2310614
  43.4300003    0.2153264
  43.4400024    0.2024703
  43.4500008    0.2014645
  43.4600029    0.1874913
  43.4700012    0.1857976
  43.4800034    0.1845057
  43.4900017    0.1750767
  43.5000038    0.1855527
  43.5100021    0.1880578
  43.5200005    0.1927217
  43.5300026    0.1927323
  43.5400009    0.1976345
  43.5500031    0.2021087
  43.5600014    0.2015428
  43.5700035    0.2278619
  43.5800018    0.2205049
  43.5900040    0.2122007
  43.6000023    0.2050702
  43.6100006    0.2065849
  43.6200027    0.1922988
  43.6300011    0.1952597
  43.6400032    0.2043863
  43.6500015    0.2249529
  43.6600037    0.2240859
  43.6700020    0.2148253
  43.6800003    0.2110562
  43.6900024    0.2008194
  43.7000008    0.2041571
  43.7100029    0.2141911
  43.7200012    0.2083883
  43.7300034    0.2063475
  43.7400017    0.2070438
  43.7500038    0.2192860
  43.7600021    0.1973817
  43.7700005    0.1848690
  43.7800026    0.1814427
  43.7900009    0.1899498
  43.8000031    0.1985719
  43.8100014    0.1820376
  43.8200035    0.1913754
  43.8300018    0.1831830
  43.8400040    0.1872835
  43.8500023    0.1877755
  43.8600006    0.1954029
  43.8700027    0.2047997
  43.8800011    0.2083025
  43.8900032    0.2099051
  43.9000015    0.2210133
  43.9100037    0.2186693
  43.9200020    0.2177006
  43.9300003    0.2081378
  43.9400024    0.2091142
  43.9500008    0.2186496
  43.9600029    0.2172852
  43.9700012    0.2122511
  43.9800034    0.2099287
  43.9900017    0.2013671
  44.0000038    0.1785608
  44.0100021    0.1897862
  44.0200005    0.2004721
  44.0300026    0.2004116
  44.0400009    0.1925875
  44.0500031    0.2066664
  44.0600014    0.1999924
  44.0700035    0.2095640
  44.0800018    0.2109619
  44.0900040    0.1916830
  44.1000023    0.1868398
  44.1100006    0.2036188
  44.1200027    0.2030376
  44.1300011    0.1909978
  44.1400032    0.2154152
  44.1500015    0.2098321
  44.1600037    0.2265701
  44.1700020    0.2193712
  44.1800003    0.1898340
  44.1900024    0.1935516
  44.2000008    0.1951695
  44.2100029    0.1898599
  44.2200012    0.1900213
  44.2300034    0.1916181
  44.2400017    0.1850267
  44.2500038    0.1951489
  44.2600021    0.2161240
  44.2700005    0.2176955
  44.2800026    0.2127276
  44.2900009    0.2156297
  44.3000031    0.2132961
  44.3100014    0.2164107
  44.3200035    0.2132702
  44.3300018    0.2134937
  44.3400040    0.2117541
  44.3500023    0.2169494
  44.3600006    0.2171010
  44.3700027    0.2066564
  44.3800011    0.2047231
  44.3900032    0.2004830
  44.4000015    0.2156320
  44.4100037    0.2094213
  44.4200020    0.1965888
  44.4300003    0.2009416
  44.4400024    0.1880572
  44.4500008    0.1887880
  44.4600029    0.1926052
  44.4700012    0.1878873
  44.4800034    0.1819473
  44.4900017    0.1948780
  44.5000038    0.2075063
  44.5100021    0.2036299
  44.5200005    0.1926241
  44.5300026    0.1902121
  44.5400009    0.1905375
  44.5500031    0.1955844
  44.5600014    0.1868595
  44.5700035    0.1793536
  44.5800018    0.1934103
  44.5900040    0.1975615
  44.6000023    0.1985842
  44.6100006    0.2062560
  44.6200027    0.2023503
  44.6300011    0.1940716
  44.6400032    0.1971777
  44.6500015    0.2072424
  44.6600037    0.2032199
  44.6700020    0.1984318
  44.6800003    0.1965370
  44.6900024    0.1935193
  44.7000008    0.1934266
  44.7100029    0.1918391
  44.7200012    0.1868833
  44.7300034    0.1854343
  44.7400017    0.1877961
  44.7500038    0.1749527
  44.7600021    0.1785174
  44.7700005    0.1968295
  44.7800026    0.1884185
  44.7900009    0.1859653
  44.8000031    0.1756943
  44.8100014    0.1866549
  44.8200035    0.1846443
  44.8300018    0.1778163
  44.8400040    0.1771006
  44.8500023    0.1817571
  44.8600006    0.1934813
  44.8700027    0.1803838
  44.8800011    0.1750555
  44.8900032    0.1864290
  44.9000015    0.1825823
  44.9100037    0.1879440
  44.9200020    0.1861261
  44.9300003    0.1795787
  44.9400024    0.1905948
  44.9500008    0.1997860
  44.9600029    0.1813153
  44.9700012    0.1826092
  44.9800034    0.1838151
  44.9900017    0.1739714
  45.0000038    0.1819412
  45.0100021    0.1836153
  45.0200005    0.1871262
  45.0300026    0.1928959
  45.0400009    0.1745908
  45.0500031    0.1740512
  45.0600014    0.1719200
  45.0700035    0.1701486
  45.0800018    0.1699347
  45.0900040    0.1838958
  45.1000023    0.2073586
  45.1100006    0.2028017
  45.1200027    0.1809771
  45.1300011    0.1875342
  45.1400032    0.1938007
  45.1500015    0.1723807
  45.1600037    0.1731237
  45.1700020    0.1724406
  45.1800003    0.1780690
  45.1900024    0.1698792
  45.2000008    0.1929986
  45.2100029    0.1900692
  45.2200012    0.2014403
  45.2300034    0.1924459
  45.2400017    0.2079406
  45.2500038    0.1905420
  45.2600021    0.2090500
  45.2700005    0.1901794
  45.2800026    0.1880740
  45.2900009    0.1928174
  45.3000031    0.1894327
  45.3100014    0.1974005
  45.3200035    0.1866506
  45.3300018    0.1860419
  45.3400040    0.1861102
  45.3500023    0.2013897
  45.3600006    0.2018692
  45.3700027    0.1970043
  45.3800011    0.1928011
  45.3900032    0.1895655
  45.4000015    0.1808181
  45.4100037    0.1878243
  45.4200020    0.1866751
  45.4300003    0.1840090
  45.4400024    0.1873589
  45.4500008    0.1798671
  45.4600029    0.1700146
  45.4700012    0.1787098
  45.4800034    0.1717925
  45.4900017    0.1743879
  45.5000038    0.1762105
  45.5100021    0.1887479
  45.5200005    0.2012599
  45.5300026    0.1872040
  45.5400009    0.1832657
  45.5500031    0.1802985
  45.5600014    0.1763651
  45.5700035    0.1913243
  45.5800018    0.1679707
  45.5900040    0.1859492
  45.6000023    0.1889964
  45.6100006    0.1921396
  45.6200027    0.1783346
  45.6300011    0.1773330
  45.6400032    0.1874249
  45.6500015    0.1856687
  45.6600037    0.1882232
  45.6700020    0.1835680
  45.6800003    0.1799530
  45.6900024    0.1950773
  45.7000008    0.1834738
  45.7100029    0.1774500
  45.7200012    0.1682306
  45.7300034    0.1796475
  45.7400017    0.1799213
  45.7500038    0.1844479
  45.7600021    0.1668990
  45.7700005    0.1784525
  45.7800026    0.1744461
  45.7900009    0.1865686
  45.8000031    0.1852056
  45.8100014    0.1886191
  45.8200035    0.1790287
  45.8300018    0.1824975
  45.8400040    0.1807433
  45.8500023    0.1732812
  45.8600006    0.1750108
  45.8700027    0.1785970
  45.8800011    0.1816742
  45.8900032    0.1725034
  45.9000015    0.1798480
  45.9100037    0.1683068
  45.9200020    0.1663389
  45.9300003    0.1618957
  45.9400024    0.1673587
  45.9500008    0.1754047
  45.9600029    0.1778491
  45.9700012    0.1704838
  45.9800034    0.1739618
  45.9900017    0.1877725
  46.0000038    0.1893048
  46.0100021    0.1835364
  46.0200005    0.1829321
  46.0300026    0.1713537
  46.0400009    0.1703412
  46.0500031    0.1686718
  46.0600014    0.1743430
  46.0700035    0.1801898
  46.0800018    0.1831689
  46.0900040    0.1980538
  46.1000023    0.2014557
  46.1100006    0.1962684
  46.1200027    0.2067225
  46.1300011    0.2039688
  46.1400032    0.2094316
  46.1500015    0.1909709
  46.1600037    0.1915430
  46.1700020    0.1909145
  46.1800003    0.1772419
  46.1900024    0.1676315
  46.2000008    0.1697576
  46.2100029    0.1692330
  46.2200012    0.1762831
  46.2300034    0.1793741
  46.2400017    0.1907761
  46.2500038    0.1837306
  46.2600021    0.1906847
  46.2700005    0.1951746
  46.2800026    0.1990087
  46.2900009    0.1827449
  46.3000031    0.1849293
  46.3100014    0.1838068
  46.3200035    0.1884830
  46.3300018    0.1809503
  46.3400040    0.1695725
  46.3500023    0.1893258
  46.3600006    0.1875454
  46.3700027    0.1877141
  46.3800011    0.2013952
  46.3900032    0.2054258
  46.4000015    0.1940401
  46.4100037    0.1803491
  46.4200020    0.1821458
  46.4300003    0.1798412
  46.4400024    0.2028684
  46.4500008    0.2013230
  46.4600029    0.1942006
  46.4700012    0.1930730
  46.4800034    0.1875269
  46.4900017    0.1797968
  46.5000038    0.1738883
  46.5100021    0.1825956
  46.5200005    0.1907549
  46.5300026    0.1909396
  46.5400009    0.1878226
  46.5500031    0.1769256
  46.5600014    0.1840241
  46.5700035    0.1797229
  46.5800018    0.1825830
  46.5900040    0.1862408
  46.6000023    0.1795285
  46.6100006    0.1904720
  46.6200027    0.1862962
  46.6300011    0.1796135
  46.6400032    0.1803831
  46.6500015    0.1808031
  46.6600037    0.1828461
  46.6700020    0.1811937
  46.6800041    0.1714859
  46.6900024    0.1839784
  46.7000008    0.1744127
  46.7100029    0.1876602
  46.7200012    0.1852167
  46.7300034    0.1840526
  46.7400017    0.1790755
  46.7500038    0.1794555
  46.7600021    0.1844254
  46.7700005    0.1895256
  46.7800026    0.1982674
  46.7900009    0.1987027
  46.8000031    0.1959331
  46.8100014    0.1793410
  46.8200035    0.1863606
  46.8300018    0.1827339
  46.8400040    0.1902057
  46.8500023    0.1823738
  46.8600006    0.1840635
  46.8700027    0.1739715
  46.8800011    0.1800307
  46.8900032    0.1719264
  46.9000015    0.1716080
  46.9100037    0.1717529
  46.9200020    0.1721342
  46.9300041    0.1821202
  46.9400024    0.1810913
  46.9500008    0.1797072
  46.9600029    0.1724477
  46.9700012    0.1645916
  46.9800034    0.1584690
  46.9900017    0.1633892
  47.0000038    0.1669471
  47.0100021    0.1663254
  47.0200005    0.1696960
  47.0300026    0.1790987
  47.0400009    0.1718411
  47.0500031    0.1719661
  47.0600014    0.1672089
  47.0700035    0.1708004
  47.0800018    0.1618260
  47.0900040    0.1690710
  47.1000023    0.1589559
  47.1100006    0.1600955
  47.1200027    0.1640473
  47.1300011    0.1691789
  47.1400032    0.1703298
  47.1500015    0.1703107
  47.1600037    0.1738328
  47.1700020    0.1649298
  47.1800041    0.1681529
  47.1900024    0.1810666
  47.2000008    0.1724379
  47.2100029    0.1745695
  47.2200012    0.1795763
  47.2300034    0.1871777
  47.2400017    0.1851938
  47.2500038    0.1787179
  47.2600021    0.1725310
  47.2700005    0.1833799
  47.2800026    0.1867716
  47.2900009    0.1953858
  47.3000031    0.1874157
  47.3100014    0.1799514
  47.3200035    0.1706614
  47.3300018    0.1779151
  47.3400040    0.1669611
  47.3500023    0.1638906
  47.3600006    0.1742018
  47.3700027    0.1720317
  47.3800011    0.1786886
  47.3900032    0.1738040
  47.4000015    0.1715918
  47.4100037    0.1750092
  47.4200020    0.1742854
  47.4300041    0.1713761
  47.4400024    0.1773737
  47.4500008    0.1728803
  47.4600029    0.1691470
  47.4700012    0.1523920
  47.4800034    0.1600190
  47.4900017    0.1593664
  47.5000038    0.1582638
  47.5100021    0.1694587
  47.5200005    0.1749578
  47.5300026    0.1660645
  47.5400009    0.1485441
  47.5500031    0.1607374
  47.5600014    0.1683591
  47.5700035    0.1683210
  47.5800018    0.1727720
  47.5900040    0.1846730
  47.6000023    0.1755165
  47.6100006    0.1816431
  47.6200027    0.1849891
  47.6300011    0.1900025
  47.6400032    0.1751424
  47.6500015    0.1594236
  47.6600037    0.1560989
  47.6700020    0.1618385
  47.6800041    0.1705517
  47.6900024    0.1740767
  47.7000008    0.1692315
  47.7100029    0.1704667
  47.7200012    0.1721560
  47.7300034    0.1800617
  47.7400017    0.1731721
  47.7500038    0.1837620
  47.7600021    0.1836689
  47.7700005    0.1848050
  47.7800026    0.1680449
  47.7900009    0.1679881
  47.8000031    0.1754036
  47.8100014    0.1785302
  47.8200035    0.1771695
  47.8300018    0.1835906
  47.8400040    0.1834524
  47.8500023    0.1890092
  47.8600006    0.1892555
  47.8700027    0.1850773
  47.8800011    0.1734964
  47.8900032    0.1740510
  47.9000015    0.1650272
  47.9100037    0.1645079
  47.9200020    0.1679233
  47.9300041    0.1658283
  47.9400024    0.1711101
  47.9500008    0.1693797
  47.9600029    0.1750348
  47.9700012    0.1613269
  47.9800034    0.1682650
  47.9900017    0.1815935
  48.0000038    0.1905599
  48.0100021    0.1900885
  48.0200005    0.2014537
  48.0300026    0.1942892
  48.0400009    0.1865069
  48.0500031    0.1893741
  48.0600014    0.1830472
  48.0700035    0.1628832
  48.0800018    0.1768299
  48.0900040    0.1632550
  48.1000023    0.1822551
  48.1100006    0.1821833
  48.1200027    0.1725893
  48.1300011    0.1803304
  48.1400032    0.1822812
  48.1500015    0.1919277
  48.1600037    0.1800838
  48.1700020    0.1847298
  48.1800041    0.2001321
  48.1900024    0.1889225
  48.2000008    0.1901741
  48.2100029    0.1840653
  48.2200012    0.1985955
  48.2300034    0.1780254
  48.2400017    0.1726547
  48.2500038    0.1629046
  48.2600021    0.1723179
  48.2700005    0.1658048
  48.2800026    0.1770107
  48.2900009    0.1737019
  48.3000031    0.1667095
  48.3100014    0.1809159
  48.3200035    0.1798265
  48.3300018    0.1827572
  48.3400040    0.1784577
  48.3500023    0.1786956
  48.3600006    0.1633785
  48.3700027    0.1684470
  48.3800011    0.1580945
  48.3900032    0.1603343
  48.4000015    0.1594374
  48.4100037    0.1590614
  48.4200020    0.1582845
  48.4300041    0.1576504
  48.4400024    0.1721093
  48.4500008    0.1700693
  48.4600029    0.1711359
  48.4700012    0.1793589
  48.4800034    0.1875104
  48.4900017    0.1944096
  48.5000038    0.2047078
  48.5100021    0.1968175
  48.5200005    0.2060357
  48.5300026    0.1868291
  48.5400009    0.1865850
  48.5500031    0.1808157
  48.5600014    0.1782514
  48.5700035    0.1763581
  48.5800018    0.1781589
  48.5900040    0.1779673
  48.6000023    0.2024793
  48.6100006    0.1985393
  48.6200027    0.1908663
  48.6300011    0.1926674
  48.6400032    0.1730752
  48.6500015    0.1722675
  48.6600037    0.1732288
  48.6700020    0.1799140
  48.6800041    0.1679872
  48.6900024    0.1638271
  48.7000008    0.1718272
  48.7100029    0.1777530
  48.7200012    0.1705269
  48.7300034    0.1757423
  48.7400017    0.1615956
  48.7500038    0.1737473
  48.7600021    0.1668535
  48.7700005    0.1724933
  48.7800026    0.1594492
  48.7900009    0.1572664
  48.8000031    0.1656575
  48.8100014    0.1749338
  48.8200035    0.1804792
  48.8300018    0.1807941
  48.8400040    0.1882703
  48.8500023    0.1842606
  48.8600006    0.1843288
  48.8700027    0.1863094
  48.8800011    0.1909344
  48.8900032    0.1971240
  48.9000015    0.1941166
  48.9100037    0.1892243
  48.9200020    0.1857979
  48.9300041    0.1817922
  48.9400024    0.1794680
  48.9500008    0.1803613
  48.9600029    0.1785339
  48.9700012    0.1866825
  48.9800034    0.1731098
  48.9900017    0.1674567
  49.0000038    0.1698671
  49.0100021    0.1596909
  49.0200005    0.1694720
  49.0300026    0.1709145
  49.0400009    0.1738613
  49.0500031    0.1668558
  49.0600014    0.1796191
  49.0700035    0.1731596
  49.0800018    0.1754535
  49.0900040    0.1765643
  49.1000023    0.1799399
  49.1100006    0.1704191
  49.1200027    0.1703896
  49.1300011    0.1716954
  49.1400032    0.1683721
  49.1500015    0.1877547
  49.1600037    0.1847900
  49.1700020    0.1784973
  49.1800041    0.1881066
  49.1900024    0.1827406
  49.2000008    0.1924623
  49.2100029    0.1788933
  49.2200012    0.1707566
  49.2300034    0.1664101
  49.2400017    0.1790003
  49.2500038    0.1682132
  49.2600021    0.1719040
  49.2700005    0.1727876
  49.2800026    0.1878989
  49.2900009    0.1860774
  49.3000031    0.1764395
  49.3100014    0.1724975
  49.3200035    0.1654704
  49.3300018    0.1801131
  49.3400040    0.1744246
  49.3500023    0.1739768
  49.3600006    0.1799378
  49.3700027    0.1735611
  49.3800011    0.1665282
  49.3900032    0.1619323
  49.4000015    0.1683897
  49.4100037    0.1781190
  49.4200020    0.1840108
  49.4300041    0.1960459
  49.4400024    0.2107859
  49.4500008    0.2119647
  49.4600029    0.1903583
  49.4700012    0.1989890
  49.4800034    0.1876368
  49.4900017    0.1831442
  49.5000038    0.1690922
  49.5100021    0.1713585
  49.5200005    0.1707458
  49.5300026    0.1709689
  49.5400009    0.1696703
  49.5500031    0.1763338
  49.5600014    0.1830997
  49.5700035    0.1817402
  49.5800018    0.1849254
  49.5900040    0.1724154
  49.6000023    0.1783046
  49.6100006    0.1827954
  49.6200027    0.1826740
  49.6300011    0.1785386
  49.6400032    0.1853333
  49.6500015    0.1952225
  49.6600037    0.1924075
  49.6700020    0.1884178
  49.6800041    0.1927631
  49.6900024    0.1649056
  49.7000008    0.1707925
  49.7100029    0.1909309
  49.7200012    0.1880770
  49.7300034    0.1889284
  49.7400017    0.1893953
  49.7500038    0.1883987
  49.7600021    0.1961334
  49.7700005    0.1969720
  49.7800026    0.1993802
  49.7900009    0.1795259
  49.8000031    0.2012630
  49.8100014    0.1914125
  49.8200035    0.1860937
  49.8300018    0.1966735
  49.8400040    0.1928393
  49.8500023    0.1963208
  49.8600006    0.1796273
  49.8700027    0.1864968
  49.8800011    0.1865162
  49.8900032    0.1903143
  49.9000015    0.1765246
  49.9100037    0.1728166
  49.9200020    0.1739515
  49.9300041    0.1759552
  49.9400024    0.1689262
  49.9500008    0.1805849
  49.9600029    0.1834607
  49.9700012    0.1845840
  49.9800034    0.1755256
  49.9900017    0.1857494
  50.0000038    0.1929675
