# Supplementary material for: Mycophenolate suppresses inflammation by inhibiting prostaglandin synthases: a study of molecular and experimental drug repurposing
Source: PeerJ. 2021 Apr 30;9:e11360. doi: 10.7717/peerj.11360 (PMC8092108; doi:10.7717/peerj.11360)
Supplement: Supplemental Information 6 [file peerj-09-11360-s006.pdb]

HEADER    OXIDOREDUCTASE                                              
REMARK  99                                                                      
REMARK  99 MOE v2014.09 (Chemical Computing Group Inc.) Mon Aug 31 01:17:37 2020
HELIX    1   1 PHE A   74  PHE A   81  1               Generated by MOE    8
HELIX    2   2 THR A   88  LEU A   93  1               Generated by MOE    6
HELIX    3   3 LYS A   97  ASN A  104  1               Generated by MOE    8
HELIX    4   4 PRO A  106  THR A  118  1               Generated by MOE   13
HELIX    5   5 TRP A  139  SER A  143  1               Generated by MOE    5
HELIX    6   6 GLU A  176  LEU A  181  1               Generated by MOE    6
HELIX    7   7 MET A  196  PHE A  205  1               Generated by MOE   10
HELIX    8   8 THR A  206  GLN A  208  5               Generated by MOE    3
HELIX    9   9 ASN A  231  TYR A  234  1               Generated by MOE    4
HELIX   10  10 LEU A  238  GLN A  241  1               Generated by MOE    4
HELIX   11  11 VAL A  266  THR A  269  1               Generated by MOE    4
HELIX   12  12 GLU A  290  GLY A  293  5               Generated by MOE    4
HELIX   13  13 PRO A  296  GLU A  319  1               Generated by MOE   24
HELIX   14  14 ASP A  325  GLU A  346  1               Generated by MOE   22
HELIX   15  15 TYR A  348  SER A  353  1               Generated by MOE    6
HELIX   16  16 PRO A  363  LEU A  365  5               Generated by MOE    3
HELIX   17  17 ALA A  379  LEU A  384  1               Generated by MOE    6
HELIX   18  18 HIS A  388  LEU A  390  5               Generated by MOE    3
HELIX   19  19 TYR A  404  PHE A  407  1               Generated by MOE    4
HELIX   20  20 SER A  412  HIS A  417  1               Generated by MOE    6
HELIX   21  21 THR A  420  PHE A  426  1               Generated by MOE    7
HELIX   22  22 PRO A  442  VAL A  444  5               Generated by MOE    3
HELIX   23  23 GLN A  445  ARG A  456  1               Generated by MOE   12
HELIX   24  24 PHE A  463  LYS A  468  1               Generated by MOE    6
HELIX   25  25 PHE A  478  THR A  482  1               Generated by MOE    5
HELIX   26  26 MET A  487  LEU A  494  1               Generated by MOE    8
HELIX   27  27 LEU A  503  VAL A  509  1               Generated by MOE    7
HELIX   28  28 THR A  521  MET A  535  1               Generated by MOE   15
HELIX   29  29 VAL A  538  CYS A  540  5               Generated by MOE    3
HELIX   30  30 GLU A  553  ASN A  560  1               Generated by MOE    8
HELIX   31  31 ILE A  564  CYS A  569  1               Generated by MOE    6
SHEET    1       VAL A  46  VAL A  50                  Generated by MOE
SHEET    2       GLN A  54  ASP A  58                  Generated by MOE
SHEET    3       PHE A  64  TYR A  65                  Generated by MOE
SHEET    4       THR A  71  PRO A  72                  Generated by MOE
SHEET    5       GLN A 255  ILE A 257                  Generated by MOE
SHEET    6       GLU A 260  TYR A 262                  Generated by MOE
SHEET    7       PHE A 395  ILE A 397                  Generated by MOE
SHEET    8       GLN A 400  TYR A 402                  Generated by MOE
SSBOND   1 CYS A   36    CYS A   47			     1555   1555  2.06
SSBOND   2 CYS A   37    CYS A  159			     1555   1555  2.05
SSBOND   3 CYS A   41    CYS A   57			     1555   1555  2.05
SSBOND   4 CYS A   59    CYS A   69			     1555   1555  2.05
SSBOND   5 CYS A  569    CYS A  575			     1555   1555  2.06
ATOM      1  N   ASN A  34       4.158  19.994  21.640  1.00 57.49           N1+
ATOM      2  CA  ASN A  34       3.260  20.313  22.791  1.00 56.17           C  
ATOM      3  C   ASN A  34       2.311  21.465  22.405  1.00 56.34           C  
ATOM      4  O   ASN A  34       2.474  22.084  21.347  1.00 56.96           O  
ATOM      5  CB  ASN A  34       4.123  20.450  24.042  1.00 55.47           C  
ATOM      6  CG  ASN A  34       4.457  21.862  24.443  1.00 53.47           C  
ATOM      7  OD1 ASN A  34       3.910  22.863  23.990  1.00 53.81           O  
ATOM      8  ND2 ASN A  34       5.403  21.959  25.425  1.00 51.55           N  
ATOM      9  H1  ASN A  34       5.110  20.436  21.608  1.00 57.49           H  
ATOM     10  H2  ASN A  34       4.456  18.950  21.719  1.00 57.49           H  
ATOM     11  H3  ASN A  34       3.751  20.113  20.709  1.00 57.49           H  
ATOM     12  HA  ASN A  34       2.635  19.417  22.886  1.00 56.17           H  
ATOM     13  HB2 ASN A  34       3.595  20.002  24.892  1.00 55.47           H  
ATOM     14  HB3 ASN A  34       5.057  19.882  23.947  1.00 55.47           H  
ATOM     15 HD21 ASN A  34       5.901  21.169  25.825  1.00 51.55           H  
ATOM     16 HD22 ASN A  34       5.630  22.885  25.771  1.00 51.55           H  
ATOM     17  N   PRO A  35       1.248  21.755  23.234  1.00 53.23           N  
ATOM     18  CA  PRO A  35       0.242  22.762  22.864  1.00 52.68           C  
ATOM     19  C   PRO A  35       0.610  24.263  23.007  1.00 50.25           C  
ATOM     20  O   PRO A  35      -0.220  25.140  22.764  1.00 49.73           O  
ATOM     21  CB  PRO A  35      -0.956  22.415  23.752  1.00 53.37           C  
ATOM     22  CG  PRO A  35      -0.303  21.871  25.015  1.00 53.18           C  
ATOM     23  CD  PRO A  35       0.890  21.094  24.486  1.00 53.25           C  
ATOM     24  HA  PRO A  35      -0.012  22.622  21.806  1.00 52.68           H  
ATOM     25  HB2 PRO A  35      -1.621  23.256  23.964  1.00 53.37           H  
ATOM     26  HB3 PRO A  35      -1.551  21.622  23.281  1.00 53.37           H  
ATOM     27  HG2 PRO A  35       0.040  22.701  25.644  1.00 53.18           H  
ATOM     28  HG3 PRO A  35      -0.976  21.245  25.607  1.00 53.18           H  
ATOM     29  HD2 PRO A  35       1.722  21.109  25.190  1.00 53.25           H  
ATOM     30  HD3 PRO A  35       0.630  20.055  24.258  1.00 53.25           H  
ATOM     31  N   CYS A  36       1.929  24.544  23.316  1.00 46.92           N  
ATOM     32  CA  CYS A  36       2.455  25.918  23.257  1.00 43.92           C  
ATOM     33  C   CYS A  36       3.139  26.220  21.896  1.00 43.60           C  
ATOM     34  O   CYS A  36       3.567  27.343  21.609  1.00 42.32           O  
ATOM     35  CB  CYS A  36       3.491  26.222  24.357  1.00 42.11           C  
ATOM     36  SG  CYS A  36       2.793  26.379  26.041  1.00 43.52           S  
ATOM     37  H   CYS A  36       2.567  23.779  23.581  1.00 46.92           H  
ATOM     38  HA  CYS A  36       1.617  26.622  23.324  1.00 43.92           H  
ATOM     39  HB2 CYS A  36       4.235  25.420  24.395  1.00 42.11           H  
ATOM     40  HB3 CYS A  36       4.051  27.139  24.141  1.00 42.11           H  
ATOM     41  N   CYS A  37       3.304  25.151  21.026  1.00 48.90           N  
ATOM     42  CA  CYS A  37       4.149  25.291  19.825  1.00 48.23           C  
ATOM     43  C   CYS A  37       3.511  26.155  18.715  1.00 49.07           C  
ATOM     44  O   CYS A  37       4.115  26.387  17.664  1.00 47.37           O  
ATOM     45  CB  CYS A  37       4.520  23.952  19.164  1.00 50.55           C  
ATOM     46  SG  CYS A  37       5.393  22.808  20.270  1.00 52.46           S  
ATOM     47  H   CYS A  37       2.867  24.247  21.235  1.00 48.90           H  
ATOM     48  HA  CYS A  37       5.061  25.819  20.132  1.00 48.23           H  
ATOM     49  HB2 CYS A  37       3.601  23.442  18.853  1.00 50.55           H  
ATOM     50  HB3 CYS A  37       5.113  24.096  18.254  1.00 50.55           H  
ATOM     51  N   SER A  38       2.259  26.644  18.965  1.00 50.67           N  
ATOM     52  CA  SER A  38       1.526  27.549  18.088  1.00 51.66           C  
ATOM     53  C   SER A  38       1.957  29.018  18.235  1.00 49.63           C  
ATOM     54  O   SER A  38       1.544  29.870  17.447  1.00 49.77           O  
ATOM     55  CB  SER A  38       0.031  27.440  18.391  1.00 53.87           C  
ATOM     56  OG  SER A  38      -0.147  27.399  19.811  1.00 54.84           O  
ATOM     57  H   SER A  38       1.771  26.396  19.824  1.00 50.67           H  
ATOM     58  HA  SER A  38       1.723  27.269  17.048  1.00 51.66           H  
ATOM     59  HB2 SER A  38      -0.543  28.277  17.983  1.00 53.87           H  
ATOM     60  HB3 SER A  38      -0.368  26.504  17.988  1.00 53.87           H  
ATOM     61  HG  SER A  38      -1.108  27.416  19.984  1.00 54.84           H  
ATOM     62  N   HIS A  39       2.757  29.322  19.324  1.00 44.91           N  
ATOM     63  CA  HIS A  39       3.198  30.688  19.626  1.00 43.50           C  
ATOM     64  C   HIS A  39       1.982  31.609  20.005  1.00 44.43           C  
ATOM     65  O   HIS A  39       1.805  32.707  19.462  1.00 44.52           O  
ATOM     66  CB  HIS A  39       4.019  31.334  18.504  1.00 43.24           C  
ATOM     67  CG  HIS A  39       5.298  30.661  18.149  1.00 43.28           C  
ATOM     68  ND1 HIS A  39       6.495  31.357  18.135  1.00 40.79           N1+
ATOM     69  CD2 HIS A  39       5.623  29.422  17.639  1.00 44.17           C  
ATOM     70  CE1 HIS A  39       7.454  30.670  17.516  1.00 41.59           C  
ATOM     71  NE2 HIS A  39       6.944  29.464  17.247  1.00 43.12           N  
ATOM     72  H   HIS A  39       3.031  28.568  19.959  1.00 44.91           H  
ATOM     73  HA  HIS A  39       3.826  30.609  20.523  1.00 43.50           H  
ATOM     74  HB2 HIS A  39       3.437  31.429  17.581  1.00 43.24           H  
ATOM     75  HB3 HIS A  39       4.263  32.361  18.803  1.00 43.24           H  
ATOM     76  HD1 HIS A  39       6.595  32.401  18.361  1.00 40.79           H  
ATOM     77  HD2 HIS A  39       5.066  28.533  17.422  1.00 44.17           H  
ATOM     78  HE2 HIS A  39       7.498  28.757  16.724  1.00 43.12           H  
ATOM     79  HE1 HIS A  39       8.438  31.021  17.244  1.00 41.59           H  
ATOM     80  N   PRO A  40       1.149  31.182  21.029  1.00 47.73           N  
ATOM     81  CA  PRO A  40      -0.086  31.892  21.347  1.00 49.16           C  
ATOM     82  C   PRO A  40       0.107  33.215  22.093  1.00 47.97           C  
ATOM     83  O   PRO A  40      -0.700  34.135  21.955  1.00 47.99           O  
ATOM     84  CB  PRO A  40      -0.868  30.893  22.198  1.00 49.51           C  
ATOM     85  CG  PRO A  40       0.202  30.037  22.864  1.00 49.13           C  
ATOM     86  CD  PRO A  40       1.308  29.979  21.834  1.00 47.96           C  
ATOM     87  HA  PRO A  40      -0.614  32.121  20.413  1.00 49.16           H  
ATOM     88  HB2 PRO A  40      -1.512  31.370  22.936  1.00 49.51           H  
ATOM     89  HB3 PRO A  40      -1.487  30.261  21.550  1.00 49.51           H  
ATOM     90  HG2 PRO A  40       0.567  30.519  23.770  1.00 49.13           H  
ATOM     91  HG3 PRO A  40      -0.160  29.042  23.139  1.00 49.13           H  
ATOM     92  HD2 PRO A  40       2.306  29.939  22.280  1.00 47.96           H  
ATOM     93  HD3 PRO A  40       1.162  29.107  21.197  1.00 47.96           H  
ATOM     94  N   CYS A  41       1.143  33.270  22.994  1.00 44.70           N  
ATOM     95  CA  CYS A  41       1.326  34.372  23.938  1.00 44.98           C  
ATOM     96  C   CYS A  41       2.282  35.370  23.251  1.00 45.37           C  
ATOM     97  O   CYS A  41       3.267  35.006  22.609  1.00 44.81           O  
ATOM     98  CB  CYS A  41       1.932  33.948  25.285  1.00 44.63           C  
ATOM     99  SG  CYS A  41       1.465  32.297  25.930  1.00 46.54           S  
ATOM    100  H   CYS A  41       1.827  32.523  22.984  1.00 44.70           H  
ATOM    101  HA  CYS A  41       0.353  34.849  24.101  1.00 44.98           H  
ATOM    102  HB2 CYS A  41       3.025  33.914  25.199  1.00 44.63           H  
ATOM    103  HB3 CYS A  41       1.728  34.696  26.056  1.00 44.63           H  
ATOM    104  N   GLN A  42       1.960  36.697  23.445  1.00 47.57           N  
ATOM    105  CA  GLN A  42       2.583  37.802  22.722  1.00 47.85           C  
ATOM    106  C   GLN A  42       3.021  38.853  23.759  1.00 47.34           C  
ATOM    107  O   GLN A  42       2.761  38.770  24.959  1.00 46.77           O  
ATOM    108  CB  GLN A  42       1.601  38.486  21.748  1.00 50.30           C  
ATOM    109  CG  GLN A  42       0.667  37.574  20.967  1.00 52.44           C  
ATOM    110  CD  GLN A  42       1.381  36.604  20.058  1.00 53.88           C  
ATOM    111  OE1 GLN A  42       2.369  36.882  19.379  1.00 55.46           O  
ATOM    112  NE2 GLN A  42       0.788  35.374  20.028  1.00 53.72           N  
ATOM    113  H   GLN A  42       1.256  36.937  24.135  1.00 47.57           H  
ATOM    114  HA  GLN A  42       3.466  37.440  22.184  1.00 47.85           H  
ATOM    115  HB2 GLN A  42       0.959  39.170  22.317  1.00 50.30           H  
ATOM    116  HB3 GLN A  42       2.170  39.115  21.050  1.00 50.30           H  
ATOM    117  HG2 GLN A  42       0.009  37.039  21.659  1.00 52.44           H  
ATOM    118  HG3 GLN A  42       0.015  38.185  20.330  1.00 52.44           H  
ATOM    119 HE21 GLN A  42      -0.041  35.147  20.588  1.00 53.72           H  
ATOM    120 HE22 GLN A  42       1.187  34.613  19.475  1.00 53.72           H  
ATOM    121  N   ASN A  43       3.735  39.915  23.227  1.00 36.51           N  
ATOM    122  CA  ASN A  43       3.886  41.204  23.921  1.00 36.57           C  
ATOM    123  C   ASN A  43       4.627  41.105  25.267  1.00 34.01           C  
ATOM    124  O   ASN A  43       4.570  42.005  26.101  1.00 35.05           O  
ATOM    125  CB  ASN A  43       2.533  41.907  24.081  1.00 36.45           C  
ATOM    126  CG  ASN A  43       1.878  42.167  22.739  1.00 38.30           C  
ATOM    127  OD1 ASN A  43       2.459  42.655  21.776  1.00 39.10           O  
ATOM    128  ND2 ASN A  43       0.559  41.819  22.662  1.00 39.28           N  
ATOM    129  H   ASN A  43       4.126  39.856  22.290  1.00 36.51           H  
ATOM    130  HA  ASN A  43       4.535  41.803  23.269  1.00 36.57           H  
ATOM    131  HB2 ASN A  43       1.863  41.323  24.722  1.00 36.45           H  
ATOM    132  HB3 ASN A  43       2.664  42.881  24.566  1.00 36.45           H  
ATOM    133 HD21 ASN A  43       0.020  41.374  23.406  1.00 39.28           H  
ATOM    134 HD22 ASN A  43       0.050  42.026  21.812  1.00 39.28           H  
ATOM    135  N   ARG A  44       5.465  40.013  25.377  1.00 40.45           N  
ATOM    136  CA  ARG A  44       6.345  39.662  26.500  1.00 39.19           C  
ATOM    137  C   ARG A  44       5.705  38.658  27.487  1.00 38.52           C  
ATOM    138  O   ARG A  44       6.231  38.372  28.567  1.00 38.85           O  
ATOM    139  CB  ARG A  44       6.953  40.848  27.273  1.00 41.07           C  
ATOM    140  CG  ARG A  44       7.710  41.855  26.400  1.00 43.26           C  
ATOM    141  CD  ARG A  44       9.154  41.449  26.123  1.00 42.98           C  
ATOM    142  NE  ARG A  44      10.029  41.603  27.280  1.00 45.67           N  
ATOM    143  CZ  ARG A  44      10.334  42.767  27.908  1.00 48.25           C  
ATOM    144  NH1 ARG A  44       9.948  43.966  27.424  1.00 51.29           N  
ATOM    145  NH2 ARG A  44      11.036  42.671  29.048  1.00 46.42           N1+
ATOM    146  H   ARG A  44       5.433  39.357  24.604  1.00 40.45           H  
ATOM    147  HA  ARG A  44       7.166  39.103  26.032  1.00 39.19           H  
ATOM    148  HB2 ARG A  44       6.154  41.374  27.810  1.00 41.07           H  
ATOM    149  HB3 ARG A  44       7.622  40.477  28.060  1.00 41.07           H  
ATOM    150  HG2 ARG A  44       7.204  42.002  25.441  1.00 43.26           H  
ATOM    151  HG3 ARG A  44       7.681  42.822  26.910  1.00 43.26           H  
ATOM    152  HD2 ARG A  44       9.210  40.405  25.800  1.00 42.98           H  
ATOM    153  HD3 ARG A  44       9.563  42.060  25.314  1.00 42.98           H  
ATOM    154  HE  ARG A  44      10.558  40.806  27.718  1.00 45.67           H  
ATOM    155 HH11 ARG A  44       9.384  44.049  26.592  1.00 51.29           H  
ATOM    156 HH12 ARG A  44      10.120  44.868  27.905  1.00 51.29           H  
ATOM    157 HH21 ARG A  44      11.592  43.444  29.429  1.00 46.42           H  
ATOM    158 HH22 ARG A  44      11.362  41.685  29.231  1.00 46.42           H  
ATOM    159  N   GLY A  45       4.584  37.999  27.017  1.00 42.81           N  
ATOM    160  CA  GLY A  45       3.969  36.926  27.775  1.00 42.13           C  
ATOM    161  C   GLY A  45       4.825  35.653  27.841  1.00 41.50           C  
ATOM    162  O   GLY A  45       5.966  35.575  27.387  1.00 42.44           O  
ATOM    163  H   GLY A  45       4.135  38.292  26.146  1.00 42.81           H  
ATOM    164  HA2 GLY A  45       3.787  37.282  28.795  1.00 42.13           H  
ATOM    165  HA3 GLY A  45       3.017  36.690  27.293  1.00 42.13           H  
ATOM    166  N   VAL A  46       4.203  34.614  28.520  1.00 39.08           N  
ATOM    167  CA  VAL A  46       4.885  33.360  28.835  1.00 37.87           C  
ATOM    168  C   VAL A  46       3.832  32.252  28.763  1.00 39.08           C  
ATOM    169  O   VAL A  46       2.680  32.430  29.160  1.00 39.65           O  
ATOM    170  CB  VAL A  46       5.518  33.345  30.254  1.00 34.91           C  
ATOM    171  CG1 VAL A  46       6.812  32.523  30.256  1.00 31.03           C  
ATOM    172  CG2 VAL A  46       5.794  34.733  30.840  1.00 33.42           C  
ATOM    173  H   VAL A  46       3.231  34.740  28.848  1.00 39.08           H  
ATOM    174  HA  VAL A  46       5.648  33.188  28.067  1.00 37.87           H  
ATOM    175  HB  VAL A  46       4.829  32.847  30.949  1.00 34.91           H  
ATOM    176 HG11 VAL A  46       7.239  32.470  31.264  1.00 31.03           H  
ATOM    177 HG12 VAL A  46       6.627  31.496  29.924  1.00 31.03           H  
ATOM    178 HG13 VAL A  46       7.563  32.965  29.594  1.00 31.03           H  
ATOM    179 HG21 VAL A  46       6.178  34.645  31.862  1.00 33.42           H  
ATOM    180 HG22 VAL A  46       6.529  35.282  30.244  1.00 33.42           H  
ATOM    181 HG23 VAL A  46       4.880  35.333  30.904  1.00 33.42           H  
ATOM    182  N   CYS A  47       4.282  31.047  28.260  1.00 43.14           N  
ATOM    183  CA  CYS A  47       3.406  29.874  28.069  1.00 45.07           C  
ATOM    184  C   CYS A  47       3.879  28.791  29.050  1.00 45.16           C  
ATOM    185  O   CYS A  47       5.072  28.616  29.309  1.00 43.26           O  
ATOM    186  CB  CYS A  47       3.529  29.324  26.632  1.00 45.56           C  
ATOM    187  SG  CYS A  47       2.083  28.317  26.092  1.00 47.63           S  
ATOM    188  H   CYS A  47       5.263  30.920  28.025  1.00 43.14           H  
ATOM    189  HA  CYS A  47       2.377  30.165  28.296  1.00 45.07           H  
ATOM    190  HB2 CYS A  47       3.594  30.157  25.924  1.00 45.56           H  
ATOM    191  HB3 CYS A  47       4.452  28.748  26.503  1.00 45.56           H  
ATOM    192  N   MET A  48       2.860  27.965  29.492  1.00 44.61           N  
ATOM    193  CA  MET A  48       3.106  26.666  30.113  1.00 45.11           C  
ATOM    194  C   MET A  48       2.006  25.709  29.608  1.00 46.99           C  
ATOM    195  O   MET A  48       0.826  26.057  29.512  1.00 48.85           O  
ATOM    196  CB  MET A  48       3.066  26.804  31.638  1.00 42.27           C  
ATOM    197  CG  MET A  48       3.679  25.595  32.341  1.00 41.50           C  
ATOM    198  SD  MET A  48       3.756  25.847  34.147  1.00 41.91           S  
ATOM    199  CE  MET A  48       2.014  25.569  34.554  1.00 42.20           C  
ATOM    200  H   MET A  48       1.884  28.276  29.392  1.00 44.61           H  
ATOM    201  HA  MET A  48       4.088  26.309  29.782  1.00 45.11           H  
ATOM    202  HB2 MET A  48       3.622  27.706  31.928  1.00 42.27           H  
ATOM    203  HB3 MET A  48       2.030  26.955  31.964  1.00 42.27           H  
ATOM    204  HG2 MET A  48       3.122  24.677  32.130  1.00 41.50           H  
ATOM    205  HG3 MET A  48       4.706  25.444  31.992  1.00 41.50           H  
ATOM    206  HE1 MET A  48       1.896  25.588  35.641  1.00 42.20           H  
ATOM    207  HE2 MET A  48       1.385  26.354  34.129  1.00 42.20           H  
ATOM    208  HE3 MET A  48       1.686  24.593  34.189  1.00 42.20           H  
ATOM    209  N   SER A  49       2.450  24.437  29.301  1.00 35.78           N  
ATOM    210  CA  SER A  49       1.560  23.362  28.857  1.00 37.85           C  
ATOM    211  C   SER A  49       0.973  22.688  30.097  1.00 38.89           C  
ATOM    212  O   SER A  49       1.690  22.335  31.035  1.00 36.64           O  
ATOM    213  CB  SER A  49       2.323  22.321  28.037  1.00 39.22           C  
ATOM    214  OG  SER A  49       3.541  21.922  28.676  1.00 41.22           O  
ATOM    215  H   SER A  49       3.433  24.189  29.379  1.00 35.78           H  
ATOM    216  HA  SER A  49       0.759  23.795  28.251  1.00 37.85           H  
ATOM    217  HB2 SER A  49       1.719  21.426  27.855  1.00 39.22           H  
ATOM    218  HB3 SER A  49       2.602  22.746  27.068  1.00 39.22           H  
ATOM    219  HG  SER A  49       3.293  21.518  29.534  1.00 41.22           H  
ATOM    220  N   VAL A  50      -0.390  22.511  30.060  1.00 46.73           N  
ATOM    221  CA  VAL A  50      -1.178  22.117  31.226  1.00 48.16           C  
ATOM    222  C   VAL A  50      -1.740  20.733  30.882  1.00 51.21           C  
ATOM    223  O   VAL A  50      -2.505  20.528  29.939  1.00 52.59           O  
ATOM    224  CB  VAL A  50      -2.293  23.139  31.522  1.00 48.09           C  
ATOM    225  CG1 VAL A  50      -3.230  22.653  32.633  1.00 49.65           C  
ATOM    226  CG2 VAL A  50      -1.699  24.492  31.927  1.00 45.27           C  
ATOM    227  H   VAL A  50      -0.903  22.602  29.169  1.00 46.73           H  
ATOM    228  HA  VAL A  50      -0.516  22.042  32.097  1.00 48.16           H  
ATOM    229  HB  VAL A  50      -2.895  23.297  30.619  1.00 48.09           H  
ATOM    230 HG11 VAL A  50      -3.988  23.410  32.860  1.00 49.65           H  
ATOM    231 HG12 VAL A  50      -3.761  21.742  32.337  1.00 49.65           H  
ATOM    232 HG13 VAL A  50      -2.676  22.441  33.554  1.00 49.65           H  
ATOM    233 HG21 VAL A  50      -2.493  25.213  32.145  1.00 45.27           H  
ATOM    234 HG22 VAL A  50      -1.072  24.400  32.821  1.00 45.27           H  
ATOM    235 HG23 VAL A  50      -1.084  24.912  31.127  1.00 45.27           H  
ATOM    236  N   GLY A  51      -1.218  19.718  31.664  1.00 42.28           N  
ATOM    237  CA  GLY A  51      -1.546  18.336  31.385  1.00 44.60           C  
ATOM    238  C   GLY A  51      -0.801  17.957  30.108  1.00 44.64           C  
ATOM    239  O   GLY A  51       0.372  18.272  29.913  1.00 41.46           O  
ATOM    240  H   GLY A  51      -0.575  19.926  32.418  1.00 42.28           H  
ATOM    241  HA2 GLY A  51      -1.190  17.714  32.210  1.00 44.60           H  
ATOM    242  HA3 GLY A  51      -2.629  18.233  31.277  1.00 44.60           H  
ATOM    243  N   PHE A  52      -1.575  17.293  29.186  1.00 53.80           N  
ATOM    244  CA  PHE A  52      -1.144  17.058  27.804  1.00 54.99           C  
ATOM    245  C   PHE A  52      -2.011  17.900  26.842  1.00 55.42           C  
ATOM    246  O   PHE A  52      -1.639  18.199  25.709  1.00 54.44           O  
ATOM    247  CB  PHE A  52      -1.307  15.581  27.415  1.00 56.57           C  
ATOM    248  CG  PHE A  52      -0.492  14.639  28.266  1.00 57.23           C  
ATOM    249  CD1 PHE A  52       0.893  14.531  28.086  1.00 56.08           C  
ATOM    250  CD2 PHE A  52      -1.110  13.866  29.259  1.00 58.42           C  
ATOM    251  CE1 PHE A  52       1.644  13.664  28.881  1.00 56.95           C  
ATOM    252  CE2 PHE A  52      -0.358  13.000  30.054  1.00 59.13           C  
ATOM    253  CZ  PHE A  52       1.018  12.899  29.864  1.00 58.18           C  
ATOM    254  H   PHE A  52      -2.502  16.978  29.484  1.00 53.80           H  
ATOM    255  HA  PHE A  52      -0.105  17.386  27.685  1.00 54.99           H  
ATOM    256  HB2 PHE A  52      -2.366  15.292  27.467  1.00 56.57           H  
ATOM    257  HB3 PHE A  52      -1.022  15.437  26.364  1.00 56.57           H  
ATOM    258  HD1 PHE A  52       1.394  15.121  27.323  1.00 56.08           H  
ATOM    259  HD2 PHE A  52      -2.184  13.935  29.422  1.00 58.42           H  
ATOM    260  HE1 PHE A  52       2.718  13.583  28.734  1.00 56.95           H  
ATOM    261  HE2 PHE A  52      -0.848  12.406  30.820  1.00 59.13           H  
ATOM    262  HZ  PHE A  52       1.603  12.224  30.481  1.00 58.18           H  
ATOM    263  N   ASP A  53      -3.286  18.086  27.309  1.00 73.63           N  
ATOM    264  CA  ASP A  53      -4.459  18.530  26.579  1.00 74.80           C  
ATOM    265  C   ASP A  53      -4.558  20.047  26.397  1.00 72.59           C  
ATOM    266  O   ASP A  53      -5.261  20.520  25.501  1.00 72.14           O  
ATOM    267  CB  ASP A  53      -5.721  18.029  27.306  1.00 77.60           C  
ATOM    268  CG  ASP A  53      -5.600  18.264  28.820  1.00 79.23           C  
ATOM    269  OD1 ASP A  53      -4.565  17.730  29.344  1.00 78.32           O  
ATOM    270  OD2 ASP A  53      -6.490  18.990  29.345  1.00 81.86           O1-
ATOM    271  H   ASP A  53      -3.490  17.897  28.308  1.00 73.63           H  
ATOM    272  HA  ASP A  53      -4.406  18.095  25.574  1.00 74.80           H  
ATOM    273  HB2 ASP A  53      -6.625  18.508  26.912  1.00 77.60           H  
ATOM    274  HB3 ASP A  53      -5.829  16.948  27.156  1.00 77.60           H  
ATOM    275  N   GLN A  54      -3.997  20.807  27.399  1.00 68.07           N  
ATOM    276  CA  GLN A  54      -4.241  22.234  27.518  1.00 65.58           C  
ATOM    277  C   GLN A  54      -2.923  23.008  27.616  1.00 61.01           C  
ATOM    278  O   GLN A  54      -1.827  22.510  27.868  1.00 60.52           O  
ATOM    279  CB  GLN A  54      -5.092  22.519  28.761  1.00 66.78           C  
ATOM    280  CG  GLN A  54      -6.575  22.259  28.527  1.00 70.63           C  
ATOM    281  CD  GLN A  54      -7.272  22.243  29.863  1.00 71.99           C  
ATOM    282  NE2 GLN A  54      -7.355  21.005  30.433  1.00 71.60           N  
ATOM    283  OE1 GLN A  54      -7.680  23.262  30.412  1.00 73.38           O  
ATOM    284  H   GLN A  54      -3.395  20.364  28.101  1.00 68.07           H  
ATOM    285  HA  GLN A  54      -4.758  22.597  26.621  1.00 65.58           H  
ATOM    286  HB2 GLN A  54      -4.733  21.912  29.602  1.00 66.78           H  
ATOM    287  HB3 GLN A  54      -4.983  23.561  29.088  1.00 66.78           H  
ATOM    288  HG2 GLN A  54      -7.016  23.048  27.907  1.00 70.63           H  
ATOM    289  HG3 GLN A  54      -6.746  21.310  28.009  1.00 70.63           H  
ATOM    290 HE21 GLN A  54      -6.983  20.132  29.964  1.00 71.60           H  
ATOM    291 HE22 GLN A  54      -7.781  20.881  31.337  1.00 71.60           H  
ATOM    292  N   TYR A  55      -3.093  24.370  27.489  1.00 48.16           N  
ATOM    293  CA  TYR A  55      -2.042  25.327  27.793  1.00 45.74           C  
ATOM    294  C   TYR A  55      -2.673  26.425  28.645  1.00 43.75           C  
ATOM    295  O   TYR A  55      -3.890  26.600  28.715  1.00 43.85           O  
ATOM    296  CB  TYR A  55      -1.306  25.860  26.556  1.00 44.45           C  
ATOM    297  CG  TYR A  55      -2.066  26.814  25.662  1.00 44.39           C  
ATOM    298  CD1 TYR A  55      -2.849  26.336  24.602  1.00 46.44           C  
ATOM    299  CD2 TYR A  55      -1.975  28.203  25.856  1.00 42.29           C  
ATOM    300  CE1 TYR A  55      -3.487  27.229  23.733  1.00 46.52           C  
ATOM    301  CE2 TYR A  55      -2.637  29.092  25.003  1.00 42.66           C  
ATOM    302  CZ  TYR A  55      -3.367  28.601  23.930  1.00 44.89           C  
ATOM    303  OH  TYR A  55      -3.959  29.439  23.026  1.00 45.57           O  
ATOM    304  H   TYR A  55      -3.997  24.755  27.213  1.00 48.16           H  
ATOM    305  HA  TYR A  55      -1.311  24.819  28.429  1.00 45.74           H  
ATOM    306  HB2 TYR A  55      -0.395  26.372  26.889  1.00 44.45           H  
ATOM    307  HB3 TYR A  55      -0.954  25.017  25.949  1.00 44.45           H  
ATOM    308  HD1 TYR A  55      -2.949  25.265  24.433  1.00 46.44           H  
ATOM    309  HD2 TYR A  55      -1.372  28.615  26.661  1.00 42.29           H  
ATOM    310  HE1 TYR A  55      -4.071  26.851  22.899  1.00 46.52           H  
ATOM    311  HE2 TYR A  55      -2.551  30.160  25.167  1.00 42.66           H  
ATOM    312  HH  TYR A  55      -3.838  30.387  23.298  1.00 45.57           H  
ATOM    313  N   LYS A  56      -1.748  27.231  29.279  1.00 48.28           N  
ATOM    314  CA  LYS A  56      -2.147  28.498  29.869  1.00 47.61           C  
ATOM    315  C   LYS A  56      -1.035  29.482  29.510  1.00 45.81           C  
ATOM    316  O   LYS A  56       0.160  29.214  29.656  1.00 44.11           O  
ATOM    317  CB  LYS A  56      -2.344  28.382  31.385  1.00 47.90           C  
ATOM    318  CG  LYS A  56      -2.938  29.660  31.989  1.00 48.03           C  
ATOM    319  CD  LYS A  56      -3.286  29.493  33.470  1.00 49.31           C  
ATOM    320  CE  LYS A  56      -3.910  30.768  34.029  1.00 49.90           C  
ATOM    321  NZ  LYS A  56      -4.253  30.558  35.460  1.00 51.59           N1+
ATOM    322  H   LYS A  56      -0.760  26.935  29.327  1.00 48.28           H  
ATOM    323  HA  LYS A  56      -3.085  28.819  29.401  1.00 47.61           H  
ATOM    324  HB2 LYS A  56      -3.019  27.543  31.593  1.00 47.90           H  
ATOM    325  HB3 LYS A  56      -1.391  28.150  31.877  1.00 47.90           H  
ATOM    326  HG2 LYS A  56      -2.222  30.481  31.885  1.00 48.03           H  
ATOM    327  HG3 LYS A  56      -3.842  29.941  31.435  1.00 48.03           H  
ATOM    328  HD2 LYS A  56      -3.983  28.655  33.591  1.00 49.31           H  
ATOM    329  HD3 LYS A  56      -2.379  29.241  34.035  1.00 49.31           H  
ATOM    330  HE2 LYS A  56      -3.221  31.616  33.987  1.00 49.90           H  
ATOM    331  HE3 LYS A  56      -4.842  31.023  33.516  1.00 49.90           H  
ATOM    332  HZ1 LYS A  56      -4.885  29.755  35.594  1.00 51.59           H  
ATOM    333  HZ2 LYS A  56      -3.401  30.397  36.015  1.00 51.59           H  
ATOM    334  HZ3 LYS A  56      -4.718  31.390  35.853  1.00 51.59           H  
ATOM    335  N   CYS A  57      -1.505  30.698  29.030  1.00 43.49           N  
ATOM    336  CA  CYS A  57      -0.592  31.822  28.847  1.00 41.35           C  
ATOM    337  C   CYS A  57      -0.631  32.643  30.139  1.00 39.94           C  
ATOM    338  O   CYS A  57      -1.643  32.828  30.814  1.00 40.59           O  
ATOM    339  CB  CYS A  57      -0.950  32.814  27.732  1.00 42.79           C  
ATOM    340  SG  CYS A  57      -0.583  32.261  26.035  1.00 44.65           S  
ATOM    341  H   CYS A  57      -2.493  30.842  28.839  1.00 43.49           H  
ATOM    342  HA  CYS A  57       0.416  31.428  28.704  1.00 41.35           H  
ATOM    343  HB2 CYS A  57      -2.016  33.038  27.794  1.00 42.79           H  
ATOM    344  HB3 CYS A  57      -0.430  33.768  27.869  1.00 42.79           H  
ATOM    345  N   ASP A  58       0.577  33.251  30.391  1.00 41.04           N  
ATOM    346  CA  ASP A  58       0.750  34.364  31.309  1.00 39.37           C  
ATOM    347  C   ASP A  58       1.003  35.576  30.388  1.00 39.84           C  
ATOM    348  O   ASP A  58       1.849  35.551  29.491  1.00 38.88           O  
ATOM    349  CB  ASP A  58       1.937  34.122  32.221  1.00 37.55           C  
ATOM    350  CG  ASP A  58       2.256  35.314  33.105  1.00 37.18           C  
ATOM    351  OD1 ASP A  58       1.379  36.233  33.168  1.00 38.48           O  
ATOM    352  OD2 ASP A  58       3.377  35.269  33.680  1.00 36.40           O1-
ATOM    353  H   ASP A  58       1.417  32.936  29.877  1.00 41.04           H  
ATOM    354  HA  ASP A  58      -0.169  34.508  31.887  1.00 39.37           H  
ATOM    355  HB2 ASP A  58       1.748  33.252  32.862  1.00 37.55           H  
ATOM    356  HB3 ASP A  58       2.831  33.894  31.630  1.00 37.55           H  
ATOM    357  N   CYS A  59       0.212  36.671  30.689  1.00 39.14           N  
ATOM    358  CA  CYS A  59       0.283  37.941  29.969  1.00 40.54           C  
ATOM    359  C   CYS A  59       0.492  39.101  30.968  1.00 40.05           C  
ATOM    360  O   CYS A  59       0.329  40.281  30.645  1.00 40.98           O  
ATOM    361  CB  CYS A  59      -0.990  38.211  29.165  1.00 42.81           C  
ATOM    362  SG  CYS A  59      -1.473  36.840  28.061  1.00 47.01           S  
ATOM    363  H   CYS A  59      -0.433  36.609  31.474  1.00 39.14           H  
ATOM    364  HA  CYS A  59       1.158  37.929  29.311  1.00 40.54           H  
ATOM    365  HB2 CYS A  59      -1.832  38.363  29.852  1.00 42.81           H  
ATOM    366  HB3 CYS A  59      -0.901  39.131  28.579  1.00 42.81           H  
ATOM    367  N   THR A  60       0.998  38.718  32.193  1.00 34.79           N  
ATOM    368  CA  THR A  60       1.201  39.616  33.331  1.00 34.87           C  
ATOM    369  C   THR A  60       2.236  40.691  32.965  1.00 35.26           C  
ATOM    370  O   THR A  60       3.331  40.428  32.474  1.00 36.42           O  
ATOM    371  CB  THR A  60       1.713  38.833  34.562  1.00 33.54           C  
ATOM    372  OG1 THR A  60       0.823  37.756  34.877  1.00 34.03           O  
ATOM    373  CG2 THR A  60       1.811  39.693  35.812  1.00 34.18           C  
ATOM    374  H   THR A  60       1.218  37.717  32.353  1.00 34.79           H  
ATOM    375  HA  THR A  60       0.224  40.066  33.540  1.00 34.87           H  
ATOM    376  HB  THR A  60       2.701  38.397  34.362  1.00 33.54           H  
ATOM    377 HG21 THR A  60       2.592  40.445  35.702  1.00 34.18           H  
ATOM    378 HG22 THR A  60       0.860  40.191  36.026  1.00 34.18           H  
ATOM    379 HG23 THR A  60       2.051  39.077  36.686  1.00 34.18           H  
ATOM    380  HG1 THR A  60       1.019  37.038  34.191  1.00 34.03           H  
ATOM    381  N   ARG A  61       1.804  41.984  33.226  1.00 34.50           N  
ATOM    382  CA  ARG A  61       2.629  43.173  33.014  1.00 35.75           C  
ATOM    383  C   ARG A  61       2.931  43.505  31.532  1.00 36.48           C  
ATOM    384  O   ARG A  61       3.696  44.422  31.227  1.00 36.98           O  
ATOM    385  CB  ARG A  61       3.923  43.191  33.867  1.00 34.12           C  
ATOM    386  CG  ARG A  61       3.807  43.996  35.174  1.00 35.46           C  
ATOM    387  CD  ARG A  61       3.338  43.187  36.384  1.00 35.81           C  
ATOM    388  NE  ARG A  61       4.367  42.209  36.803  1.00 34.04           N  
ATOM    389  CZ  ARG A  61       4.346  41.492  37.958  1.00 33.93           C  
ATOM    390  NH1 ARG A  61       5.365  40.645  38.229  1.00 32.50           N  
ATOM    391  NH2 ARG A  61       3.334  41.591  38.843  1.00 35.52           N1+
ATOM    392  H   ARG A  61       0.865  42.128  33.584  1.00 34.50           H  
ATOM    393  HA  ARG A  61       1.983  44.002  33.332  1.00 35.75           H  
ATOM    394  HB2 ARG A  61       4.276  42.177  34.081  1.00 34.12           H  
ATOM    395  HB3 ARG A  61       4.730  43.661  33.292  1.00 34.12           H  
ATOM    396  HG2 ARG A  61       4.800  44.402  35.409  1.00 35.46           H  
ATOM    397  HG3 ARG A  61       3.147  44.859  35.030  1.00 35.46           H  
ATOM    398  HD2 ARG A  61       3.176  43.876  37.220  1.00 35.81           H  
ATOM    399  HD3 ARG A  61       2.409  42.658  36.160  1.00 35.81           H  
ATOM    400  HE  ARG A  61       5.168  42.077  36.196  1.00 34.04           H  
ATOM    401 HH11 ARG A  61       5.379  40.109  39.089  1.00 32.50           H  
ATOM    402 HH12 ARG A  61       6.140  40.519  37.588  1.00 32.50           H  
ATOM    403 HH21 ARG A  61       2.555  42.216  38.681  1.00 35.52           H  
ATOM    404 HH22 ARG A  61       3.324  41.051  39.698  1.00 35.52           H  
ATOM    405  N   THR A  62       2.215  42.790  30.587  1.00 37.71           N  
ATOM    406  CA  THR A  62       2.429  43.031  29.155  1.00 39.72           C  
ATOM    407  C   THR A  62       1.791  44.363  28.758  1.00 41.05           C  
ATOM    408  O   THR A  62       2.247  45.073  27.865  1.00 42.15           O  
ATOM    409  CB  THR A  62       1.795  41.948  28.266  1.00 38.72           C  
ATOM    410  OG1 THR A  62       0.395  41.819  28.567  1.00 38.23           O  
ATOM    411  CG2 THR A  62       2.502  40.604  28.381  1.00 38.73           C  
ATOM    412  H   THR A  62       1.554  42.068  30.878  1.00 37.71           H  
ATOM    413  HA  THR A  62       3.508  43.107  28.975  1.00 39.72           H  
ATOM    414  HB  THR A  62       1.846  42.266  27.218  1.00 38.72           H  
ATOM    415 HG21 THR A  62       3.539  40.679  28.049  1.00 38.73           H  
ATOM    416 HG22 THR A  62       2.522  40.238  29.410  1.00 38.73           H  
ATOM    417 HG23 THR A  62       1.990  39.849  27.777  1.00 38.73           H  
ATOM    418  HG1 THR A  62       0.310  41.222  29.354  1.00 38.23           H  
ATOM    419  N   GLY A  63       0.557  44.581  29.331  1.00 42.27           N  
ATOM    420  CA  GLY A  63      -0.311  45.662  28.949  1.00 44.08           C  
ATOM    421  C   GLY A  63      -1.366  45.239  27.924  1.00 45.10           C  
ATOM    422  O   GLY A  63      -2.143  46.078  27.446  1.00 47.88           O  
ATOM    423  H   GLY A  63       0.227  43.930  30.036  1.00 42.27           H  
ATOM    424  HA2 GLY A  63      -0.814  46.013  29.851  1.00 44.08           H  
ATOM    425  HA3 GLY A  63       0.274  46.482  28.520  1.00 44.08           H  
ATOM    426  N   PHE A  64      -1.368  43.897  27.584  1.00 46.05           N  
ATOM    427  CA  PHE A  64      -2.287  43.374  26.579  1.00 46.39           C  
ATOM    428  C   PHE A  64      -2.932  42.125  27.183  1.00 45.46           C  
ATOM    429  O   PHE A  64      -2.299  41.081  27.346  1.00 43.89           O  
ATOM    430  CB  PHE A  64      -1.570  42.980  25.284  1.00 45.27           C  
ATOM    431  CG  PHE A  64      -0.971  44.113  24.485  1.00 46.50           C  
ATOM    432  CD1 PHE A  64       0.223  44.721  24.893  1.00 47.06           C  
ATOM    433  CD2 PHE A  64      -1.559  44.523  23.280  1.00 49.04           C  
ATOM    434  CE1 PHE A  64       0.808  45.726  24.123  1.00 48.34           C  
ATOM    435  CE2 PHE A  64      -0.960  45.512  22.494  1.00 50.69           C  
ATOM    436  CZ  PHE A  64       0.221  46.116  22.920  1.00 50.22           C  
ATOM    437  H   PHE A  64      -0.715  43.244  28.037  1.00 46.05           H  
ATOM    438  HA  PHE A  64      -3.053  44.121  26.365  1.00 46.39           H  
ATOM    439  HB2 PHE A  64      -0.772  42.255  25.495  1.00 45.27           H  
ATOM    440  HB3 PHE A  64      -2.287  42.449  24.645  1.00 45.27           H  
ATOM    441  HD1 PHE A  64       0.722  44.401  25.805  1.00 47.06           H  
ATOM    442  HD2 PHE A  64      -2.478  44.056  22.936  1.00 49.04           H  
ATOM    443  HE1 PHE A  64       1.731  46.190  24.461  1.00 48.34           H  
ATOM    444  HE2 PHE A  64      -1.411  45.801  21.548  1.00 50.69           H  
ATOM    445  HZ  PHE A  64       0.683  46.895  22.318  1.00 50.22           H  
ATOM    446  N   TYR A  65      -4.245  42.279  27.585  1.00 45.12           N  
ATOM    447  CA  TYR A  65      -4.896  41.273  28.414  1.00 44.31           C  
ATOM    448  C   TYR A  65      -5.589  40.204  27.541  1.00 45.38           C  
ATOM    449  O   TYR A  65      -5.742  40.309  26.321  1.00 45.95           O  
ATOM    450  CB  TYR A  65      -5.782  41.885  29.516  1.00 45.61           C  
ATOM    451  CG  TYR A  65      -7.196  42.284  29.158  1.00 48.45           C  
ATOM    452  CD1 TYR A  65      -7.493  43.584  28.733  1.00 49.70           C  
ATOM    453  CD2 TYR A  65      -8.256  41.375  29.328  1.00 51.02           C  
ATOM    454  CE1 TYR A  65      -8.817  43.971  28.500  1.00 52.15           C  
ATOM    455  CE2 TYR A  65      -9.580  41.753  29.082  1.00 54.17           C  
ATOM    456  CZ  TYR A  65      -9.851  43.055  28.675  1.00 54.70           C  
ATOM    457  OH  TYR A  65     -11.131  43.476  28.439  1.00 58.07           O  
ATOM    458  H   TYR A  65      -4.779  43.094  27.253  1.00 45.12           H  
ATOM    459  HA  TYR A  65      -4.089  40.743  28.940  1.00 44.31           H  
ATOM    460  HB2 TYR A  65      -5.850  41.164  30.343  1.00 45.61           H  
ATOM    461  HB3 TYR A  65      -5.272  42.754  29.952  1.00 45.61           H  
ATOM    462  HD1 TYR A  65      -6.698  44.314  28.604  1.00 49.70           H  
ATOM    463  HD2 TYR A  65      -8.061  40.367  29.684  1.00 51.02           H  
ATOM    464  HE1 TYR A  65      -9.037  44.988  28.187  1.00 52.15           H  
ATOM    465  HE2 TYR A  65     -10.375  41.028  29.237  1.00 54.17           H  
ATOM    466  HH  TYR A  65     -11.736  42.731  28.603  1.00 58.07           H  
ATOM    467  N   GLY A  66      -6.014  39.108  28.277  1.00 45.38           N  
ATOM    468  CA  GLY A  66      -6.757  38.012  27.692  1.00 46.77           C  
ATOM    469  C   GLY A  66      -5.889  36.765  27.613  1.00 44.75           C  
ATOM    470  O   GLY A  66      -4.725  36.711  28.001  1.00 42.45           O  
ATOM    471  H   GLY A  66      -5.769  39.037  29.260  1.00 45.38           H  
ATOM    472  HA2 GLY A  66      -7.614  37.810  28.341  1.00 46.77           H  
ATOM    473  HA3 GLY A  66      -7.113  38.273  26.691  1.00 46.77           H  
ATOM    474  N   GLU A  67      -6.553  35.680  27.067  1.00 52.00           N  
ATOM    475  CA  GLU A  67      -5.966  34.336  27.070  1.00 52.16           C  
ATOM    476  C   GLU A  67      -4.711  34.287  26.187  1.00 50.31           C  
ATOM    477  O   GLU A  67      -3.820  33.463  26.383  1.00 51.11           O  
ATOM    478  CB  GLU A  67      -7.011  33.322  26.578  1.00 55.96           C  
ATOM    479  CG  GLU A  67      -6.579  31.863  26.728  1.00 57.73           C  
ATOM    480  CD  GLU A  67      -7.390  30.924  25.830  1.00 61.44           C  
ATOM    481  OE1 GLU A  67      -7.394  31.233  24.597  1.00 63.17           O  
ATOM    482  OE2 GLU A  67      -7.919  29.940  26.421  1.00 62.22           O1-
ATOM    483  H   GLU A  67      -7.491  35.794  26.691  1.00 52.00           H  
ATOM    484  HA  GLU A  67      -5.662  34.116  28.101  1.00 52.16           H  
ATOM    485  HB2 GLU A  67      -7.942  33.458  27.146  1.00 55.96           H  
ATOM    486  HB3 GLU A  67      -7.276  33.555  25.540  1.00 55.96           H  
ATOM    487  HG2 GLU A  67      -5.534  31.715  26.440  1.00 57.73           H  
ATOM    488  HG3 GLU A  67      -6.665  31.559  27.778  1.00 57.73           H  
ATOM    489  N   ASN A  68      -4.704  35.109  25.076  1.00 41.88           N  
ATOM    490  CA  ASN A  68      -3.622  34.998  24.089  1.00 39.82           C  
ATOM    491  C   ASN A  68      -2.985  36.397  23.885  1.00 38.58           C  
ATOM    492  O   ASN A  68      -2.388  36.732  22.866  1.00 37.60           O  
ATOM    493  CB  ASN A  68      -4.114  34.299  22.820  1.00 41.22           C  
ATOM    494  CG  ASN A  68      -4.597  32.887  23.148  1.00 43.35           C  
ATOM    495  OD1 ASN A  68      -3.852  31.920  23.300  1.00 42.49           O  
ATOM    496  ND2 ASN A  68      -5.953  32.784  23.307  1.00 51.01           N  
ATOM    497  H   ASN A  68      -5.453  35.781  24.945  1.00 41.88           H  
ATOM    498  HA  ASN A  68      -2.813  34.392  24.515  1.00 39.82           H  
ATOM    499  HB2 ASN A  68      -4.926  34.873  22.358  1.00 41.22           H  
ATOM    500  HB3 ASN A  68      -3.319  34.222  22.073  1.00 41.22           H  
ATOM    501 HD21 ASN A  68      -6.612  33.517  23.095  1.00 51.01           H  
ATOM    502 HD22 ASN A  68      -6.423  31.923  23.692  1.00 51.01           H  
ATOM    503  N   CYS A  69      -3.016  37.165  25.041  1.00 44.82           N  
ATOM    504  CA  CYS A  69      -2.314  38.434  25.271  1.00 46.39           C  
ATOM    505  C   CYS A  69      -2.612  39.456  24.160  1.00 47.76           C  
ATOM    506  O   CYS A  69      -1.736  40.156  23.650  1.00 47.51           O  
ATOM    507  CB  CYS A  69      -0.799  38.312  25.446  1.00 44.01           C  
ATOM    508  SG  CYS A  69      -0.150  36.972  26.506  1.00 46.84           S  
ATOM    509  H   CYS A  69      -3.537  36.777  25.826  1.00 44.82           H  
ATOM    510  HA  CYS A  69      -2.756  38.843  26.186  1.00 46.39           H  
ATOM    511  HB2 CYS A  69      -0.338  38.169  24.465  1.00 44.01           H  
ATOM    512  HB3 CYS A  69      -0.395  39.257  25.830  1.00 44.01           H  
ATOM    513  N   SER A  70      -3.941  39.534  23.820  1.00 51.23           N  
ATOM    514  CA  SER A  70      -4.403  40.111  22.570  1.00 54.36           C  
ATOM    515  C   SER A  70      -5.216  41.400  22.696  1.00 56.26           C  
ATOM    516  O   SER A  70      -5.473  42.075  21.696  1.00 57.59           O  
ATOM    517  CB  SER A  70      -5.208  39.058  21.799  1.00 56.34           C  
ATOM    518  OG  SER A  70      -6.145  38.408  22.668  1.00 57.97           O  
ATOM    519  H   SER A  70      -4.648  39.136  24.432  1.00 51.23           H  
ATOM    520  HA  SER A  70      -3.529  40.381  21.964  1.00 54.36           H  
ATOM    521  HB2 SER A  70      -5.757  39.493  20.958  1.00 56.34           H  
ATOM    522  HB3 SER A  70      -4.535  38.284  21.416  1.00 56.34           H  
ATOM    523  HG  SER A  70      -6.587  37.721  22.137  1.00 57.97           H  
ATOM    524  N   THR A  71      -5.717  41.717  23.941  1.00 55.00           N  
ATOM    525  CA  THR A  71      -6.623  42.855  24.135  1.00 55.65           C  
ATOM    526  C   THR A  71      -5.857  43.986  24.832  1.00 54.85           C  
ATOM    527  O   THR A  71      -5.568  43.914  26.033  1.00 53.18           O  
ATOM    528  CB  THR A  71      -7.838  42.428  24.978  1.00 56.05           C  
ATOM    529  OG1 THR A  71      -8.436  41.272  24.383  1.00 56.85           O  
ATOM    530  CG2 THR A  71      -8.914  43.501  25.022  1.00 56.74           C  
ATOM    531  H   THR A  71      -5.454  41.166  24.768  1.00 55.00           H  
ATOM    532  HA  THR A  71      -6.993  43.160  23.155  1.00 55.65           H  
ATOM    533  HB  THR A  71      -7.549  42.159  25.997  1.00 56.05           H  
ATOM    534 HG21 THR A  71      -8.561  44.398  25.534  1.00 56.74           H  
ATOM    535 HG22 THR A  71      -9.236  43.771  24.010  1.00 56.74           H  
ATOM    536 HG23 THR A  71      -9.805  43.130  25.539  1.00 56.74           H  
ATOM    537  HG1 THR A  71      -7.719  40.612  24.296  1.00 56.85           H  
ATOM    538  N   PRO A  72      -5.487  45.080  24.075  1.00 53.26           N  
ATOM    539  CA  PRO A  72      -4.782  46.209  24.675  1.00 52.61           C  
ATOM    540  C   PRO A  72      -5.707  46.964  25.645  1.00 53.93           C  
ATOM    541  O   PRO A  72      -6.855  47.317  25.351  1.00 54.43           O  
ATOM    542  CB  PRO A  72      -4.375  47.100  23.503  1.00 53.72           C  
ATOM    543  CG  PRO A  72      -5.381  46.755  22.414  1.00 55.13           C  
ATOM    544  CD  PRO A  72      -5.666  45.279  22.643  1.00 54.34           C  
ATOM    545  HA  PRO A  72      -3.899  45.840  25.203  1.00 52.61           H  
ATOM    546  HB2 PRO A  72      -4.368  48.167  23.741  1.00 53.72           H  
ATOM    547  HB3 PRO A  72      -3.372  46.834  23.162  1.00 53.72           H  
ATOM    548  HG2 PRO A  72      -6.298  47.336  22.554  1.00 55.13           H  
ATOM    549  HG3 PRO A  72      -5.005  46.959  21.408  1.00 55.13           H  
ATOM    550  HD2 PRO A  72      -6.674  45.013  22.319  1.00 54.34           H  
ATOM    551  HD3 PRO A  72      -4.936  44.650  22.124  1.00 54.34           H  
ATOM    552  N   GLU A  73      -5.092  47.219  26.858  1.00 70.27           N  
ATOM    553  CA  GLU A  73      -5.731  47.926  27.963  1.00 71.80           C  
ATOM    554  C   GLU A  73      -5.883  49.410  27.575  1.00 73.44           C  
ATOM    555  O   GLU A  73      -5.299  49.935  26.624  1.00 75.24           O  
ATOM    556  CB  GLU A  73      -4.881  47.816  29.239  1.00 71.46           C  
ATOM    557  CG  GLU A  73      -4.729  46.382  29.749  1.00 70.86           C  
ATOM    558  CD  GLU A  73      -3.550  46.157  30.701  1.00 70.91           C  
ATOM    559  OE1 GLU A  73      -2.938  47.185  31.105  1.00 72.12           O  
ATOM    560  OE2 GLU A  73      -3.313  44.938  30.951  1.00 69.94           O1-
ATOM    561  H   GLU A  73      -4.133  46.900  27.011  1.00 70.27           H  
ATOM    562  HA  GLU A  73      -6.731  47.501  28.113  1.00 71.80           H  
ATOM    563  HB2 GLU A  73      -3.894  48.252  29.041  1.00 71.46           H  
ATOM    564  HB3 GLU A  73      -5.317  48.426  30.040  1.00 71.46           H  
ATOM    565  HG2 GLU A  73      -5.649  46.081  30.264  1.00 70.86           H  
ATOM    566  HG3 GLU A  73      -4.590  45.688  28.912  1.00 70.86           H  
ATOM    567  N   PHE A  74      -6.697  50.159  28.409  1.00 64.82           N  
ATOM    568  CA  PHE A  74      -7.051  51.537  28.040  1.00 66.02           C  
ATOM    569  C   PHE A  74      -5.783  52.414  27.982  1.00 66.30           C  
ATOM    570  O   PHE A  74      -5.630  53.281  27.121  1.00 67.50           O  
ATOM    571  CB  PHE A  74      -8.078  52.120  29.016  1.00 68.11           C  
ATOM    572  CG  PHE A  74      -8.847  53.272  28.415  1.00 71.69           C  
ATOM    573  CD1 PHE A  74      -9.927  53.028  27.553  1.00 74.32           C  
ATOM    574  CD2 PHE A  74      -8.478  54.596  28.688  1.00 72.98           C  
ATOM    575  CE1 PHE A  74     -10.626  54.091  26.977  1.00 78.02           C  
ATOM    576  CE2 PHE A  74      -9.179  55.656  28.108  1.00 76.80           C  
ATOM    577  CZ  PHE A  74     -10.251  55.404  27.255  1.00 78.75           C  
ATOM    578  H   PHE A  74      -7.085  49.754  29.256  1.00 64.82           H  
ATOM    579  HA  PHE A  74      -7.455  51.485  27.021  1.00 66.02           H  
ATOM    580  HB2 PHE A  74      -8.803  51.349  29.310  1.00 68.11           H  
ATOM    581  HB3 PHE A  74      -7.596  52.438  29.950  1.00 68.11           H  
ATOM    582  HD1 PHE A  74     -10.230  52.009  27.325  1.00 74.32           H  
ATOM    583  HD2 PHE A  74      -7.643  54.814  29.350  1.00 72.98           H  
ATOM    584  HE1 PHE A  74     -11.466  53.897  26.315  1.00 78.02           H  
ATOM    585  HE2 PHE A  74      -8.886  56.681  28.322  1.00 76.80           H  
ATOM    586  HZ  PHE A  74     -10.793  56.232  26.805  1.00 78.75           H  
ATOM    587  N   LEU A  75      -4.850  52.175  28.974  1.00 59.46           N  
ATOM    588  CA  LEU A  75      -3.600  52.935  29.036  1.00 60.44           C  
ATOM    589  C   LEU A  75      -2.740  52.597  27.797  1.00 59.98           C  
ATOM    590  O   LEU A  75      -2.041  53.447  27.241  1.00 61.40           O  
ATOM    591  CB  LEU A  75      -2.862  52.616  30.342  1.00 61.24           C  
ATOM    592  CG  LEU A  75      -1.634  53.500  30.629  1.00 63.08           C  
ATOM    593  CD1 LEU A  75      -1.991  54.980  30.762  1.00 64.94           C  
ATOM    594  CD2 LEU A  75      -0.937  53.018  31.904  1.00 61.62           C  
ATOM    595  H   LEU A  75      -5.043  51.449  29.658  1.00 59.46           H  
ATOM    596  HA  LEU A  75      -3.876  53.993  28.975  1.00 60.44           H  
ATOM    597  HB2 LEU A  75      -3.567  52.707  31.180  1.00 61.24           H  
ATOM    598  HB3 LEU A  75      -2.547  51.563  30.328  1.00 61.24           H  
ATOM    599  HG  LEU A  75      -0.920  53.395  29.807  1.00 63.08           H  
ATOM    600 HD11 LEU A  75      -1.112  55.567  31.050  1.00 64.94           H  
ATOM    601 HD12 LEU A  75      -2.354  55.390  29.815  1.00 64.94           H  
ATOM    602 HD13 LEU A  75      -2.764  55.135  31.522  1.00 64.94           H  
ATOM    603 HD21 LEU A  75      -0.035  53.608  32.101  1.00 61.62           H  
ATOM    604 HD22 LEU A  75      -1.596  53.106  32.775  1.00 61.62           H  
ATOM    605 HD23 LEU A  75      -0.634  51.970  31.811  1.00 61.62           H  
ATOM    606  N   THR A  76      -2.780  51.277  27.398  1.00 54.31           N  
ATOM    607  CA  THR A  76      -2.034  50.774  26.247  1.00 52.90           C  
ATOM    608  C   THR A  76      -2.591  51.418  24.963  1.00 54.21           C  
ATOM    609  O   THR A  76      -1.842  51.808  24.064  1.00 54.77           O  
ATOM    610  CB  THR A  76      -2.105  49.237  26.156  1.00 51.26           C  
ATOM    611  OG1 THR A  76      -1.843  48.670  27.445  1.00 48.75           O  
ATOM    612  CG2 THR A  76      -1.098  48.671  25.168  1.00 50.30           C  
ATOM    613  H   THR A  76      -3.346  50.614  27.920  1.00 54.31           H  
ATOM    614  HA  THR A  76      -0.997  51.104  26.384  1.00 52.90           H  
ATOM    615  HB  THR A  76      -3.107  48.919  25.859  1.00 51.26           H  
ATOM    616 HG21 THR A  76      -1.267  49.042  24.155  1.00 50.30           H  
ATOM    617 HG22 THR A  76      -0.073  48.908  25.469  1.00 50.30           H  
ATOM    618 HG23 THR A  76      -1.180  47.581  25.152  1.00 50.30           H  
ATOM    619  HG1 THR A  76      -1.916  47.686  27.377  1.00 48.75           H  
ATOM    620  N   ARG A  77      -3.969  51.459  24.844  1.00 68.59           N  
ATOM    621  CA  ARG A  77      -4.600  52.025  23.653  1.00 71.26           C  
ATOM    622  C   ARG A  77      -4.219  53.514  23.526  1.00 72.33           C  
ATOM    623  O   ARG A  77      -3.911  54.008  22.438  1.00 73.36           O  
ATOM    624  CB  ARG A  77      -6.129  51.834  23.648  1.00 73.25           C  
ATOM    625  CG  ARG A  77      -6.521  50.358  23.486  1.00 73.50           C  
ATOM    626  CD  ARG A  77      -8.035  50.107  23.485  1.00 76.34           C  
ATOM    627  NE  ARG A  77      -8.317  48.710  23.873  1.00 76.35           N  
ATOM    628  CZ  ARG A  77      -9.311  47.901  23.447  1.00 76.53           C  
ATOM    629  NH1 ARG A  77     -10.237  48.277  22.546  1.00 77.16           N  
ATOM    630  NH2 ARG A  77      -9.379  46.653  23.956  1.00 76.18           N1+
ATOM    631  H   ARG A  77      -4.539  51.051  25.601  1.00 68.59           H  
ATOM    632  HA  ARG A  77      -4.162  51.514  22.786  1.00 71.26           H  
ATOM    633  HB2 ARG A  77      -6.558  52.228  24.578  1.00 73.25           H  
ATOM    634  HB3 ARG A  77      -6.568  52.413  22.827  1.00 73.25           H  
ATOM    635  HG2 ARG A  77      -6.098  49.961  22.555  1.00 73.50           H  
ATOM    636  HG3 ARG A  77      -6.067  49.779  24.292  1.00 73.50           H  
ATOM    637  HD2 ARG A  77      -8.535  50.748  24.218  1.00 76.34           H  
ATOM    638  HD3 ARG A  77      -8.438  50.307  22.489  1.00 76.34           H  
ATOM    639  HE  ARG A  77      -7.658  48.255  24.536  1.00 76.35           H  
ATOM    640 HH11 ARG A  77     -10.222  49.209  22.157  1.00 77.16           H  
ATOM    641 HH12 ARG A  77     -10.991  47.666  22.257  1.00 77.16           H  
ATOM    642 HH21 ARG A  77      -8.665  46.373  24.630  1.00 76.18           H  
ATOM    643 HH22 ARG A  77     -10.113  46.003  23.701  1.00 76.18           H  
ATOM    644  N   ILE A  78      -4.286  54.268  24.685  1.00 60.80           N  
ATOM    645  CA  ILE A  78      -3.902  55.684  24.672  1.00 62.53           C  
ATOM    646  C   ILE A  78      -2.412  55.795  24.276  1.00 61.42           C  
ATOM    647  O   ILE A  78      -2.017  56.676  23.511  1.00 62.78           O  
ATOM    648  CB  ILE A  78      -4.209  56.368  26.024  1.00 63.99           C  
ATOM    649  CG1 ILE A  78      -5.730  56.504  26.277  1.00 66.10           C  
ATOM    650  CG2 ILE A  78      -3.519  57.731  26.165  1.00 66.49           C  
ATOM    651  CD1 ILE A  78      -6.465  57.480  25.367  1.00 69.13           C  
ATOM    652  H   ILE A  78      -4.635  53.829  25.545  1.00 60.80           H  
ATOM    653  HA  ILE A  78      -4.465  56.159  23.861  1.00 62.53           H  
ATOM    654  HB  ILE A  78      -3.812  55.730  26.827  1.00 63.99           H  
ATOM    655 HG12 ILE A  78      -6.213  55.526  26.182  1.00 66.10           H  
ATOM    656 HG13 ILE A  78      -5.885  56.820  27.317  1.00 66.10           H  
ATOM    657 HG21 ILE A  78      -3.852  58.245  27.073  1.00 66.49           H  
ATOM    658 HG22 ILE A  78      -2.433  57.616  26.244  1.00 66.49           H  
ATOM    659 HG23 ILE A  78      -3.727  58.380  25.308  1.00 66.49           H  
ATOM    660 HD11 ILE A  78      -7.529  57.496  25.625  1.00 69.13           H  
ATOM    661 HD12 ILE A  78      -6.087  58.500  25.480  1.00 69.13           H  
ATOM    662 HD13 ILE A  78      -6.387  57.193  24.315  1.00 69.13           H  
ATOM    663  N   LYS A  79      -1.541  54.909  24.881  1.00 64.16           N  
ATOM    664  CA  LYS A  79      -0.106  54.961  24.592  1.00 64.61           C  
ATOM    665  C   LYS A  79       0.239  54.672  23.116  1.00 66.56           C  
ATOM    666  O   LYS A  79       1.237  55.165  22.588  1.00 67.31           O  
ATOM    667  CB  LYS A  79       0.672  53.967  25.464  1.00 63.25           C  
ATOM    668  CG  LYS A  79       0.961  54.524  26.859  1.00 64.09           C  
ATOM    669  CD  LYS A  79       1.322  53.442  27.877  1.00 62.31           C  
ATOM    670  CE  LYS A  79       2.435  52.510  27.430  1.00 63.01           C  
ATOM    671  NZ  LYS A  79       2.797  51.636  28.574  1.00 61.34           N1+
ATOM    672  H   LYS A  79      -1.907  54.239  25.569  1.00 64.16           H  
ATOM    673  HA  LYS A  79       0.224  55.990  24.789  1.00 64.61           H  
ATOM    674  HB2 LYS A  79       0.117  53.026  25.538  1.00 63.25           H  
ATOM    675  HB3 LYS A  79       1.631  53.721  24.990  1.00 63.25           H  
ATOM    676  HG2 LYS A  79       1.782  55.248  26.790  1.00 64.09           H  
ATOM    677  HG3 LYS A  79       0.093  55.076  27.240  1.00 64.09           H  
ATOM    678  HD2 LYS A  79       1.595  53.934  28.820  1.00 62.31           H  
ATOM    679  HD3 LYS A  79       0.431  52.839  28.086  1.00 62.31           H  
ATOM    680  HE2 LYS A  79       2.120  51.847  26.619  1.00 63.01           H  
ATOM    681  HE3 LYS A  79       3.342  53.049  27.142  1.00 63.01           H  
ATOM    682  HZ1 LYS A  79       3.263  52.175  29.319  1.00 61.34           H  
ATOM    683  HZ2 LYS A  79       1.974  51.175  28.990  1.00 61.34           H  
ATOM    684  HZ3 LYS A  79       3.447  50.890  28.287  1.00 61.34           H  
ATOM    685  N   LEU A  80      -0.547  53.722  22.497  1.00 73.81           N  
ATOM    686  CA  LEU A  80      -0.395  53.393  21.082  1.00 74.60           C  
ATOM    687  C   LEU A  80      -0.937  54.543  20.229  1.00 77.81           C  
ATOM    688  O   LEU A  80      -0.377  54.878  19.185  1.00 78.93           O  
ATOM    689  CB  LEU A  80      -1.134  52.099  20.713  1.00 73.14           C  
ATOM    690  CG  LEU A  80      -0.454  50.814  21.226  1.00 71.12           C  
ATOM    691  CD1 LEU A  80      -1.414  49.630  21.078  1.00 69.77           C  
ATOM    692  CD2 LEU A  80       0.849  50.517  20.482  1.00 71.29           C  
ATOM    693  H   LEU A  80      -1.248  53.222  23.054  1.00 73.81           H  
ATOM    694  HA  LEU A  80       0.676  53.319  20.868  1.00 74.60           H  
ATOM    695  HB2 LEU A  80      -2.158  52.149  21.108  1.00 73.14           H  
ATOM    696  HB3 LEU A  80      -1.237  52.034  19.621  1.00 73.14           H  
ATOM    697  HG  LEU A  80      -0.217  50.923  22.290  1.00 71.12           H  
ATOM    698 HD11 LEU A  80      -0.955  48.709  21.449  1.00 69.77           H  
ATOM    699 HD12 LEU A  80      -2.332  49.798  21.651  1.00 69.77           H  
ATOM    700 HD13 LEU A  80      -1.691  49.471  20.030  1.00 69.77           H  
ATOM    701 HD21 LEU A  80       1.286  49.574  20.830  1.00 71.29           H  
ATOM    702 HD22 LEU A  80       0.681  50.433  19.403  1.00 71.29           H  
ATOM    703 HD23 LEU A  80       1.594  51.300  20.650  1.00 71.29           H  
ATOM    704  N   PHE A  81      -2.122  55.121  20.646  1.00 82.56           N  
ATOM    705  CA  PHE A  81      -2.729  56.222  19.886  1.00 82.10           C  
ATOM    706  C   PHE A  81      -1.777  57.438  19.849  1.00 78.99           C  
ATOM    707  O   PHE A  81      -1.798  58.254  18.929  1.00 77.92           O  
ATOM    708  CB  PHE A  81      -4.086  56.611  20.490  1.00 84.96           C  
ATOM    709  CG  PHE A  81      -4.866  57.606  19.665  1.00 85.60           C  
ATOM    710  CD1 PHE A  81      -5.514  57.209  18.488  1.00 86.37           C  
ATOM    711  CD2 PHE A  81      -4.930  58.950  20.058  1.00 85.61           C  
ATOM    712  CE1 PHE A  81      -6.217  58.139  17.719  1.00 86.45           C  
ATOM    713  CE2 PHE A  81      -5.629  59.878  19.287  1.00 85.69           C  
ATOM    714  CZ  PHE A  81      -6.272  59.473  18.118  1.00 86.03           C  
ATOM    715  H   PHE A  81      -2.606  54.751  21.474  1.00 82.56           H  
ATOM    716  HA  PHE A  81      -2.844  55.869  18.854  1.00 82.10           H  
ATOM    717  HB2 PHE A  81      -4.710  55.716  20.607  1.00 84.96           H  
ATOM    718  HB3 PHE A  81      -3.947  57.006  21.505  1.00 84.96           H  
ATOM    719  HD1 PHE A  81      -5.467  56.175  18.156  1.00 86.37           H  
ATOM    720  HD2 PHE A  81      -4.420  59.281  20.960  1.00 85.61           H  
ATOM    721  HE1 PHE A  81      -6.716  57.825  16.806  1.00 86.45           H  
ATOM    722  HE2 PHE A  81      -5.662  60.920  19.594  1.00 85.69           H  
ATOM    723  HZ  PHE A  81      -6.809  60.199  17.513  1.00 86.03           H  
ATOM    724  N   LEU A  82      -0.971  57.592  20.961  1.00 88.48           N  
ATOM    725  CA  LEU A  82       0.061  58.619  21.039  1.00 85.44           C  
ATOM    726  C   LEU A  82       1.446  58.132  20.536  1.00 84.63           C  
ATOM    727  O   LEU A  82       2.494  58.691  20.874  1.00 83.38           O  
ATOM    728  CB  LEU A  82       0.164  59.182  22.467  1.00 84.87           C  
ATOM    729  CG  LEU A  82      -1.115  59.882  22.975  1.00 86.87           C  
ATOM    730  CD1 LEU A  82      -0.951  60.245  24.453  1.00 86.92           C  
ATOM    731  CD2 LEU A  82      -1.452  61.137  22.169  1.00 85.38           C  
ATOM    732  H   LEU A  82      -1.119  56.965  21.757  1.00 88.48           H  
ATOM    733  HA  LEU A  82      -0.206  59.428  20.349  1.00 85.44           H  
ATOM    734  HB2 LEU A  82       0.418  58.359  23.149  1.00 84.87           H  
ATOM    735  HB3 LEU A  82       0.999  59.892  22.526  1.00 84.87           H  
ATOM    736  HG  LEU A  82      -1.966  59.196  22.896  1.00 86.87           H  
ATOM    737 HD11 LEU A  82      -1.865  60.704  24.845  1.00 86.92           H  
ATOM    738 HD12 LEU A  82      -0.745  59.351  25.052  1.00 86.92           H  
ATOM    739 HD13 LEU A  82      -0.126  60.950  24.600  1.00 86.92           H  
ATOM    740 HD21 LEU A  82      -2.315  61.655  22.600  1.00 85.38           H  
ATOM    741 HD22 LEU A  82      -0.610  61.838  22.154  1.00 85.38           H  
ATOM    742 HD23 LEU A  82      -1.709  60.890  21.134  1.00 85.38           H  
ATOM    743  N   LYS A  83       1.423  57.158  19.554  1.00 77.75           N  
ATOM    744  CA  LYS A  83       2.617  56.768  18.811  1.00 75.29           C  
ATOM    745  C   LYS A  83       2.307  56.704  17.307  1.00 73.38           C  
ATOM    746  O   LYS A  83       1.274  56.189  16.876  1.00 74.61           O  
ATOM    747  CB  LYS A  83       3.147  55.395  19.249  1.00 77.61           C  
ATOM    748  CG  LYS A  83       3.842  55.423  20.609  1.00 80.44           C  
ATOM    749  CD  LYS A  83       5.251  56.017  20.552  1.00 81.42           C  
ATOM    750  CE  LYS A  83       5.793  56.162  21.961  1.00 84.14           C  
ATOM    751  NZ  LYS A  83       7.217  56.549  21.920  1.00 83.87           N1+
ATOM    752  H   LYS A  83       0.554  56.673  19.319  1.00 77.75           H  
ATOM    753  HA  LYS A  83       3.377  57.528  18.992  1.00 75.29           H  
ATOM    754  HB2 LYS A  83       2.314  54.683  19.299  1.00 77.61           H  
ATOM    755  HB3 LYS A  83       3.843  54.997  18.500  1.00 77.61           H  
ATOM    756  HG2 LYS A  83       3.238  55.978  21.331  1.00 80.44           H  
ATOM    757  HG3 LYS A  83       3.913  54.394  20.983  1.00 80.44           H  
ATOM    758  HD2 LYS A  83       5.898  55.364  19.955  1.00 81.42           H  
ATOM    759  HD3 LYS A  83       5.246  56.998  20.066  1.00 81.42           H  
ATOM    760  HE2 LYS A  83       5.266  56.939  22.523  1.00 84.14           H  
ATOM    761  HE3 LYS A  83       5.745  55.219  22.516  1.00 84.14           H  
ATOM    762  HZ1 LYS A  83       7.803  55.857  21.436  1.00 83.87           H  
ATOM    763  HZ2 LYS A  83       7.395  57.468  21.449  1.00 83.87           H  
ATOM    764  HZ3 LYS A  83       7.585  56.654  22.871  1.00 83.87           H  
ATOM    765  N   PRO A  84       3.278  57.208  16.458  1.00 69.36           N  
ATOM    766  CA  PRO A  84       3.202  57.013  15.009  1.00 67.59           C  
ATOM    767  C   PRO A  84       3.903  55.675  14.650  1.00 67.79           C  
ATOM    768  O   PRO A  84       4.036  54.754  15.458  1.00 67.34           O  
ATOM    769  CB  PRO A  84       3.920  58.259  14.505  1.00 65.76           C  
ATOM    770  CG  PRO A  84       5.074  58.408  15.491  1.00 66.41           C  
ATOM    771  CD  PRO A  84       4.445  58.009  16.819  1.00 68.32           C  
ATOM    772  HA  PRO A  84       2.165  56.959  14.663  1.00 67.59           H  
ATOM    773  HB2 PRO A  84       4.246  58.203  13.471  1.00 65.76           H  
ATOM    774  HB3 PRO A  84       3.257  59.130  14.592  1.00 65.76           H  
ATOM    775  HG2 PRO A  84       5.883  57.713  15.236  1.00 66.41           H  
ATOM    776  HG3 PRO A  84       5.491  59.418  15.510  1.00 66.41           H  
ATOM    777  HD2 PRO A  84       5.127  57.424  17.442  1.00 68.32           H  
ATOM    778  HD3 PRO A  84       4.104  58.887  17.377  1.00 68.32           H  
ATOM    779  N   THR A  85       4.342  55.570  13.339  1.00 61.61           N  
ATOM    780  CA  THR A  85       5.029  54.363  12.859  1.00 60.36           C  
ATOM    781  C   THR A  85       6.517  54.425  13.274  1.00 57.94           C  
ATOM    782  O   THR A  85       7.087  55.514  13.439  1.00 55.93           O  
ATOM    783  CB  THR A  85       4.959  54.211  11.324  1.00 59.96           C  
ATOM    784  OG1 THR A  85       5.742  55.234  10.679  1.00 59.52           O  
ATOM    785  CG2 THR A  85       3.529  54.253  10.795  1.00 61.87           C  
ATOM    786  H   THR A  85       4.221  56.334  12.678  1.00 61.61           H  
ATOM    787  HA  THR A  85       4.542  53.512  13.341  1.00 60.36           H  
ATOM    788  HB  THR A  85       5.407  53.258  11.027  1.00 59.96           H  
ATOM    789 HG21 THR A  85       2.898  53.511  11.296  1.00 61.87           H  
ATOM    790 HG22 THR A  85       3.082  55.245  10.920  1.00 61.87           H  
ATOM    791 HG23 THR A  85       3.516  54.045   9.720  1.00 61.87           H  
ATOM    792  HG1 THR A  85       5.504  55.188   9.729  1.00 59.52           H  
ATOM    793  N   PRO A  86       7.237  53.236  13.292  1.00 54.68           N  
ATOM    794  CA  PRO A  86       8.664  53.190  13.656  1.00 53.06           C  
ATOM    795  C   PRO A  86       9.664  53.855  12.693  1.00 51.98           C  
ATOM    796  O   PRO A  86      10.884  53.793  12.882  1.00 50.27           O  
ATOM    797  CB  PRO A  86       8.998  51.691  13.735  1.00 53.50           C  
ATOM    798  CG  PRO A  86       7.647  51.009  13.885  1.00 55.51           C  
ATOM    799  CD  PRO A  86       6.730  51.887  13.055  1.00 55.71           C  
ATOM    800  HA  PRO A  86       8.768  53.676  14.634  1.00 53.06           H  
ATOM    801  HB2 PRO A  86       9.484  51.341  12.815  1.00 53.50           H  
ATOM    802  HB3 PRO A  86       9.671  51.464  14.568  1.00 53.50           H  
ATOM    803  HG2 PRO A  86       7.653  49.970  13.544  1.00 55.51           H  
ATOM    804  HG3 PRO A  86       7.338  51.026  14.937  1.00 55.51           H  
ATOM    805  HD2 PRO A  86       6.842  51.672  11.987  1.00 55.71           H  
ATOM    806  HD3 PRO A  86       5.684  51.772  13.341  1.00 55.71           H  
ATOM    807  N   ASN A  87       9.103  54.505  11.618  1.00 60.56           N  
ATOM    808  CA  ASN A  87       9.872  55.271  10.649  1.00 59.92           C  
ATOM    809  C   ASN A  87       9.515  56.758  10.650  1.00 60.69           C  
ATOM    810  O   ASN A  87      10.209  57.579  10.042  1.00 61.10           O  
ATOM    811  CB  ASN A  87       9.672  54.707   9.247  1.00 60.54           C  
ATOM    812  CG  ASN A  87      10.186  53.293   9.236  1.00 61.74           C  
ATOM    813  OD1 ASN A  87      11.274  52.989   9.721  1.00 61.11           O  
ATOM    814  ND2 ASN A  87       9.325  52.390   8.695  1.00 63.01           N  
ATOM    815  H   ASN A  87       8.099  54.423  11.492  1.00 60.56           H  
ATOM    816  HA  ASN A  87      10.931  55.221  10.931  1.00 59.92           H  
ATOM    817  HB2 ASN A  87       8.615  54.742   8.960  1.00 60.54           H  
ATOM    818  HB3 ASN A  87      10.236  55.278   8.501  1.00 60.54           H  
ATOM    819 HD21 ASN A  87       8.433  52.592   8.270  1.00 63.01           H  
ATOM    820 HD22 ASN A  87       9.537  51.357   8.717  1.00 63.01           H  
ATOM    821  N   THR A  88       8.375  57.124  11.341  1.00 57.96           N  
ATOM    822  CA  THR A  88       7.830  58.487  11.204  1.00 57.09           C  
ATOM    823  C   THR A  88       8.786  59.457  11.906  1.00 55.23           C  
ATOM    824  O   THR A  88       9.006  60.593  11.494  1.00 55.47           O  
ATOM    825  CB  THR A  88       6.430  58.597  11.822  1.00 58.25           C  
ATOM    826  OG1 THR A  88       5.491  57.764  11.134  1.00 59.47           O  
ATOM    827  CG2 THR A  88       5.869  60.016  11.755  1.00 57.24           C  
ATOM    828  H   THR A  88       7.909  56.441  11.948  1.00 57.96           H  
ATOM    829  HA  THR A  88       7.811  58.720  10.133  1.00 57.09           H  
ATOM    830  HB  THR A  88       6.456  58.269  12.865  1.00 58.25           H  
ATOM    831 HG21 THR A  88       6.426  60.706  12.395  1.00 57.24           H  
ATOM    832 HG22 THR A  88       5.893  60.395  10.727  1.00 57.24           H  
ATOM    833 HG23 THR A  88       4.820  60.036  12.068  1.00 57.24           H  
ATOM    834  HG1 THR A  88       5.858  56.852  11.055  1.00 59.47           H  
ATOM    835  N   VAL A  89       9.328  58.963  13.078  1.00 49.92           N  
ATOM    836  CA  VAL A  89      10.232  59.763  13.900  1.00 48.92           C  
ATOM    837  C   VAL A  89      11.601  59.780  13.180  1.00 47.93           C  
ATOM    838  O   VAL A  89      12.370  60.740  13.250  1.00 47.27           O  
ATOM    839  CB  VAL A  89      10.342  59.216  15.340  1.00 49.14           C  
ATOM    840  CG1 VAL A  89      11.015  60.244  16.255  1.00 48.12           C  
ATOM    841  CG2 VAL A  89       8.977  58.862  15.946  1.00 49.70           C  
ATOM    842  H   VAL A  89       9.096  58.010  13.345  1.00 49.92           H  
ATOM    843  HA  VAL A  89       9.850  60.792  13.906  1.00 48.92           H  
ATOM    844  HB  VAL A  89      10.957  58.306  15.337  1.00 49.14           H  
ATOM    845 HG11 VAL A  89      11.150  59.839  17.264  1.00 48.12           H  
ATOM    846 HG12 VAL A  89      11.999  60.523  15.880  1.00 48.12           H  
ATOM    847 HG13 VAL A  89      10.416  61.157  16.335  1.00 48.12           H  
ATOM    848 HG21 VAL A  89       9.080  58.574  16.998  1.00 49.70           H  
ATOM    849 HG22 VAL A  89       8.289  59.713  15.895  1.00 49.70           H  
ATOM    850 HG23 VAL A  89       8.513  58.016  15.429  1.00 49.70           H  
ATOM    851  N   HIS A  90      11.926  58.620  12.492  1.00 46.37           N  
ATOM    852  CA  HIS A  90      13.223  58.465  11.823  1.00 45.39           C  
ATOM    853  C   HIS A  90      13.337  59.467  10.665  1.00 46.08           C  
ATOM    854  O   HIS A  90      14.413  60.009  10.388  1.00 47.30           O  
ATOM    855  CB  HIS A  90      13.446  57.042  11.299  1.00 46.23           C  
ATOM    856  CG  HIS A  90      14.850  56.803  10.857  1.00 47.07           C  
ATOM    857  ND1 HIS A  90      15.219  57.037   9.552  1.00 47.11           N  
ATOM    858  CD2 HIS A  90      15.926  56.326  11.577  1.00 47.17           C  
ATOM    859  CE1 HIS A  90      16.500  56.752   9.494  1.00 47.50           C  
ATOM    860  NE2 HIS A  90      16.982  56.349  10.707  1.00 47.73           N  
ATOM    861  H   HIS A  90      11.239  57.874  12.458  1.00 46.37           H  
ATOM    862  HA  HIS A  90      13.991  58.728  12.562  1.00 45.39           H  
ATOM    863  HB2 HIS A  90      13.193  56.317  12.084  1.00 46.23           H  
ATOM    864  HB3 HIS A  90      12.773  56.832  10.459  1.00 46.23           H  
ATOM    865  HD2 HIS A  90      16.024  55.998  12.601  1.00 47.17           H  
ATOM    866  HE2 HIS A  90      17.946  56.115  10.913  1.00 47.73           H  
ATOM    867  HE1 HIS A  90      17.128  56.835   8.617  1.00 47.50           H  
ATOM    868  N   TYR A  91      12.189  59.672   9.916  1.00 48.61           N  
ATOM    869  CA  TYR A  91      12.211  60.656   8.834  1.00 49.05           C  
ATOM    870  C   TYR A  91      12.537  62.046   9.414  1.00 49.38           C  
ATOM    871  O   TYR A  91      13.212  62.868   8.794  1.00 49.85           O  
ATOM    872  CB  TYR A  91      10.877  60.697   8.076  1.00 49.44           C  
ATOM    873  CG  TYR A  91      10.971  61.454   6.768  1.00 51.09           C  
ATOM    874  CD1 TYR A  91      10.626  62.813   6.704  1.00 51.51           C  
ATOM    875  CD2 TYR A  91      11.434  60.814   5.608  1.00 52.36           C  
ATOM    876  CE1 TYR A  91      10.739  63.520   5.503  1.00 53.08           C  
ATOM    877  CE2 TYR A  91      11.547  61.519   4.408  1.00 53.13           C  
ATOM    878  CZ  TYR A  91      11.198  62.865   4.364  1.00 53.70           C  
ATOM    879  OH  TYR A  91      11.316  63.516   3.170  1.00 55.83           O  
ATOM    880  H   TYR A  91      11.353  59.110  10.113  1.00 48.61           H  
ATOM    881  HA  TYR A  91      13.034  60.375   8.166  1.00 49.05           H  
ATOM    882  HB2 TYR A  91      10.539  59.675   7.858  1.00 49.44           H  
ATOM    883  HB3 TYR A  91      10.087  61.137   8.699  1.00 49.44           H  
ATOM    884  HD1 TYR A  91      10.273  63.334   7.592  1.00 51.51           H  
ATOM    885  HD2 TYR A  91      11.706  59.760   5.629  1.00 52.36           H  
ATOM    886  HE1 TYR A  91      10.459  64.568   5.474  1.00 53.08           H  
ATOM    887  HE2 TYR A  91      11.895  61.022   3.507  1.00 53.13           H  
ATOM    888  HH  TYR A  91      10.921  64.400   3.257  1.00 55.83           H  
ATOM    889  N   ILE A  92      11.929  62.354  10.612  1.00 59.91           N  
ATOM    890  CA  ILE A  92      12.013  63.689  11.206  1.00 62.30           C  
ATOM    891  C   ILE A  92      13.389  63.868  11.887  1.00 62.54           C  
ATOM    892  O   ILE A  92      13.923  64.978  11.949  1.00 63.94           O  
ATOM    893  CB  ILE A  92      10.817  63.951  12.156  1.00 61.54           C  
ATOM    894  CG1 ILE A  92       9.486  63.892  11.364  1.00 61.54           C  
ATOM    895  CG2 ILE A  92      10.935  65.311  12.856  1.00 62.26           C  
ATOM    896  CD1 ILE A  92       8.250  63.852  12.254  1.00 62.02           C  
ATOM    897  H   ILE A  92      11.399  61.632  11.095  1.00 59.91           H  
ATOM    898  HA  ILE A  92      11.987  64.411  10.381  1.00 62.30           H  
ATOM    899  HB  ILE A  92      10.804  63.170  12.928  1.00 61.54           H  
ATOM    900 HG12 ILE A  92       9.415  64.754  10.689  1.00 61.54           H  
ATOM    901 HG13 ILE A  92       9.461  63.004  10.726  1.00 61.54           H  
ATOM    902 HG21 ILE A  92      10.097  65.487  13.536  1.00 62.26           H  
ATOM    903 HG22 ILE A  92      11.840  65.370  13.462  1.00 62.26           H  
ATOM    904 HG23 ILE A  92      10.960  66.129  12.129  1.00 62.26           H  
ATOM    905 HD11 ILE A  92       7.355  63.689  11.643  1.00 62.02           H  
ATOM    906 HD12 ILE A  92       8.314  63.037  12.981  1.00 62.02           H  
ATOM    907 HD13 ILE A  92       8.109  64.791  12.796  1.00 62.02           H  
ATOM    908  N   LEU A  93      13.933  62.766  12.514  1.00 53.72           N  
ATOM    909  CA  LEU A  93      15.247  62.816  13.167  1.00 52.76           C  
ATOM    910  C   LEU A  93      16.411  62.974  12.167  1.00 52.70           C  
ATOM    911  O   LEU A  93      17.509  63.407  12.533  1.00 54.77           O  
ATOM    912  CB  LEU A  93      15.511  61.542  13.991  1.00 51.92           C  
ATOM    913  CG  LEU A  93      14.836  61.548  15.375  1.00 50.48           C  
ATOM    914  CD1 LEU A  93      14.761  60.126  15.933  1.00 49.68           C  
ATOM    915  CD2 LEU A  93      15.602  62.427  16.365  1.00 50.27           C  
ATOM    916  H   LEU A  93      13.374  61.902  12.572  1.00 53.72           H  
ATOM    917  HA  LEU A  93      15.266  63.708  13.798  1.00 52.76           H  
ATOM    918  HB2 LEU A  93      15.180  60.670  13.414  1.00 51.92           H  
ATOM    919  HB3 LEU A  93      16.590  61.410  14.135  1.00 51.92           H  
ATOM    920  HG  LEU A  93      13.817  61.938  15.279  1.00 50.48           H  
ATOM    921 HD11 LEU A  93      14.247  60.114  16.900  1.00 49.68           H  
ATOM    922 HD12 LEU A  93      14.214  59.464  15.254  1.00 49.68           H  
ATOM    923 HD13 LEU A  93      15.759  59.707  16.084  1.00 49.68           H  
ATOM    924 HD21 LEU A  93      15.074  62.481  17.323  1.00 50.27           H  
ATOM    925 HD22 LEU A  93      16.601  62.023  16.558  1.00 50.27           H  
ATOM    926 HD23 LEU A  93      15.721  63.445  15.991  1.00 50.27           H  
ATOM    927  N   THR A  94      16.203  62.443  10.908  1.00 47.07           N  
ATOM    928  CA  THR A  94      17.258  62.399   9.885  1.00 49.41           C  
ATOM    929  C   THR A  94      17.191  63.536   8.845  1.00 50.62           C  
ATOM    930  O   THR A  94      17.898  63.552   7.834  1.00 51.84           O  
ATOM    931  CB  THR A  94      17.360  61.034   9.180  1.00 49.22           C  
ATOM    932  OG1 THR A  94      16.115  60.658   8.583  1.00 48.29           O  
ATOM    933  CG2 THR A  94      17.832  59.936  10.123  1.00 47.55           C  
ATOM    934  H   THR A  94      15.284  62.062  10.679  1.00 47.07           H  
ATOM    935  HA  THR A  94      18.213  62.574  10.398  1.00 49.41           H  
ATOM    936  HB  THR A  94      18.085  61.099   8.360  1.00 49.22           H  
ATOM    937 HG21 THR A  94      18.761  60.213  10.624  1.00 47.55           H  
ATOM    938 HG22 THR A  94      17.080  59.701  10.883  1.00 47.55           H  
ATOM    939 HG23 THR A  94      18.021  59.021   9.557  1.00 47.55           H  
ATOM    940  HG1 THR A  94      15.529  60.295   9.295  1.00 48.29           H  
ATOM    941  N   HIS A  95      16.403  64.611   9.190  1.00 58.22           N  
ATOM    942  CA  HIS A  95      16.322  65.828   8.375  1.00 59.97           C  
ATOM    943  C   HIS A  95      16.108  67.022   9.333  1.00 60.36           C  
ATOM    944  O   HIS A  95      15.777  66.849  10.504  1.00 59.63           O  
ATOM    945  CB  HIS A  95      15.188  65.740   7.340  1.00 60.01           C  
ATOM    946  CG  HIS A  95      15.443  64.708   6.302  1.00 60.15           C  
ATOM    947  CD2 HIS A  95      14.884  63.470   6.084  1.00 59.14           C  
ATOM    948  ND1 HIS A  95      16.421  64.835   5.319  1.00 61.67           N1+
ATOM    949  NE2 HIS A  95      15.564  62.888   5.039  1.00 59.66           N  
ATOM    950  CE1 HIS A  95      16.506  63.716   4.587  1.00 61.68           C  
ATOM    951  H   HIS A  95      15.857  64.576  10.050  1.00 58.22           H  
ATOM    952  HA  HIS A  95      17.284  65.977   7.871  1.00 59.97           H  
ATOM    953  HB2 HIS A  95      14.238  65.509   7.837  1.00 60.01           H  
ATOM    954  HB3 HIS A  95      15.055  66.700   6.827  1.00 60.01           H  
ATOM    955  HD1 HIS A  95      17.028  65.639   5.194  1.00 61.67           H  
ATOM    956  HD2 HIS A  95      14.106  62.903   6.558  1.00 59.14           H  
ATOM    957  HE2 HIS A  95      15.400  61.942   4.697  1.00 59.66           H  
ATOM    958  HE1 HIS A  95      17.208  63.518   3.789  1.00 61.68           H  
ATOM    959  N   PHE A  96      16.253  68.278   8.767  1.00 54.28           N  
ATOM    960  CA  PHE A  96      15.885  69.516   9.477  1.00 54.05           C  
ATOM    961  C   PHE A  96      16.969  69.986  10.487  1.00 56.08           C  
ATOM    962  O   PHE A  96      16.730  70.499  11.584  1.00 54.75           O  
ATOM    963  CB  PHE A  96      14.475  69.497  10.104  1.00 51.48           C  
ATOM    964  CG  PHE A  96      13.392  68.917   9.221  1.00 51.00           C  
ATOM    965  CD1 PHE A  96      13.067  69.507   7.993  1.00 52.64           C  
ATOM    966  CD2 PHE A  96      12.692  67.770   9.627  1.00 49.79           C  
ATOM    967  CE1 PHE A  96      12.074  68.954   7.182  1.00 52.88           C  
ATOM    968  CE2 PHE A  96      11.698  67.221   8.816  1.00 49.62           C  
ATOM    969  CZ  PHE A  96      11.391  67.811   7.592  1.00 50.70           C  
ATOM    970  H   PHE A  96      16.597  68.363   7.819  1.00 54.28           H  
ATOM    971  HA  PHE A  96      15.885  70.281   8.689  1.00 54.05           H  
ATOM    972  HB2 PHE A  96      14.493  68.972  11.067  1.00 51.48           H  
ATOM    973  HB3 PHE A  96      14.181  70.525  10.342  1.00 51.48           H  
ATOM    974  HD1 PHE A  96      13.576  70.408   7.661  1.00 52.64           H  
ATOM    975  HD2 PHE A  96      12.924  67.297  10.579  1.00 49.79           H  
ATOM    976  HE1 PHE A  96      11.825  69.423   6.234  1.00 52.88           H  
ATOM    977  HE2 PHE A  96      11.158  66.336   9.142  1.00 49.62           H  
ATOM    978  HZ  PHE A  96      10.612  67.388   6.964  1.00 50.70           H  
ATOM    979  N   LYS A  97      18.251  70.002   9.956  1.00 69.15           N  
ATOM    980  CA  LYS A  97      19.414  70.466  10.723  1.00 72.56           C  
ATOM    981  C   LYS A  97      19.309  71.950  11.146  1.00 73.56           C  
ATOM    982  O   LYS A  97      19.980  72.399  12.078  1.00 74.92           O  
ATOM    983  CB  LYS A  97      20.704  70.276   9.902  1.00 75.79           C  
ATOM    984  CG  LYS A  97      21.891  69.883  10.789  1.00 78.10           C  
ATOM    985  CD  LYS A  97      23.231  69.852  10.047  1.00 81.63           C  
ATOM    986  CE  LYS A  97      23.265  68.864   8.888  1.00 81.48           C  
ATOM    987  NZ  LYS A  97      24.655  68.764   8.380  1.00 83.80           N1+
ATOM    988  H   LYS A  97      18.395  69.604   9.034  1.00 69.15           H  
ATOM    989  HA  LYS A  97      19.431  69.865  11.640  1.00 72.56           H  
ATOM    990  HB2 LYS A  97      20.562  69.494   9.149  1.00 75.79           H  
ATOM    991  HB3 LYS A  97      20.944  71.194   9.351  1.00 75.79           H  
ATOM    992  HG2 LYS A  97      21.981  70.591  11.620  1.00 78.10           H  
ATOM    993  HG3 LYS A  97      21.701  68.899  11.235  1.00 78.10           H  
ATOM    994  HD2 LYS A  97      23.466  70.858   9.679  1.00 81.63           H  
ATOM    995  HD3 LYS A  97      24.013  69.594  10.773  1.00 81.63           H  
ATOM    996  HE2 LYS A  97      22.971  67.857   9.197  1.00 81.48           H  
ATOM    997  HE3 LYS A  97      22.647  69.190   8.047  1.00 81.48           H  
ATOM    998  HZ1 LYS A  97      25.041  69.682   8.123  1.00 83.80           H  
ATOM    999  HZ2 LYS A  97      25.281  68.361   9.092  1.00 83.80           H  
ATOM   1000  HZ3 LYS A  97      24.715  68.166   7.544  1.00 83.80           H  
ATOM   1001  N   GLY A  98      18.492  72.735  10.356  1.00 64.44           N  
ATOM   1002  CA  GLY A  98      18.231  74.145  10.634  1.00 64.74           C  
ATOM   1003  C   GLY A  98      17.061  74.386  11.603  1.00 62.95           C  
ATOM   1004  O   GLY A  98      16.700  75.521  11.907  1.00 63.01           O  
ATOM   1005  H   GLY A  98      18.045  72.299   9.556  1.00 64.44           H  
ATOM   1006  HA2 GLY A  98      19.129  74.601  11.064  1.00 64.74           H  
ATOM   1007  HA3 GLY A  98      17.994  74.626   9.681  1.00 64.74           H  
ATOM   1008  N   PHE A  99      16.474  73.237  12.088  1.00 59.57           N  
ATOM   1009  CA  PHE A  99      15.428  73.217  13.114  1.00 56.97           C  
ATOM   1010  C   PHE A  99      16.050  72.567  14.352  1.00 56.14           C  
ATOM   1011  O   PHE A  99      16.020  73.110  15.458  1.00 55.17           O  
ATOM   1012  CB  PHE A  99      14.190  72.447  12.643  1.00 53.44           C  
ATOM   1013  CG  PHE A  99      13.132  72.256  13.703  1.00 52.61           C  
ATOM   1014  CD1 PHE A  99      12.279  73.306  14.065  1.00 53.45           C  
ATOM   1015  CD2 PHE A  99      13.003  71.019  14.355  1.00 50.93           C  
ATOM   1016  CE1 PHE A  99      11.311  73.122  15.057  1.00 52.55           C  
ATOM   1017  CE2 PHE A  99      12.037  70.837  15.345  1.00 50.40           C  
ATOM   1018  CZ  PHE A  99      11.190  71.888  15.695  1.00 49.68           C  
ATOM   1019  H   PHE A  99      16.807  72.341  11.728  1.00 59.57           H  
ATOM   1020  HA  PHE A  99      15.159  74.247  13.379  1.00 56.97           H  
ATOM   1021  HB2 PHE A  99      13.744  72.953  11.776  1.00 53.44           H  
ATOM   1022  HB3 PHE A  99      14.485  71.458  12.280  1.00 53.44           H  
ATOM   1023  HD1 PHE A  99      12.357  74.274  13.576  1.00 53.45           H  
ATOM   1024  HD2 PHE A  99      13.658  70.187  14.101  1.00 50.93           H  
ATOM   1025  HE1 PHE A  99      10.648  73.940  15.329  1.00 52.55           H  
ATOM   1026  HE2 PHE A  99      11.951  69.877  15.847  1.00 50.40           H  
ATOM   1027  HZ  PHE A  99      10.433  71.744  16.461  1.00 49.68           H  
ATOM   1028  N   TRP A 100      16.644  71.325  14.167  1.00 54.16           N  
ATOM   1029  CA  TRP A 100      17.138  70.562  15.315  1.00 54.08           C  
ATOM   1030  C   TRP A 100      18.260  71.312  16.043  1.00 56.63           C  
ATOM   1031  O   TRP A 100      18.578  71.042  17.203  1.00 54.45           O  
ATOM   1032  CB  TRP A 100      17.667  69.176  14.942  1.00 52.58           C  
ATOM   1033  CG  TRP A 100      16.593  68.171  14.679  1.00 49.48           C  
ATOM   1034  CD1 TRP A 100      16.224  67.676  13.450  1.00 48.52           C  
ATOM   1035  CD2 TRP A 100      15.794  67.489  15.650  1.00 47.13           C  
ATOM   1036  NE1 TRP A 100      15.243  66.736  13.624  1.00 46.14           N  
ATOM   1037  CE2 TRP A 100      14.946  66.623  14.963  1.00 46.16           C  
ATOM   1038  CE3 TRP A 100      15.723  67.515  17.056  1.00 46.26           C  
ATOM   1039  CZ2 TRP A 100      14.020  65.800  15.615  1.00 45.52           C  
ATOM   1040  CZ3 TRP A 100      14.802  66.701  17.725  1.00 45.58           C  
ATOM   1041  CH2 TRP A 100      13.957  65.861  17.010  1.00 44.84           C  
ATOM   1042  H   TRP A 100      16.694  70.908  13.230  1.00 54.16           H  
ATOM   1043  HA  TRP A 100      16.305  70.490  16.025  1.00 54.08           H  
ATOM   1044  HB2 TRP A 100      18.332  69.250  14.072  1.00 52.58           H  
ATOM   1045  HB3 TRP A 100      18.277  68.781  15.763  1.00 52.58           H  
ATOM   1046  HD1 TRP A 100      16.601  67.889  12.461  1.00 48.52           H  
ATOM   1047  HE1 TRP A 100      14.802  66.193  12.880  1.00 46.14           H  
ATOM   1048  HE3 TRP A 100      16.395  68.148  17.619  1.00 46.26           H  
ATOM   1049  HZ2 TRP A 100      13.394  65.112  15.061  1.00 45.52           H  
ATOM   1050  HZ3 TRP A 100      14.751  66.720  18.810  1.00 45.58           H  
ATOM   1051  HH2 TRP A 100      13.249  65.229  17.541  1.00 44.84           H  
ATOM   1052  N   ASN A 101      18.895  72.311  15.334  1.00 75.81           N  
ATOM   1053  CA  ASN A 101      19.885  73.154  15.988  1.00 79.35           C  
ATOM   1054  C   ASN A 101      19.292  74.022  17.114  1.00 77.61           C  
ATOM   1055  O   ASN A 101      20.031  74.527  17.963  1.00 78.81           O  
ATOM   1056  CB  ASN A 101      20.653  74.038  15.013  1.00 83.52           C  
ATOM   1057  CG  ASN A 101      22.006  73.413  14.770  1.00 86.67           C  
ATOM   1058  OD1 ASN A 101      22.881  73.363  15.630  1.00 88.54           O  
ATOM   1059  ND2 ASN A 101      22.158  72.857  13.533  1.00 86.92           N  
ATOM   1060  H   ASN A 101      18.662  72.435  14.350  1.00 75.81           H  
ATOM   1061  HA  ASN A 101      20.565  72.464  16.501  1.00 79.35           H  
ATOM   1062  HB2 ASN A 101      20.110  74.185  14.074  1.00 83.52           H  
ATOM   1063  HB3 ASN A 101      20.845  75.038  15.422  1.00 83.52           H  
ATOM   1064 HD21 ASN A 101      23.047  72.459  13.259  1.00 86.92           H  
ATOM   1065 HD22 ASN A 101      21.381  72.805  12.860  1.00 86.92           H  
ATOM   1066  N   VAL A 102      17.926  74.213  17.088  1.00 58.86           N  
ATOM   1067  CA  VAL A 102      17.231  74.971  18.137  1.00 59.36           C  
ATOM   1068  C   VAL A 102      17.014  74.040  19.349  1.00 56.76           C  
ATOM   1069  O   VAL A 102      16.729  74.466  20.465  1.00 57.53           O  
ATOM   1070  CB  VAL A 102      15.900  75.565  17.619  1.00 61.18           C  
ATOM   1071  CG1 VAL A 102      15.186  76.409  18.683  1.00 63.10           C  
ATOM   1072  CG2 VAL A 102      16.129  76.441  16.379  1.00 64.11           C  
ATOM   1073  H   VAL A 102      17.356  73.809  16.332  1.00 58.86           H  
ATOM   1074  HA  VAL A 102      17.899  75.775  18.471  1.00 59.36           H  
ATOM   1075  HB  VAL A 102      15.223  74.748  17.339  1.00 61.18           H  
ATOM   1076 HG11 VAL A 102      14.308  76.908  18.259  1.00 63.10           H  
ATOM   1077 HG12 VAL A 102      14.827  75.790  19.510  1.00 63.10           H  
ATOM   1078 HG13 VAL A 102      15.849  77.179  19.090  1.00 63.10           H  
ATOM   1079 HG21 VAL A 102      15.183  76.867  16.025  1.00 64.11           H  
ATOM   1080 HG22 VAL A 102      16.810  77.269  16.602  1.00 64.11           H  
ATOM   1081 HG23 VAL A 102      16.553  75.868  15.548  1.00 64.11           H  
ATOM   1082  N   VAL A 103      17.105  72.693  19.082  1.00 65.05           N  
ATOM   1083  CA  VAL A 103      16.944  71.663  20.103  1.00 63.83           C  
ATOM   1084  C   VAL A 103      18.343  71.256  20.609  1.00 63.17           C  
ATOM   1085  O   VAL A 103      18.585  71.152  21.813  1.00 63.24           O  
ATOM   1086  CB  VAL A 103      16.162  70.456  19.551  1.00 62.30           C  
ATOM   1087  CG1 VAL A 103      16.112  69.301  20.554  1.00 60.90           C  
ATOM   1088  CG2 VAL A 103      14.735  70.854  19.159  1.00 61.63           C  
ATOM   1089  H   VAL A 103      17.328  72.423  18.130  1.00 65.05           H  
ATOM   1090  HA  VAL A 103      16.409  72.095  20.957  1.00 63.83           H  
ATOM   1091  HB  VAL A 103      16.662  70.089  18.650  1.00 62.30           H  
ATOM   1092 HG11 VAL A 103      15.513  68.473  20.168  1.00 60.90           H  
ATOM   1093 HG12 VAL A 103      17.113  68.910  20.757  1.00 60.90           H  
ATOM   1094 HG13 VAL A 103      15.673  69.614  21.503  1.00 60.90           H  
ATOM   1095 HG21 VAL A 103      14.182  69.992  18.773  1.00 61.63           H  
ATOM   1096 HG22 VAL A 103      14.184  71.250  20.019  1.00 61.63           H  
ATOM   1097 HG23 VAL A 103      14.736  71.618  18.374  1.00 61.63           H  
ATOM   1098  N   ASN A 104      19.278  70.930  19.641  1.00 52.45           N  
ATOM   1099  CA  ASN A 104      20.584  70.350  19.974  1.00 52.54           C  
ATOM   1100  C   ASN A 104      21.424  71.245  20.898  1.00 54.66           C  
ATOM   1101  O   ASN A 104      22.328  70.783  21.595  1.00 54.61           O  
ATOM   1102  CB  ASN A 104      21.412  70.106  18.708  1.00 52.86           C  
ATOM   1103  CG  ASN A 104      20.966  68.856  17.991  1.00 50.81           C  
ATOM   1104  OD1 ASN A 104      20.755  67.798  18.577  1.00 48.72           O  
ATOM   1105  ND2 ASN A 104      20.856  68.982  16.632  1.00 50.95           N  
ATOM   1106  H   ASN A 104      19.016  71.042  18.647  1.00 52.45           H  
ATOM   1107  HA  ASN A 104      20.385  69.422  20.524  1.00 52.54           H  
ATOM   1108  HB2 ASN A 104      21.371  70.975  18.043  1.00 52.86           H  
ATOM   1109  HB3 ASN A 104      22.470  69.951  18.956  1.00 52.86           H  
ATOM   1110 HD21 ASN A 104      21.036  69.856  16.153  1.00 50.95           H  
ATOM   1111 HD22 ASN A 104      20.565  68.192  16.045  1.00 50.95           H  
ATOM   1112  N   ASN A 105      21.173  72.595  20.786  1.00 64.95           N  
ATOM   1113  CA  ASN A 105      21.976  73.584  21.492  1.00 67.47           C  
ATOM   1114  C   ASN A 105      21.289  74.129  22.752  1.00 66.10           C  
ATOM   1115  O   ASN A 105      21.843  74.985  23.443  1.00 67.25           O  
ATOM   1116  CB  ASN A 105      22.360  74.742  20.575  1.00 70.35           C  
ATOM   1117  CG  ASN A 105      23.244  74.244  19.454  1.00 73.15           C  
ATOM   1118  OD1 ASN A 105      24.413  73.915  19.627  1.00 75.06           O  
ATOM   1119  ND2 ASN A 105      22.612  74.173  18.245  1.00 73.65           N  
ATOM   1120  H   ASN A 105      20.399  72.906  20.203  1.00 64.95           H  
ATOM   1121  HA  ASN A 105      22.891  73.094  21.848  1.00 67.47           H  
ATOM   1122  HB2 ASN A 105      21.466  75.237  20.178  1.00 70.35           H  
ATOM   1123  HB3 ASN A 105      22.924  75.510  21.117  1.00 70.35           H  
ATOM   1124 HD21 ASN A 105      23.087  73.865  17.392  1.00 73.65           H  
ATOM   1125 HD22 ASN A 105      21.624  74.433  18.135  1.00 73.65           H  
ATOM   1126  N   ILE A 105A     20.042  73.620  23.052  1.00 61.62           N  
ATOM   1127  CA  ILE A 105A     19.295  74.083  24.224  1.00 60.35           C  
ATOM   1128  C   ILE A 105A     19.207  72.846  25.139  1.00 58.37           C  
ATOM   1129  O   ILE A 105A     18.480  71.885  24.854  1.00 57.02           O  
ATOM   1130  CB  ILE A 105A     17.912  74.674  23.863  1.00 60.24           C  
ATOM   1131  CG1 ILE A 105A     18.101  75.937  22.987  1.00 63.20           C  
ATOM   1132  CG2 ILE A 105A     17.126  75.008  25.140  1.00 61.55           C  
ATOM   1133  CD1 ILE A 105A     16.822  76.713  22.698  1.00 64.23           C  
ATOM   1134  H   ILE A 105A     19.645  72.875  22.472  1.00 61.62           H  
ATOM   1135  HA  ILE A 105A     19.855  74.877  24.720  1.00 60.35           H  
ATOM   1136  HB  ILE A 105A     17.338  73.933  23.292  1.00 60.24           H  
ATOM   1137 HG12 ILE A 105A     18.813  76.621  23.467  1.00 63.20           H  
ATOM   1138 HG13 ILE A 105A     18.552  75.645  22.031  1.00 63.20           H  
ATOM   1139 HG21 ILE A 105A     16.118  75.366  24.905  1.00 61.55           H  
ATOM   1140 HG22 ILE A 105A     17.000  74.131  25.779  1.00 61.55           H  
ATOM   1141 HG23 ILE A 105A     17.635  75.781  25.725  1.00 61.55           H  
ATOM   1142 HD11 ILE A 105A     17.005  77.459  21.918  1.00 64.23           H  
ATOM   1143 HD12 ILE A 105A     16.018  76.055  22.358  1.00 64.23           H  
ATOM   1144 HD13 ILE A 105A     16.475  77.249  23.586  1.00 64.23           H  
ATOM   1145  N   PRO A 106      20.010  72.815  26.269  1.00 54.87           N  
ATOM   1146  CA  PRO A 106      20.138  71.585  27.058  1.00 52.52           C  
ATOM   1147  C   PRO A 106      18.807  71.067  27.605  1.00 51.07           C  
ATOM   1148  O   PRO A 106      18.628  69.868  27.823  1.00 50.24           O  
ATOM   1149  CB  PRO A 106      21.059  71.969  28.219  1.00 53.15           C  
ATOM   1150  CG  PRO A 106      21.865  73.137  27.673  1.00 56.25           C  
ATOM   1151  CD  PRO A 106      20.868  73.872  26.792  1.00 56.94           C  
ATOM   1152  HA  PRO A 106      20.586  70.821  26.413  1.00 52.52           H  
ATOM   1153  HB2 PRO A 106      20.487  72.293  29.098  1.00 53.15           H  
ATOM   1154  HB3 PRO A 106      21.695  71.134  28.531  1.00 53.15           H  
ATOM   1155  HG2 PRO A 106      22.283  73.773  28.459  1.00 56.25           H  
ATOM   1156  HG3 PRO A 106      22.694  72.757  27.063  1.00 56.25           H  
ATOM   1157  HD2 PRO A 106      20.239  74.556  27.371  1.00 56.94           H  
ATOM   1158  HD3 PRO A 106      21.378  74.425  26.003  1.00 56.94           H  
ATOM   1159  N   PHE A 107      17.871  72.043  27.889  1.00 61.97           N  
ATOM   1160  CA  PHE A 107      16.569  71.695  28.456  1.00 61.96           C  
ATOM   1161  C   PHE A 107      15.818  70.801  27.450  1.00 60.98           C  
ATOM   1162  O   PHE A 107      15.016  69.945  27.823  1.00 59.95           O  
ATOM   1163  CB  PHE A 107      15.752  72.959  28.770  1.00 64.25           C  
ATOM   1164  CG  PHE A 107      14.771  72.756  29.900  1.00 64.95           C  
ATOM   1165  CD1 PHE A 107      15.109  73.122  31.211  1.00 65.45           C  
ATOM   1166  CD2 PHE A 107      13.521  72.171  29.661  1.00 65.34           C  
ATOM   1167  CE1 PHE A 107      14.215  72.902  32.261  1.00 65.94           C  
ATOM   1168  CE2 PHE A 107      12.635  71.939  30.714  1.00 66.14           C  
ATOM   1169  CZ  PHE A 107      12.980  72.304  32.013  1.00 67.17           C  
ATOM   1170  H   PHE A 107      18.112  73.012  27.704  1.00 61.97           H  
ATOM   1171  HA  PHE A 107      16.765  71.099  29.356  1.00 61.96           H  
ATOM   1172  HB2 PHE A 107      16.424  73.783  29.048  1.00 64.25           H  
ATOM   1173  HB3 PHE A 107      15.212  73.313  27.882  1.00 64.25           H  
ATOM   1174  HD1 PHE A 107      16.070  73.585  31.425  1.00 65.45           H  
ATOM   1175  HD2 PHE A 107      13.236  71.873  28.654  1.00 65.34           H  
ATOM   1176  HE1 PHE A 107      14.480  73.197  33.274  1.00 65.94           H  
ATOM   1177  HE2 PHE A 107      11.676  71.467  30.514  1.00 66.14           H  
ATOM   1178  HZ  PHE A 107      12.288  72.127  32.833  1.00 67.17           H  
ATOM   1179  N   LEU A 108      16.041  71.097  26.117  1.00 56.32           N  
ATOM   1180  CA  LEU A 108      15.358  70.394  25.042  1.00 55.37           C  
ATOM   1181  C   LEU A 108      16.185  69.162  24.643  1.00 54.95           C  
ATOM   1182  O   LEU A 108      15.641  68.096  24.338  1.00 55.06           O  
ATOM   1183  CB  LEU A 108      15.091  71.304  23.842  1.00 56.30           C  
ATOM   1184  CG  LEU A 108      14.230  72.546  24.153  1.00 57.79           C  
ATOM   1185  CD1 LEU A 108      14.052  73.383  22.885  1.00 58.00           C  
ATOM   1186  CD2 LEU A 108      12.858  72.183  24.725  1.00 56.34           C  
ATOM   1187  H   LEU A 108      16.751  71.786  25.871  1.00 56.32           H  
ATOM   1188  HA  LEU A 108      14.410  70.004  25.432  1.00 55.37           H  
ATOM   1189  HB2 LEU A 108      16.047  71.633  23.414  1.00 56.30           H  
ATOM   1190  HB3 LEU A 108      14.590  70.717  23.063  1.00 56.30           H  
ATOM   1191  HG  LEU A 108      14.750  73.166  24.891  1.00 57.79           H  
ATOM   1192 HD11 LEU A 108      13.489  74.298  23.097  1.00 58.00           H  
ATOM   1193 HD12 LEU A 108      15.022  73.678  22.475  1.00 58.00           H  
ATOM   1194 HD13 LEU A 108      13.514  72.825  22.111  1.00 58.00           H  
ATOM   1195 HD21 LEU A 108      12.240  73.079  24.851  1.00 56.34           H  
ATOM   1196 HD22 LEU A 108      12.322  71.493  24.064  1.00 56.34           H  
ATOM   1197 HD23 LEU A 108      12.947  71.715  25.709  1.00 56.34           H  
ATOM   1198  N   ARG A 109      17.560  69.313  24.568  1.00 43.99           N  
ATOM   1199  CA  ARG A 109      18.390  68.159  24.224  1.00 41.74           C  
ATOM   1200  C   ARG A 109      18.201  67.050  25.275  1.00 40.22           C  
ATOM   1201  O   ARG A 109      18.104  65.860  24.962  1.00 38.44           O  
ATOM   1202  CB  ARG A 109      19.873  68.528  24.087  1.00 42.38           C  
ATOM   1203  CG  ARG A 109      20.711  67.423  23.411  1.00 40.69           C  
ATOM   1204  CD  ARG A 109      22.173  67.845  23.291  1.00 42.62           C  
ATOM   1205  NE  ARG A 109      23.025  66.829  22.662  1.00 43.08           N  
ATOM   1206  CZ  ARG A 109      24.381  66.932  22.647  1.00 44.83           C  
ATOM   1207  NH1 ARG A 109      24.997  68.064  23.046  1.00 44.59           N  
ATOM   1208  NH2 ARG A 109      25.141  65.907  22.258  1.00 46.23           N1+
ATOM   1209  H   ARG A 109      17.972  70.246  24.712  1.00 43.99           H  
ATOM   1210  HA  ARG A 109      18.007  67.780  23.272  1.00 41.74           H  
ATOM   1211  HB2 ARG A 109      19.964  69.447  23.495  1.00 42.38           H  
ATOM   1212  HB3 ARG A 109      20.297  68.751  25.074  1.00 42.38           H  
ATOM   1213  HG2 ARG A 109      20.650  66.489  23.980  1.00 40.69           H  
ATOM   1214  HG3 ARG A 109      20.317  67.217  22.410  1.00 40.69           H  
ATOM   1215  HD2 ARG A 109      22.238  68.745  22.685  1.00 42.62           H  
ATOM   1216  HD3 ARG A 109      22.566  68.045  24.293  1.00 42.62           H  
ATOM   1217  HE  ARG A 109      22.618  66.002  22.177  1.00 43.08           H  
ATOM   1218 HH11 ARG A 109      24.472  68.905  23.245  1.00 44.59           H  
ATOM   1219 HH12 ARG A 109      26.002  68.053  23.167  1.00 44.59           H  
ATOM   1220 HH21 ARG A 109      26.212  65.868  22.294  1.00 46.23           H  
ATOM   1221 HH22 ARG A 109      24.777  64.954  22.093  1.00 46.23           H  
ATOM   1222  N   ASN A 110      18.235  67.437  26.598  1.00 47.80           N  
ATOM   1223  CA  ASN A 110      18.211  66.436  27.672  1.00 47.21           C  
ATOM   1224  C   ASN A 110      16.850  65.698  27.708  1.00 46.19           C  
ATOM   1225  O   ASN A 110      16.737  64.527  28.079  1.00 45.38           O  
ATOM   1226  CB  ASN A 110      18.437  67.085  29.030  1.00 48.12           C  
ATOM   1227  CG  ASN A 110      19.874  67.508  29.274  1.00 47.65           C  
ATOM   1228  OD1 ASN A 110      20.870  67.135  28.657  1.00 48.50           O  
ATOM   1229  ND2 ASN A 110      19.988  68.364  30.338  1.00 48.30           N  
ATOM   1230  H   ASN A 110      18.304  68.432  26.847  1.00 47.80           H  
ATOM   1231  HA  ASN A 110      18.982  65.689  27.447  1.00 47.21           H  
ATOM   1232  HB2 ASN A 110      17.776  67.951  29.154  1.00 48.12           H  
ATOM   1233  HB3 ASN A 110      18.166  66.398  29.838  1.00 48.12           H  
ATOM   1234 HD21 ASN A 110      19.185  68.653  30.888  1.00 48.30           H  
ATOM   1235 HD22 ASN A 110      20.890  68.734  30.607  1.00 48.30           H  
ATOM   1236  N   ALA A 111      15.769  66.497  27.374  1.00 42.84           N  
ATOM   1237  CA  ALA A 111      14.409  65.978  27.417  1.00 42.38           C  
ATOM   1238  C   ALA A 111      14.186  65.000  26.259  1.00 41.56           C  
ATOM   1239  O   ALA A 111      13.582  63.938  26.420  1.00 40.88           O  
ATOM   1240  CB  ALA A 111      13.382  67.099  27.354  1.00 43.93           C  
ATOM   1241  H   ALA A 111      15.938  67.458  27.081  1.00 42.84           H  
ATOM   1242  HA  ALA A 111      14.291  65.418  28.353  1.00 42.38           H  
ATOM   1243  HB1 ALA A 111      12.364  66.695  27.342  1.00 43.93           H  
ATOM   1244  HB2 ALA A 111      13.476  67.758  28.222  1.00 43.93           H  
ATOM   1245  HB3 ALA A 111      13.507  67.710  26.453  1.00 43.93           H  
ATOM   1246  N   ILE A 112      14.665  65.410  25.026  1.00 48.13           N  
ATOM   1247  CA  ILE A 112      14.523  64.539  23.859  1.00 48.54           C  
ATOM   1248  C   ILE A 112      15.453  63.319  24.019  1.00 48.37           C  
ATOM   1249  O   ILE A 112      15.110  62.205  23.602  1.00 49.17           O  
ATOM   1250  CB  ILE A 112      14.740  65.288  22.527  1.00 50.71           C  
ATOM   1251  CG1 ILE A 112      13.687  66.401  22.295  1.00 51.51           C  
ATOM   1252  CG2 ILE A 112      14.761  64.329  21.328  1.00 49.67           C  
ATOM   1253  CD1 ILE A 112      12.252  65.924  22.106  1.00 51.94           C  
ATOM   1254  H   ILE A 112      15.106  66.331  24.923  1.00 48.13           H  
ATOM   1255  HA  ILE A 112      13.505  64.134  23.889  1.00 48.54           H  
ATOM   1256  HB  ILE A 112      15.719  65.782  22.570  1.00 50.71           H  
ATOM   1257 HG12 ILE A 112      13.699  67.108  23.129  1.00 51.51           H  
ATOM   1258 HG13 ILE A 112      13.976  66.975  21.406  1.00 51.51           H  
ATOM   1259 HG21 ILE A 112      14.826  64.881  20.386  1.00 49.67           H  
ATOM   1260 HG22 ILE A 112      15.626  63.661  21.367  1.00 49.67           H  
ATOM   1261 HG23 ILE A 112      13.864  63.702  21.296  1.00 49.67           H  
ATOM   1262 HD11 ILE A 112      11.595  66.786  21.949  1.00 51.94           H  
ATOM   1263 HD12 ILE A 112      12.153  65.275  21.231  1.00 51.94           H  
ATOM   1264 HD13 ILE A 112      11.885  65.387  22.984  1.00 51.94           H  
ATOM   1265  N   MET A 113      16.681  63.520  24.628  1.00 39.00           N  
ATOM   1266  CA  MET A 113      17.525  62.353  24.878  1.00 38.42           C  
ATOM   1267  C   MET A 113      16.822  61.431  25.897  1.00 38.43           C  
ATOM   1268  O   MET A 113      16.857  60.201  25.800  1.00 38.01           O  
ATOM   1269  CB  MET A 113      18.935  62.731  25.339  1.00 38.17           C  
ATOM   1270  CG  MET A 113      19.871  61.536  25.578  1.00 36.33           C  
ATOM   1271  SD  MET A 113      20.116  60.522  24.089  1.00 37.38           S  
ATOM   1272  CE  MET A 113      21.178  59.224  24.775  1.00 35.97           C  
ATOM   1273  H   MET A 113      17.007  64.459  24.885  1.00 39.00           H  
ATOM   1274  HA  MET A 113      17.572  61.806  23.929  1.00 38.42           H  
ATOM   1275  HB2 MET A 113      19.393  63.403  24.602  1.00 38.17           H  
ATOM   1276  HB3 MET A 113      18.870  63.308  26.270  1.00 38.17           H  
ATOM   1277  HG2 MET A 113      20.845  61.904  25.907  1.00 36.33           H  
ATOM   1278  HG3 MET A 113      19.470  60.899  26.371  1.00 36.33           H  
ATOM   1279  HE1 MET A 113      22.204  59.364  24.427  1.00 35.97           H  
ATOM   1280  HE2 MET A 113      21.163  59.219  25.866  1.00 35.97           H  
ATOM   1281  HE3 MET A 113      20.830  58.254  24.411  1.00 35.97           H  
ATOM   1282  N   SER A 114      16.167  62.039  26.952  1.00 48.29           N  
ATOM   1283  CA  SER A 114      15.436  61.208  27.906  1.00 50.73           C  
ATOM   1284  C   SER A 114      14.327  60.407  27.182  1.00 52.12           C  
ATOM   1285  O   SER A 114      13.936  59.323  27.630  1.00 52.58           O  
ATOM   1286  CB  SER A 114      14.817  61.992  29.074  1.00 52.73           C  
ATOM   1287  OG  SER A 114      14.499  61.141  30.203  1.00 54.76           O  
ATOM   1288  H   SER A 114      16.215  63.054  27.084  1.00 48.29           H  
ATOM   1289  HA  SER A 114      16.147  60.471  28.300  1.00 50.73           H  
ATOM   1290  HB2 SER A 114      15.517  62.742  29.451  1.00 52.73           H  
ATOM   1291  HB3 SER A 114      13.897  62.504  28.777  1.00 52.73           H  
ATOM   1292  HG  SER A 114      14.070  60.344  29.818  1.00 54.76           H  
ATOM   1293  N   TYR A 115      13.743  60.998  26.080  1.00 60.78           N  
ATOM   1294  CA  TYR A 115      12.745  60.293  25.263  1.00 62.43           C  
ATOM   1295  C   TYR A 115      13.412  59.152  24.458  1.00 61.32           C  
ATOM   1296  O   TYR A 115      12.899  58.028  24.397  1.00 63.26           O  
ATOM   1297  CB  TYR A 115      11.985  61.251  24.332  1.00 62.09           C  
ATOM   1298  CG  TYR A 115      10.990  60.567  23.421  1.00 63.96           C  
ATOM   1299  CD1 TYR A 115       9.711  60.220  23.874  1.00 66.47           C  
ATOM   1300  CD2 TYR A 115      11.348  60.264  22.097  1.00 63.22           C  
ATOM   1301  CE1 TYR A 115       8.806  59.592  23.014  1.00 67.82           C  
ATOM   1302  CE2 TYR A 115      10.450  59.629  21.240  1.00 63.56           C  
ATOM   1303  CZ  TYR A 115       9.182  59.297  21.706  1.00 66.46           C  
ATOM   1304  OH  TYR A 115       8.279  58.655  20.896  1.00 68.22           O  
ATOM   1305  H   TYR A 115      14.011  61.959  25.852  1.00 60.78           H  
ATOM   1306  HA  TYR A 115      12.039  59.817  25.955  1.00 62.43           H  
ATOM   1307  HB2 TYR A 115      11.458  62.004  24.933  1.00 62.09           H  
ATOM   1308  HB3 TYR A 115      12.682  61.824  23.713  1.00 62.09           H  
ATOM   1309  HD1 TYR A 115       9.409  60.455  24.893  1.00 66.47           H  
ATOM   1310  HD2 TYR A 115      12.337  60.532  21.727  1.00 63.22           H  
ATOM   1311  HE1 TYR A 115       7.806  59.360  23.367  1.00 67.82           H  
ATOM   1312  HE2 TYR A 115      10.760  59.406  20.224  1.00 63.56           H  
ATOM   1313  HH  TYR A 115       8.599  58.765  19.977  1.00 68.22           H  
ATOM   1314  N   VAL A 116      14.555  59.477  23.751  1.00 46.28           N  
ATOM   1315  CA  VAL A 116      15.241  58.477  22.912  1.00 44.92           C  
ATOM   1316  C   VAL A 116      15.735  57.299  23.787  1.00 45.78           C  
ATOM   1317  O   VAL A 116      15.886  56.169  23.317  1.00 46.90           O  
ATOM   1318  CB  VAL A 116      16.383  59.129  22.098  1.00 43.35           C  
ATOM   1319  CG1 VAL A 116      17.296  58.103  21.417  1.00 42.17           C  
ATOM   1320  CG2 VAL A 116      15.814  60.059  21.017  1.00 43.19           C  
ATOM   1321  H   VAL A 116      14.913  60.442  23.794  1.00 46.28           H  
ATOM   1322  HA  VAL A 116      14.483  58.061  22.236  1.00 44.92           H  
ATOM   1323  HB  VAL A 116      17.005  59.731  22.771  1.00 43.35           H  
ATOM   1324 HG11 VAL A 116      18.017  58.598  20.760  1.00 42.17           H  
ATOM   1325 HG12 VAL A 116      17.873  57.535  22.153  1.00 42.17           H  
ATOM   1326 HG13 VAL A 116      16.719  57.397  20.809  1.00 42.17           H  
ATOM   1327 HG21 VAL A 116      16.622  60.575  20.486  1.00 43.19           H  
ATOM   1328 HG22 VAL A 116      15.232  59.497  20.279  1.00 43.19           H  
ATOM   1329 HG23 VAL A 116      15.160  60.826  21.441  1.00 43.19           H  
ATOM   1330  N   LEU A 117      16.071  57.620  25.088  1.00 42.00           N  
ATOM   1331  CA  LEU A 117      16.456  56.617  26.076  1.00 42.83           C  
ATOM   1332  C   LEU A 117      15.219  55.852  26.580  1.00 47.05           C  
ATOM   1333  O   LEU A 117      15.094  54.633  26.437  1.00 48.27           O  
ATOM   1334  CB  LEU A 117      17.167  57.227  27.300  1.00 40.95           C  
ATOM   1335  CG  LEU A 117      18.607  57.711  27.065  1.00 39.29           C  
ATOM   1336  CD1 LEU A 117      19.124  58.411  28.324  1.00 39.53           C  
ATOM   1337  CD2 LEU A 117      19.545  56.568  26.696  1.00 37.59           C  
ATOM   1338  H   LEU A 117      16.078  58.613  25.342  1.00 42.00           H  
ATOM   1339  HA  LEU A 117      17.095  55.886  25.577  1.00 42.83           H  
ATOM   1340  HB2 LEU A 117      16.575  58.071  27.677  1.00 40.95           H  
ATOM   1341  HB3 LEU A 117      17.179  56.487  28.112  1.00 40.95           H  
ATOM   1342  HG  LEU A 117      18.616  58.435  26.245  1.00 39.29           H  
ATOM   1343 HD11 LEU A 117      20.139  58.792  28.169  1.00 39.53           H  
ATOM   1344 HD12 LEU A 117      18.485  59.260  28.587  1.00 39.53           H  
ATOM   1345 HD13 LEU A 117      19.150  57.728  29.178  1.00 39.53           H  
ATOM   1346 HD21 LEU A 117      20.591  56.892  26.705  1.00 37.59           H  
ATOM   1347 HD22 LEU A 117      19.448  55.729  27.393  1.00 37.59           H  
ATOM   1348 HD23 LEU A 117      19.329  56.209  25.687  1.00 37.59           H  
ATOM   1349  N   THR A 118      14.278  56.612  27.262  1.00 57.42           N  
ATOM   1350  CA  THR A 118      13.204  55.965  28.014  1.00 61.69           C  
ATOM   1351  C   THR A 118      12.188  55.255  27.123  1.00 63.32           C  
ATOM   1352  O   THR A 118      11.520  54.309  27.555  1.00 67.66           O  
ATOM   1353  CB  THR A 118      12.441  56.880  28.988  1.00 61.59           C  
ATOM   1354  OG1 THR A 118      11.926  58.033  28.323  1.00 59.61           O  
ATOM   1355  CG2 THR A 118      13.310  57.306  30.165  1.00 60.69           C  
ATOM   1356  H   THR A 118      14.341  57.633  27.267  1.00 57.42           H  
ATOM   1357  HA  THR A 118      13.691  55.172  28.591  1.00 61.69           H  
ATOM   1358  HB  THR A 118      11.574  56.344  29.390  1.00 61.59           H  
ATOM   1359 HG21 THR A 118      13.662  56.440  30.733  1.00 60.69           H  
ATOM   1360 HG22 THR A 118      14.180  57.887  29.842  1.00 60.69           H  
ATOM   1361 HG23 THR A 118      12.732  57.947  30.835  1.00 60.69           H  
ATOM   1362  HG1 THR A 118      12.697  58.594  28.073  1.00 59.61           H  
ATOM   1363  N   SER A 119      12.048  55.719  25.833  1.00 54.33           N  
ATOM   1364  CA  SER A 119      11.139  55.039  24.918  1.00 54.28           C  
ATOM   1365  C   SER A 119      11.646  53.640  24.507  1.00 56.67           C  
ATOM   1366  O   SER A 119      10.925  52.854  23.889  1.00 57.28           O  
ATOM   1367  CB  SER A 119      10.780  55.866  23.686  1.00 52.05           C  
ATOM   1368  OG  SER A 119      11.927  56.220  22.924  1.00 49.64           O  
ATOM   1369  H   SER A 119      12.576  56.543  25.529  1.00 54.33           H  
ATOM   1370  HA  SER A 119      10.211  54.855  25.476  1.00 54.28           H  
ATOM   1371  HB2 SER A 119      10.108  55.308  23.026  1.00 52.05           H  
ATOM   1372  HB3 SER A 119      10.267  56.790  23.977  1.00 52.05           H  
ATOM   1373  HG  SER A 119      12.370  56.954  23.420  1.00 49.64           H  
ATOM   1374  N   ARG A 120      12.940  53.345  24.894  1.00 64.96           N  
ATOM   1375  CA  ARG A 120      13.560  52.039  24.723  1.00 67.69           C  
ATOM   1376  C   ARG A 120      13.797  51.327  26.077  1.00 72.29           C  
ATOM   1377  O   ARG A 120      14.481  50.306  26.173  1.00 73.06           O  
ATOM   1378  CB  ARG A 120      14.893  52.176  23.988  1.00 63.62           C  
ATOM   1379  CG  ARG A 120      14.762  52.740  22.573  1.00 61.15           C  
ATOM   1380  CD  ARG A 120      16.086  52.589  21.836  1.00 58.22           C  
ATOM   1381  NE  ARG A 120      16.131  53.297  20.557  1.00 55.56           N  
ATOM   1382  CZ  ARG A 120      15.413  53.005  19.452  1.00 55.16           C  
ATOM   1383  NH1 ARG A 120      14.495  52.029  19.381  1.00 56.27           N  
ATOM   1384  NH2 ARG A 120      15.590  53.715  18.316  1.00 54.54           N1+
ATOM   1385  H   ARG A 120      13.516  54.061  25.345  1.00 64.96           H  
ATOM   1386  HA  ARG A 120      12.880  51.396  24.155  1.00 67.69           H  
ATOM   1387  HB2 ARG A 120      15.560  52.823  24.567  1.00 63.62           H  
ATOM   1388  HB3 ARG A 120      15.385  51.201  23.937  1.00 63.62           H  
ATOM   1389  HG2 ARG A 120      13.964  52.217  22.037  1.00 61.15           H  
ATOM   1390  HG3 ARG A 120      14.477  53.798  22.611  1.00 61.15           H  
ATOM   1391  HD2 ARG A 120      16.902  52.999  22.436  1.00 58.22           H  
ATOM   1392  HD3 ARG A 120      16.321  51.536  21.660  1.00 58.22           H  
ATOM   1393  HE  ARG A 120      16.792  54.059  20.456  1.00 55.56           H  
ATOM   1394 HH11 ARG A 120      14.259  51.388  20.119  1.00 56.27           H  
ATOM   1395 HH12 ARG A 120      14.066  51.935  18.410  1.00 56.27           H  
ATOM   1396 HH21 ARG A 120      15.010  53.371  17.515  1.00 54.54           H  
ATOM   1397 HH22 ARG A 120      16.311  54.411  18.175  1.00 54.54           H  
ATOM   1398  N   SER A 121      13.118  51.849  27.160  1.00 74.04           N  
ATOM   1399  CA  SER A 121      13.367  51.365  28.517  1.00 76.16           C  
ATOM   1400  C   SER A 121      12.729  50.011  28.818  1.00 77.80           C  
ATOM   1401  O   SER A 121      13.126  49.320  29.755  1.00 79.24           O  
ATOM   1402  CB  SER A 121      12.883  52.350  29.590  1.00 76.41           C  
ATOM   1403  OG  SER A 121      11.507  52.683  29.421  1.00 74.57           O  
ATOM   1404  H   SER A 121      12.468  52.617  26.994  1.00 74.04           H  
ATOM   1405  HA  SER A 121      14.451  51.228  28.621  1.00 76.16           H  
ATOM   1406  HB2 SER A 121      12.996  51.924  30.592  1.00 76.41           H  
ATOM   1407  HB3 SER A 121      13.468  53.272  29.563  1.00 76.41           H  
ATOM   1408  HG  SER A 121      11.430  53.323  28.672  1.00 74.57           H  
ATOM   1409  N   HIS A 122      11.603  49.721  28.087  1.00 63.16           N  
ATOM   1410  CA  HIS A 122      10.637  48.678  28.446  1.00 62.01           C  
ATOM   1411  C   HIS A 122      10.824  47.354  27.678  1.00 60.33           C  
ATOM   1412  O   HIS A 122      10.171  46.342  27.944  1.00 61.48           O  
ATOM   1413  CB  HIS A 122       9.201  49.209  28.310  1.00 63.65           C  
ATOM   1414  CG  HIS A 122       8.870  49.688  26.934  1.00 64.97           C  
ATOM   1415  CD2 HIS A 122       9.147  50.904  26.338  1.00 65.46           C  
ATOM   1416  ND1 HIS A 122       8.219  48.861  26.052  1.00 64.75           N  
ATOM   1417  NE2 HIS A 122       8.735  50.768  25.041  1.00 64.79           N  
ATOM   1418  CE1 HIS A 122       8.132  49.547  24.935  1.00 64.87           C  
ATOM   1419  H   HIS A 122      11.446  50.277  27.250  1.00 63.16           H  
ATOM   1420  HA  HIS A 122      10.805  48.424  29.500  1.00 62.01           H  
ATOM   1421  HB2 HIS A 122       8.485  48.429  28.597  1.00 63.65           H  
ATOM   1422  HB3 HIS A 122       9.056  50.041  29.011  1.00 63.65           H  
ATOM   1423  HD2 HIS A 122       9.626  51.807  26.694  1.00 65.46           H  
ATOM   1424  HE2 HIS A 122       8.858  51.442  24.295  1.00 64.79           H  
ATOM   1425  HE1 HIS A 122       7.675  49.208  24.017  1.00 64.87           H  
ATOM   1426  N   LEU A 123      11.745  47.392  26.656  1.00 43.32           N  
ATOM   1427  CA  LEU A 123      11.858  46.368  25.613  1.00 40.38           C  
ATOM   1428  C   LEU A 123      12.729  45.139  25.994  1.00 39.28           C  
ATOM   1429  O   LEU A 123      12.740  44.107  25.314  1.00 39.30           O  
ATOM   1430  CB  LEU A 123      12.436  47.016  24.343  1.00 40.59           C  
ATOM   1431  CG  LEU A 123      11.536  48.101  23.713  1.00 40.74           C  
ATOM   1432  CD1 LEU A 123      12.290  48.873  22.628  1.00 40.14           C  
ATOM   1433  CD2 LEU A 123      10.268  47.500  23.112  1.00 39.25           C  
ATOM   1434  H   LEU A 123      12.365  48.197  26.634  1.00 43.32           H  
ATOM   1435  HA  LEU A 123      10.854  45.971  25.428  1.00 40.38           H  
ATOM   1436  HB2 LEU A 123      13.409  47.458  24.590  1.00 40.59           H  
ATOM   1437  HB3 LEU A 123      12.637  46.238  23.601  1.00 40.59           H  
ATOM   1438  HG  LEU A 123      11.249  48.826  24.484  1.00 40.74           H  
ATOM   1439 HD11 LEU A 123      11.674  49.690  22.237  1.00 40.14           H  
ATOM   1440 HD12 LEU A 123      13.207  49.314  23.027  1.00 40.14           H  
ATOM   1441 HD13 LEU A 123      12.562  48.229  21.787  1.00 40.14           H  
ATOM   1442 HD21 LEU A 123       9.671  48.270  22.610  1.00 39.25           H  
ATOM   1443 HD22 LEU A 123      10.514  46.737  22.370  1.00 39.25           H  
ATOM   1444 HD23 LEU A 123       9.637  47.038  23.877  1.00 39.25           H  
ATOM   1445  N   ILE A 124      13.556  45.341  27.079  1.00 37.70           N  
ATOM   1446  CA  ILE A 124      14.560  44.375  27.537  1.00 36.67           C  
ATOM   1447  C   ILE A 124      13.978  43.606  28.728  1.00 37.03           C  
ATOM   1448  O   ILE A 124      13.100  44.053  29.467  1.00 37.13           O  
ATOM   1449  CB  ILE A 124      15.900  45.070  27.870  1.00 36.87           C  
ATOM   1450  CG1 ILE A 124      16.464  45.798  26.637  1.00 37.74           C  
ATOM   1451  CG2 ILE A 124      16.973  44.122  28.425  1.00 37.30           C  
ATOM   1452  CD1 ILE A 124      16.535  44.934  25.384  1.00 36.88           C  
ATOM   1453  H   ILE A 124      13.436  46.186  27.630  1.00 37.70           H  
ATOM   1454  HA  ILE A 124      14.706  43.635  26.742  1.00 36.67           H  
ATOM   1455  HB  ILE A 124      15.721  45.829  28.644  1.00 36.87           H  
ATOM   1456 HG12 ILE A 124      15.843  46.677  26.442  1.00 37.74           H  
ATOM   1457 HG13 ILE A 124      17.466  46.178  26.864  1.00 37.74           H  
ATOM   1458 HG21 ILE A 124      17.939  44.628  28.507  1.00 37.30           H  
ATOM   1459 HG22 ILE A 124      16.713  43.780  29.431  1.00 37.30           H  
ATOM   1460 HG23 ILE A 124      17.114  43.245  27.786  1.00 37.30           H  
ATOM   1461 HD11 ILE A 124      17.090  45.438  24.597  1.00 36.88           H  
ATOM   1462 HD12 ILE A 124      17.029  43.982  25.584  1.00 36.88           H  
ATOM   1463 HD13 ILE A 124      15.542  44.727  24.978  1.00 36.88           H  
ATOM   1464  N   ASP A 125      14.538  42.348  28.877  1.00 36.88           N  
ATOM   1465  CA  ASP A 125      14.118  41.396  29.905  1.00 36.47           C  
ATOM   1466  C   ASP A 125      15.193  41.459  31.011  1.00 38.29           C  
ATOM   1467  O   ASP A 125      16.319  40.984  30.895  1.00 37.33           O  
ATOM   1468  CB  ASP A 125      13.953  40.001  29.323  1.00 39.01           C  
ATOM   1469  CG  ASP A 125      12.826  40.028  28.304  1.00 41.53           C  
ATOM   1470  OD1 ASP A 125      11.683  40.426  28.713  1.00 41.58           O  
ATOM   1471  OD2 ASP A 125      13.133  39.728  27.110  1.00 41.51           O1-
ATOM   1472  H   ASP A 125      15.291  42.047  28.263  1.00 36.88           H  
ATOM   1473  HA  ASP A 125      13.169  41.731  30.333  1.00 36.47           H  
ATOM   1474  HB2 ASP A 125      14.881  39.647  28.859  1.00 39.01           H  
ATOM   1475  HB3 ASP A 125      13.690  39.293  30.114  1.00 39.01           H  
ATOM   1476  N   SER A 126      14.778  42.237  32.068  1.00 35.62           N  
ATOM   1477  CA  SER A 126      15.583  42.671  33.218  1.00 35.74           C  
ATOM   1478  C   SER A 126      14.529  42.730  34.334  1.00 36.57           C  
ATOM   1479  O   SER A 126      13.486  43.367  34.121  1.00 37.62           O  
ATOM   1480  CB  SER A 126      16.124  44.077  32.885  1.00 36.16           C  
ATOM   1481  OG  SER A 126      16.991  44.663  33.860  1.00 35.98           O  
ATOM   1482  H   SER A 126      13.812  42.561  32.067  1.00 35.62           H  
ATOM   1483  HA  SER A 126      16.392  41.968  33.412  1.00 35.74           H  
ATOM   1484  HB2 SER A 126      16.695  44.030  31.950  1.00 36.16           H  
ATOM   1485  HB3 SER A 126      15.306  44.787  32.719  1.00 36.16           H  
ATOM   1486  HG  SER A 126      17.508  43.919  34.274  1.00 35.98           H  
ATOM   1487  N   PRO A 127      14.694  42.010  35.501  1.00 35.90           N  
ATOM   1488  CA  PRO A 127      15.814  41.133  35.907  1.00 33.85           C  
ATOM   1489  C   PRO A 127      15.998  39.895  35.016  1.00 32.24           C  
ATOM   1490  O   PRO A 127      15.148  39.589  34.178  1.00 31.82           O  
ATOM   1491  CB  PRO A 127      15.446  40.712  37.339  1.00 34.49           C  
ATOM   1492  CG  PRO A 127      14.461  41.768  37.814  1.00 35.93           C  
ATOM   1493  CD  PRO A 127      13.695  42.100  36.554  1.00 36.20           C  
ATOM   1494  HA  PRO A 127      16.718  41.735  35.886  1.00 33.85           H  
ATOM   1495  HB2 PRO A 127      14.965  39.726  37.347  1.00 34.49           H  
ATOM   1496  HB3 PRO A 127      16.312  40.669  38.004  1.00 34.49           H  
ATOM   1497  HG2 PRO A 127      13.816  41.417  38.624  1.00 35.93           H  
ATOM   1498  HG3 PRO A 127      15.009  42.651  38.167  1.00 35.93           H  
ATOM   1499  HD2 PRO A 127      12.923  41.351  36.344  1.00 36.20           H  
ATOM   1500  HD3 PRO A 127      13.229  43.089  36.592  1.00 36.20           H  
ATOM   1501  N   PRO A 128      17.167  39.166  35.151  1.00 30.17           N  
ATOM   1502  CA  PRO A 128      17.505  38.115  34.187  1.00 29.41           C  
ATOM   1503  C   PRO A 128      16.571  36.891  34.258  1.00 29.33           C  
ATOM   1504  O   PRO A 128      16.181  36.377  35.304  1.00 29.35           O  
ATOM   1505  CB  PRO A 128      18.949  37.735  34.519  1.00 28.51           C  
ATOM   1506  CG  PRO A 128      19.084  38.102  35.991  1.00 29.51           C  
ATOM   1507  CD  PRO A 128      18.224  39.340  36.132  1.00 30.21           C  
ATOM   1508  HA  PRO A 128      17.448  38.551  33.182  1.00 29.41           H  
ATOM   1509  HB2 PRO A 128      19.186  36.683  34.329  1.00 28.51           H  
ATOM   1510  HB3 PRO A 128      19.638  38.351  33.930  1.00 28.51           H  
ATOM   1511  HG2 PRO A 128      18.677  37.301  36.613  1.00 29.51           H  
ATOM   1512  HG3 PRO A 128      20.114  38.283  36.302  1.00 29.51           H  
ATOM   1513  HD2 PRO A 128      17.829  39.450  37.140  1.00 30.21           H  
ATOM   1514  HD3 PRO A 128      18.782  40.243  35.862  1.00 30.21           H  
ATOM   1515  N   THR A 129      16.201  36.446  33.001  1.00 30.47           N  
ATOM   1516  CA  THR A 129      15.124  35.494  32.765  1.00 31.08           C  
ATOM   1517  C   THR A 129      15.665  34.153  32.213  1.00 30.74           C  
ATOM   1518  O   THR A 129      16.181  33.301  32.935  1.00 31.95           O  
ATOM   1519  CB  THR A 129      14.071  36.112  31.822  1.00 30.99           C  
ATOM   1520  OG1 THR A 129      14.715  36.402  30.567  1.00 29.90           O  
ATOM   1521  CG2 THR A 129      13.410  37.364  32.380  1.00 31.08           C  
ATOM   1522  H   THR A 129      16.671  36.793  32.169  1.00 30.47           H  
ATOM   1523  HA  THR A 129      14.638  35.259  33.720  1.00 31.08           H  
ATOM   1524  HB  THR A 129      13.297  35.367  31.609  1.00 30.99           H  
ATOM   1525 HG21 THR A 129      13.019  37.197  33.387  1.00 31.08           H  
ATOM   1526 HG22 THR A 129      14.108  38.205  32.393  1.00 31.08           H  
ATOM   1527 HG23 THR A 129      12.579  37.668  31.734  1.00 31.08           H  
ATOM   1528  HG1 THR A 129      14.349  37.231  30.206  1.00 29.90           H  
ATOM   1529  N   TYR A 130      15.570  34.028  30.840  1.00 32.31           N  
ATOM   1530  CA  TYR A 130      15.830  32.783  30.124  1.00 32.98           C  
ATOM   1531  C   TYR A 130      17.337  32.685  29.851  1.00 32.36           C  
ATOM   1532  O   TYR A 130      18.088  33.666  29.872  1.00 33.21           O  
ATOM   1533  CB  TYR A 130      15.089  32.741  28.767  1.00 32.28           C  
ATOM   1534  CG  TYR A 130      13.668  33.258  28.809  1.00 33.63           C  
ATOM   1535  CD1 TYR A 130      12.654  32.536  29.450  1.00 34.49           C  
ATOM   1536  CD2 TYR A 130      13.359  34.504  28.239  1.00 33.51           C  
ATOM   1537  CE1 TYR A 130      11.360  33.054  29.533  1.00 34.65           C  
ATOM   1538  CE2 TYR A 130      12.074  35.039  28.347  1.00 33.63           C  
ATOM   1539  CZ  TYR A 130      11.085  34.312  29.004  1.00 35.07           C  
ATOM   1540  OH  TYR A 130       9.827  34.837  29.178  1.00 36.78           O  
ATOM   1541  H   TYR A 130      15.308  34.871  30.303  1.00 32.31           H  
ATOM   1542  HA  TYR A 130      15.522  31.947  30.762  1.00 32.98           H  
ATOM   1543  HB2 TYR A 130      15.652  33.319  28.022  1.00 32.28           H  
ATOM   1544  HB3 TYR A 130      15.078  31.713  28.380  1.00 32.28           H  
ATOM   1545  HD1 TYR A 130      12.869  31.565  29.885  1.00 34.49           H  
ATOM   1546  HD2 TYR A 130      14.133  35.085  27.737  1.00 33.51           H  
ATOM   1547  HE1 TYR A 130      10.577  32.476  30.017  1.00 34.65           H  
ATOM   1548  HE2 TYR A 130      11.881  36.021  27.925  1.00 33.63           H  
ATOM   1549  HH  TYR A 130       9.770  35.582  28.543  1.00 36.78           H  
ATOM   1550  N   ASN A 131      17.748  31.443  29.415  1.00 27.06           N  
ATOM   1551  CA  ASN A 131      19.020  31.282  28.723  1.00 26.59           C  
ATOM   1552  C   ASN A 131      18.727  30.524  27.428  1.00 27.07           C  
ATOM   1553  O   ASN A 131      17.579  30.264  27.062  1.00 27.10           O  
ATOM   1554  CB  ASN A 131      20.113  30.763  29.640  1.00 27.25           C  
ATOM   1555  CG  ASN A 131      20.105  29.273  29.821  1.00 27.37           C  
ATOM   1556  OD1 ASN A 131      19.782  28.482  28.940  1.00 26.51           O  
ATOM   1557  ND2 ASN A 131      20.554  28.854  31.036  1.00 26.37           N  
ATOM   1558  H   ASN A 131      17.139  30.623  29.492  1.00 27.06           H  
ATOM   1559  HA  ASN A 131      19.332  32.271  28.388  1.00 26.59           H  
ATOM   1560  HB2 ASN A 131      21.088  31.002  29.205  1.00 27.25           H  
ATOM   1561  HB3 ASN A 131      20.068  31.265  30.613  1.00 27.25           H  
ATOM   1562 HD21 ASN A 131      20.847  29.482  31.777  1.00 26.37           H  
ATOM   1563 HD22 ASN A 131      20.636  27.858  31.220  1.00 26.37           H  
ATOM   1564  N   ALA A 132      19.837  30.271  26.647  1.00 27.78           N  
ATOM   1565  CA  ALA A 132      19.672  29.681  25.327  1.00 28.73           C  
ATOM   1566  C   ALA A 132      19.526  28.145  25.286  1.00 28.98           C  
ATOM   1567  O   ALA A 132      19.322  27.574  24.213  1.00 28.54           O  
ATOM   1568  CB  ALA A 132      20.785  30.145  24.410  1.00 28.74           C  
ATOM   1569  H   ALA A 132      20.773  30.516  26.965  1.00 27.78           H  
ATOM   1570  HA  ALA A 132      18.725  30.052  24.919  1.00 28.73           H  
ATOM   1571  HB1 ALA A 132      20.614  29.797  23.390  1.00 28.74           H  
ATOM   1572  HB2 ALA A 132      20.863  31.236  24.398  1.00 28.74           H  
ATOM   1573  HB3 ALA A 132      21.745  29.756  24.741  1.00 28.74           H  
ATOM   1574  N   ASP A 133      19.625  27.524  26.512  1.00 31.41           N  
ATOM   1575  CA  ASP A 133      19.362  26.106  26.754  1.00 31.80           C  
ATOM   1576  C   ASP A 133      18.009  25.990  27.517  1.00 30.27           C  
ATOM   1577  O   ASP A 133      17.164  25.144  27.219  1.00 30.96           O  
ATOM   1578  CB  ASP A 133      20.456  25.461  27.603  1.00 32.11           C  
ATOM   1579  CG  ASP A 133      21.878  25.480  27.058  1.00 33.19           C  
ATOM   1580  OD1 ASP A 133      22.016  25.661  25.821  1.00 35.08           O  
ATOM   1581  OD2 ASP A 133      22.771  25.361  27.963  1.00 34.91           O1-
ATOM   1582  H   ASP A 133      19.867  28.100  27.323  1.00 31.41           H  
ATOM   1583  HA  ASP A 133      19.254  25.593  25.792  1.00 31.80           H  
ATOM   1584  HB2 ASP A 133      20.489  25.935  28.592  1.00 32.11           H  
ATOM   1585  HB3 ASP A 133      20.198  24.408  27.781  1.00 32.11           H  
ATOM   1586  N   TYR A 134      17.904  26.780  28.658  1.00 27.05           N  
ATOM   1587  CA  TYR A 134      16.782  26.699  29.591  1.00 27.60           C  
ATOM   1588  C   TYR A 134      15.680  27.680  29.134  1.00 28.05           C  
ATOM   1589  O   TYR A 134      15.710  28.888  29.385  1.00 26.76           O  
ATOM   1590  CB  TYR A 134      17.168  27.104  31.036  1.00 27.85           C  
ATOM   1591  CG  TYR A 134      17.824  26.064  31.920  1.00 28.73           C  
ATOM   1592  CD1 TYR A 134      17.491  26.032  33.288  1.00 29.10           C  
ATOM   1593  CD2 TYR A 134      18.797  25.173  31.459  1.00 28.65           C  
ATOM   1594  CE1 TYR A 134      18.063  25.098  34.156  1.00 30.11           C  
ATOM   1595  CE2 TYR A 134      19.386  24.249  32.330  1.00 27.87           C  
ATOM   1596  CZ  TYR A 134      19.004  24.203  33.667  1.00 28.54           C  
ATOM   1597  OH  TYR A 134      19.580  23.269  34.481  1.00 29.45           O  
ATOM   1598  H   TYR A 134      18.656  27.461  28.835  1.00 27.05           H  
ATOM   1599  HA  TYR A 134      16.382  25.678  29.584  1.00 27.60           H  
ATOM   1600  HB2 TYR A 134      17.813  27.990  31.023  1.00 27.85           H  
ATOM   1601  HB3 TYR A 134      16.245  27.416  31.547  1.00 27.85           H  
ATOM   1602  HD1 TYR A 134      16.764  26.732  33.689  1.00 29.10           H  
ATOM   1603  HD2 TYR A 134      19.115  25.183  30.421  1.00 28.65           H  
ATOM   1604  HE1 TYR A 134      17.774  25.098  35.203  1.00 30.11           H  
ATOM   1605  HE2 TYR A 134      20.142  23.563  31.958  1.00 27.87           H  
ATOM   1606  HH  TYR A 134      19.111  23.270  35.333  1.00 29.45           H  
ATOM   1607  N   GLY A 135      14.634  27.086  28.457  1.00 35.73           N  
ATOM   1608  CA  GLY A 135      13.474  27.825  27.982  1.00 35.65           C  
ATOM   1609  C   GLY A 135      12.426  28.093  29.063  1.00 36.81           C  
ATOM   1610  O   GLY A 135      11.221  27.951  28.860  1.00 37.48           O  
ATOM   1611  H   GLY A 135      14.681  26.088  28.263  1.00 35.73           H  
ATOM   1612  HA2 GLY A 135      13.805  28.795  27.603  1.00 35.65           H  
ATOM   1613  HA3 GLY A 135      13.020  27.246  27.173  1.00 35.65           H  
ATOM   1614  N   TYR A 136      12.931  28.639  30.223  1.00 31.06           N  
ATOM   1615  CA  TYR A 136      12.117  28.982  31.377  1.00 29.68           C  
ATOM   1616  C   TYR A 136      12.953  29.833  32.349  1.00 29.83           C  
ATOM   1617  O   TYR A 136      14.184  29.854  32.344  1.00 29.36           O  
ATOM   1618  CB  TYR A 136      11.479  27.765  32.074  1.00 31.05           C  
ATOM   1619  CG  TYR A 136      12.406  26.599  32.333  1.00 30.29           C  
ATOM   1620  CD1 TYR A 136      12.453  25.528  31.426  1.00 30.17           C  
ATOM   1621  CD2 TYR A 136      13.204  26.551  33.485  1.00 30.06           C  
ATOM   1622  CE1 TYR A 136      13.273  24.425  31.666  1.00 30.24           C  
ATOM   1623  CE2 TYR A 136      14.012  25.440  33.733  1.00 31.21           C  
ATOM   1624  CZ  TYR A 136      14.037  24.384  32.826  1.00 31.39           C  
ATOM   1625  OH  TYR A 136      14.817  23.301  33.116  1.00 32.11           O  
ATOM   1626  H   TYR A 136      13.935  28.822  30.283  1.00 31.06           H  
ATOM   1627  HA  TYR A 136      11.306  29.626  31.010  1.00 29.68           H  
ATOM   1628  HB2 TYR A 136      11.020  28.064  33.026  1.00 31.05           H  
ATOM   1629  HB3 TYR A 136      10.642  27.405  31.461  1.00 31.05           H  
ATOM   1630  HD1 TYR A 136      11.831  25.535  30.533  1.00 30.17           H  
ATOM   1631  HD2 TYR A 136      13.169  27.360  34.211  1.00 30.06           H  
ATOM   1632  HE1 TYR A 136      13.288  23.610  30.949  1.00 30.24           H  
ATOM   1633  HE2 TYR A 136      14.611  25.390  34.639  1.00 31.21           H  
ATOM   1634  HH  TYR A 136      14.711  22.636  32.412  1.00 32.11           H  
ATOM   1635  N   LYS A 137      12.185  30.538  33.266  1.00 31.94           N  
ATOM   1636  CA  LYS A 137      12.794  31.326  34.330  1.00 32.08           C  
ATOM   1637  C   LYS A 137      13.222  30.338  35.439  1.00 31.95           C  
ATOM   1638  O   LYS A 137      12.490  29.445  35.865  1.00 33.22           O  
ATOM   1639  CB  LYS A 137      11.825  32.347  34.949  1.00 35.38           C  
ATOM   1640  CG  LYS A 137      11.665  33.654  34.160  1.00 34.70           C  
ATOM   1641  CD  LYS A 137      10.493  33.671  33.170  1.00 35.87           C  
ATOM   1642  CE  LYS A 137      10.269  35.092  32.652  1.00 34.77           C  
ATOM   1643  NZ  LYS A 137       9.153  35.152  31.691  1.00 33.41           N1+
ATOM   1644  H   LYS A 137      11.171  30.483  33.230  1.00 31.94           H  
ATOM   1645  HA  LYS A 137      13.681  31.827  33.928  1.00 32.08           H  
ATOM   1646  HB2 LYS A 137      10.846  31.891  35.140  1.00 35.38           H  
ATOM   1647  HB3 LYS A 137      12.221  32.626  35.936  1.00 35.38           H  
ATOM   1648  HG2 LYS A 137      11.498  34.456  34.891  1.00 34.70           H  
ATOM   1649  HG3 LYS A 137      12.596  33.901  33.640  1.00 34.70           H  
ATOM   1650  HD2 LYS A 137      10.696  32.983  32.345  1.00 35.87           H  
ATOM   1651  HD3 LYS A 137       9.581  33.319  33.668  1.00 35.87           H  
ATOM   1652  HE2 LYS A 137      10.006  35.768  33.472  1.00 34.77           H  
ATOM   1653  HE3 LYS A 137      11.144  35.486  32.134  1.00 34.77           H  
ATOM   1654  HZ1 LYS A 137       9.413  34.790  30.746  1.00 33.41           H  
ATOM   1655  HZ2 LYS A 137       8.335  34.624  32.012  1.00 33.41           H  
ATOM   1656  HZ3 LYS A 137       8.848  36.124  31.537  1.00 33.41           H  
ATOM   1657  N   SER A 138      14.502  30.560  35.908  1.00 30.20           N  
ATOM   1658  CA  SER A 138      15.129  29.723  36.930  1.00 31.39           C  
ATOM   1659  C   SER A 138      16.155  30.543  37.730  1.00 31.36           C  
ATOM   1660  O   SER A 138      16.743  31.515  37.249  1.00 30.02           O  
ATOM   1661  CB  SER A 138      15.870  28.550  36.280  1.00 31.08           C  
ATOM   1662  OG  SER A 138      16.926  29.030  35.434  1.00 30.24           O  
ATOM   1663  H   SER A 138      15.074  31.317  35.537  1.00 30.20           H  
ATOM   1664  HA  SER A 138      14.354  29.348  37.607  1.00 31.39           H  
ATOM   1665  HB2 SER A 138      16.326  27.906  37.038  1.00 31.08           H  
ATOM   1666  HB3 SER A 138      15.198  27.933  35.676  1.00 31.08           H  
ATOM   1667  HG  SER A 138      16.509  29.216  34.565  1.00 30.24           H  
ATOM   1668  N   TRP A 139      16.459  30.024  38.986  1.00 27.97           N  
ATOM   1669  CA  TRP A 139      17.514  30.646  39.812  1.00 27.19           C  
ATOM   1670  C   TRP A 139      18.903  30.370  39.184  1.00 27.23           C  
ATOM   1671  O   TRP A 139      19.887  31.081  39.396  1.00 27.01           O  
ATOM   1672  CB  TRP A 139      17.460  30.129  41.252  1.00 27.13           C  
ATOM   1673  CG  TRP A 139      18.206  30.997  42.218  1.00 27.76           C  
ATOM   1674  CD1 TRP A 139      19.416  30.704  42.814  1.00 28.20           C  
ATOM   1675  CD2 TRP A 139      17.804  32.283  42.708  1.00 27.88           C  
ATOM   1676  NE1 TRP A 139      19.756  31.740  43.639  1.00 29.11           N  
ATOM   1677  CE2 TRP A 139      18.796  32.724  43.585  1.00 28.99           C  
ATOM   1678  CE3 TRP A 139      16.684  33.112  42.485  1.00 28.41           C  
ATOM   1679  CZ2 TRP A 139      18.730  33.957  44.245  1.00 28.46           C  
ATOM   1680  CZ3 TRP A 139      16.601  34.346  43.142  1.00 28.39           C  
ATOM   1681  CH2 TRP A 139      17.612  34.760  44.004  1.00 29.74           C  
ATOM   1682  H   TRP A 139      15.951  29.222  39.352  1.00 27.97           H  
ATOM   1683  HA  TRP A 139      17.346  31.726  39.772  1.00 27.19           H  
ATOM   1684  HB2 TRP A 139      16.416  30.072  41.586  1.00 27.13           H  
ATOM   1685  HB3 TRP A 139      17.848  29.103  41.300  1.00 27.13           H  
ATOM   1686  HD1 TRP A 139      20.063  29.840  42.725  1.00 28.20           H  
ATOM   1687  HE1 TRP A 139      20.590  31.780  44.209  1.00 29.11           H  
ATOM   1688  HE3 TRP A 139      15.887  32.802  41.816  1.00 28.41           H  
ATOM   1689  HZ2 TRP A 139      19.514  34.282  44.923  1.00 28.46           H  
ATOM   1690  HZ3 TRP A 139      15.734  34.983  42.984  1.00 28.39           H  
ATOM   1691  HH2 TRP A 139      17.527  35.721  44.506  1.00 29.74           H  
ATOM   1692  N   GLU A 140      18.940  29.246  38.386  1.00 31.94           N  
ATOM   1693  CA  GLU A 140      20.109  28.842  37.607  1.00 32.06           C  
ATOM   1694  C   GLU A 140      20.417  29.998  36.646  1.00 30.22           C  
ATOM   1695  O   GLU A 140      21.498  30.590  36.647  1.00 30.73           O  
ATOM   1696  CB  GLU A 140      19.810  27.524  36.871  1.00 33.10           C  
ATOM   1697  CG  GLU A 140      20.809  27.142  35.784  1.00 33.79           C  
ATOM   1698  CD  GLU A 140      22.238  26.961  36.274  1.00 35.44           C  
ATOM   1699  OE1 GLU A 140      22.367  26.526  37.452  1.00 36.11           O  
ATOM   1700  OE2 GLU A 140      23.128  27.297  35.430  1.00 35.23           O1-
ATOM   1701  H   GLU A 140      18.110  28.671  38.355  1.00 31.94           H  
ATOM   1702  HA  GLU A 140      20.953  28.735  38.298  1.00 32.06           H  
ATOM   1703  HB2 GLU A 140      19.738  26.718  37.613  1.00 33.10           H  
ATOM   1704  HB3 GLU A 140      18.821  27.571  36.402  1.00 33.10           H  
ATOM   1705  HG2 GLU A 140      20.510  26.184  35.347  1.00 33.79           H  
ATOM   1706  HG3 GLU A 140      20.786  27.876  34.970  1.00 33.79           H  
ATOM   1707  N   ALA A 141      19.408  30.357  35.777  1.00 28.06           N  
ATOM   1708  CA  ALA A 141      19.637  31.389  34.775  1.00 28.11           C  
ATOM   1709  C   ALA A 141      19.805  32.772  35.430  1.00 29.12           C  
ATOM   1710  O   ALA A 141      20.567  33.628  34.964  1.00 27.79           O  
ATOM   1711  CB  ALA A 141      18.513  31.415  33.756  1.00 28.03           C  
ATOM   1712  H   ALA A 141      18.494  29.890  35.818  1.00 28.06           H  
ATOM   1713  HA  ALA A 141      20.583  31.154  34.272  1.00 28.11           H  
ATOM   1714  HB1 ALA A 141      18.677  32.203  33.014  1.00 28.03           H  
ATOM   1715  HB2 ALA A 141      18.443  30.458  33.227  1.00 28.03           H  
ATOM   1716  HB3 ALA A 141      17.549  31.596  34.241  1.00 28.03           H  
ATOM   1717  N   PHE A 142      18.994  33.018  36.525  1.00 29.10           N  
ATOM   1718  CA  PHE A 142      19.070  34.294  37.238  1.00 28.32           C  
ATOM   1719  C   PHE A 142      20.540  34.532  37.654  1.00 27.65           C  
ATOM   1720  O   PHE A 142      21.073  35.637  37.511  1.00 28.79           O  
ATOM   1721  CB  PHE A 142      18.145  34.293  38.465  1.00 27.02           C  
ATOM   1722  CG  PHE A 142      17.867  35.648  39.072  1.00 27.28           C  
ATOM   1723  CD1 PHE A 142      16.693  36.344  38.746  1.00 27.59           C  
ATOM   1724  CD2 PHE A 142      18.747  36.212  40.002  1.00 27.57           C  
ATOM   1725  CE1 PHE A 142      16.393  37.563  39.361  1.00 27.92           C  
ATOM   1726  CE2 PHE A 142      18.456  37.442  40.597  1.00 27.58           C  
ATOM   1727  CZ  PHE A 142      17.275  38.115  40.286  1.00 27.39           C  
ATOM   1728  H   PHE A 142      18.300  32.310  36.803  1.00 29.10           H  
ATOM   1729  HA  PHE A 142      18.783  35.068  36.521  1.00 28.32           H  
ATOM   1730  HB2 PHE A 142      17.180  33.848  38.194  1.00 27.02           H  
ATOM   1731  HB3 PHE A 142      18.551  33.643  39.250  1.00 27.02           H  
ATOM   1732  HD1 PHE A 142      15.997  35.936  38.016  1.00 27.59           H  
ATOM   1733  HD2 PHE A 142      19.658  35.691  40.288  1.00 27.57           H  
ATOM   1734  HE1 PHE A 142      15.470  38.082  39.115  1.00 27.92           H  
ATOM   1735  HE2 PHE A 142      19.149  37.864  41.318  1.00 27.58           H  
ATOM   1736  HZ  PHE A 142      17.041  39.063  40.764  1.00 27.39           H  
ATOM   1737  N   SER A 143      21.171  33.458  38.256  1.00 26.47           N  
ATOM   1738  CA  SER A 143      22.516  33.569  38.826  1.00 26.78           C  
ATOM   1739  C   SER A 143      23.694  33.260  37.876  1.00 26.34           C  
ATOM   1740  O   SER A 143      24.793  33.803  38.034  1.00 27.66           O  
ATOM   1741  CB  SER A 143      22.652  32.753  40.125  1.00 26.29           C  
ATOM   1742  OG  SER A 143      22.379  31.366  39.949  1.00 27.05           O  
ATOM   1743  H   SER A 143      20.690  32.556  38.290  1.00 26.47           H  
ATOM   1744  HA  SER A 143      22.653  34.624  39.100  1.00 26.78           H  
ATOM   1745  HB2 SER A 143      23.667  32.838  40.525  1.00 26.29           H  
ATOM   1746  HB3 SER A 143      21.961  33.132  40.886  1.00 26.29           H  
ATOM   1747  HG  SER A 143      21.411  31.260  39.782  1.00 27.05           H  
ATOM   1748  N   ASN A 144      23.522  32.240  36.966  1.00 29.39           N  
ATOM   1749  CA  ASN A 144      24.640  31.736  36.154  1.00 29.66           C  
ATOM   1750  C   ASN A 144      25.001  32.729  35.019  1.00 28.62           C  
ATOM   1751  O   ASN A 144      24.384  32.807  33.957  1.00 28.01           O  
ATOM   1752  CB  ASN A 144      24.300  30.362  35.587  1.00 30.13           C  
ATOM   1753  CG  ASN A 144      25.479  29.665  34.941  1.00 32.13           C  
ATOM   1754  OD1 ASN A 144      26.525  30.232  34.621  1.00 31.23           O  
ATOM   1755  ND2 ASN A 144      25.231  28.337  34.711  1.00 34.17           N  
ATOM   1756  H   ASN A 144      22.609  31.771  36.864  1.00 29.39           H  
ATOM   1757  HA  ASN A 144      25.505  31.634  36.823  1.00 29.66           H  
ATOM   1758  HB2 ASN A 144      23.944  29.722  36.404  1.00 30.13           H  
ATOM   1759  HB3 ASN A 144      23.496  30.429  34.844  1.00 30.13           H  
ATOM   1760 HD21 ASN A 144      24.324  27.874  35.013  1.00 34.17           H  
ATOM   1761 HD22 ASN A 144      25.907  27.742  34.257  1.00 34.17           H  
ATOM   1762  N   LEU A 145      26.088  33.537  35.333  1.00 26.78           N  
ATOM   1763  CA  LEU A 145      26.606  34.612  34.485  1.00 25.74           C  
ATOM   1764  C   LEU A 145      27.333  34.114  33.223  1.00 25.60           C  
ATOM   1765  O   LEU A 145      27.651  34.890  32.319  1.00 25.45           O  
ATOM   1766  CB  LEU A 145      27.615  35.479  35.267  1.00 27.16           C  
ATOM   1767  CG  LEU A 145      27.023  36.271  36.449  1.00 28.23           C  
ATOM   1768  CD1 LEU A 145      28.150  36.868  37.296  1.00 27.12           C  
ATOM   1769  CD2 LEU A 145      26.089  37.384  35.979  1.00 27.26           C  
ATOM   1770  H   LEU A 145      26.511  33.403  36.249  1.00 26.78           H  
ATOM   1771  HA  LEU A 145      25.749  35.199  34.137  1.00 25.74           H  
ATOM   1772  HB2 LEU A 145      28.414  34.825  35.643  1.00 27.16           H  
ATOM   1773  HB3 LEU A 145      28.105  36.182  34.582  1.00 27.16           H  
ATOM   1774  HG  LEU A 145      26.455  35.594  37.093  1.00 28.23           H  
ATOM   1775 HD11 LEU A 145      27.744  37.412  38.155  1.00 27.12           H  
ATOM   1776 HD12 LEU A 145      28.805  36.079  37.682  1.00 27.12           H  
ATOM   1777 HD13 LEU A 145      28.765  37.562  36.715  1.00 27.12           H  
ATOM   1778 HD21 LEU A 145      25.699  37.950  36.832  1.00 27.26           H  
ATOM   1779 HD22 LEU A 145      26.603  38.086  35.315  1.00 27.26           H  
ATOM   1780 HD23 LEU A 145      25.233  36.974  35.441  1.00 27.26           H  
ATOM   1781  N   SER A 146      27.649  32.771  33.213  1.00 26.30           N  
ATOM   1782  CA  SER A 146      28.440  32.160  32.139  1.00 27.05           C  
ATOM   1783  C   SER A 146      27.621  32.103  30.850  1.00 27.34           C  
ATOM   1784  O   SER A 146      28.131  31.906  29.750  1.00 26.76           O  
ATOM   1785  CB  SER A 146      28.840  30.716  32.468  1.00 27.20           C  
ATOM   1786  OG  SER A 146      29.008  30.513  33.869  1.00 29.87           O  
ATOM   1787  H   SER A 146      27.345  32.191  33.994  1.00 26.30           H  
ATOM   1788  HA  SER A 146      29.322  32.789  31.976  1.00 27.05           H  
ATOM   1789  HB2 SER A 146      28.093  29.992  32.123  1.00 27.20           H  
ATOM   1790  HB3 SER A 146      29.781  30.464  31.967  1.00 27.20           H  
ATOM   1791  HG  SER A 146      28.110  30.315  34.236  1.00 29.87           H  
ATOM   1792  N   TYR A 147      26.260  32.157  31.033  1.00 26.66           N  
ATOM   1793  CA  TYR A 147      25.303  32.047  29.944  1.00 27.79           C  
ATOM   1794  C   TYR A 147      25.071  33.394  29.258  1.00 25.59           C  
ATOM   1795  O   TYR A 147      25.101  34.474  29.846  1.00 25.14           O  
ATOM   1796  CB  TYR A 147      23.948  31.552  30.464  1.00 26.84           C  
ATOM   1797  CG  TYR A 147      23.834  30.055  30.377  1.00 28.63           C  
ATOM   1798  CD1 TYR A 147      23.699  29.455  29.119  1.00 29.08           C  
ATOM   1799  CD2 TYR A 147      23.832  29.258  31.527  1.00 30.34           C  
ATOM   1800  CE1 TYR A 147      23.539  28.081  29.013  1.00 29.14           C  
ATOM   1801  CE2 TYR A 147      23.654  27.878  31.423  1.00 30.14           C  
ATOM   1802  CZ  TYR A 147      23.496  27.303  30.166  1.00 30.44           C  
ATOM   1803  OH  TYR A 147      23.300  25.952  30.095  1.00 31.90           O  
ATOM   1804  H   TYR A 147      25.922  32.300  31.983  1.00 26.66           H  
ATOM   1805  HA  TYR A 147      25.724  31.362  29.203  1.00 27.79           H  
ATOM   1806  HB2 TYR A 147      23.773  31.884  31.494  1.00 26.84           H  
ATOM   1807  HB3 TYR A 147      23.118  31.977  29.888  1.00 26.84           H  
ATOM   1808  HD1 TYR A 147      23.702  30.056  28.214  1.00 29.08           H  
ATOM   1809  HD2 TYR A 147      23.940  29.706  32.509  1.00 30.34           H  
ATOM   1810  HE1 TYR A 147      23.454  27.632  28.030  1.00 29.14           H  
ATOM   1811  HE2 TYR A 147      23.622  27.260  32.316  1.00 30.14           H  
ATOM   1812  HH  TYR A 147      23.109  25.685  29.123  1.00 31.90           H  
ATOM   1813  N   TYR A 148      24.667  33.265  27.937  1.00 29.65           N  
ATOM   1814  CA  TYR A 148      23.975  34.346  27.246  1.00 28.46           C  
ATOM   1815  C   TYR A 148      22.472  34.081  27.499  1.00 29.51           C  
ATOM   1816  O   TYR A 148      22.014  32.944  27.634  1.00 28.71           O  
ATOM   1817  CB  TYR A 148      24.187  34.354  25.725  1.00 29.09           C  
ATOM   1818  CG  TYR A 148      25.564  34.732  25.233  1.00 30.07           C  
ATOM   1819  CD1 TYR A 148      26.121  35.991  25.485  1.00 30.03           C  
ATOM   1820  CD2 TYR A 148      26.267  33.856  24.405  1.00 32.03           C  
ATOM   1821  CE1 TYR A 148      27.338  36.377  24.905  1.00 31.63           C  
ATOM   1822  CE2 TYR A 148      27.481  34.233  23.832  1.00 32.77           C  
ATOM   1823  CZ  TYR A 148      28.011  35.495  24.074  1.00 32.24           C  
ATOM   1824  OH  TYR A 148      29.164  35.909  23.459  1.00 32.70           O  
ATOM   1825  H   TYR A 148      24.771  32.377  27.417  1.00 29.65           H  
ATOM   1826  HA  TYR A 148      24.259  35.298  27.703  1.00 28.46           H  
ATOM   1827  HB2 TYR A 148      23.907  33.374  25.316  1.00 29.09           H  
ATOM   1828  HB3 TYR A 148      23.485  35.057  25.260  1.00 29.09           H  
ATOM   1829  HD1 TYR A 148      25.589  36.699  26.112  1.00 30.03           H  
ATOM   1830  HD2 TYR A 148      25.864  32.875  24.169  1.00 32.03           H  
ATOM   1831  HE1 TYR A 148      27.745  37.366  25.098  1.00 31.63           H  
ATOM   1832  HE2 TYR A 148      27.983  33.522  23.190  1.00 32.77           H  
ATOM   1833  HH  TYR A 148      29.449  35.191  22.833  1.00 32.70           H  
ATOM   1834  N   THR A 149      21.668  35.211  27.447  1.00 25.77           N  
ATOM   1835  CA  THR A 149      20.204  35.098  27.561  1.00 26.98           C  
ATOM   1836  C   THR A 149      19.597  34.929  26.138  1.00 27.36           C  
ATOM   1837  O   THR A 149      20.249  34.609  25.138  1.00 27.60           O  
ATOM   1838  CB  THR A 149      19.537  36.199  28.440  1.00 26.01           C  
ATOM   1839  OG1 THR A 149      18.168  35.876  28.756  1.00 27.38           O  
ATOM   1840  CG2 THR A 149      19.493  37.578  27.819  1.00 26.79           C  
ATOM   1841  H   THR A 149      22.129  36.118  27.266  1.00 25.77           H  
ATOM   1842  HA  THR A 149      19.994  34.150  28.057  1.00 26.98           H  
ATOM   1843  HB  THR A 149      20.076  36.261  29.392  1.00 26.01           H  
ATOM   1844 HG21 THR A 149      20.478  37.883  27.482  1.00 26.79           H  
ATOM   1845 HG22 THR A 149      18.792  37.624  26.982  1.00 26.79           H  
ATOM   1846 HG23 THR A 149      19.129  38.308  28.551  1.00 26.79           H  
ATOM   1847  HG1 THR A 149      18.198  35.052  29.313  1.00 27.38           H  
ATOM   1848  N   ARG A 150      18.234  35.138  26.104  1.00 30.07           N  
ATOM   1849  CA  ARG A 150      17.453  35.135  24.882  1.00 31.03           C  
ATOM   1850  C   ARG A 150      16.306  36.124  25.072  1.00 31.80           C  
ATOM   1851  O   ARG A 150      15.646  36.152  26.110  1.00 32.27           O  
ATOM   1852  CB  ARG A 150      16.863  33.760  24.586  1.00 31.77           C  
ATOM   1853  CG  ARG A 150      17.892  32.685  24.263  1.00 31.94           C  
ATOM   1854  CD  ARG A 150      18.634  32.967  22.965  1.00 31.20           C  
ATOM   1855  NE  ARG A 150      17.759  32.829  21.808  1.00 30.32           N  
ATOM   1856  CZ  ARG A 150      17.324  31.622  21.368  1.00 30.22           C  
ATOM   1857  NH1 ARG A 150      17.920  30.454  21.756  1.00 30.74           N  
ATOM   1858  NH2 ARG A 150      16.254  31.571  20.547  1.00 32.88           N1+
ATOM   1859  H   ARG A 150      17.747  35.346  26.985  1.00 30.07           H  
ATOM   1860  HA  ARG A 150      18.106  35.475  24.080  1.00 31.03           H  
ATOM   1861  HB2 ARG A 150      16.255  33.421  25.435  1.00 31.77           H  
ATOM   1862  HB3 ARG A 150      16.188  33.856  23.734  1.00 31.77           H  
ATOM   1863  HG2 ARG A 150      18.603  32.580  25.086  1.00 31.94           H  
ATOM   1864  HG3 ARG A 150      17.366  31.729  24.182  1.00 31.94           H  
ATOM   1865  HD2 ARG A 150      19.052  33.974  22.934  1.00 31.20           H  
ATOM   1866  HD3 ARG A 150      19.480  32.287  22.847  1.00 31.20           H  
ATOM   1867  HE  ARG A 150      17.431  33.692  21.281  1.00 30.32           H  
ATOM   1868 HH11 ARG A 150      17.629  29.541  21.373  1.00 30.74           H  
ATOM   1869 HH12 ARG A 150      18.744  30.455  22.345  1.00 30.74           H  
ATOM   1870 HH21 ARG A 150      15.767  30.697  20.414  1.00 32.88           H  
ATOM   1871 HH22 ARG A 150      15.882  32.434  20.152  1.00 32.88           H  
ATOM   1872  N   ALA A 151      16.053  36.933  23.986  1.00 30.27           N  
ATOM   1873  CA  ALA A 151      14.991  37.939  24.004  1.00 29.00           C  
ATOM   1874  C   ALA A 151      13.597  37.286  24.028  1.00 28.89           C  
ATOM   1875  O   ALA A 151      12.598  37.851  24.477  1.00 29.08           O  
ATOM   1876  CB  ALA A 151      15.094  38.839  22.780  1.00 29.31           C  
ATOM   1877  H   ALA A 151      16.665  36.830  23.129  1.00 30.27           H  
ATOM   1878  HA  ALA A 151      15.103  38.524  24.925  1.00 29.00           H  
ATOM   1879  HB1 ALA A 151      14.344  39.636  22.813  1.00 29.31           H  
ATOM   1880  HB2 ALA A 151      16.084  39.299  22.718  1.00 29.31           H  
ATOM   1881  HB3 ALA A 151      14.934  38.275  21.854  1.00 29.31           H  
ATOM   1882  N   LEU A 152      13.540  36.085  23.358  1.00 30.40           N  
ATOM   1883  CA  LEU A 152      12.388  35.196  23.350  1.00 31.43           C  
ATOM   1884  C   LEU A 152      12.997  33.816  23.604  1.00 32.40           C  
ATOM   1885  O   LEU A 152      14.046  33.477  23.046  1.00 31.93           O  
ATOM   1886  CB  LEU A 152      11.649  35.120  22.014  1.00 31.94           C  
ATOM   1887  CG  LEU A 152      10.597  36.204  21.764  1.00 31.93           C  
ATOM   1888  CD1 LEU A 152      10.069  36.070  20.333  1.00 32.56           C  
ATOM   1889  CD2 LEU A 152       9.425  36.115  22.743  1.00 30.92           C  
ATOM   1890  H   LEU A 152      14.381  35.762  22.875  1.00 30.40           H  
ATOM   1891  HA  LEU A 152      11.732  35.481  24.174  1.00 31.43           H  
ATOM   1892  HB2 LEU A 152      12.383  35.139  21.200  1.00 31.94           H  
ATOM   1893  HB3 LEU A 152      11.140  34.150  21.945  1.00 31.94           H  
ATOM   1894  HG  LEU A 152      11.074  37.180  21.865  1.00 31.93           H  
ATOM   1895 HD11 LEU A 152       9.287  36.808  20.132  1.00 32.56           H  
ATOM   1896 HD12 LEU A 152      10.870  36.222  19.604  1.00 32.56           H  
ATOM   1897 HD13 LEU A 152       9.641  35.076  20.162  1.00 32.56           H  
ATOM   1898 HD21 LEU A 152       8.650  36.848  22.489  1.00 30.92           H  
ATOM   1899 HD22 LEU A 152       8.963  35.122  22.721  1.00 30.92           H  
ATOM   1900 HD23 LEU A 152       9.741  36.322  23.769  1.00 30.92           H  
ATOM   1901  N   PRO A 153      12.294  32.968  24.430  1.00 34.66           N  
ATOM   1902  CA  PRO A 153      12.835  31.662  24.776  1.00 35.00           C  
ATOM   1903  C   PRO A 153      12.904  30.731  23.555  1.00 34.43           C  
ATOM   1904  O   PRO A 153      12.144  30.843  22.589  1.00 35.04           O  
ATOM   1905  CB  PRO A 153      11.877  31.111  25.832  1.00 35.72           C  
ATOM   1906  CG  PRO A 153      10.562  31.821  25.532  1.00 36.11           C  
ATOM   1907  CD  PRO A 153      11.002  33.197  25.059  1.00 35.36           C  
ATOM   1908  HA  PRO A 153      13.840  31.817  25.183  1.00 35.00           H  
ATOM   1909  HB2 PRO A 153      11.768  30.022  25.809  1.00 35.72           H  
ATOM   1910  HB3 PRO A 153      12.226  31.393  26.830  1.00 35.72           H  
ATOM   1911  HG2 PRO A 153      10.037  31.298  24.724  1.00 36.11           H  
ATOM   1912  HG3 PRO A 153       9.895  31.868  26.397  1.00 36.11           H  
ATOM   1913  HD2 PRO A 153      10.294  33.638  24.354  1.00 35.36           H  
ATOM   1914  HD3 PRO A 153      11.150  33.884  25.894  1.00 35.36           H  
ATOM   1915  N   PRO A 154      13.839  29.713  23.636  1.00 36.33           N  
ATOM   1916  CA  PRO A 154      14.026  28.750  22.548  1.00 37.45           C  
ATOM   1917  C   PRO A 154      12.848  27.777  22.404  1.00 39.03           C  
ATOM   1918  O   PRO A 154      12.017  27.586  23.291  1.00 40.14           O  
ATOM   1919  CB  PRO A 154      15.293  27.986  22.943  1.00 37.34           C  
ATOM   1920  CG  PRO A 154      15.302  28.067  24.465  1.00 37.96           C  
ATOM   1921  CD  PRO A 154      14.784  29.470  24.719  1.00 37.98           C  
ATOM   1922  HA  PRO A 154      14.145  29.303  21.611  1.00 37.45           H  
ATOM   1923  HB2 PRO A 154      15.328  26.954  22.586  1.00 37.34           H  
ATOM   1924  HB3 PRO A 154      16.169  28.515  22.563  1.00 37.34           H  
ATOM   1925  HG2 PRO A 154      14.613  27.325  24.884  1.00 37.96           H  
ATOM   1926  HG3 PRO A 154      16.292  27.900  24.897  1.00 37.96           H  
ATOM   1927  HD2 PRO A 154      14.310  29.583  25.693  1.00 37.98           H  
ATOM   1928  HD3 PRO A 154      15.586  30.210  24.630  1.00 37.98           H  
ATOM   1929  N   VAL A 155      12.839  27.087  21.206  1.00 37.24           N  
ATOM   1930  CA  VAL A 155      11.755  26.160  20.866  1.00 37.03           C  
ATOM   1931  C   VAL A 155      11.992  24.803  21.591  1.00 38.31           C  
ATOM   1932  O   VAL A 155      13.098  24.258  21.530  1.00 40.06           O  
ATOM   1933  CB  VAL A 155      11.637  26.017  19.339  1.00 37.10           C  
ATOM   1934  CG1 VAL A 155      10.597  24.977  18.922  1.00 37.39           C  
ATOM   1935  CG2 VAL A 155      11.261  27.375  18.729  1.00 37.37           C  
ATOM   1936  H   VAL A 155      13.609  27.259  20.543  1.00 37.24           H  
ATOM   1937  HA  VAL A 155      10.838  26.629  21.227  1.00 37.03           H  
ATOM   1938  HB  VAL A 155      12.603  25.709  18.923  1.00 37.10           H  
ATOM   1939 HG11 VAL A 155      10.554  24.891  17.833  1.00 37.39           H  
ATOM   1940 HG12 VAL A 155      10.840  23.984  19.312  1.00 37.39           H  
ATOM   1941 HG13 VAL A 155       9.601  25.258  19.276  1.00 37.39           H  
ATOM   1942 HG21 VAL A 155      11.157  27.293  17.650  1.00 37.37           H  
ATOM   1943 HG22 VAL A 155      10.309  27.742  19.128  1.00 37.37           H  
ATOM   1944 HG23 VAL A 155      12.025  28.134  18.925  1.00 37.37           H  
ATOM   1945  N   PRO A 156      10.936  24.253  22.309  1.00 44.08           N  
ATOM   1946  CA  PRO A 156      11.028  22.975  23.033  1.00 44.55           C  
ATOM   1947  C   PRO A 156      11.457  21.716  22.249  1.00 45.94           C  
ATOM   1948  O   PRO A 156      12.043  21.727  21.166  1.00 45.05           O  
ATOM   1949  CB  PRO A 156       9.609  22.773  23.596  1.00 45.24           C  
ATOM   1950  CG  PRO A 156       9.062  24.177  23.743  1.00 44.58           C  
ATOM   1951  CD  PRO A 156       9.654  24.901  22.551  1.00 44.65           C  
ATOM   1952  HA  PRO A 156      11.749  23.122  23.847  1.00 44.55           H  
ATOM   1953  HB2 PRO A 156       8.983  22.207  22.894  1.00 45.24           H  
ATOM   1954  HB3 PRO A 156       9.608  22.236  24.550  1.00 45.24           H  
ATOM   1955  HG2 PRO A 156       7.969  24.214  23.761  1.00 44.58           H  
ATOM   1956  HG3 PRO A 156       9.434  24.621  24.675  1.00 44.58           H  
ATOM   1957  HD2 PRO A 156       9.041  24.793  21.655  1.00 44.65           H  
ATOM   1958  HD3 PRO A 156       9.770  25.962  22.779  1.00 44.65           H  
ATOM   1959  N   ASP A 157      11.286  20.530  22.947  1.00 67.48           N  
ATOM   1960  CA  ASP A 157      11.735  19.237  22.411  1.00 71.45           C  
ATOM   1961  C   ASP A 157      10.607  18.542  21.635  1.00 72.97           C  
ATOM   1962  O   ASP A 157      10.843  17.715  20.757  1.00 71.90           O  
ATOM   1963  CB  ASP A 157      12.308  18.369  23.523  1.00 72.85           C  
ATOM   1964  CG  ASP A 157      13.652  18.898  24.029  1.00 72.90           C  
ATOM   1965  OD1 ASP A 157      14.194  19.823  23.340  1.00 73.09           O  
ATOM   1966  OD2 ASP A 157      14.082  18.361  25.087  1.00 72.67           O1-
ATOM   1967  H   ASP A 157      10.877  20.542  23.874  1.00 67.48           H  
ATOM   1968  HA  ASP A 157      12.497  19.420  21.647  1.00 71.45           H  
ATOM   1969  HB2 ASP A 157      11.607  18.303  24.364  1.00 72.85           H  
ATOM   1970  HB3 ASP A 157      12.472  17.347  23.158  1.00 72.85           H  
ATOM   1971  N   ASP A 158       9.337  18.843  22.068  1.00 68.51           N  
ATOM   1972  CA  ASP A 158       8.130  18.306  21.452  1.00 70.33           C  
ATOM   1973  C   ASP A 158       7.440  19.492  20.728  1.00 67.59           C  
ATOM   1974  O   ASP A 158       6.593  20.200  21.276  1.00 69.01           O  
ATOM   1975  CB  ASP A 158       7.246  17.686  22.524  1.00 73.18           C  
ATOM   1976  CG  ASP A 158       6.023  17.177  21.788  1.00 75.56           C  
ATOM   1977  OD1 ASP A 158       4.985  17.907  21.915  1.00 76.17           O  
ATOM   1978  OD2 ASP A 158       6.175  16.141  21.097  1.00 76.49           O1-
ATOM   1979  H   ASP A 158       9.236  19.493  22.838  1.00 68.51           H  
ATOM   1980  HA  ASP A 158       8.406  17.554  20.703  1.00 70.33           H  
ATOM   1981  HB2 ASP A 158       7.756  16.855  23.026  1.00 73.18           H  
ATOM   1982  HB3 ASP A 158       6.965  18.413  23.295  1.00 73.18           H  
ATOM   1983  N   CYS A 159       7.886  19.688  19.440  1.00 56.52           N  
ATOM   1984  CA  CYS A 159       7.307  20.599  18.440  1.00 53.70           C  
ATOM   1985  C   CYS A 159       7.735  19.977  17.093  1.00 52.52           C  
ATOM   1986  O   CYS A 159       8.780  19.317  17.033  1.00 53.71           O  
ATOM   1987  CB  CYS A 159       7.837  22.036  18.489  1.00 51.85           C  
ATOM   1988  SG  CYS A 159       7.391  23.094  19.926  1.00 52.63           S  
ATOM   1989  H   CYS A 159       8.689  19.140  19.123  1.00 56.52           H  
ATOM   1990  HA  CYS A 159       6.220  20.554  18.540  1.00 53.70           H  
ATOM   1991  HB2 CYS A 159       8.933  22.022  18.456  1.00 51.85           H  
ATOM   1992  HB3 CYS A 159       7.521  22.584  17.597  1.00 51.85           H  
ATOM   1993  N   PRO A 160       6.926  20.166  15.990  1.00 49.67           N  
ATOM   1994  CA  PRO A 160       7.219  19.515  14.703  1.00 50.61           C  
ATOM   1995  C   PRO A 160       8.285  20.137  13.777  1.00 51.67           C  
ATOM   1996  O   PRO A 160       8.718  19.500  12.810  1.00 53.04           O  
ATOM   1997  CB  PRO A 160       5.862  19.507  13.995  1.00 50.29           C  
ATOM   1998  CG  PRO A 160       5.222  20.799  14.482  1.00 49.56           C  
ATOM   1999  CD  PRO A 160       5.657  20.883  15.937  1.00 49.22           C  
ATOM   2000  HA  PRO A 160       7.554  18.490  14.904  1.00 50.61           H  
ATOM   2001  HB2 PRO A 160       5.927  19.464  12.904  1.00 50.29           H  
ATOM   2002  HB3 PRO A 160       5.266  18.652  14.338  1.00 50.29           H  
ATOM   2003  HG2 PRO A 160       5.637  21.632  13.908  1.00 49.56           H  
ATOM   2004  HG3 PRO A 160       4.135  20.811  14.366  1.00 49.56           H  
ATOM   2005  HD2 PRO A 160       5.759  21.906  16.302  1.00 49.22           H  
ATOM   2006  HD3 PRO A 160       4.950  20.354  16.585  1.00 49.22           H  
ATOM   2007  N   THR A 161       8.633  21.451  14.005  1.00 49.23           N  
ATOM   2008  CA  THR A 161       9.736  22.121  13.293  1.00 48.92           C  
ATOM   2009  C   THR A 161      10.615  22.768  14.371  1.00 48.47           C  
ATOM   2010  O   THR A 161      10.148  23.056  15.481  1.00 47.11           O  
ATOM   2011  CB  THR A 161       9.314  23.187  12.241  1.00 49.53           C  
ATOM   2012  OG1 THR A 161       9.261  24.504  12.812  1.00 48.90           O  
ATOM   2013  CG2 THR A 161       8.003  22.860  11.536  1.00 49.09           C  
ATOM   2014  H   THR A 161       8.132  22.005  14.706  1.00 49.23           H  
ATOM   2015  HA  THR A 161      10.303  21.334  12.785  1.00 48.92           H  
ATOM   2016  HB  THR A 161      10.101  23.238  11.480  1.00 49.53           H  
ATOM   2017 HG21 THR A 161       8.029  21.862  11.089  1.00 49.09           H  
ATOM   2018 HG22 THR A 161       7.154  22.923  12.224  1.00 49.09           H  
ATOM   2019 HG23 THR A 161       7.808  23.585  10.740  1.00 49.09           H  
ATOM   2020  HG1 THR A 161       8.747  25.096  12.200  1.00 48.90           H  
ATOM   2021  N   PRO A 162      11.899  23.141  14.029  1.00 43.74           N  
ATOM   2022  CA  PRO A 162      12.729  23.897  14.969  1.00 42.88           C  
ATOM   2023  C   PRO A 162      12.275  25.329  15.327  1.00 41.80           C  
ATOM   2024  O   PRO A 162      12.922  25.989  16.141  1.00 40.81           O  
ATOM   2025  CB  PRO A 162      14.104  23.970  14.286  1.00 42.47           C  
ATOM   2026  CG  PRO A 162      14.083  22.818  13.290  1.00 43.86           C  
ATOM   2027  CD  PRO A 162      12.641  22.811  12.819  1.00 43.64           C  
ATOM   2028  HA  PRO A 162      12.781  23.321  15.902  1.00 42.88           H  
ATOM   2029  HB2 PRO A 162      14.231  24.920  13.751  1.00 42.47           H  
ATOM   2030  HB3 PRO A 162      14.925  23.883  15.005  1.00 42.47           H  
ATOM   2031  HG2 PRO A 162      14.798  22.942  12.474  1.00 43.86           H  
ATOM   2032  HG3 PRO A 162      14.315  21.880  13.809  1.00 43.86           H  
ATOM   2033  HD2 PRO A 162      12.457  23.602  12.085  1.00 43.64           H  
ATOM   2034  HD3 PRO A 162      12.344  21.847  12.401  1.00 43.64           H  
ATOM   2035  N   LEU A 163      11.176  25.821  14.646  1.00 47.93           N  
ATOM   2036  CA  LEU A 163      10.632  27.168  14.877  1.00 47.86           C  
ATOM   2037  C   LEU A 163       9.254  27.123  15.600  1.00 47.16           C  
ATOM   2038  O   LEU A 163       8.637  28.129  15.972  1.00 45.84           O  
ATOM   2039  CB  LEU A 163      10.510  27.928  13.547  1.00 47.73           C  
ATOM   2040  CG  LEU A 163      11.798  27.946  12.692  1.00 48.56           C  
ATOM   2041  CD1 LEU A 163      11.532  28.636  11.356  1.00 49.04           C  
ATOM   2042  CD2 LEU A 163      12.964  28.636  13.400  1.00 48.19           C  
ATOM   2043  H   LEU A 163      10.717  25.239  13.934  1.00 47.93           H  
ATOM   2044  HA  LEU A 163      11.309  27.717  15.537  1.00 47.86           H  
ATOM   2045  HB2 LEU A 163       9.706  27.475  12.957  1.00 47.73           H  
ATOM   2046  HB3 LEU A 163      10.188  28.958  13.749  1.00 47.73           H  
ATOM   2047  HG  LEU A 163      12.096  26.915  12.465  1.00 48.56           H  
ATOM   2048 HD11 LEU A 163      12.412  28.580  10.706  1.00 49.04           H  
ATOM   2049 HD12 LEU A 163      10.698  28.163  10.829  1.00 49.04           H  
ATOM   2050 HD13 LEU A 163      11.290  29.691  11.504  1.00 49.04           H  
ATOM   2051 HD21 LEU A 163      13.830  28.719  12.735  1.00 48.19           H  
ATOM   2052 HD22 LEU A 163      12.692  29.645  13.727  1.00 48.19           H  
ATOM   2053 HD23 LEU A 163      13.287  28.068  14.276  1.00 48.19           H  
ATOM   2054  N   GLY A 164       8.752  25.852  15.792  1.00 42.57           N  
ATOM   2055  CA  GLY A 164       7.454  25.570  16.374  1.00 42.92           C  
ATOM   2056  C   GLY A 164       6.630  24.721  15.413  1.00 43.68           C  
ATOM   2057  O   GLY A 164       7.060  23.677  14.921  1.00 44.52           O  
ATOM   2058  H   GLY A 164       9.333  25.054  15.518  1.00 42.57           H  
ATOM   2059  HA2 GLY A 164       7.615  25.000  17.292  1.00 42.92           H  
ATOM   2060  HA3 GLY A 164       6.932  26.495  16.626  1.00 42.92           H  
ATOM   2061  N   VAL A 165       5.363  25.218  15.144  1.00 43.47           N  
ATOM   2062  CA  VAL A 165       4.561  24.658  14.054  1.00 44.45           C  
ATOM   2063  C   VAL A 165       4.976  25.193  12.665  1.00 44.36           C  
ATOM   2064  O   VAL A 165       4.709  24.572  11.637  1.00 46.31           O  
ATOM   2065  CB  VAL A 165       3.037  24.827  14.254  1.00 44.27           C  
ATOM   2066  CG1 VAL A 165       2.547  24.034  15.469  1.00 43.74           C  
ATOM   2067  CG2 VAL A 165       2.583  26.286  14.342  1.00 43.75           C  
ATOM   2068  H   VAL A 165       4.981  25.975  15.715  1.00 43.47           H  
ATOM   2069  HA  VAL A 165       4.776  23.587  14.019  1.00 44.45           H  
ATOM   2070  HB  VAL A 165       2.536  24.396  13.376  1.00 44.27           H  
ATOM   2071 HG11 VAL A 165       1.457  24.099  15.561  1.00 43.74           H  
ATOM   2072 HG12 VAL A 165       2.809  22.976  15.373  1.00 43.74           H  
ATOM   2073 HG13 VAL A 165       2.983  24.405  16.399  1.00 43.74           H  
ATOM   2074 HG21 VAL A 165       1.502  26.344  14.511  1.00 43.75           H  
ATOM   2075 HG22 VAL A 165       3.076  26.825  15.154  1.00 43.75           H  
ATOM   2076 HG23 VAL A 165       2.790  26.818  13.410  1.00 43.75           H  
ATOM   2077  N   LYS A 166       5.503  26.468  12.646  1.00 58.32           N  
ATOM   2078  CA  LYS A 166       5.746  27.202  11.409  1.00 60.63           C  
ATOM   2079  C   LYS A 166       7.098  26.810  10.786  1.00 60.09           C  
ATOM   2080  O   LYS A 166       8.023  26.307  11.424  1.00 59.83           O  
ATOM   2081  CB  LYS A 166       5.735  28.727  11.627  1.00 60.67           C  
ATOM   2082  CG  LYS A 166       4.362  29.353  11.901  1.00 61.65           C  
ATOM   2083  CD  LYS A 166       3.304  28.975  10.860  1.00 65.14           C  
ATOM   2084  CE  LYS A 166       2.234  30.039  10.653  1.00 66.23           C  
ATOM   2085  NZ  LYS A 166       2.747  31.141   9.831  1.00 66.75           N1+
ATOM   2086  H   LYS A 166       5.750  26.899  13.529  1.00 58.32           H  
ATOM   2087  HA  LYS A 166       4.972  26.907  10.691  1.00 60.63           H  
ATOM   2088  HB2 LYS A 166       6.408  28.985  12.456  1.00 60.67           H  
ATOM   2089  HB3 LYS A 166       6.150  29.230  10.744  1.00 60.67           H  
ATOM   2090  HG2 LYS A 166       4.011  29.055  12.896  1.00 61.65           H  
ATOM   2091  HG3 LYS A 166       4.492  30.441  11.935  1.00 61.65           H  
ATOM   2092  HD2 LYS A 166       3.772  28.738   9.898  1.00 65.14           H  
ATOM   2093  HD3 LYS A 166       2.812  28.052  11.194  1.00 65.14           H  
ATOM   2094  HE2 LYS A 166       1.393  29.613  10.096  1.00 66.23           H  
ATOM   2095  HE3 LYS A 166       1.863  30.463  11.590  1.00 66.23           H  
ATOM   2096  HZ1 LYS A 166       3.171  32.002  10.351  1.00 66.75           H  
ATOM   2097  HZ2 LYS A 166       3.498  30.859   9.091  1.00 66.75           H  
ATOM   2098  HZ3 LYS A 166       2.032  31.612   9.274  1.00 66.75           H  
ATOM   2099  N   GLY A 167       7.177  27.138   9.442  1.00 56.91           N  
ATOM   2100  CA  GLY A 167       8.380  26.922   8.669  1.00 57.07           C  
ATOM   2101  C   GLY A 167       8.454  25.513   8.100  1.00 58.43           C  
ATOM   2102  O   GLY A 167       7.536  24.700   8.178  1.00 60.26           O  
ATOM   2103  H   GLY A 167       6.366  27.522   8.966  1.00 56.91           H  
ATOM   2104  HA2 GLY A 167       8.359  27.615   7.825  1.00 57.07           H  
ATOM   2105  HA3 GLY A 167       9.260  27.113   9.288  1.00 57.07           H  
ATOM   2106  N   LYS A 168       9.652  25.245   7.461  1.00 59.99           N  
ATOM   2107  CA  LYS A 168       9.884  23.937   6.872  1.00 60.86           C  
ATOM   2108  C   LYS A 168      10.570  23.083   7.945  1.00 61.01           C  
ATOM   2109  O   LYS A 168      11.489  23.512   8.641  1.00 59.72           O  
ATOM   2110  CB  LYS A 168      10.801  23.995   5.650  1.00 62.17           C  
ATOM   2111  CG  LYS A 168      10.209  24.760   4.462  1.00 61.84           C  
ATOM   2112  CD  LYS A 168      11.095  24.563   3.229  1.00 62.84           C  
ATOM   2113  CE  LYS A 168      10.554  25.215   1.968  1.00 63.48           C  
ATOM   2114  NZ  LYS A 168      10.695  26.672   2.019  1.00 63.58           N1+
ATOM   2115  H   LYS A 168      10.389  25.945   7.448  1.00 59.99           H  
ATOM   2116  HA  LYS A 168       8.928  23.479   6.598  1.00 60.86           H  
ATOM   2117  HB2 LYS A 168      11.763  24.448   5.920  1.00 62.17           H  
ATOM   2118  HB3 LYS A 168      11.017  22.966   5.338  1.00 62.17           H  
ATOM   2119  HG2 LYS A 168       9.198  24.391   4.250  1.00 61.84           H  
ATOM   2120  HG3 LYS A 168      10.126  25.825   4.706  1.00 61.84           H  
ATOM   2121  HD2 LYS A 168      12.109  24.927   3.437  1.00 62.84           H  
ATOM   2122  HD3 LYS A 168      11.186  23.487   3.034  1.00 62.84           H  
ATOM   2123  HE2 LYS A 168      11.133  24.882   1.101  1.00 63.48           H  
ATOM   2124  HE3 LYS A 168       9.497  24.992   1.795  1.00 63.48           H  
ATOM   2125  HZ1 LYS A 168       9.992  27.230   2.566  1.00 63.58           H  
ATOM   2126  HZ2 LYS A 168      11.626  26.981   2.391  1.00 63.58           H  
ATOM   2127  HZ3 LYS A 168      10.734  27.078   1.051  1.00 63.58           H  
ATOM   2128  N   LYS A 169      10.151  21.765   8.010  1.00 72.80           N  
ATOM   2129  CA  LYS A 169      10.863  20.830   8.887  1.00 73.77           C  
ATOM   2130  C   LYS A 169      12.235  20.551   8.255  1.00 72.01           C  
ATOM   2131  O   LYS A 169      13.276  20.505   8.911  1.00 71.65           O  
ATOM   2132  CB  LYS A 169      10.074  19.533   9.095  1.00 76.95           C  
ATOM   2133  CG  LYS A 169      10.759  18.629  10.126  1.00 78.29           C  
ATOM   2134  CD  LYS A 169       9.967  17.363  10.459  1.00 80.49           C  
ATOM   2135  CE  LYS A 169      10.431  16.118   9.715  1.00 81.21           C  
ATOM   2136  NZ  LYS A 169      10.004  16.124   8.305  1.00 81.44           N1+
ATOM   2137  H   LYS A 169       9.350  21.449   7.474  1.00 72.80           H  
ATOM   2138  HA  LYS A 169      11.029  21.333   9.847  1.00 73.77           H  
ATOM   2139  HB2 LYS A 169       9.065  19.782   9.447  1.00 76.95           H  
ATOM   2140  HB3 LYS A 169       9.950  19.002   8.146  1.00 76.95           H  
ATOM   2141  HG2 LYS A 169      11.770  18.361   9.799  1.00 78.29           H  
ATOM   2142  HG3 LYS A 169      10.879  19.206  11.052  1.00 78.29           H  
ATOM   2143  HD2 LYS A 169      10.113  17.161  11.528  1.00 80.49           H  
ATOM   2144  HD3 LYS A 169       8.890  17.523  10.323  1.00 80.49           H  
ATOM   2145  HE2 LYS A 169      11.519  15.998   9.728  1.00 81.21           H  
ATOM   2146  HE3 LYS A 169       9.975  15.229  10.162  1.00 81.21           H  
ATOM   2147  HZ1 LYS A 169      10.114  15.200   7.873  1.00 81.44           H  
ATOM   2148  HZ2 LYS A 169       9.026  16.413   8.191  1.00 81.44           H  
ATOM   2149  HZ3 LYS A 169      10.577  16.759   7.681  1.00 81.44           H  
ATOM   2150  N   GLN A 170      12.209  20.295   6.897  1.00 61.19           N  
ATOM   2151  CA  GLN A 170      13.442  20.151   6.141  1.00 60.56           C  
ATOM   2152  C   GLN A 170      13.823  21.597   5.783  1.00 58.68           C  
ATOM   2153  O   GLN A 170      13.471  22.130   4.732  1.00 56.80           O  
ATOM   2154  CB  GLN A 170      13.270  19.305   4.873  1.00 62.25           C  
ATOM   2155  CG  GLN A 170      13.079  17.816   5.165  1.00 64.76           C  
ATOM   2156  CD  GLN A 170      11.631  17.462   5.413  1.00 66.55           C  
ATOM   2157  OE1 GLN A 170      11.164  17.274   6.537  1.00 66.76           O  
ATOM   2158  NE2 GLN A 170      10.857  17.385   4.290  1.00 67.01           N  
ATOM   2159  H   GLN A 170      11.320  20.275   6.411  1.00 61.19           H  
ATOM   2160  HA  GLN A 170      14.227  19.722   6.775  1.00 60.56           H  
ATOM   2161  HB2 GLN A 170      12.443  19.690   4.264  1.00 62.25           H  
ATOM   2162  HB3 GLN A 170      14.179  19.413   4.267  1.00 62.25           H  
ATOM   2163  HG2 GLN A 170      13.418  17.234   4.299  1.00 64.76           H  
ATOM   2164  HG3 GLN A 170      13.680  17.489   6.021  1.00 64.76           H  
ATOM   2165 HE21 GLN A 170      11.221  17.574   3.362  1.00 67.01           H  
ATOM   2166 HE22 GLN A 170       9.878  17.142   4.369  1.00 67.01           H  
ATOM   2167  N   LEU A 171      14.507  22.256   6.792  1.00 51.37           N  
ATOM   2168  CA  LEU A 171      14.971  23.632   6.640  1.00 51.08           C  
ATOM   2169  C   LEU A 171      16.019  23.724   5.513  1.00 50.98           C  
ATOM   2170  O   LEU A 171      16.745  22.767   5.227  1.00 52.04           O  
ATOM   2171  CB  LEU A 171      15.637  24.155   7.929  1.00 50.02           C  
ATOM   2172  CG  LEU A 171      14.672  24.534   9.068  1.00 48.89           C  
ATOM   2173  CD1 LEU A 171      15.476  24.874  10.327  1.00 48.88           C  
ATOM   2174  CD2 LEU A 171      13.784  25.730   8.714  1.00 48.62           C  
ATOM   2175  H   LEU A 171      14.637  21.776   7.683  1.00 51.37           H  
ATOM   2176  HA  LEU A 171      14.098  24.224   6.358  1.00 51.08           H  
ATOM   2177  HB2 LEU A 171      16.336  23.390   8.295  1.00 50.02           H  
ATOM   2178  HB3 LEU A 171      16.259  25.031   7.703  1.00 50.02           H  
ATOM   2179  HG  LEU A 171      14.035  23.672   9.297  1.00 48.89           H  
ATOM   2180 HD11 LEU A 171      14.809  25.119  11.160  1.00 48.88           H  
ATOM   2181 HD12 LEU A 171      16.100  24.028  10.633  1.00 48.88           H  
ATOM   2182 HD13 LEU A 171      16.132  25.734  10.159  1.00 48.88           H  
ATOM   2183 HD21 LEU A 171      13.120  25.977   9.550  1.00 48.62           H  
ATOM   2184 HD22 LEU A 171      14.386  26.619   8.494  1.00 48.62           H  
ATOM   2185 HD23 LEU A 171      13.152  25.527   7.847  1.00 48.62           H  
ATOM   2186  N   PRO A 172      16.139  24.957   4.888  1.00 46.28           N  
ATOM   2187  CA  PRO A 172      17.157  25.190   3.864  1.00 46.85           C  
ATOM   2188  C   PRO A 172      18.593  25.231   4.437  1.00 46.31           C  
ATOM   2189  O   PRO A 172      18.846  25.241   5.645  1.00 45.49           O  
ATOM   2190  CB  PRO A 172      16.753  26.522   3.228  1.00 46.55           C  
ATOM   2191  CG  PRO A 172      16.001  27.241   4.341  1.00 46.42           C  
ATOM   2192  CD  PRO A 172      15.284  26.122   5.070  1.00 45.24           C  
ATOM   2193  HA  PRO A 172      17.118  24.375   3.131  1.00 46.85           H  
ATOM   2194  HB2 PRO A 172      17.596  27.111   2.859  1.00 46.55           H  
ATOM   2195  HB3 PRO A 172      16.069  26.339   2.391  1.00 46.55           H  
ATOM   2196  HG2 PRO A 172      16.709  27.715   5.025  1.00 46.42           H  
ATOM   2197  HG3 PRO A 172      15.321  28.013   3.970  1.00 46.42           H  
ATOM   2198  HD2 PRO A 172      15.130  26.350   6.125  1.00 45.24           H  
ATOM   2199  HD3 PRO A 172      14.315  25.901   4.607  1.00 45.24           H  
ATOM   2200  N   ASP A 173      19.566  25.236   3.457  1.00 49.74           N  
ATOM   2201  CA  ASP A 173      20.976  25.011   3.726  1.00 50.60           C  
ATOM   2202  C   ASP A 173      21.665  26.354   4.071  1.00 49.63           C  
ATOM   2203  O   ASP A 173      21.354  27.432   3.565  1.00 49.91           O  
ATOM   2204  CB  ASP A 173      21.589  24.303   2.520  1.00 53.24           C  
ATOM   2205  CG  ASP A 173      23.076  24.468   2.694  1.00 55.92           C  
ATOM   2206  OD1 ASP A 173      23.590  25.353   1.939  1.00 56.42           O  
ATOM   2207  OD2 ASP A 173      23.570  23.874   3.694  1.00 57.32           O1-
ATOM   2208  H   ASP A 173      19.310  25.416   2.491  1.00 49.74           H  
ATOM   2209  HA  ASP A 173      21.042  24.362   4.610  1.00 50.60           H  
ATOM   2210  HB2 ASP A 173      21.309  23.245   2.492  1.00 53.24           H  
ATOM   2211  HB3 ASP A 173      21.267  24.756   1.575  1.00 53.24           H  
ATOM   2212  N   SER A 174      22.753  26.181   4.909  1.00 40.89           N  
ATOM   2213  CA  SER A 174      23.507  27.272   5.484  1.00 40.71           C  
ATOM   2214  C   SER A 174      24.675  27.762   4.610  1.00 41.50           C  
ATOM   2215  O   SER A 174      25.435  28.638   5.026  1.00 40.09           O  
ATOM   2216  CB  SER A 174      23.965  26.910   6.896  1.00 38.21           C  
ATOM   2217  OG  SER A 174      24.782  25.730   6.900  1.00 41.05           O  
ATOM   2218  H   SER A 174      23.098  25.226   5.086  1.00 40.89           H  
ATOM   2219  HA  SER A 174      22.829  28.132   5.557  1.00 40.71           H  
ATOM   2220  HB2 SER A 174      24.528  27.728   7.354  1.00 38.21           H  
ATOM   2221  HB3 SER A 174      23.090  26.706   7.524  1.00 38.21           H  
ATOM   2222  HG  SER A 174      24.872  25.495   7.890  1.00 41.05           H  
ATOM   2223  N   ASN A 175      24.756  27.266   3.331  1.00 47.25           N  
ATOM   2224  CA  ASN A 175      25.568  27.854   2.273  1.00 47.85           C  
ATOM   2225  C   ASN A 175      24.628  28.373   1.164  1.00 48.44           C  
ATOM   2226  O   ASN A 175      24.847  29.469   0.630  1.00 49.69           O  
ATOM   2227  CB  ASN A 175      26.594  26.876   1.720  1.00 49.05           C  
ATOM   2228  CG  ASN A 175      27.519  27.616   0.782  1.00 50.79           C  
ATOM   2229  OD1 ASN A 175      28.121  28.644   1.085  1.00 51.64           O  
ATOM   2230  ND2 ASN A 175      27.611  27.073  -0.462  1.00 50.15           N  
ATOM   2231  H   ASN A 175      24.202  26.438   3.063  1.00 47.25           H  
ATOM   2232  HA  ASN A 175      26.075  28.734   2.688  1.00 47.85           H  
ATOM   2233  HB2 ASN A 175      27.205  26.452   2.524  1.00 49.05           H  
ATOM   2234  HB3 ASN A 175      26.110  26.039   1.204  1.00 49.05           H  
ATOM   2235 HD21 ASN A 175      28.106  27.586  -1.233  1.00 50.15           H  
ATOM   2236 HD22 ASN A 175      27.193  26.195  -0.740  1.00 50.15           H  
ATOM   2237  N   GLU A 176      23.578  27.558   0.766  1.00 50.14           N  
ATOM   2238  CA  GLU A 176      22.660  28.021  -0.276  1.00 49.83           C  
ATOM   2239  C   GLU A 176      22.022  29.372   0.145  1.00 48.00           C  
ATOM   2240  O   GLU A 176      21.811  30.259  -0.687  1.00 48.11           O  
ATOM   2241  CB  GLU A 176      21.578  26.994  -0.653  1.00 50.86           C  
ATOM   2242  CG  GLU A 176      21.140  27.127  -2.129  1.00 53.58           C  
ATOM   2243  CD  GLU A 176      19.783  26.517  -2.527  1.00 54.91           C  
ATOM   2244  OE1 GLU A 176      19.051  26.174  -1.559  1.00 55.85           O  
ATOM   2245  OE2 GLU A 176      19.519  26.497  -3.768  1.00 55.64           O1-
ATOM   2246  H   GLU A 176      23.499  26.596   1.191  1.00 50.14           H  
ATOM   2247  HA  GLU A 176      23.292  28.227  -1.149  1.00 49.83           H  
ATOM   2248  HB2 GLU A 176      21.957  25.975  -0.510  1.00 50.86           H  
ATOM   2249  HB3 GLU A 176      20.719  27.104   0.021  1.00 50.86           H  
ATOM   2250  HG2 GLU A 176      21.083  28.190  -2.388  1.00 53.58           H  
ATOM   2251  HG3 GLU A 176      21.915  26.687  -2.769  1.00 53.58           H  
ATOM   2252  N   ILE A 177      21.700  29.537   1.485  1.00 42.04           N  
ATOM   2253  CA  ILE A 177      21.199  30.831   1.979  1.00 40.84           C  
ATOM   2254  C   ILE A 177      22.263  31.928   1.756  1.00 40.80           C  
ATOM   2255  O   ILE A 177      21.963  33.050   1.335  1.00 41.25           O  
ATOM   2256  CB  ILE A 177      20.830  30.755   3.488  1.00 39.89           C  
ATOM   2257  CG1 ILE A 177      19.498  30.002   3.677  1.00 40.40           C  
ATOM   2258  CG2 ILE A 177      20.730  32.144   4.143  1.00 39.01           C  
ATOM   2259  CD1 ILE A 177      19.259  29.597   5.125  1.00 39.56           C  
ATOM   2260  H   ILE A 177      21.795  28.736   2.124  1.00 42.04           H  
ATOM   2261  HA  ILE A 177      20.322  31.098   1.375  1.00 40.84           H  
ATOM   2262  HB  ILE A 177      21.624  30.205   4.013  1.00 39.89           H  
ATOM   2263 HG12 ILE A 177      18.662  30.625   3.335  1.00 40.40           H  
ATOM   2264 HG13 ILE A 177      19.477  29.098   3.059  1.00 40.40           H  
ATOM   2265 HG21 ILE A 177      20.446  32.077   5.196  1.00 39.01           H  
ATOM   2266 HG22 ILE A 177      21.686  32.675   4.126  1.00 39.01           H  
ATOM   2267 HG23 ILE A 177      19.983  32.757   3.634  1.00 39.01           H  
ATOM   2268 HD11 ILE A 177      18.321  29.049   5.204  1.00 39.56           H  
ATOM   2269 HD12 ILE A 177      20.062  28.952   5.494  1.00 39.56           H  
ATOM   2270 HD13 ILE A 177      19.182  30.459   5.791  1.00 39.56           H  
ATOM   2271  N   VAL A 178      23.542  31.604   2.173  1.00 40.41           N  
ATOM   2272  CA  VAL A 178      24.613  32.597   2.227  1.00 40.98           C  
ATOM   2273  C   VAL A 178      24.958  32.975   0.774  1.00 41.02           C  
ATOM   2274  O   VAL A 178      25.119  34.152   0.441  1.00 41.46           O  
ATOM   2275  CB  VAL A 178      25.819  32.085   3.037  1.00 40.49           C  
ATOM   2276  CG1 VAL A 178      26.976  33.084   3.050  1.00 40.66           C  
ATOM   2277  CG2 VAL A 178      25.415  31.798   4.488  1.00 38.66           C  
ATOM   2278  H   VAL A 178      23.743  30.641   2.431  1.00 40.41           H  
ATOM   2279  HA  VAL A 178      24.194  33.493   2.700  1.00 40.98           H  
ATOM   2280  HB  VAL A 178      26.186  31.152   2.592  1.00 40.49           H  
ATOM   2281 HG11 VAL A 178      27.795  32.723   3.681  1.00 40.66           H  
ATOM   2282 HG12 VAL A 178      27.381  33.228   2.049  1.00 40.66           H  
ATOM   2283 HG13 VAL A 178      26.660  34.059   3.435  1.00 40.66           H  
ATOM   2284 HG21 VAL A 178      26.264  31.397   5.051  1.00 38.66           H  
ATOM   2285 HG22 VAL A 178      25.076  32.707   4.996  1.00 38.66           H  
ATOM   2286 HG23 VAL A 178      24.604  31.066   4.544  1.00 38.66           H  
ATOM   2287  N   GLU A 179      25.065  31.944  -0.132  1.00 43.11           N  
ATOM   2288  CA  GLU A 179      25.356  32.184  -1.537  1.00 45.78           C  
ATOM   2289  C   GLU A 179      24.248  32.991  -2.197  1.00 45.76           C  
ATOM   2290  O   GLU A 179      24.509  33.872  -3.030  1.00 45.39           O  
ATOM   2291  CB  GLU A 179      25.544  30.894  -2.336  1.00 46.39           C  
ATOM   2292  CG  GLU A 179      26.908  30.285  -2.068  1.00 48.00           C  
ATOM   2293  CD  GLU A 179      27.230  29.037  -2.872  1.00 49.82           C  
ATOM   2294  OE1 GLU A 179      26.499  28.777  -3.865  1.00 49.85           O  
ATOM   2295  OE2 GLU A 179      28.252  28.417  -2.432  1.00 50.40           O1-
ATOM   2296  H   GLU A 179      24.943  30.969   0.191  1.00 43.11           H  
ATOM   2297  HA  GLU A 179      26.260  32.793  -1.582  1.00 45.78           H  
ATOM   2298  HB2 GLU A 179      24.754  30.170  -2.102  1.00 46.39           H  
ATOM   2299  HB3 GLU A 179      25.455  31.110  -3.409  1.00 46.39           H  
ATOM   2300  HG2 GLU A 179      27.687  31.010  -2.317  1.00 48.00           H  
ATOM   2301  HG3 GLU A 179      27.010  30.056  -1.002  1.00 48.00           H  
ATOM   2302  N   LYS A 180      22.956  32.584  -1.912  1.00 50.78           N  
ATOM   2303  CA  LYS A 180      21.844  33.220  -2.583  1.00 52.11           C  
ATOM   2304  C   LYS A 180      21.719  34.675  -2.129  1.00 51.02           C  
ATOM   2305  O   LYS A 180      21.622  35.573  -2.972  1.00 52.38           O  
ATOM   2306  CB  LYS A 180      20.507  32.502  -2.388  1.00 53.32           C  
ATOM   2307  CG  LYS A 180      20.385  31.311  -3.341  1.00 54.62           C  
ATOM   2308  CD  LYS A 180      19.096  30.525  -3.092  1.00 56.71           C  
ATOM   2309  CE  LYS A 180      18.856  29.431  -4.125  1.00 58.52           C  
ATOM   2310  NZ  LYS A 180      18.726  29.996  -5.472  1.00 59.41           N1+
ATOM   2311  H   LYS A 180      22.783  31.813  -1.253  1.00 50.78           H  
ATOM   2312  HA  LYS A 180      22.087  33.255  -3.653  1.00 52.11           H  
ATOM   2313  HB2 LYS A 180      20.380  32.187  -1.346  1.00 53.32           H  
ATOM   2314  HB3 LYS A 180      19.680  33.193  -2.599  1.00 53.32           H  
ATOM   2315  HG2 LYS A 180      20.409  31.691  -4.368  1.00 54.62           H  
ATOM   2316  HG3 LYS A 180      21.246  30.641  -3.233  1.00 54.62           H  
ATOM   2317  HD2 LYS A 180      19.154  30.059  -2.102  1.00 56.71           H  
ATOM   2318  HD3 LYS A 180      18.238  31.206  -3.069  1.00 56.71           H  
ATOM   2319  HE2 LYS A 180      19.713  28.766  -4.182  1.00 58.52           H  
ATOM   2320  HE3 LYS A 180      17.938  28.878  -3.910  1.00 58.52           H  
ATOM   2321  HZ1 LYS A 180      18.213  30.958  -5.472  1.00 59.41           H  
ATOM   2322  HZ2 LYS A 180      19.622  30.215  -5.916  1.00 59.41           H  
ATOM   2323  HZ3 LYS A 180      18.194  29.393  -6.103  1.00 59.41           H  
ATOM   2324  N   LEU A 181      21.587  34.886  -0.773  1.00 45.12           N  
ATOM   2325  CA  LEU A 181      21.114  36.164  -0.261  1.00 43.57           C  
ATOM   2326  C   LEU A 181      22.271  37.133   0.031  1.00 42.51           C  
ATOM   2327  O   LEU A 181      22.145  38.357  -0.050  1.00 41.22           O  
ATOM   2328  CB  LEU A 181      20.282  35.979   1.013  1.00 42.29           C  
ATOM   2329  CG  LEU A 181      19.072  35.034   0.879  1.00 42.85           C  
ATOM   2330  CD1 LEU A 181      18.343  34.956   2.221  1.00 43.75           C  
ATOM   2331  CD2 LEU A 181      18.099  35.461  -0.219  1.00 43.05           C  
ATOM   2332  H   LEU A 181      21.806  34.129  -0.110  1.00 45.12           H  
ATOM   2333  HA  LEU A 181      20.507  36.640  -1.035  1.00 43.57           H  
ATOM   2334  HB2 LEU A 181      20.926  35.599   1.815  1.00 42.29           H  
ATOM   2335  HB3 LEU A 181      19.940  36.965   1.351  1.00 42.29           H  
ATOM   2336  HG  LEU A 181      19.431  34.025   0.641  1.00 42.85           H  
ATOM   2337 HD11 LEU A 181      17.551  34.202   2.189  1.00 43.75           H  
ATOM   2338 HD12 LEU A 181      19.030  34.684   3.026  1.00 43.75           H  
ATOM   2339 HD13 LEU A 181      17.894  35.920   2.484  1.00 43.75           H  
ATOM   2340 HD21 LEU A 181      17.233  34.790  -0.246  1.00 43.05           H  
ATOM   2341 HD22 LEU A 181      17.734  36.480  -0.054  1.00 43.05           H  
ATOM   2342 HD23 LEU A 181      18.565  35.419  -1.208  1.00 43.05           H  
ATOM   2343  N   LEU A 182      23.396  36.543   0.573  1.00 43.25           N  
ATOM   2344  CA  LEU A 182      24.385  37.331   1.291  1.00 42.31           C  
ATOM   2345  C   LEU A 182      25.660  37.520   0.466  1.00 43.56           C  
ATOM   2346  O   LEU A 182      26.265  38.596   0.506  1.00 42.78           O  
ATOM   2347  CB  LEU A 182      24.702  36.715   2.657  1.00 41.21           C  
ATOM   2348  CG  LEU A 182      23.488  36.526   3.592  1.00 41.37           C  
ATOM   2349  CD1 LEU A 182      23.958  35.981   4.942  1.00 39.81           C  
ATOM   2350  CD2 LEU A 182      22.694  37.815   3.808  1.00 40.88           C  
ATOM   2351  H   LEU A 182      23.550  35.537   0.475  1.00 43.25           H  
ATOM   2352  HA  LEU A 182      23.987  38.341   1.447  1.00 42.31           H  
ATOM   2353  HB2 LEU A 182      25.196  35.747   2.520  1.00 41.21           H  
ATOM   2354  HB3 LEU A 182      25.436  37.350   3.158  1.00 41.21           H  
ATOM   2355  HG  LEU A 182      22.818  35.777   3.154  1.00 41.37           H  
ATOM   2356 HD11 LEU A 182      23.105  35.787   5.601  1.00 39.81           H  
ATOM   2357 HD12 LEU A 182      24.500  35.039   4.813  1.00 39.81           H  
ATOM   2358 HD13 LEU A 182      24.625  36.689   5.446  1.00 39.81           H  
ATOM   2359 HD21 LEU A 182      21.912  37.670   4.560  1.00 40.88           H  
ATOM   2360 HD22 LEU A 182      23.344  38.628   4.145  1.00 40.88           H  
ATOM   2361 HD23 LEU A 182      22.196  38.138   2.889  1.00 40.88           H  
ATOM   2362  N   LEU A 183      26.167  36.409  -0.188  1.00 47.83           N  
ATOM   2363  CA  LEU A 183      27.462  36.485  -0.844  1.00 48.92           C  
ATOM   2364  C   LEU A 183      27.539  37.541  -1.962  1.00 49.38           C  
ATOM   2365  O   LEU A 183      26.674  37.746  -2.812  1.00 50.74           O  
ATOM   2366  CB  LEU A 183      27.985  35.193  -1.481  1.00 50.44           C  
ATOM   2367  CG  LEU A 183      28.608  34.138  -0.553  1.00 51.69           C  
ATOM   2368  CD1 LEU A 183      29.393  33.146  -1.416  1.00 53.11           C  
ATOM   2369  CD2 LEU A 183      29.533  34.698   0.526  1.00 51.47           C  
ATOM   2370  H   LEU A 183      25.661  35.510  -0.146  1.00 47.83           H  
ATOM   2371  HA  LEU A 183      28.143  36.804  -0.052  1.00 48.92           H  
ATOM   2372  HB2 LEU A 183      27.182  34.733  -2.068  1.00 50.44           H  
ATOM   2373  HB3 LEU A 183      28.757  35.456  -2.220  1.00 50.44           H  
ATOM   2374  HG  LEU A 183      27.798  33.595  -0.061  1.00 51.69           H  
ATOM   2375 HD11 LEU A 183      29.624  32.243  -0.850  1.00 53.11           H  
ATOM   2376 HD12 LEU A 183      28.823  32.853  -2.302  1.00 53.11           H  
ATOM   2377 HD13 LEU A 183      30.338  33.580  -1.764  1.00 53.11           H  
ATOM   2378 HD21 LEU A 183      30.030  33.888   1.070  1.00 51.47           H  
ATOM   2379 HD22 LEU A 183      30.311  35.334   0.093  1.00 51.47           H  
ATOM   2380 HD23 LEU A 183      28.976  35.280   1.266  1.00 51.47           H  
ATOM   2381  N   ARG A 184      28.767  38.178  -1.900  1.00 38.75           N  
ATOM   2382  CA  ARG A 184      29.139  39.360  -2.641  1.00 39.71           C  
ATOM   2383  C   ARG A 184      29.261  39.069  -4.128  1.00 39.22           C  
ATOM   2384  O   ARG A 184      30.109  38.324  -4.608  1.00 40.01           O  
ATOM   2385  CB  ARG A 184      30.446  39.930  -2.089  1.00 38.87           C  
ATOM   2386  CG  ARG A 184      30.873  41.227  -2.761  1.00 38.26           C  
ATOM   2387  CD  ARG A 184      31.887  41.967  -1.899  1.00 37.97           C  
ATOM   2388  NE  ARG A 184      31.218  42.675  -0.797  1.00 37.03           N  
ATOM   2389  CZ  ARG A 184      31.863  43.065   0.329  1.00 36.61           C  
ATOM   2390  NH1 ARG A 184      33.200  42.996   0.468  1.00 37.03           N  
ATOM   2391  NH2 ARG A 184      31.161  43.549   1.372  1.00 35.82           N1+
ATOM   2392  H   ARG A 184      29.468  37.842  -1.228  1.00 38.75           H  
ATOM   2393  HA  ARG A 184      28.346  40.083  -2.474  1.00 39.71           H  
ATOM   2394  HB2 ARG A 184      30.308  40.130  -1.024  1.00 38.87           H  
ATOM   2395  HB3 ARG A 184      31.256  39.193  -2.169  1.00 38.87           H  
ATOM   2396  HG2 ARG A 184      31.314  41.007  -3.739  1.00 38.26           H  
ATOM   2397  HG3 ARG A 184      29.993  41.854  -2.914  1.00 38.26           H  
ATOM   2398  HD2 ARG A 184      32.608  41.253  -1.488  1.00 37.97           H  
ATOM   2399  HD3 ARG A 184      32.407  42.713  -2.502  1.00 37.97           H  
ATOM   2400  HE  ARG A 184      30.255  43.054  -0.892  1.00 37.03           H  
ATOM   2401 HH11 ARG A 184      33.629  43.237   1.375  1.00 37.03           H  
ATOM   2402 HH12 ARG A 184      33.898  42.756  -0.318  1.00 37.03           H  
ATOM   2403 HH21 ARG A 184      31.647  43.901   2.191  1.00 35.82           H  
ATOM   2404 HH22 ARG A 184      30.153  43.339   1.452  1.00 35.82           H  
ATOM   2405  N   ARG A 185      28.288  39.741  -4.857  1.00 49.70           N  
ATOM   2406  CA  ARG A 185      28.316  39.770  -6.311  1.00 52.66           C  
ATOM   2407  C   ARG A 185      29.168  40.966  -6.793  1.00 52.97           C  
ATOM   2408  O   ARG A 185      29.649  41.012  -7.924  1.00 54.15           O  
ATOM   2409  CB  ARG A 185      26.896  39.854  -6.884  1.00 53.22           C  
ATOM   2410  CG  ARG A 185      25.942  38.731  -6.442  1.00 53.97           C  
ATOM   2411  CD  ARG A 185      26.456  37.326  -6.720  1.00 55.08           C  
ATOM   2412  NE  ARG A 185      25.390  36.310  -6.623  1.00 53.88           N  
ATOM   2413  CZ  ARG A 185      25.081  35.603  -5.504  1.00 52.15           C  
ATOM   2414  NH1 ARG A 185      25.526  35.907  -4.269  1.00 52.26           N  
ATOM   2415  NH2 ARG A 185      24.281  34.515  -5.593  1.00 51.58           N1+
ATOM   2416  H   ARG A 185      27.529  40.222  -4.362  1.00 49.70           H  
ATOM   2417  HA  ARG A 185      28.819  38.866  -6.673  1.00 52.66           H  
ATOM   2418  HB2 ARG A 185      26.443  40.815  -6.605  1.00 53.22           H  
ATOM   2419  HB3 ARG A 185      26.955  39.858  -7.981  1.00 53.22           H  
ATOM   2420  HG2 ARG A 185      25.722  38.824  -5.374  1.00 53.97           H  
ATOM   2421  HG3 ARG A 185      24.988  38.875  -6.964  1.00 53.97           H  
ATOM   2422  HD2 ARG A 185      26.850  37.262  -7.740  1.00 55.08           H  
ATOM   2423  HD3 ARG A 185      27.273  37.045  -6.047  1.00 55.08           H  
ATOM   2424  HE  ARG A 185      24.965  35.989  -7.486  1.00 53.88           H  
ATOM   2425 HH11 ARG A 185      25.249  35.281  -3.501  1.00 52.26           H  
ATOM   2426 HH12 ARG A 185      26.050  36.750  -4.005  1.00 52.26           H  
ATOM   2427 HH21 ARG A 185      24.160  33.965  -4.734  1.00 51.58           H  
ATOM   2428 HH22 ARG A 185      23.860  34.195  -6.454  1.00 51.58           H  
ATOM   2429  N   LYS A 186      29.230  42.028  -5.913  1.00 55.35           N  
ATOM   2430  CA  LYS A 186      30.026  43.215  -6.178  1.00 55.71           C  
ATOM   2431  C   LYS A 186      30.255  43.875  -4.814  1.00 54.62           C  
ATOM   2432  O   LYS A 186      29.373  43.948  -3.957  1.00 52.20           O  
ATOM   2433  CB  LYS A 186      29.289  44.209  -7.094  1.00 57.89           C  
ATOM   2434  CG  LYS A 186      30.180  45.388  -7.504  1.00 59.53           C  
ATOM   2435  CD  LYS A 186      29.383  46.570  -8.056  1.00 60.77           C  
ATOM   2436  CE  LYS A 186      30.229  47.838  -8.120  1.00 62.05           C  
ATOM   2437  NZ  LYS A 186      30.311  48.494  -6.793  1.00 61.67           N1+
ATOM   2438  H   LYS A 186      28.714  41.986  -5.038  1.00 55.35           H  
ATOM   2439  HA  LYS A 186      30.978  42.905  -6.623  1.00 55.71           H  
ATOM   2440  HB2 LYS A 186      28.934  43.701  -7.999  1.00 57.89           H  
ATOM   2441  HB3 LYS A 186      28.394  44.579  -6.579  1.00 57.89           H  
ATOM   2442  HG2 LYS A 186      30.764  45.738  -6.656  1.00 59.53           H  
ATOM   2443  HG3 LYS A 186      30.906  45.050  -8.253  1.00 59.53           H  
ATOM   2444  HD2 LYS A 186      29.042  46.315  -9.067  1.00 60.77           H  
ATOM   2445  HD3 LYS A 186      28.486  46.751  -7.453  1.00 60.77           H  
ATOM   2446  HE2 LYS A 186      31.253  47.643  -8.451  1.00 62.05           H  
ATOM   2447  HE3 LYS A 186      29.769  48.573  -8.788  1.00 62.05           H  
ATOM   2448  HZ1 LYS A 186      29.388  48.770  -6.443  1.00 61.67           H  
ATOM   2449  HZ2 LYS A 186      30.723  47.908  -6.013  1.00 61.67           H  
ATOM   2450  HZ3 LYS A 186      30.895  49.338  -6.831  1.00 61.67           H  
ATOM   2451  N   PHE A 187      31.496  44.469  -4.666  1.00 48.60           N  
ATOM   2452  CA  PHE A 187      31.732  45.380  -3.551  1.00 45.97           C  
ATOM   2453  C   PHE A 187      30.866  46.627  -3.813  1.00 44.81           C  
ATOM   2454  O   PHE A 187      31.056  47.394  -4.764  1.00 46.52           O  
ATOM   2455  CB  PHE A 187      33.206  45.792  -3.427  1.00 45.67           C  
ATOM   2456  CG  PHE A 187      33.415  46.753  -2.278  1.00 45.18           C  
ATOM   2457  CD1 PHE A 187      33.381  46.294  -0.957  1.00 45.66           C  
ATOM   2458  CD2 PHE A 187      33.554  48.124  -2.516  1.00 44.62           C  
ATOM   2459  CE1 PHE A 187      33.429  47.192   0.107  1.00 44.92           C  
ATOM   2460  CE2 PHE A 187      33.623  49.020  -1.452  1.00 45.10           C  
ATOM   2461  CZ  PHE A 187      33.538  48.555  -0.142  1.00 44.87           C  
ATOM   2462  H   PHE A 187      32.250  44.274  -5.318  1.00 48.60           H  
ATOM   2463  HA  PHE A 187      31.398  44.885  -2.632  1.00 45.97           H  
ATOM   2464  HB2 PHE A 187      33.831  44.907  -3.271  1.00 45.67           H  
ATOM   2465  HB3 PHE A 187      33.561  46.245  -4.362  1.00 45.67           H  
ATOM   2466  HD1 PHE A 187      33.304  45.230  -0.758  1.00 45.66           H  
ATOM   2467  HD2 PHE A 187      33.590  48.503  -3.535  1.00 44.62           H  
ATOM   2468  HE1 PHE A 187      33.378  46.828   1.130  1.00 44.92           H  
ATOM   2469  HE2 PHE A 187      33.737  50.084  -1.643  1.00 45.10           H  
ATOM   2470  HZ  PHE A 187      33.561  49.260   0.685  1.00 44.87           H  
ATOM   2471  N   ILE A 188      29.812  46.764  -2.933  1.00 40.52           N  
ATOM   2472  CA  ILE A 188      28.945  47.941  -2.888  1.00 39.26           C  
ATOM   2473  C   ILE A 188      29.212  48.558  -1.496  1.00 39.93           C  
ATOM   2474  O   ILE A 188      29.053  47.870  -0.476  1.00 38.44           O  
ATOM   2475  CB  ILE A 188      27.458  47.545  -3.078  1.00 39.05           C  
ATOM   2476  CG1 ILE A 188      27.235  46.968  -4.495  1.00 38.98           C  
ATOM   2477  CG2 ILE A 188      26.526  48.737  -2.827  1.00 38.30           C  
ATOM   2478  CD1 ILE A 188      25.862  46.341  -4.693  1.00 38.68           C  
ATOM   2479  H   ILE A 188      29.622  46.010  -2.268  1.00 40.52           H  
ATOM   2480  HA  ILE A 188      29.242  48.618  -3.690  1.00 39.26           H  
ATOM   2481  HB  ILE A 188      27.203  46.765  -2.350  1.00 39.05           H  
ATOM   2482 HG12 ILE A 188      27.385  47.752  -5.246  1.00 38.98           H  
ATOM   2483 HG13 ILE A 188      27.979  46.192  -4.701  1.00 38.98           H  
ATOM   2484 HG21 ILE A 188      25.475  48.449  -2.919  1.00 38.30           H  
ATOM   2485 HG22 ILE A 188      26.649  49.134  -1.815  1.00 38.30           H  
ATOM   2486 HG23 ILE A 188      26.720  49.547  -3.538  1.00 38.30           H  
ATOM   2487 HD11 ILE A 188      25.812  45.854  -5.673  1.00 38.68           H  
ATOM   2488 HD12 ILE A 188      25.662  45.583  -3.929  1.00 38.68           H  
ATOM   2489 HD13 ILE A 188      25.066  47.090  -4.659  1.00 38.68           H  
ATOM   2490  N   PRO A 189      29.622  49.878  -1.465  1.00 48.98           N  
ATOM   2491  CA  PRO A 189      29.970  50.558  -0.219  1.00 48.93           C  
ATOM   2492  C   PRO A 189      28.726  50.946   0.588  1.00 48.47           C  
ATOM   2493  O   PRO A 189      27.584  50.860   0.141  1.00 47.98           O  
ATOM   2494  CB  PRO A 189      30.714  51.812  -0.673  1.00 48.97           C  
ATOM   2495  CG  PRO A 189      30.057  52.141  -2.005  1.00 48.93           C  
ATOM   2496  CD  PRO A 189      29.800  50.768  -2.602  1.00 48.41           C  
ATOM   2497  HA  PRO A 189      30.611  49.909   0.375  1.00 48.93           H  
ATOM   2498  HB2 PRO A 189      30.644  52.645   0.029  1.00 48.97           H  
ATOM   2499  HB3 PRO A 189      31.772  51.582  -0.837  1.00 48.97           H  
ATOM   2500  HG2 PRO A 189      29.108  52.663  -1.836  1.00 48.93           H  
ATOM   2501  HG3 PRO A 189      30.681  52.769  -2.647  1.00 48.93           H  
ATOM   2502  HD2 PRO A 189      28.918  50.761  -3.248  1.00 48.41           H  
ATOM   2503  HD3 PRO A 189      30.666  50.415  -3.173  1.00 48.41           H  
ATOM   2504  N   ASP A 190      29.015  51.450   1.837  1.00 47.28           N  
ATOM   2505  CA  ASP A 190      28.002  51.998   2.730  1.00 46.73           C  
ATOM   2506  C   ASP A 190      27.588  53.424   2.266  1.00 46.62           C  
ATOM   2507  O   ASP A 190      28.400  54.356   2.252  1.00 47.54           O  
ATOM   2508  CB  ASP A 190      28.578  52.053   4.143  1.00 47.18           C  
ATOM   2509  CG  ASP A 190      27.662  52.785   5.095  1.00 47.26           C  
ATOM   2510  OD1 ASP A 190      26.466  52.954   4.731  1.00 46.73           O  
ATOM   2511  OD2 ASP A 190      28.222  53.243   6.139  1.00 46.62           O1-
ATOM   2512  H   ASP A 190      29.985  51.412   2.176  1.00 47.28           H  
ATOM   2513  HA  ASP A 190      27.152  51.313   2.710  1.00 46.73           H  
ATOM   2514  HB2 ASP A 190      28.748  51.041   4.526  1.00 47.18           H  
ATOM   2515  HB3 ASP A 190      29.551  52.563   4.139  1.00 47.18           H  
ATOM   2516  N   PRO A 191      26.260  53.632   1.926  1.00 42.61           N  
ATOM   2517  CA  PRO A 191      25.724  54.967   1.671  1.00 42.29           C  
ATOM   2518  C   PRO A 191      25.377  55.811   2.917  1.00 42.56           C  
ATOM   2519  O   PRO A 191      24.979  56.970   2.784  1.00 43.74           O  
ATOM   2520  CB  PRO A 191      24.469  54.707   0.843  1.00 41.97           C  
ATOM   2521  CG  PRO A 191      23.960  53.387   1.401  1.00 42.28           C  
ATOM   2522  CD  PRO A 191      25.229  52.625   1.745  1.00 41.24           C  
ATOM   2523  HA  PRO A 191      26.460  55.547   1.101  1.00 42.29           H  
ATOM   2524  HB2 PRO A 191      23.716  55.499   0.903  1.00 41.97           H  
ATOM   2525  HB3 PRO A 191      24.741  54.574  -0.212  1.00 41.97           H  
ATOM   2526  HG2 PRO A 191      23.374  53.554   2.310  1.00 42.28           H  
ATOM   2527  HG3 PRO A 191      23.331  52.852   0.687  1.00 42.28           H  
ATOM   2528  HD2 PRO A 191      25.103  52.044   2.659  1.00 41.24           H  
ATOM   2529  HD3 PRO A 191      25.525  51.964   0.929  1.00 41.24           H  
ATOM   2530  N   GLN A 192      25.579  55.219   4.145  1.00 47.91           N  
ATOM   2531  CA  GLN A 192      25.511  55.968   5.404  1.00 47.84           C  
ATOM   2532  C   GLN A 192      26.910  56.545   5.716  1.00 47.90           C  
ATOM   2533  O   GLN A 192      27.106  57.309   6.660  1.00 48.97           O  
ATOM   2534  CB  GLN A 192      24.992  55.064   6.527  1.00 45.92           C  
ATOM   2535  CG  GLN A 192      24.432  55.811   7.735  1.00 46.93           C  
ATOM   2536  CD  GLN A 192      23.714  54.851   8.674  1.00 47.55           C  
ATOM   2537  OE1 GLN A 192      22.872  54.038   8.285  1.00 47.72           O  
ATOM   2538  NE2 GLN A 192      24.057  55.004   9.991  1.00 48.32           N  
ATOM   2539  H   GLN A 192      25.826  54.204   4.222  1.00 47.91           H  
ATOM   2540  HA  GLN A 192      24.835  56.819   5.257  1.00 47.84           H  
ATOM   2541  HB2 GLN A 192      24.205  54.423   6.113  1.00 45.92           H  
ATOM   2542  HB3 GLN A 192      25.788  54.396   6.876  1.00 45.92           H  
ATOM   2543  HG2 GLN A 192      25.235  56.333   8.266  1.00 46.93           H  
ATOM   2544  HG3 GLN A 192      23.699  56.562   7.421  1.00 46.93           H  
ATOM   2545 HE21 GLN A 192      24.730  55.689  10.346  1.00 48.32           H  
ATOM   2546 HE22 GLN A 192      23.632  54.424  10.721  1.00 48.32           H  
ATOM   2547  N   GLY A 193      27.913  56.138   4.849  1.00 38.16           N  
ATOM   2548  CA  GLY A 193      29.248  56.709   4.782  1.00 38.62           C  
ATOM   2549  C   GLY A 193      30.373  56.149   5.654  1.00 37.53           C  
ATOM   2550  O   GLY A 193      31.415  56.794   5.810  1.00 38.09           O  
ATOM   2551  H   GLY A 193      27.669  55.405   4.184  1.00 38.16           H  
ATOM   2552  HA2 GLY A 193      29.572  56.615   3.740  1.00 38.62           H  
ATOM   2553  HA3 GLY A 193      29.161  57.776   5.018  1.00 38.62           H  
ATOM   2554  N   SER A 194      30.214  54.880   6.158  1.00 35.73           N  
ATOM   2555  CA  SER A 194      31.188  54.265   7.065  1.00 35.48           C  
ATOM   2556  C   SER A 194      32.560  53.893   6.448  1.00 37.39           C  
ATOM   2557  O   SER A 194      32.700  53.406   5.326  1.00 36.42           O  
ATOM   2558  CB  SER A 194      30.635  52.990   7.721  1.00 34.79           C  
ATOM   2559  OG  SER A 194      29.317  53.199   8.236  1.00 34.43           O  
ATOM   2560  H   SER A 194      29.342  54.354   5.957  1.00 35.73           H  
ATOM   2561  HA  SER A 194      31.350  55.014   7.847  1.00 35.48           H  
ATOM   2562  HB2 SER A 194      30.593  52.156   7.013  1.00 34.79           H  
ATOM   2563  HB3 SER A 194      31.280  52.686   8.547  1.00 34.79           H  
ATOM   2564  HG  SER A 194      28.733  53.192   7.402  1.00 34.43           H  
ATOM   2565  N   ASN A 195      33.613  54.090   7.333  1.00 36.64           N  
ATOM   2566  CA  ASN A 195      35.042  53.904   7.006  1.00 37.81           C  
ATOM   2567  C   ASN A 195      35.644  52.706   7.791  1.00 37.23           C  
ATOM   2568  O   ASN A 195      34.976  52.007   8.562  1.00 37.28           O  
ATOM   2569  CB  ASN A 195      35.784  55.233   7.208  1.00 38.44           C  
ATOM   2570  CG  ASN A 195      35.974  55.584   8.660  1.00 38.53           C  
ATOM   2571  OD1 ASN A 195      36.028  54.732   9.543  1.00 36.58           O  
ATOM   2572  ND2 ASN A 195      36.130  56.901   8.953  1.00 40.18           N  
ATOM   2573  H   ASN A 195      33.385  54.396   8.284  1.00 36.64           H  
ATOM   2574  HA  ASN A 195      35.102  53.634   5.947  1.00 37.81           H  
ATOM   2575  HB2 ASN A 195      36.783  55.186   6.761  1.00 38.44           H  
ATOM   2576  HB3 ASN A 195      35.240  56.047   6.721  1.00 38.44           H  
ATOM   2577 HD21 ASN A 195      36.382  57.178   9.911  1.00 40.18           H  
ATOM   2578 HD22 ASN A 195      35.955  57.672   8.300  1.00 40.18           H  
ATOM   2579  N   MET A 196      36.994  52.431   7.577  1.00 39.94           N  
ATOM   2580  CA  MET A 196      37.636  51.292   8.271  1.00 40.06           C  
ATOM   2581  C   MET A 196      37.932  51.573   9.768  1.00 40.64           C  
ATOM   2582  O   MET A 196      38.079  50.678  10.605  1.00 40.52           O  
ATOM   2583  CB  MET A 196      38.927  50.854   7.574  1.00 40.91           C  
ATOM   2584  CG  MET A 196      38.744  50.188   6.212  1.00 41.64           C  
ATOM   2585  SD  MET A 196      37.907  48.580   6.329  1.00 41.49           S  
ATOM   2586  CE  MET A 196      36.277  49.069   5.716  1.00 39.25           C  
ATOM   2587  H   MET A 196      37.552  52.996   6.932  1.00 39.94           H  
ATOM   2588  HA  MET A 196      36.910  50.477   8.277  1.00 40.06           H  
ATOM   2589  HB2 MET A 196      39.560  51.731   7.424  1.00 40.91           H  
ATOM   2590  HB3 MET A 196      39.500  50.184   8.226  1.00 40.91           H  
ATOM   2591  HG2 MET A 196      38.211  50.848   5.522  1.00 41.64           H  
ATOM   2592  HG3 MET A 196      39.732  50.002   5.779  1.00 41.64           H  
ATOM   2593  HE1 MET A 196      35.561  48.267   5.913  1.00 39.25           H  
ATOM   2594  HE2 MET A 196      35.918  49.974   6.208  1.00 39.25           H  
ATOM   2595  HE3 MET A 196      36.332  49.235   4.638  1.00 39.25           H  
ATOM   2596  N   MET A 197      38.056  52.914  10.061  1.00 38.10           N  
ATOM   2597  CA  MET A 197      38.278  53.424  11.406  1.00 37.54           C  
ATOM   2598  C   MET A 197      37.009  53.195  12.252  1.00 36.63           C  
ATOM   2599  O   MET A 197      37.084  53.099  13.480  1.00 36.28           O  
ATOM   2600  CB  MET A 197      38.665  54.909  11.393  1.00 38.46           C  
ATOM   2601  CG  MET A 197      40.166  55.139  11.572  1.00 40.44           C  
ATOM   2602  SD  MET A 197      40.805  54.678  13.211  1.00 38.93           S  
ATOM   2603  CE  MET A 197      40.018  55.968  14.204  1.00 36.62           C  
ATOM   2604  H   MET A 197      37.916  53.582   9.307  1.00 38.10           H  
ATOM   2605  HA  MET A 197      39.055  52.796  11.855  1.00 37.54           H  
ATOM   2606  HB2 MET A 197      38.389  55.366  10.436  1.00 38.46           H  
ATOM   2607  HB3 MET A 197      38.103  55.467  12.149  1.00 38.46           H  
ATOM   2608  HG2 MET A 197      40.719  54.561  10.826  1.00 40.44           H  
ATOM   2609  HG3 MET A 197      40.408  56.189  11.398  1.00 40.44           H  
ATOM   2610  HE1 MET A 197      40.463  56.934  13.971  1.00 36.62           H  
ATOM   2611  HE2 MET A 197      38.938  56.008  14.050  1.00 36.62           H  
ATOM   2612  HE3 MET A 197      40.190  55.742  15.255  1.00 36.62           H  
ATOM   2613  N   PHE A 198      35.815  53.162  11.570  1.00 38.03           N  
ATOM   2614  CA  PHE A 198      34.578  52.633  12.134  1.00 37.27           C  
ATOM   2615  C   PHE A 198      34.696  51.115  12.168  1.00 36.48           C  
ATOM   2616  O   PHE A 198      34.492  50.479  13.205  1.00 33.63           O  
ATOM   2617  CB  PHE A 198      33.360  53.083  11.323  1.00 36.87           C  
ATOM   2618  CG  PHE A 198      32.086  52.344  11.639  1.00 36.14           C  
ATOM   2619  CD1 PHE A 198      31.284  52.724  12.718  1.00 36.49           C  
ATOM   2620  CD2 PHE A 198      31.701  51.249  10.848  1.00 35.97           C  
ATOM   2621  CE1 PHE A 198      30.101  52.033  12.978  1.00 36.07           C  
ATOM   2622  CE2 PHE A 198      30.532  50.546  11.125  1.00 36.13           C  
ATOM   2623  CZ  PHE A 198      29.732  50.942  12.189  1.00 35.32           C  
ATOM   2624  H   PHE A 198      35.829  53.537  10.611  1.00 38.03           H  
ATOM   2625  HA  PHE A 198      34.494  52.961  13.174  1.00 37.27           H  
ATOM   2626  HB2 PHE A 198      33.204  54.152  11.480  1.00 36.87           H  
ATOM   2627  HB3 PHE A 198      33.550  52.996  10.249  1.00 36.87           H  
ATOM   2628  HD1 PHE A 198      31.561  53.568  13.344  1.00 36.49           H  
ATOM   2629  HD2 PHE A 198      32.314  50.938  10.003  1.00 35.97           H  
ATOM   2630  HE1 PHE A 198      29.451  52.351  13.790  1.00 36.07           H  
ATOM   2631  HE2 PHE A 198      30.242  49.701  10.509  1.00 36.13           H  
ATOM   2632  HZ  PHE A 198      28.811  50.407  12.396  1.00 35.32           H  
ATOM   2633  N   ALA A 199      34.959  50.485  10.972  1.00 32.60           N  
ATOM   2634  CA  ALA A 199      34.782  49.041  10.849  1.00 32.81           C  
ATOM   2635  C   ALA A 199      35.578  48.247  11.896  1.00 32.21           C  
ATOM   2636  O   ALA A 199      35.108  47.245  12.441  1.00 31.47           O  
ATOM   2637  CB  ALA A 199      35.138  48.536   9.459  1.00 33.25           C  
ATOM   2638  H   ALA A 199      35.182  51.045  10.143  1.00 32.60           H  
ATOM   2639  HA  ALA A 199      33.720  48.846  11.042  1.00 32.81           H  
ATOM   2640  HB1 ALA A 199      34.870  47.480   9.352  1.00 33.25           H  
ATOM   2641  HB2 ALA A 199      34.611  49.102   8.684  1.00 33.25           H  
ATOM   2642  HB3 ALA A 199      36.213  48.614   9.272  1.00 33.25           H  
ATOM   2643  N   PHE A 200      36.868  48.689  12.135  1.00 31.70           N  
ATOM   2644  CA  PHE A 200      37.703  48.011  13.126  1.00 32.43           C  
ATOM   2645  C   PHE A 200      37.417  48.452  14.579  1.00 33.02           C  
ATOM   2646  O   PHE A 200      37.982  47.898  15.524  1.00 32.16           O  
ATOM   2647  CB  PHE A 200      39.206  48.156  12.822  1.00 34.35           C  
ATOM   2648  CG  PHE A 200      39.652  47.350  11.623  1.00 36.18           C  
ATOM   2649  CD1 PHE A 200      39.675  45.950  11.678  1.00 36.09           C  
ATOM   2650  CD2 PHE A 200      40.033  47.982  10.433  1.00 36.27           C  
ATOM   2651  CE1 PHE A 200      40.048  45.202  10.561  1.00 35.70           C  
ATOM   2652  CE2 PHE A 200      40.417  47.232   9.317  1.00 36.68           C  
ATOM   2653  CZ  PHE A 200      40.422  45.841   9.382  1.00 36.94           C  
ATOM   2654  H   PHE A 200      37.242  49.494  11.607  1.00 31.70           H  
ATOM   2655  HA  PHE A 200      37.432  46.948  13.102  1.00 32.43           H  
ATOM   2656  HB2 PHE A 200      39.457  49.214  12.677  1.00 34.35           H  
ATOM   2657  HB3 PHE A 200      39.807  47.822  13.677  1.00 34.35           H  
ATOM   2658  HD1 PHE A 200      39.373  45.425  12.582  1.00 36.09           H  
ATOM   2659  HD2 PHE A 200      40.021  49.066  10.359  1.00 36.27           H  
ATOM   2660  HE1 PHE A 200      40.025  44.118  10.605  1.00 35.70           H  
ATOM   2661  HE2 PHE A 200      40.704  47.731   8.396  1.00 36.68           H  
ATOM   2662  HZ  PHE A 200      40.709  45.255   8.516  1.00 36.94           H  
ATOM   2663  N   PHE A 201      36.485  49.465  14.742  1.00 34.01           N  
ATOM   2664  CA  PHE A 201      36.088  49.945  16.067  1.00 32.57           C  
ATOM   2665  C   PHE A 201      35.073  48.948  16.616  1.00 31.91           C  
ATOM   2666  O   PHE A 201      35.103  48.588  17.793  1.00 30.61           O  
ATOM   2667  CB  PHE A 201      35.458  51.345  16.063  1.00 33.02           C  
ATOM   2668  CG  PHE A 201      35.120  51.880  17.441  1.00 33.08           C  
ATOM   2669  CD1 PHE A 201      33.806  51.813  17.920  1.00 32.82           C  
ATOM   2670  CD2 PHE A 201      36.098  52.458  18.258  1.00 34.74           C  
ATOM   2671  CE1 PHE A 201      33.472  52.337  19.171  1.00 33.42           C  
ATOM   2672  CE2 PHE A 201      35.768  52.974  19.516  1.00 34.50           C  
ATOM   2673  CZ  PHE A 201      34.453  52.918  19.971  1.00 34.31           C  
ATOM   2674  H   PHE A 201      36.039  49.875  13.917  1.00 34.01           H  
ATOM   2675  HA  PHE A 201      36.972  49.926  16.713  1.00 32.57           H  
ATOM   2676  HB2 PHE A 201      36.133  52.049  15.574  1.00 33.02           H  
ATOM   2677  HB3 PHE A 201      34.542  51.360  15.462  1.00 33.02           H  
ATOM   2678  HD1 PHE A 201      33.032  51.352  17.312  1.00 32.82           H  
ATOM   2679  HD2 PHE A 201      37.122  52.530  17.911  1.00 34.74           H  
ATOM   2680  HE1 PHE A 201      32.442  52.293  19.515  1.00 33.42           H  
ATOM   2681  HE2 PHE A 201      36.532  53.449  20.125  1.00 34.50           H  
ATOM   2682  HZ  PHE A 201      34.191  53.334  20.941  1.00 34.31           H  
ATOM   2683  N   ALA A 202      34.067  48.534  15.768  1.00 31.95           N  
ATOM   2684  CA  ALA A 202      32.996  47.665  16.274  1.00 30.24           C  
ATOM   2685  C   ALA A 202      33.602  46.304  16.686  1.00 30.92           C  
ATOM   2686  O   ALA A 202      33.283  45.699  17.713  1.00 30.93           O  
ATOM   2687  CB  ALA A 202      31.914  47.464  15.223  1.00 31.02           C  
ATOM   2688  H   ALA A 202      34.070  48.857  14.797  1.00 31.95           H  
ATOM   2689  HA  ALA A 202      32.577  48.136  17.171  1.00 30.24           H  
ATOM   2690  HB1 ALA A 202      31.119  46.815  15.604  1.00 31.02           H  
ATOM   2691  HB2 ALA A 202      31.469  48.421  14.934  1.00 31.02           H  
ATOM   2692  HB3 ALA A 202      32.315  47.001  14.314  1.00 31.02           H  
ATOM   2693  N   GLN A 203      34.517  45.846  15.753  1.00 38.59           N  
ATOM   2694  CA  GLN A 203      35.270  44.594  15.866  1.00 38.75           C  
ATOM   2695  C   GLN A 203      36.339  44.681  16.983  1.00 38.48           C  
ATOM   2696  O   GLN A 203      37.016  43.712  17.322  1.00 36.94           O  
ATOM   2697  CB  GLN A 203      35.925  44.284  14.507  1.00 40.41           C  
ATOM   2698  CG  GLN A 203      36.458  42.857  14.371  1.00 42.13           C  
ATOM   2699  CD  GLN A 203      37.266  42.658  13.099  1.00 44.61           C  
ATOM   2700  OE1 GLN A 203      37.217  43.396  12.120  1.00 46.99           O  
ATOM   2701  NE2 GLN A 203      38.049  41.530  13.124  1.00 44.72           N  
ATOM   2702  H   GLN A 203      34.669  46.423  14.925  1.00 38.59           H  
ATOM   2703  HA  GLN A 203      34.555  43.815  16.146  1.00 38.75           H  
ATOM   2704  HB2 GLN A 203      35.194  44.453  13.704  1.00 40.41           H  
ATOM   2705  HB3 GLN A 203      36.736  45.000  14.324  1.00 40.41           H  
ATOM   2706  HG2 GLN A 203      37.100  42.593  15.214  1.00 42.13           H  
ATOM   2707  HG3 GLN A 203      35.623  42.147  14.354  1.00 42.13           H  
ATOM   2708 HE21 GLN A 203      38.620  41.298  12.320  1.00 44.72           H  
ATOM   2709 HE22 GLN A 203      38.072  40.921  13.936  1.00 44.72           H  
ATOM   2710  N   HIS A 204      36.537  45.926  17.530  1.00 27.67           N  
ATOM   2711  CA  HIS A 204      37.445  46.165  18.647  1.00 27.77           C  
ATOM   2712  C   HIS A 204      36.593  46.319  19.910  1.00 28.61           C  
ATOM   2713  O   HIS A 204      36.678  45.554  20.873  1.00 26.87           O  
ATOM   2714  CB  HIS A 204      38.334  47.385  18.367  1.00 29.26           C  
ATOM   2715  CG  HIS A 204      39.142  47.820  19.526  1.00 29.77           C  
ATOM   2716  ND1 HIS A 204      40.343  47.256  19.859  1.00 28.87           N  
ATOM   2717  CD2 HIS A 204      38.931  48.808  20.457  1.00 29.35           C  
ATOM   2718  CE1 HIS A 204      40.778  47.891  20.986  1.00 29.40           C  
ATOM   2719  NE2 HIS A 204      39.940  48.825  21.373  1.00 29.58           N  
ATOM   2720  H   HIS A 204      36.020  46.707  17.141  1.00 27.67           H  
ATOM   2721  HA  HIS A 204      38.079  45.284  18.800  1.00 27.77           H  
ATOM   2722  HB2 HIS A 204      39.014  47.158  17.540  1.00 29.26           H  
ATOM   2723  HB3 HIS A 204      37.724  48.234  18.046  1.00 29.26           H  
ATOM   2724  HD1 HIS A 204      40.817  46.508  19.366  1.00 28.87           H  
ATOM   2725  HD2 HIS A 204      38.101  49.496  20.521  1.00 29.35           H  
ATOM   2726  HE1 HIS A 204      41.696  47.618  21.483  1.00 29.40           H  
ATOM   2727  N   PHE A 205      35.720  47.388  19.890  1.00 31.70           N  
ATOM   2728  CA  PHE A 205      35.026  47.846  21.084  1.00 30.25           C  
ATOM   2729  C   PHE A 205      34.156  46.728  21.665  1.00 30.82           C  
ATOM   2730  O   PHE A 205      34.047  46.565  22.883  1.00 31.26           O  
ATOM   2731  CB  PHE A 205      34.177  49.090  20.748  1.00 30.90           C  
ATOM   2732  CG  PHE A 205      33.102  49.405  21.754  1.00 29.89           C  
ATOM   2733  CD1 PHE A 205      33.431  49.679  23.085  1.00 29.77           C  
ATOM   2734  CD2 PHE A 205      31.751  49.343  21.374  1.00 29.78           C  
ATOM   2735  CE1 PHE A 205      32.424  49.787  24.038  1.00 30.64           C  
ATOM   2736  CE2 PHE A 205      30.745  49.481  22.324  1.00 29.64           C  
ATOM   2737  CZ  PHE A 205      31.088  49.685  23.658  1.00 31.39           C  
ATOM   2738  H   PHE A 205      35.572  47.904  19.006  1.00 31.70           H  
ATOM   2739  HA  PHE A 205      35.790  48.089  21.834  1.00 30.25           H  
ATOM   2740  HB2 PHE A 205      34.838  49.958  20.638  1.00 30.90           H  
ATOM   2741  HB3 PHE A 205      33.695  48.955  19.772  1.00 30.90           H  
ATOM   2742  HD1 PHE A 205      34.470  49.768  23.390  1.00 29.77           H  
ATOM   2743  HD2 PHE A 205      31.477  49.170  20.335  1.00 29.78           H  
ATOM   2744  HE1 PHE A 205      32.677  49.962  25.080  1.00 30.64           H  
ATOM   2745  HE2 PHE A 205      29.698  49.430  22.028  1.00 29.64           H  
ATOM   2746  HZ  PHE A 205      30.311  49.789  24.406  1.00 31.39           H  
ATOM   2747  N   THR A 206      33.418  46.029  20.728  1.00 32.20           N  
ATOM   2748  CA  THR A 206      32.348  45.141  21.159  1.00 31.32           C  
ATOM   2749  C   THR A 206      32.889  43.783  21.607  1.00 31.75           C  
ATOM   2750  O   THR A 206      32.205  42.995  22.260  1.00 31.44           O  
ATOM   2751  CB  THR A 206      31.270  44.921  20.092  1.00 31.35           C  
ATOM   2752  OG1 THR A 206      31.775  44.148  18.998  1.00 31.56           O  
ATOM   2753  CG2 THR A 206      30.671  46.228  19.595  1.00 31.78           C  
ATOM   2754  H   THR A 206      33.619  46.138  19.731  1.00 32.20           H  
ATOM   2755  HA  THR A 206      31.883  45.598  22.043  1.00 31.32           H  
ATOM   2756  HB  THR A 206      30.465  44.326  20.531  1.00 31.35           H  
ATOM   2757 HG21 THR A 206      30.168  46.765  20.404  1.00 31.78           H  
ATOM   2758 HG22 THR A 206      31.424  46.888  19.155  1.00 31.78           H  
ATOM   2759 HG23 THR A 206      29.950  46.027  18.807  1.00 31.78           H  
ATOM   2760  HG1 THR A 206      32.350  44.736  18.448  1.00 31.56           H  
ATOM   2761  N   HIS A 207      34.173  43.469  21.205  1.00 42.62           N  
ATOM   2762  CA  HIS A 207      34.806  42.177  21.512  1.00 43.59           C  
ATOM   2763  C   HIS A 207      35.381  42.121  22.949  1.00 43.83           C  
ATOM   2764  O   HIS A 207      36.063  41.173  23.350  1.00 44.24           O  
ATOM   2765  CB  HIS A 207      35.882  41.822  20.487  1.00 44.89           C  
ATOM   2766  CG  HIS A 207      35.383  41.470  19.120  1.00 48.67           C  
ATOM   2767  ND1 HIS A 207      34.114  41.700  18.639  1.00 49.12           N  
ATOM   2768  CD2 HIS A 207      36.050  40.896  18.055  1.00 49.92           C  
ATOM   2769  CE1 HIS A 207      34.074  41.251  17.348  1.00 50.79           C  
ATOM   2770  NE2 HIS A 207      35.236  40.776  16.962  1.00 50.79           N  
ATOM   2771  H   HIS A 207      34.691  44.173  20.676  1.00 42.62           H  
ATOM   2772  HA  HIS A 207      34.013  41.417  21.494  1.00 43.59           H  
ATOM   2773  HB2 HIS A 207      36.573  42.668  20.391  1.00 44.89           H  
ATOM   2774  HB3 HIS A 207      36.479  40.974  20.846  1.00 44.89           H  
ATOM   2775  HD1 HIS A 207      33.334  42.126  19.128  1.00 49.12           H  
ATOM   2776  HD2 HIS A 207      37.085  40.585  18.018  1.00 49.92           H  
ATOM   2777  HE1 HIS A 207      33.180  41.315  16.742  1.00 50.79           H  
ATOM   2778  N   GLN A 208      34.934  43.157  23.759  1.00 27.42           N  
ATOM   2779  CA  GLN A 208      34.925  43.060  25.206  1.00 25.78           C  
ATOM   2780  C   GLN A 208      33.603  42.458  25.723  1.00 24.62           C  
ATOM   2781  O   GLN A 208      33.550  42.003  26.869  1.00 25.01           O  
ATOM   2782  CB  GLN A 208      35.251  44.411  25.849  1.00 26.57           C  
ATOM   2783  CG  GLN A 208      34.085  45.391  25.955  1.00 26.62           C  
ATOM   2784  CD  GLN A 208      34.627  46.744  26.355  1.00 28.67           C  
ATOM   2785  OE1 GLN A 208      34.837  47.042  27.532  1.00 29.11           O  
ATOM   2786  NE2 GLN A 208      34.904  47.589  25.318  1.00 28.33           N  
ATOM   2787  H   GLN A 208      34.585  44.003  23.313  1.00 27.42           H  
ATOM   2788  HA  GLN A 208      35.713  42.351  25.488  1.00 25.78           H  
ATOM   2789  HB2 GLN A 208      35.639  44.245  26.860  1.00 26.57           H  
ATOM   2790  HB3 GLN A 208      36.072  44.879  25.294  1.00 26.57           H  
ATOM   2791  HG2 GLN A 208      33.534  45.466  25.014  1.00 26.62           H  
ATOM   2792  HG3 GLN A 208      33.371  45.073  26.722  1.00 26.62           H  
ATOM   2793 HE21 GLN A 208      35.315  48.486  25.535  1.00 28.33           H  
ATOM   2794 HE22 GLN A 208      34.690  47.322  24.349  1.00 28.33           H  
ATOM   2795  N   PHE A 209      32.479  42.556  24.905  1.00 25.53           N  
ATOM   2796  CA  PHE A 209      31.160  42.062  25.333  1.00 26.28           C  
ATOM   2797  C   PHE A 209      30.469  41.045  24.392  1.00 26.55           C  
ATOM   2798  O   PHE A 209      29.332  40.620  24.610  1.00 25.60           O  
ATOM   2799  CB  PHE A 209      30.221  43.161  25.854  1.00 26.13           C  
ATOM   2800  CG  PHE A 209      29.770  44.256  24.914  1.00 25.54           C  
ATOM   2801  CD1 PHE A 209      29.096  43.984  23.718  1.00 25.90           C  
ATOM   2802  CD2 PHE A 209      29.901  45.594  25.318  1.00 25.78           C  
ATOM   2803  CE1 PHE A 209      28.574  45.026  22.942  1.00 26.61           C  
ATOM   2804  CE2 PHE A 209      29.361  46.627  24.549  1.00 26.24           C  
ATOM   2805  CZ  PHE A 209      28.701  46.346  23.358  1.00 26.35           C  
ATOM   2806  H   PHE A 209      32.538  42.950  23.963  1.00 25.53           H  
ATOM   2807  HA  PHE A 209      31.360  41.431  26.212  1.00 26.28           H  
ATOM   2808  HB2 PHE A 209      29.310  42.700  26.261  1.00 26.13           H  
ATOM   2809  HB3 PHE A 209      30.719  43.627  26.716  1.00 26.13           H  
ATOM   2810  HD1 PHE A 209      28.928  42.962  23.389  1.00 25.90           H  
ATOM   2811  HD2 PHE A 209      30.393  45.839  26.257  1.00 25.78           H  
ATOM   2812  HE1 PHE A 209      28.053  44.804  22.016  1.00 26.61           H  
ATOM   2813  HE2 PHE A 209      29.444  47.652  24.890  1.00 26.24           H  
ATOM   2814  HZ  PHE A 209      28.285  47.155  22.763  1.00 26.35           H  
ATOM   2815  N   PHE A 210      31.289  40.531  23.409  1.00 31.90           N  
ATOM   2816  CA  PHE A 210      31.011  39.269  22.728  1.00 31.43           C  
ATOM   2817  C   PHE A 210      32.298  38.451  22.848  1.00 31.97           C  
ATOM   2818  O   PHE A 210      33.366  38.816  22.357  1.00 34.15           O  
ATOM   2819  CB  PHE A 210      30.633  39.453  21.259  1.00 32.25           C  
ATOM   2820  CG  PHE A 210      29.368  40.261  21.106  1.00 32.63           C  
ATOM   2821  CD1 PHE A 210      28.154  39.816  21.648  1.00 31.88           C  
ATOM   2822  CD2 PHE A 210      29.413  41.507  20.479  1.00 32.19           C  
ATOM   2823  CE1 PHE A 210      27.015  40.615  21.586  1.00 31.87           C  
ATOM   2824  CE2 PHE A 210      28.275  42.305  20.426  1.00 31.71           C  
ATOM   2825  CZ  PHE A 210      27.076  41.861  20.976  1.00 31.72           C  
ATOM   2826  H   PHE A 210      32.127  41.056  23.165  1.00 31.90           H  
ATOM   2827  HA  PHE A 210      30.206  38.755  23.263  1.00 31.43           H  
ATOM   2828  HB2 PHE A 210      31.455  39.934  20.713  1.00 32.25           H  
ATOM   2829  HB3 PHE A 210      30.486  38.475  20.782  1.00 32.25           H  
ATOM   2830  HD1 PHE A 210      28.097  38.861  22.160  1.00 31.88           H  
ATOM   2831  HD2 PHE A 210      30.341  41.884  20.056  1.00 32.19           H  
ATOM   2832  HE1 PHE A 210      26.080  40.265  22.015  1.00 31.87           H  
ATOM   2833  HE2 PHE A 210      28.338  43.285  19.961  1.00 31.71           H  
ATOM   2834  HZ  PHE A 210      26.186  42.482  20.924  1.00 31.72           H  
ATOM   2835  N   LYS A 211      32.160  37.337  23.656  1.00 31.89           N  
ATOM   2836  CA  LYS A 211      33.280  36.491  24.068  1.00 31.33           C  
ATOM   2837  C   LYS A 211      32.695  35.082  24.224  1.00 31.68           C  
ATOM   2838  O   LYS A 211      32.557  34.537  25.319  1.00 31.86           O  
ATOM   2839  CB  LYS A 211      33.873  36.963  25.405  1.00 30.33           C  
ATOM   2840  CG  LYS A 211      34.592  38.309  25.322  1.00 31.85           C  
ATOM   2841  CD  LYS A 211      35.139  38.783  26.669  1.00 32.89           C  
ATOM   2842  CE  LYS A 211      36.218  37.873  27.237  1.00 33.66           C  
ATOM   2843  NZ  LYS A 211      36.801  38.498  28.426  1.00 34.23           N1+
ATOM   2844  H   LYS A 211      31.230  37.074  23.985  1.00 31.89           H  
ATOM   2845  HA  LYS A 211      34.046  36.482  23.285  1.00 31.33           H  
ATOM   2846  HB2 LYS A 211      33.077  37.032  26.157  1.00 30.33           H  
ATOM   2847  HB3 LYS A 211      34.577  36.200  25.759  1.00 30.33           H  
ATOM   2848  HG2 LYS A 211      35.407  38.250  24.591  1.00 31.85           H  
ATOM   2849  HG3 LYS A 211      33.899  39.080  24.968  1.00 31.85           H  
ATOM   2850  HD2 LYS A 211      35.547  39.790  26.518  1.00 32.89           H  
ATOM   2851  HD3 LYS A 211      34.318  38.885  27.387  1.00 32.89           H  
ATOM   2852  HE2 LYS A 211      35.843  36.894  27.531  1.00 33.66           H  
ATOM   2853  HE3 LYS A 211      37.037  37.741  26.523  1.00 33.66           H  
ATOM   2854  HZ1 LYS A 211      37.089  39.484  28.205  1.00 34.23           H  
ATOM   2855  HZ2 LYS A 211      36.139  38.676  29.287  1.00 34.23           H  
ATOM   2856  HZ3 LYS A 211      37.625  38.040  28.820  1.00 34.23           H  
ATOM   2857  N   THR A 212      32.265  34.536  23.026  1.00 33.00           N  
ATOM   2858  CA  THR A 212      31.459  33.320  22.957  1.00 33.55           C  
ATOM   2859  C   THR A 212      32.340  32.075  23.103  1.00 35.11           C  
ATOM   2860  O   THR A 212      33.364  31.879  22.452  1.00 34.19           O  
ATOM   2861  CB  THR A 212      30.648  33.248  21.646  1.00 36.06           C  
ATOM   2862  OG1 THR A 212      29.756  34.386  21.590  1.00 41.25           O  
ATOM   2863  CG2 THR A 212      29.808  31.977  21.544  1.00 37.40           C  
ATOM   2864  H   THR A 212      32.495  35.000  22.152  1.00 33.00           H  
ATOM   2865  HA  THR A 212      30.762  33.380  23.801  1.00 33.55           H  
ATOM   2866  HB  THR A 212      31.314  33.328  20.781  1.00 36.06           H  
ATOM   2867 HG21 THR A 212      30.428  31.079  21.480  1.00 37.40           H  
ATOM   2868 HG22 THR A 212      29.152  31.866  22.412  1.00 37.40           H  
ATOM   2869 HG23 THR A 212      29.160  32.009  20.662  1.00 37.40           H  
ATOM   2870  HG1 THR A 212      29.113  34.170  20.879  1.00 41.25           H  
ATOM   2871  N   ASP A 213      31.839  31.184  24.033  1.00 42.86           N  
ATOM   2872  CA  ASP A 213      32.554  29.983  24.454  1.00 43.28           C  
ATOM   2873  C   ASP A 213      32.160  28.819  23.524  1.00 43.93           C  
ATOM   2874  O   ASP A 213      31.321  27.973  23.836  1.00 44.57           O  
ATOM   2875  CB  ASP A 213      32.184  29.724  25.908  1.00 43.31           C  
ATOM   2876  CG  ASP A 213      33.023  28.662  26.594  1.00 44.46           C  
ATOM   2877  OD1 ASP A 213      33.417  27.704  25.863  1.00 43.41           O  
ATOM   2878  OD2 ASP A 213      33.185  28.839  27.856  1.00 45.68           O1-
ATOM   2879  H   ASP A 213      30.916  31.355  24.459  1.00 42.86           H  
ATOM   2880  HA  ASP A 213      33.632  30.158  24.361  1.00 43.28           H  
ATOM   2881  HB2 ASP A 213      32.250  30.661  26.469  1.00 43.31           H  
ATOM   2882  HB3 ASP A 213      31.144  29.400  25.982  1.00 43.31           H  
ATOM   2883  N   HIS A 214      32.854  28.774  22.322  1.00 47.28           N  
ATOM   2884  CA  HIS A 214      32.609  27.731  21.311  1.00 49.68           C  
ATOM   2885  C   HIS A 214      33.276  26.371  21.651  1.00 52.08           C  
ATOM   2886  O   HIS A 214      33.324  25.453  20.831  1.00 52.64           O  
ATOM   2887  CB  HIS A 214      33.047  28.159  19.893  1.00 49.46           C  
ATOM   2888  CG  HIS A 214      32.318  29.353  19.371  1.00 49.53           C  
ATOM   2889  CD2 HIS A 214      32.575  30.703  19.492  1.00 50.18           C  
ATOM   2890  ND1 HIS A 214      31.208  29.287  18.565  1.00 49.22           N  
ATOM   2891  NE2 HIS A 214      31.611  31.452  18.868  1.00 49.75           N  
ATOM   2892  CE1 HIS A 214      30.803  30.574  18.325  1.00 49.72           C  
ATOM   2893  H   HIS A 214      33.530  29.512  22.127  1.00 47.28           H  
ATOM   2894  HA  HIS A 214      31.528  27.538  21.312  1.00 49.68           H  
ATOM   2895  HB2 HIS A 214      34.124  28.374  19.895  1.00 49.46           H  
ATOM   2896  HB3 HIS A 214      32.906  27.329  19.188  1.00 49.46           H  
ATOM   2897  HD1 HIS A 214      30.747  28.457  18.186  1.00 49.22           H  
ATOM   2898  HD2 HIS A 214      33.397  31.176  20.011  1.00 50.18           H  
ATOM   2899  HE1 HIS A 214      29.922  30.797  17.740  1.00 49.72           H  
ATOM   2900  N   LYS A 215      33.712  26.230  22.951  1.00 57.56           N  
ATOM   2901  CA  LYS A 215      34.146  24.969  23.538  1.00 58.62           C  
ATOM   2902  C   LYS A 215      32.979  24.402  24.365  1.00 57.69           C  
ATOM   2903  O   LYS A 215      32.722  23.196  24.343  1.00 58.56           O  
ATOM   2904  CB  LYS A 215      35.388  25.170  24.411  1.00 59.19           C  
ATOM   2905  CG  LYS A 215      36.600  25.600  23.578  1.00 60.42           C  
ATOM   2906  CD  LYS A 215      37.794  26.038  24.425  1.00 60.88           C  
ATOM   2907  CE  LYS A 215      37.535  27.347  25.164  1.00 60.69           C  
ATOM   2908  NZ  LYS A 215      38.817  27.818  25.749  1.00 60.85           N1+
ATOM   2909  H   LYS A 215      33.694  27.036  23.569  1.00 57.56           H  
ATOM   2910  HA  LYS A 215      34.358  24.253  22.735  1.00 58.62           H  
ATOM   2911  HB2 LYS A 215      35.178  25.913  25.186  1.00 59.19           H  
ATOM   2912  HB3 LYS A 215      35.625  24.237  24.938  1.00 59.19           H  
ATOM   2913  HG2 LYS A 215      36.906  24.758  22.944  1.00 60.42           H  
ATOM   2914  HG3 LYS A 215      36.334  26.420  22.900  1.00 60.42           H  
ATOM   2915  HD2 LYS A 215      38.058  25.248  25.139  1.00 60.88           H  
ATOM   2916  HD3 LYS A 215      38.655  26.161  23.757  1.00 60.88           H  
ATOM   2917  HE2 LYS A 215      37.187  28.139  24.494  1.00 60.69           H  
ATOM   2918  HE3 LYS A 215      36.836  27.229  25.996  1.00 60.69           H  
ATOM   2919  HZ1 LYS A 215      39.216  27.133  26.404  1.00 60.85           H  
ATOM   2920  HZ2 LYS A 215      39.526  28.016  25.028  1.00 60.85           H  
ATOM   2921  HZ3 LYS A 215      38.671  28.690  26.277  1.00 60.85           H  
ATOM   2922  N   ARG A 216      32.336  25.299  25.211  1.00 52.76           N  
ATOM   2923  CA  ARG A 216      31.153  24.896  25.971  1.00 51.38           C  
ATOM   2924  C   ARG A 216      29.916  24.824  25.033  1.00 47.63           C  
ATOM   2925  O   ARG A 216      29.122  23.882  25.094  1.00 49.66           O  
ATOM   2926  CB  ARG A 216      30.908  25.815  27.189  1.00 50.43           C  
ATOM   2927  CG  ARG A 216      31.994  25.659  28.277  1.00 50.06           C  
ATOM   2928  CD  ARG A 216      31.696  26.408  29.589  1.00 51.22           C  
ATOM   2929  NE  ARG A 216      32.491  27.648  29.770  1.00 52.92           N  
ATOM   2930  CZ  ARG A 216      32.827  28.197  30.980  1.00 54.40           C  
ATOM   2931  NH1 ARG A 216      33.598  29.311  31.042  1.00 56.45           N  
ATOM   2932  NH2 ARG A 216      32.416  27.656  32.162  1.00 53.97           N1+
ATOM   2933  H   ARG A 216      32.703  26.267  25.323  1.00 52.76           H  
ATOM   2934  HA  ARG A 216      31.323  23.871  26.326  1.00 51.38           H  
ATOM   2935  HB2 ARG A 216      30.840  26.862  26.875  1.00 50.43           H  
ATOM   2936  HB3 ARG A 216      29.936  25.558  27.628  1.00 50.43           H  
ATOM   2937  HG2 ARG A 216      32.054  24.589  28.519  1.00 50.06           H  
ATOM   2938  HG3 ARG A 216      32.977  25.943  27.891  1.00 50.06           H  
ATOM   2939  HD2 ARG A 216      30.638  26.675  29.666  1.00 51.22           H  
ATOM   2940  HD3 ARG A 216      31.955  25.734  30.412  1.00 51.22           H  
ATOM   2941  HE  ARG A 216      32.846  28.168  28.898  1.00 52.92           H  
ATOM   2942 HH11 ARG A 216      33.836  29.753  31.919  1.00 56.45           H  
ATOM   2943 HH12 ARG A 216      33.952  29.716  30.182  1.00 56.45           H  
ATOM   2944 HH21 ARG A 216      32.726  28.022  33.055  1.00 53.97           H  
ATOM   2945 HH22 ARG A 216      31.752  26.891  32.174  1.00 53.97           H  
ATOM   2946  N   GLY A 217      29.708  25.919  24.216  1.00 31.56           N  
ATOM   2947  CA  GLY A 217      28.569  26.052  23.321  1.00 31.76           C  
ATOM   2948  C   GLY A 217      28.212  27.523  23.047  1.00 32.38           C  
ATOM   2949  O   GLY A 217      28.433  28.421  23.865  1.00 31.46           O  
ATOM   2950  H   GLY A 217      30.399  26.683  24.212  1.00 31.56           H  
ATOM   2951  HA2 GLY A 217      28.847  25.550  22.390  1.00 31.76           H  
ATOM   2952  HA3 GLY A 217      27.696  25.551  23.749  1.00 31.76           H  
ATOM   2953  N   PRO A 218      27.517  27.810  21.887  1.00 30.55           N  
ATOM   2954  CA  PRO A 218      27.242  29.197  21.471  1.00 31.05           C  
ATOM   2955  C   PRO A 218      26.167  29.964  22.287  1.00 29.31           C  
ATOM   2956  O   PRO A 218      25.819  31.112  22.014  1.00 29.44           O  
ATOM   2957  CB  PRO A 218      26.839  29.057  20.004  1.00 32.10           C  
ATOM   2958  CG  PRO A 218      26.187  27.678  19.954  1.00 31.75           C  
ATOM   2959  CD  PRO A 218      27.047  26.854  20.900  1.00 30.95           C  
ATOM   2960  HA  PRO A 218      28.168  29.769  21.572  1.00 31.05           H  
ATOM   2961  HB2 PRO A 218      26.177  29.848  19.645  1.00 32.10           H  
ATOM   2962  HB3 PRO A 218      27.736  29.054  19.372  1.00 32.10           H  
ATOM   2963  HG2 PRO A 218      25.162  27.735  20.337  1.00 31.75           H  
ATOM   2964  HG3 PRO A 218      26.153  27.257  18.946  1.00 31.75           H  
ATOM   2965  HD2 PRO A 218      26.498  26.039  21.378  1.00 30.95           H  
ATOM   2966  HD3 PRO A 218      27.921  26.444  20.383  1.00 30.95           H  
ATOM   2967  N   ALA A 219      25.681  29.248  23.358  1.00 28.68           N  
ATOM   2968  CA  ALA A 219      24.781  29.734  24.393  1.00 28.87           C  
ATOM   2969  C   ALA A 219      25.518  30.451  25.535  1.00 28.46           C  
ATOM   2970  O   ALA A 219      24.910  31.133  26.365  1.00 27.99           O  
ATOM   2971  CB  ALA A 219      24.046  28.539  24.995  1.00 29.26           C  
ATOM   2972  H   ALA A 219      26.002  28.291  23.427  1.00 28.68           H  
ATOM   2973  HA  ALA A 219      24.086  30.453  23.949  1.00 28.87           H  
ATOM   2974  HB1 ALA A 219      23.401  28.841  25.825  1.00 29.26           H  
ATOM   2975  HB2 ALA A 219      23.432  28.036  24.240  1.00 29.26           H  
ATOM   2976  HB3 ALA A 219      24.749  27.797  25.391  1.00 29.26           H  
ATOM   2977  N   PHE A 220      26.863  30.158  25.629  1.00 31.73           N  
ATOM   2978  CA  PHE A 220      27.721  30.532  26.755  1.00 31.30           C  
ATOM   2979  C   PHE A 220      28.703  31.660  26.384  1.00 31.96           C  
ATOM   2980  O   PHE A 220      29.275  31.719  25.292  1.00 32.88           O  
ATOM   2981  CB  PHE A 220      28.577  29.348  27.227  1.00 32.15           C  
ATOM   2982  CG  PHE A 220      27.815  28.245  27.909  1.00 34.69           C  
ATOM   2983  CD1 PHE A 220      27.654  28.252  29.298  1.00 33.65           C  
ATOM   2984  CD2 PHE A 220      27.297  27.179  27.162  1.00 35.23           C  
ATOM   2985  CE1 PHE A 220      27.032  27.181  29.935  1.00 34.96           C  
ATOM   2986  CE2 PHE A 220      26.654  26.119  27.796  1.00 35.30           C  
ATOM   2987  CZ  PHE A 220      26.539  26.114  29.185  1.00 36.28           C  
ATOM   2988  H   PHE A 220      27.320  29.648  24.864  1.00 31.73           H  
ATOM   2989  HA  PHE A 220      27.077  30.879  27.566  1.00 31.30           H  
ATOM   2990  HB2 PHE A 220      29.109  28.913  26.373  1.00 32.15           H  
ATOM   2991  HB3 PHE A 220      29.366  29.694  27.909  1.00 32.15           H  
ATOM   2992  HD1 PHE A 220      28.030  29.083  29.886  1.00 33.65           H  
ATOM   2993  HD2 PHE A 220      27.408  27.167  26.081  1.00 35.23           H  
ATOM   2994  HE1 PHE A 220      26.911  27.178  31.015  1.00 34.96           H  
ATOM   2995  HE2 PHE A 220      26.237  25.301  27.214  1.00 35.30           H  
ATOM   2996  HZ  PHE A 220      26.025  25.295  29.683  1.00 36.28           H  
ATOM   2997  N   THR A 221      28.992  32.505  27.441  1.00 33.26           N  
ATOM   2998  CA  THR A 221      29.933  33.617  27.355  1.00 32.53           C  
ATOM   2999  C   THR A 221      31.166  33.293  28.212  1.00 33.12           C  
ATOM   3000  O   THR A 221      31.179  32.459  29.118  1.00 32.90           O  
ATOM   3001  CB  THR A 221      29.312  34.954  27.795  1.00 30.80           C  
ATOM   3002  OG1 THR A 221      30.247  36.032  27.628  1.00 31.43           O  
ATOM   3003  CG2 THR A 221      28.818  34.984  29.232  1.00 30.44           C  
ATOM   3004  H   THR A 221      28.570  32.307  28.366  1.00 33.26           H  
ATOM   3005  HA  THR A 221      30.273  33.711  26.318  1.00 32.53           H  
ATOM   3006  HB  THR A 221      28.461  35.170  27.145  1.00 30.80           H  
ATOM   3007 HG21 THR A 221      27.934  34.361  29.356  1.00 30.44           H  
ATOM   3008 HG22 THR A 221      29.590  34.673  29.942  1.00 30.44           H  
ATOM   3009 HG23 THR A 221      28.540  36.001  29.508  1.00 30.44           H  
ATOM   3010  HG1 THR A 221      29.771  36.839  27.924  1.00 31.43           H  
ATOM   3011  N   ASN A 222      32.284  34.042  27.905  1.00 34.77           N  
ATOM   3012  CA  ASN A 222      33.426  34.195  28.807  1.00 33.55           C  
ATOM   3013  C   ASN A 222      33.658  35.682  29.137  1.00 33.12           C  
ATOM   3014  O   ASN A 222      34.719  36.090  29.605  1.00 34.83           O  
ATOM   3015  CB  ASN A 222      34.699  33.569  28.246  1.00 35.67           C  
ATOM   3016  CG  ASN A 222      34.766  32.058  28.184  1.00 37.40           C  
ATOM   3017  OD1 ASN A 222      35.789  31.484  27.804  1.00 37.19           O  
ATOM   3018  ND2 ASN A 222      33.655  31.344  28.515  1.00 39.12           N  
ATOM   3019  H   ASN A 222      32.318  34.512  26.987  1.00 34.77           H  
ATOM   3020  HA  ASN A 222      33.176  33.731  29.769  1.00 33.55           H  
ATOM   3021  HB2 ASN A 222      34.874  33.940  27.228  1.00 35.67           H  
ATOM   3022  HB3 ASN A 222      35.563  33.875  28.848  1.00 35.67           H  
ATOM   3023 HD21 ASN A 222      32.806  31.725  28.947  1.00 39.12           H  
ATOM   3024 HD22 ASN A 222      33.616  30.337  28.280  1.00 39.12           H  
ATOM   3025  N   GLY A 223      32.543  36.481  28.981  1.00 28.96           N  
ATOM   3026  CA  GLY A 223      32.477  37.850  29.471  1.00 28.11           C  
ATOM   3027  C   GLY A 223      31.444  37.874  30.588  1.00 27.91           C  
ATOM   3028  O   GLY A 223      30.247  37.705  30.343  1.00 27.36           O  
ATOM   3029  H   GLY A 223      31.710  36.104  28.510  1.00 28.96           H  
ATOM   3030  HA2 GLY A 223      33.451  38.197  29.798  1.00 28.11           H  
ATOM   3031  HA3 GLY A 223      32.125  38.486  28.654  1.00 28.11           H  
ATOM   3032  N   LEU A 224      31.943  37.968  31.871  1.00 30.75           N  
ATOM   3033  CA  LEU A 224      31.099  37.646  33.024  1.00 29.88           C  
ATOM   3034  C   LEU A 224      30.224  38.820  33.506  1.00 29.42           C  
ATOM   3035  O   LEU A 224      29.276  38.648  34.271  1.00 32.71           O  
ATOM   3036  CB  LEU A 224      31.941  37.118  34.194  1.00 30.61           C  
ATOM   3037  CG  LEU A 224      32.715  35.818  33.888  1.00 32.67           C  
ATOM   3038  CD1 LEU A 224      33.573  35.433  35.096  1.00 32.10           C  
ATOM   3039  CD2 LEU A 224      31.790  34.656  33.519  1.00 31.83           C  
ATOM   3040  H   LEU A 224      32.954  38.255  32.016  1.00 30.75           H  
ATOM   3041  HA  LEU A 224      30.383  36.878  32.706  1.00 29.88           H  
ATOM   3042  HB2 LEU A 224      32.654  37.895  34.500  1.00 30.61           H  
ATOM   3043  HB3 LEU A 224      31.289  36.949  35.062  1.00 30.61           H  
ATOM   3044  HG  LEU A 224      33.395  35.992  33.045  1.00 32.67           H  
ATOM   3045 HD11 LEU A 224      34.164  34.536  34.885  1.00 32.10           H  
ATOM   3046 HD12 LEU A 224      34.271  36.238  35.350  1.00 32.10           H  
ATOM   3047 HD13 LEU A 224      32.953  35.231  35.976  1.00 32.10           H  
ATOM   3048 HD21 LEU A 224      32.359  33.727  33.404  1.00 31.83           H  
ATOM   3049 HD22 LEU A 224      31.029  34.493  34.291  1.00 31.83           H  
ATOM   3050 HD23 LEU A 224      31.279  34.837  32.569  1.00 31.83           H  
ATOM   3051  N   GLY A 225      30.650  40.071  33.114  1.00 22.75           N  
ATOM   3052  CA  GLY A 225      30.019  41.287  33.614  1.00 22.86           C  
ATOM   3053  C   GLY A 225      28.742  41.715  32.871  1.00 22.43           C  
ATOM   3054  O   GLY A 225      27.927  42.499  33.358  1.00 22.56           O  
ATOM   3055  H   GLY A 225      31.453  40.123  32.488  1.00 22.75           H  
ATOM   3056  HA2 GLY A 225      29.770  41.148  34.671  1.00 22.86           H  
ATOM   3057  HA3 GLY A 225      30.753  42.094  33.519  1.00 22.86           H  
ATOM   3058  N   HIS A 226      28.713  41.283  31.552  1.00 26.83           N  
ATOM   3059  CA  HIS A 226      27.608  41.575  30.632  1.00 27.81           C  
ATOM   3060  C   HIS A 226      27.443  43.078  30.319  1.00 29.85           C  
ATOM   3061  O   HIS A 226      26.377  43.566  29.931  1.00 31.17           O  
ATOM   3062  CB  HIS A 226      26.288  40.919  31.057  1.00 27.96           C  
ATOM   3063  CG  HIS A 226      26.357  39.432  30.931  1.00 28.28           C  
ATOM   3064  ND1 HIS A 226      25.852  38.789  29.820  1.00 28.33           N  
ATOM   3065  CD2 HIS A 226      26.897  38.516  31.807  1.00 28.22           C  
ATOM   3066  CE1 HIS A 226      26.195  37.527  29.975  1.00 28.02           C  
ATOM   3067  NE2 HIS A 226      26.825  37.308  31.171  1.00 28.53           N  
ATOM   3068  H   HIS A 226      29.459  40.669  31.237  1.00 26.83           H  
ATOM   3069  HA  HIS A 226      27.926  41.134  29.676  1.00 27.81           H  
ATOM   3070  HB2 HIS A 226      26.027  41.188  32.087  1.00 27.96           H  
ATOM   3071  HB3 HIS A 226      25.463  41.278  30.431  1.00 27.96           H  
ATOM   3072  HD2 HIS A 226      27.362  38.619  32.775  1.00 28.22           H  
ATOM   3073  HE2 HIS A 226      27.176  36.413  31.519  1.00 28.53           H  
ATOM   3074  HE1 HIS A 226      26.015  36.726  29.272  1.00 28.02           H  
ATOM   3075  N   GLY A 227      28.628  43.788  30.336  1.00 26.42           N  
ATOM   3076  CA  GLY A 227      28.670  45.212  30.047  1.00 26.52           C  
ATOM   3077  C   GLY A 227      30.076  45.653  29.674  1.00 26.89           C  
ATOM   3078  O   GLY A 227      30.970  44.850  29.418  1.00 28.07           O  
ATOM   3079  H   GLY A 227      29.500  43.309  30.569  1.00 26.42           H  
ATOM   3080  HA2 GLY A 227      27.989  45.443  29.221  1.00 26.52           H  
ATOM   3081  HA3 GLY A 227      28.339  45.745  30.944  1.00 26.52           H  
ATOM   3082  N   VAL A 228      30.249  47.023  29.605  1.00 24.81           N  
ATOM   3083  CA  VAL A 228      31.534  47.619  29.217  1.00 25.56           C  
ATOM   3084  C   VAL A 228      32.457  47.634  30.458  1.00 26.22           C  
ATOM   3085  O   VAL A 228      32.142  48.201  31.508  1.00 28.46           O  
ATOM   3086  CB  VAL A 228      31.344  49.062  28.691  1.00 26.28           C  
ATOM   3087  CG1 VAL A 228      32.675  49.724  28.314  1.00 28.59           C  
ATOM   3088  CG2 VAL A 228      30.420  49.092  27.473  1.00 25.80           C  
ATOM   3089  H   VAL A 228      29.472  47.634  29.837  1.00 24.81           H  
ATOM   3090  HA  VAL A 228      31.977  46.990  28.436  1.00 25.56           H  
ATOM   3091  HB  VAL A 228      30.880  49.670  29.476  1.00 26.28           H  
ATOM   3092 HG11 VAL A 228      32.511  50.744  27.949  1.00 28.59           H  
ATOM   3093 HG12 VAL A 228      33.350  49.795  29.172  1.00 28.59           H  
ATOM   3094 HG13 VAL A 228      33.184  49.167  27.523  1.00 28.59           H  
ATOM   3095 HG21 VAL A 228      30.299  50.115  27.102  1.00 25.80           H  
ATOM   3096 HG22 VAL A 228      30.833  48.485  26.662  1.00 25.80           H  
ATOM   3097 HG23 VAL A 228      29.422  48.712  27.712  1.00 25.80           H  
ATOM   3098  N   ASP A 229      33.671  46.981  30.279  1.00 28.52           N  
ATOM   3099  CA  ASP A 229      34.622  46.852  31.386  1.00 27.97           C  
ATOM   3100  C   ASP A 229      36.133  47.031  31.102  1.00 27.89           C  
ATOM   3101  O   ASP A 229      36.951  47.014  32.034  1.00 28.26           O  
ATOM   3102  CB  ASP A 229      34.390  45.533  32.115  1.00 28.70           C  
ATOM   3103  CG  ASP A 229      34.825  44.306  31.335  1.00 30.98           C  
ATOM   3104  OD1 ASP A 229      35.466  44.491  30.250  1.00 32.37           O  
ATOM   3105  OD2 ASP A 229      34.547  43.204  31.876  1.00 32.02           O1-
ATOM   3106  H   ASP A 229      33.898  46.540  29.383  1.00 28.52           H  
ATOM   3107  HA  ASP A 229      34.392  47.657  32.094  1.00 27.97           H  
ATOM   3108  HB2 ASP A 229      34.949  45.527  33.059  1.00 28.70           H  
ATOM   3109  HB3 ASP A 229      33.328  45.422  32.368  1.00 28.70           H  
ATOM   3110  N   LEU A 230      36.485  47.165  29.777  1.00 26.66           N  
ATOM   3111  CA  LEU A 230      37.857  47.288  29.289  1.00 25.67           C  
ATOM   3112  C   LEU A 230      38.703  46.003  29.379  1.00 26.46           C  
ATOM   3113  O   LEU A 230      39.928  45.997  29.197  1.00 26.54           O  
ATOM   3114  CB  LEU A 230      38.633  48.464  29.880  1.00 25.30           C  
ATOM   3115  CG  LEU A 230      37.871  49.793  29.895  1.00 26.78           C  
ATOM   3116  CD1 LEU A 230      38.755  50.851  30.533  1.00 25.24           C  
ATOM   3117  CD2 LEU A 230      37.424  50.257  28.510  1.00 27.06           C  
ATOM   3118  H   LEU A 230      35.751  47.193  29.058  1.00 26.66           H  
ATOM   3119  HA  LEU A 230      37.740  47.459  28.215  1.00 25.67           H  
ATOM   3120  HB2 LEU A 230      38.931  48.216  30.906  1.00 25.30           H  
ATOM   3121  HB3 LEU A 230      39.573  48.590  29.324  1.00 25.30           H  
ATOM   3122  HG  LEU A 230      36.981  49.685  30.522  1.00 26.78           H  
ATOM   3123 HD11 LEU A 230      38.178  51.761  30.700  1.00 25.24           H  
ATOM   3124 HD12 LEU A 230      39.132  50.527  31.502  1.00 25.24           H  
ATOM   3125 HD13 LEU A 230      39.620  51.079  29.902  1.00 25.24           H  
ATOM   3126 HD21 LEU A 230      36.935  51.234  28.575  1.00 27.06           H  
ATOM   3127 HD22 LEU A 230      38.275  50.350  27.827  1.00 27.06           H  
ATOM   3128 HD23 LEU A 230      36.703  49.564  28.066  1.00 27.06           H  
ATOM   3129  N   ASN A 231      37.996  44.817  29.494  1.00 28.96           N  
ATOM   3130  CA  ASN A 231      38.733  43.563  29.554  1.00 30.10           C  
ATOM   3131  C   ASN A 231      39.606  43.220  28.323  1.00 31.76           C  
ATOM   3132  O   ASN A 231      40.498  42.371  28.405  1.00 33.04           O  
ATOM   3133  CB  ASN A 231      37.875  42.374  29.956  1.00 29.34           C  
ATOM   3134  CG  ASN A 231      36.951  41.855  28.879  1.00 31.42           C  
ATOM   3135  OD1 ASN A 231      37.266  40.903  28.161  1.00 33.31           O  
ATOM   3136  ND2 ASN A 231      35.733  42.458  28.808  1.00 31.00           N  
ATOM   3137  H   ASN A 231      36.958  44.821  29.625  1.00 28.96           H  
ATOM   3138  HA  ASN A 231      39.460  43.713  30.367  1.00 30.10           H  
ATOM   3139  HB2 ASN A 231      38.539  41.542  30.209  1.00 29.34           H  
ATOM   3140  HB3 ASN A 231      37.298  42.592  30.861  1.00 29.34           H  
ATOM   3141 HD21 ASN A 231      35.496  43.279  29.409  1.00 31.00           H  
ATOM   3142 HD22 ASN A 231      34.985  42.124  28.198  1.00 31.00           H  
ATOM   3143  N   HIS A 232      39.312  43.904  27.167  1.00 26.84           N  
ATOM   3144  CA  HIS A 232      39.986  43.669  25.893  1.00 28.79           C  
ATOM   3145  C   HIS A 232      41.405  44.275  25.847  1.00 28.25           C  
ATOM   3146  O   HIS A 232      42.248  43.924  25.020  1.00 27.33           O  
ATOM   3147  CB  HIS A 232      39.120  44.153  24.729  1.00 29.35           C  
ATOM   3148  CG  HIS A 232      38.834  45.614  24.704  1.00 28.31           C  
ATOM   3149  ND1 HIS A 232      38.592  46.334  25.855  1.00 27.81           N  
ATOM   3150  CD2 HIS A 232      38.729  46.429  23.601  1.00 29.13           C  
ATOM   3151  CE1 HIS A 232      38.377  47.567  25.443  1.00 27.70           C  
ATOM   3152  NE2 HIS A 232      38.493  47.681  24.088  1.00 26.66           N  
ATOM   3153  H   HIS A 232      38.586  44.624  27.193  1.00 26.84           H  
ATOM   3154  HA  HIS A 232      40.118  42.584  25.815  1.00 28.79           H  
ATOM   3155  HB2 HIS A 232      39.609  43.882  23.791  1.00 29.35           H  
ATOM   3156  HB3 HIS A 232      38.163  43.618  24.747  1.00 29.35           H  
ATOM   3157  HD2 HIS A 232      38.821  46.250  22.541  1.00 29.13           H  
ATOM   3158  HE2 HIS A 232      38.423  48.530  23.539  1.00 26.66           H  
ATOM   3159  HE1 HIS A 232      38.152  48.423  26.063  1.00 27.70           H  
ATOM   3160  N   ILE A 233      41.630  45.294  26.742  1.00 31.76           N  
ATOM   3161  CA  ILE A 233      42.921  45.970  26.903  1.00 31.29           C  
ATOM   3162  C   ILE A 233      43.649  45.313  28.102  1.00 32.20           C  
ATOM   3163  O   ILE A 233      44.875  45.189  28.112  1.00 32.30           O  
ATOM   3164  CB  ILE A 233      42.755  47.498  27.124  1.00 32.02           C  
ATOM   3165  CG1 ILE A 233      41.985  48.154  25.958  1.00 32.23           C  
ATOM   3166  CG2 ILE A 233      44.121  48.188  27.275  1.00 31.00           C  
ATOM   3167  CD1 ILE A 233      41.448  49.538  26.303  1.00 30.94           C  
ATOM   3168  H   ILE A 233      40.842  45.581  27.327  1.00 31.76           H  
ATOM   3169  HA  ILE A 233      43.528  45.781  26.009  1.00 31.29           H  
ATOM   3170  HB  ILE A 233      42.187  47.655  28.051  1.00 32.02           H  
ATOM   3171 HG12 ILE A 233      42.625  48.221  25.069  1.00 32.23           H  
ATOM   3172 HG13 ILE A 233      41.135  47.533  25.675  1.00 32.23           H  
ATOM   3173 HG21 ILE A 233      44.009  49.260  27.464  1.00 31.00           H  
ATOM   3174 HG22 ILE A 233      44.693  47.783  28.113  1.00 31.00           H  
ATOM   3175 HG23 ILE A 233      44.724  48.067  26.369  1.00 31.00           H  
ATOM   3176 HD11 ILE A 233      40.842  49.921  25.475  1.00 30.94           H  
ATOM   3177 HD12 ILE A 233      40.814  49.502  27.194  1.00 30.94           H  
ATOM   3178 HD13 ILE A 233      42.254  50.255  26.483  1.00 30.94           H  
ATOM   3179  N   TYR A 234      42.864  45.046  29.213  1.00 30.23           N  
ATOM   3180  CA  TYR A 234      43.441  44.655  30.504  1.00 29.79           C  
ATOM   3181  C   TYR A 234      43.463  43.153  30.850  1.00 30.03           C  
ATOM   3182  O   TYR A 234      44.259  42.735  31.699  1.00 29.05           O  
ATOM   3183  CB  TYR A 234      42.713  45.374  31.658  1.00 28.71           C  
ATOM   3184  CG  TYR A 234      42.710  46.887  31.624  1.00 27.80           C  
ATOM   3185  CD1 TYR A 234      43.706  47.642  30.988  1.00 26.62           C  
ATOM   3186  CD2 TYR A 234      41.688  47.564  32.311  1.00 27.49           C  
ATOM   3187  CE1 TYR A 234      43.643  49.034  30.987  1.00 26.79           C  
ATOM   3188  CE2 TYR A 234      41.640  48.956  32.328  1.00 26.90           C  
ATOM   3189  CZ  TYR A 234      42.607  49.681  31.653  1.00 26.93           C  
ATOM   3190  OH  TYR A 234      42.530  51.044  31.681  1.00 27.44           O  
ATOM   3191  H   TYR A 234      41.850  45.151  29.129  1.00 30.23           H  
ATOM   3192  HA  TYR A 234      44.497  44.952  30.499  1.00 29.79           H  
ATOM   3193  HB2 TYR A 234      41.670  45.026  31.673  1.00 28.71           H  
ATOM   3194  HB3 TYR A 234      43.154  45.070  32.617  1.00 28.71           H  
ATOM   3195  HD1 TYR A 234      44.545  47.171  30.481  1.00 26.62           H  
ATOM   3196  HD2 TYR A 234      40.929  47.001  32.849  1.00 27.49           H  
ATOM   3197  HE1 TYR A 234      44.404  49.605  30.465  1.00 26.79           H  
ATOM   3198  HE2 TYR A 234      40.863  49.478  32.873  1.00 26.90           H  
ATOM   3199  HH  TYR A 234      43.457  51.383  31.566  1.00 27.44           H  
ATOM   3200  N   GLY A 235      42.446  42.373  30.342  1.00 27.66           N  
ATOM   3201  CA  GLY A 235      42.184  41.035  30.856  1.00 27.97           C  
ATOM   3202  C   GLY A 235      41.137  41.087  31.991  1.00 28.28           C  
ATOM   3203  O   GLY A 235      41.151  41.929  32.888  1.00 28.55           O  
ATOM   3204  H   GLY A 235      41.833  42.696  29.587  1.00 27.66           H  
ATOM   3205  HA2 GLY A 235      41.825  40.429  30.019  1.00 27.97           H  
ATOM   3206  HA3 GLY A 235      43.099  40.586  31.253  1.00 27.97           H  
ATOM   3207  N   GLU A 236      40.182  40.087  31.890  1.00 35.56           N  
ATOM   3208  CA  GLU A 236      39.032  39.947  32.809  1.00 36.19           C  
ATOM   3209  C   GLU A 236      39.410  39.122  34.055  1.00 35.93           C  
ATOM   3210  O   GLU A 236      38.772  39.177  35.104  1.00 36.95           O  
ATOM   3211  CB  GLU A 236      37.908  39.233  32.041  1.00 36.10           C  
ATOM   3212  CG  GLU A 236      36.506  39.484  32.595  1.00 38.31           C  
ATOM   3213  CD  GLU A 236      35.410  39.038  31.619  1.00 38.28           C  
ATOM   3214  OE1 GLU A 236      35.732  39.033  30.383  1.00 37.64           O  
ATOM   3215  OE2 GLU A 236      34.290  38.732  32.140  1.00 37.06           O1-
ATOM   3216  H   GLU A 236      40.271  39.412  31.137  1.00 35.56           H  
ATOM   3217  HA  GLU A 236      38.736  40.951  33.131  1.00 36.19           H  
ATOM   3218  HB2 GLU A 236      37.948  39.561  30.997  1.00 36.10           H  
ATOM   3219  HB3 GLU A 236      38.090  38.150  32.010  1.00 36.10           H  
ATOM   3220  HG2 GLU A 236      36.380  38.963  33.550  1.00 38.31           H  
ATOM   3221  HG3 GLU A 236      36.357  40.556  32.775  1.00 38.31           H  
ATOM   3222  N   THR A 237      40.405  38.202  33.830  1.00 36.24           N  
ATOM   3223  CA  THR A 237      40.910  37.250  34.810  1.00 37.50           C  
ATOM   3224  C   THR A 237      42.231  37.818  35.352  1.00 36.04           C  
ATOM   3225  O   THR A 237      42.947  38.611  34.738  1.00 36.49           O  
ATOM   3226  CB  THR A 237      41.168  35.892  34.139  1.00 37.72           C  
ATOM   3227  OG1 THR A 237      41.776  36.133  32.862  1.00 39.10           O  
ATOM   3228  CG2 THR A 237      39.875  35.117  33.918  1.00 38.31           C  
ATOM   3229  H   THR A 237      40.881  38.174  32.933  1.00 36.24           H  
ATOM   3230  HA  THR A 237      40.207  37.158  35.645  1.00 37.50           H  
ATOM   3231  HB  THR A 237      41.861  35.287  34.735  1.00 37.72           H  
ATOM   3232 HG21 THR A 237      39.366  34.917  34.866  1.00 38.31           H  
ATOM   3233 HG22 THR A 237      39.192  35.662  33.258  1.00 38.31           H  
ATOM   3234 HG23 THR A 237      40.084  34.159  33.429  1.00 38.31           H  
ATOM   3235  HG1 THR A 237      41.985  35.261  32.475  1.00 39.10           H  
ATOM   3236  N   LEU A 238      42.602  37.331  36.595  1.00 34.32           N  
ATOM   3237  CA  LEU A 238      43.713  37.949  37.330  1.00 35.63           C  
ATOM   3238  C   LEU A 238      45.070  37.628  36.667  1.00 34.97           C  
ATOM   3239  O   LEU A 238      46.030  38.398  36.718  1.00 35.08           O  
ATOM   3240  CB  LEU A 238      43.672  37.463  38.785  1.00 35.02           C  
ATOM   3241  CG  LEU A 238      44.634  38.170  39.758  1.00 35.19           C  
ATOM   3242  CD1 LEU A 238      44.415  39.682  39.807  1.00 33.71           C  
ATOM   3243  CD2 LEU A 238      44.458  37.575  41.158  1.00 35.38           C  
ATOM   3244  H   LEU A 238      42.075  36.577  37.027  1.00 34.32           H  
ATOM   3245  HA  LEU A 238      43.562  39.032  37.267  1.00 35.63           H  
ATOM   3246  HB2 LEU A 238      42.646  37.580  39.164  1.00 35.02           H  
ATOM   3247  HB3 LEU A 238      43.879  36.384  38.809  1.00 35.02           H  
ATOM   3248  HG  LEU A 238      45.665  37.980  39.441  1.00 35.19           H  
ATOM   3249 HD11 LEU A 238      45.027  40.141  40.590  1.00 33.71           H  
ATOM   3250 HD12 LEU A 238      44.697  40.156  38.862  1.00 33.71           H  
ATOM   3251 HD13 LEU A 238      43.368  39.925  40.015  1.00 33.71           H  
ATOM   3252 HD21 LEU A 238      45.139  38.043  41.875  1.00 35.38           H  
ATOM   3253 HD22 LEU A 238      43.436  37.717  41.526  1.00 35.38           H  
ATOM   3254 HD23 LEU A 238      44.669  36.500  41.153  1.00 35.38           H  
ATOM   3255  N   ALA A 239      45.154  36.365  36.117  1.00 30.83           N  
ATOM   3256  CA  ALA A 239      46.418  35.809  35.648  1.00 31.44           C  
ATOM   3257  C   ALA A 239      46.882  36.465  34.344  1.00 30.86           C  
ATOM   3258  O   ALA A 239      48.045  36.367  33.954  1.00 31.05           O  
ATOM   3259  CB  ALA A 239      46.295  34.306  35.441  1.00 32.42           C  
ATOM   3260  H   ALA A 239      44.304  35.814  36.050  1.00 30.83           H  
ATOM   3261  HA  ALA A 239      47.177  36.024  36.409  1.00 31.44           H  
ATOM   3262  HB1 ALA A 239      47.247  33.874  35.114  1.00 32.42           H  
ATOM   3263  HB2 ALA A 239      45.993  33.808  36.368  1.00 32.42           H  
ATOM   3264  HB3 ALA A 239      45.545  34.070  34.677  1.00 32.42           H  
ATOM   3265  N   ARG A 240      45.876  37.070  33.616  1.00 30.27           N  
ATOM   3266  CA  ARG A 240      46.132  37.688  32.322  1.00 30.09           C  
ATOM   3267  C   ARG A 240      46.595  39.151  32.492  1.00 29.87           C  
ATOM   3268  O   ARG A 240      47.186  39.735  31.586  1.00 29.56           O  
ATOM   3269  CB  ARG A 240      44.889  37.561  31.432  1.00 31.00           C  
ATOM   3270  CG  ARG A 240      45.198  37.901  29.977  1.00 31.15           C  
ATOM   3271  CD  ARG A 240      44.080  37.505  29.018  1.00 32.56           C  
ATOM   3272  NE  ARG A 240      44.382  38.083  27.702  1.00 33.12           N  
ATOM   3273  CZ  ARG A 240      45.040  37.465  26.703  1.00 34.39           C  
ATOM   3274  NH1 ARG A 240      44.972  36.141  26.560  1.00 33.95           N  
ATOM   3275  NH2 ARG A 240      45.760  38.193  25.820  1.00 36.47           N1+
ATOM   3276  H   ARG A 240      44.935  37.084  34.000  1.00 30.27           H  
ATOM   3277  HA  ARG A 240      46.969  37.149  31.861  1.00 30.09           H  
ATOM   3278  HB2 ARG A 240      44.515  36.530  31.485  1.00 31.00           H  
ATOM   3279  HB3 ARG A 240      44.084  38.208  31.801  1.00 31.00           H  
ATOM   3280  HG2 ARG A 240      45.377  38.979  29.883  1.00 31.15           H  
ATOM   3281  HG3 ARG A 240      46.123  37.404  29.657  1.00 31.15           H  
ATOM   3282  HD2 ARG A 240      43.976  36.419  28.955  1.00 32.56           H  
ATOM   3283  HD3 ARG A 240      43.119  37.915  29.344  1.00 32.56           H  
ATOM   3284  HE  ARG A 240      43.822  38.900  27.410  1.00 33.12           H  
ATOM   3285 HH11 ARG A 240      45.477  35.709  25.773  1.00 33.95           H  
ATOM   3286 HH12 ARG A 240      44.057  35.688  26.879  1.00 33.95           H  
ATOM   3287 HH21 ARG A 240      46.187  37.761  25.001  1.00 36.47           H  
ATOM   3288 HH22 ARG A 240      45.906  39.213  25.917  1.00 36.47           H  
ATOM   3289  N   GLN A 241      46.235  39.769  33.672  1.00 30.08           N  
ATOM   3290  CA  GLN A 241      46.556  41.170  33.972  1.00 28.39           C  
ATOM   3291  C   GLN A 241      48.027  41.291  34.474  1.00 28.97           C  
ATOM   3292  O   GLN A 241      48.736  42.271  34.224  1.00 29.04           O  
ATOM   3293  CB  GLN A 241      45.534  41.711  34.993  1.00 28.00           C  
ATOM   3294  CG  GLN A 241      45.345  43.224  34.891  1.00 27.95           C  
ATOM   3295  CD  GLN A 241      44.276  43.761  35.829  1.00 28.33           C  
ATOM   3296  OE1 GLN A 241      44.531  44.385  36.860  1.00 29.91           O  
ATOM   3297  NE2 GLN A 241      42.987  43.511  35.431  1.00 28.32           N  
ATOM   3298  H   GLN A 241      45.724  39.217  34.357  1.00 30.08           H  
ATOM   3299  HA  GLN A 241      46.493  41.725  33.028  1.00 28.39           H  
ATOM   3300  HB2 GLN A 241      44.560  41.231  34.828  1.00 28.00           H  
ATOM   3301  HB3 GLN A 241      45.833  41.445  36.014  1.00 28.00           H  
ATOM   3302  HG2 GLN A 241      46.287  43.725  35.107  1.00 27.95           H  
ATOM   3303  HG3 GLN A 241      45.071  43.514  33.873  1.00 27.95           H  
ATOM   3304 HE21 GLN A 241      42.228  43.875  35.994  1.00 28.32           H  
ATOM   3305 HE22 GLN A 241      42.744  42.970  34.600  1.00 28.32           H  
ATOM   3306  N   ARG A 242      48.462  40.244  35.271  1.00 33.75           N  
ATOM   3307  CA  ARG A 242      49.750  40.239  35.973  1.00 35.31           C  
ATOM   3308  C   ARG A 242      50.975  39.907  35.082  1.00 35.28           C  
ATOM   3309  O   ARG A 242      52.113  39.891  35.551  1.00 37.01           O  
ATOM   3310  CB  ARG A 242      49.709  39.255  37.159  1.00 34.41           C  
ATOM   3311  CG  ARG A 242      48.792  39.742  38.282  1.00 35.06           C  
ATOM   3312  CD  ARG A 242      48.746  38.780  39.471  1.00 36.69           C  
ATOM   3313  NE  ARG A 242      47.967  39.393  40.559  1.00 37.53           N  
ATOM   3314  CZ  ARG A 242      47.886  38.938  41.830  1.00 38.03           C  
ATOM   3315  NH1 ARG A 242      48.421  37.761  42.216  1.00 37.51           N  
ATOM   3316  NH2 ARG A 242      47.252  39.702  42.748  1.00 38.42           N1+
ATOM   3317  H   ARG A 242      47.835  39.452  35.402  1.00 33.75           H  
ATOM   3318  HA  ARG A 242      49.922  41.260  36.338  1.00 35.31           H  
ATOM   3319  HB2 ARG A 242      49.377  38.267  36.812  1.00 34.41           H  
ATOM   3320  HB3 ARG A 242      50.717  39.118  37.569  1.00 34.41           H  
ATOM   3321  HG2 ARG A 242      49.138  40.719  38.634  1.00 35.06           H  
ATOM   3322  HG3 ARG A 242      47.774  39.900  37.910  1.00 35.06           H  
ATOM   3323  HD2 ARG A 242      48.263  37.842  39.182  1.00 36.69           H  
ATOM   3324  HD3 ARG A 242      49.760  38.588  39.837  1.00 36.69           H  
ATOM   3325  HE  ARG A 242      47.503  40.273  40.360  1.00 37.53           H  
ATOM   3326 HH11 ARG A 242      48.900  37.174  41.545  1.00 37.51           H  
ATOM   3327 HH12 ARG A 242      48.374  37.447  43.176  1.00 37.51           H  
ATOM   3328 HH21 ARG A 242      47.159  39.403  43.711  1.00 38.42           H  
ATOM   3329 HH22 ARG A 242      46.909  40.629  42.520  1.00 38.42           H  
ATOM   3330  N   LYS A 243      50.698  39.641  33.758  1.00 30.25           N  
ATOM   3331  CA  LYS A 243      51.738  39.451  32.746  1.00 30.57           C  
ATOM   3332  C   LYS A 243      52.088  40.800  32.078  1.00 30.29           C  
ATOM   3333  O   LYS A 243      53.104  40.941  31.398  1.00 31.38           O  
ATOM   3334  CB  LYS A 243      51.232  38.520  31.640  1.00 31.40           C  
ATOM   3335  CG  LYS A 243      50.987  37.085  32.111  1.00 32.44           C  
ATOM   3336  CD  LYS A 243      50.463  36.247  30.947  1.00 34.08           C  
ATOM   3337  CE  LYS A 243      50.169  34.807  31.336  1.00 34.27           C  
ATOM   3338  NZ  LYS A 243      49.942  34.054  30.107  1.00 36.05           N1+
ATOM   3339  H   LYS A 243      49.723  39.557  33.484  1.00 30.25           H  
ATOM   3340  HA  LYS A 243      52.645  39.061  33.220  1.00 30.57           H  
ATOM   3341  HB2 LYS A 243      50.300  38.919  31.219  1.00 31.40           H  
ATOM   3342  HB3 LYS A 243      51.955  38.509  30.816  1.00 31.40           H  
ATOM   3343  HG2 LYS A 243      51.923  36.655  32.489  1.00 32.44           H  
ATOM   3344  HG3 LYS A 243      50.266  37.072  32.932  1.00 32.44           H  
ATOM   3345  HD2 LYS A 243      49.550  36.704  30.542  1.00 34.08           H  
ATOM   3346  HD3 LYS A 243      51.207  36.273  30.143  1.00 34.08           H  
ATOM   3347  HE2 LYS A 243      51.012  34.336  31.849  1.00 34.27           H  
ATOM   3348  HE3 LYS A 243      49.267  34.724  31.949  1.00 34.27           H  
ATOM   3349  HZ1 LYS A 243      49.121  34.424  29.535  1.00 36.05           H  
ATOM   3350  HZ2 LYS A 243      50.760  34.007  29.449  1.00 36.05           H  
ATOM   3351  HZ3 LYS A 243      49.561  33.058  30.206  1.00 36.05           H  
ATOM   3352  N   LEU A 244      51.045  41.709  32.137  1.00 31.47           N  
ATOM   3353  CA  LEU A 244      50.915  42.867  31.278  1.00 32.08           C  
ATOM   3354  C   LEU A 244      51.144  44.164  32.061  1.00 31.39           C  
ATOM   3355  O   LEU A 244      51.635  45.140  31.485  1.00 32.76           O  
ATOM   3356  CB  LEU A 244      49.535  42.921  30.605  1.00 30.92           C  
ATOM   3357  CG  LEU A 244      49.124  41.677  29.796  1.00 31.89           C  
ATOM   3358  CD1 LEU A 244      47.717  41.862  29.220  1.00 31.75           C  
ATOM   3359  CD2 LEU A 244      50.099  41.362  28.667  1.00 33.44           C  
ATOM   3360  H   LEU A 244      50.333  41.551  32.843  1.00 31.47           H  
ATOM   3361  HA  LEU A 244      51.700  42.822  30.514  1.00 32.08           H  
ATOM   3362  HB2 LEU A 244      48.768  43.105  31.370  1.00 30.92           H  
ATOM   3363  HB3 LEU A 244      49.521  43.787  29.934  1.00 30.92           H  
ATOM   3364  HG  LEU A 244      49.101  40.815  30.468  1.00 31.89           H  
ATOM   3365 HD11 LEU A 244      47.374  40.943  28.734  1.00 31.75           H  
ATOM   3366 HD12 LEU A 244      46.998  42.110  30.008  1.00 31.75           H  
ATOM   3367 HD13 LEU A 244      47.694  42.663  28.475  1.00 31.75           H  
ATOM   3368 HD21 LEU A 244      49.740  40.524  28.060  1.00 33.44           H  
ATOM   3369 HD22 LEU A 244      50.241  42.224  28.007  1.00 33.44           H  
ATOM   3370 HD23 LEU A 244      51.069  41.074  29.077  1.00 33.44           H  
ATOM   3371  N   ARG A 245      50.670  44.217  33.354  1.00 28.76           N  
ATOM   3372  CA  ARG A 245      50.896  45.400  34.175  1.00 28.79           C  
ATOM   3373  C   ARG A 245      52.387  45.579  34.482  1.00 29.47           C  
ATOM   3374  O   ARG A 245      53.147  44.630  34.661  1.00 30.00           O  
ATOM   3375  CB  ARG A 245      50.116  45.325  35.482  1.00 28.75           C  
ATOM   3376  CG  ARG A 245      48.680  45.764  35.231  1.00 28.11           C  
ATOM   3377  CD  ARG A 245      47.772  45.457  36.401  1.00 28.21           C  
ATOM   3378  NE  ARG A 245      48.134  46.192  37.594  1.00 28.62           N  
ATOM   3379  CZ  ARG A 245      47.311  46.320  38.656  1.00 28.91           C  
ATOM   3380  NH1 ARG A 245      46.051  45.807  38.651  1.00 28.81           N  
ATOM   3381  NH2 ARG A 245      47.774  46.985  39.727  1.00 29.40           N1+
ATOM   3382  H   ARG A 245      50.133  43.436  33.739  1.00 28.76           H  
ATOM   3383  HA  ARG A 245      50.562  46.263  33.593  1.00 28.79           H  
ATOM   3384  HB2 ARG A 245      50.144  44.306  35.887  1.00 28.75           H  
ATOM   3385  HB3 ARG A 245      50.566  45.978  36.240  1.00 28.75           H  
ATOM   3386  HG2 ARG A 245      48.679  46.840  35.030  1.00 28.11           H  
ATOM   3387  HG3 ARG A 245      48.277  45.264  34.342  1.00 28.11           H  
ATOM   3388  HD2 ARG A 245      46.756  45.739  36.116  1.00 28.21           H  
ATOM   3389  HD3 ARG A 245      47.807  44.389  36.639  1.00 28.21           H  
ATOM   3390  HE  ARG A 245      48.989  46.740  37.677  1.00 28.62           H  
ATOM   3391 HH11 ARG A 245      45.623  45.290  37.872  1.00 28.81           H  
ATOM   3392 HH12 ARG A 245      45.382  46.022  39.441  1.00 28.81           H  
ATOM   3393 HH21 ARG A 245      47.257  46.912  40.656  1.00 29.40           H  
ATOM   3394 HH22 ARG A 245      48.617  47.643  39.655  1.00 29.40           H  
ATOM   3395  N   LEU A 246      52.782  46.908  34.576  1.00 30.58           N  
ATOM   3396  CA  LEU A 246      54.184  47.245  34.825  1.00 33.69           C  
ATOM   3397  C   LEU A 246      54.484  47.208  36.330  1.00 34.16           C  
ATOM   3398  O   LEU A 246      55.619  46.986  36.750  1.00 34.50           O  
ATOM   3399  CB  LEU A 246      54.499  48.625  34.228  1.00 32.58           C  
ATOM   3400  CG  LEU A 246      55.989  49.018  34.174  1.00 34.62           C  
ATOM   3401  CD1 LEU A 246      56.850  48.006  33.419  1.00 33.77           C  
ATOM   3402  CD2 LEU A 246      56.127  50.392  33.506  1.00 32.81           C  
ATOM   3403  H   LEU A 246      52.103  47.678  34.449  1.00 30.58           H  
ATOM   3404  HA  LEU A 246      54.792  46.468  34.353  1.00 33.69           H  
ATOM   3405  HB2 LEU A 246      54.100  48.660  33.209  1.00 32.58           H  
ATOM   3406  HB3 LEU A 246      53.956  49.394  34.792  1.00 32.58           H  
ATOM   3407  HG  LEU A 246      56.374  49.099  35.197  1.00 34.62           H  
ATOM   3408 HD11 LEU A 246      57.882  48.363  33.333  1.00 33.77           H  
ATOM   3409 HD12 LEU A 246      56.887  47.044  33.938  1.00 33.77           H  
ATOM   3410 HD13 LEU A 246      56.467  47.838  32.408  1.00 33.77           H  
ATOM   3411 HD21 LEU A 246      57.170  50.728  33.522  1.00 32.81           H  
ATOM   3412 HD22 LEU A 246      55.798  50.361  32.462  1.00 32.81           H  
ATOM   3413 HD23 LEU A 246      55.526  51.146  34.024  1.00 32.81           H  
ATOM   3414  N   PHE A 247      53.444  47.584  37.154  1.00 34.90           N  
ATOM   3415  CA  PHE A 247      53.593  47.739  38.610  1.00 35.83           C  
ATOM   3416  C   PHE A 247      54.460  48.971  38.914  1.00 36.01           C  
ATOM   3417  O   PHE A 247      55.181  49.103  39.898  1.00 38.07           O  
ATOM   3418  CB  PHE A 247      54.041  46.482  39.356  1.00 34.47           C  
ATOM   3419  CG  PHE A 247      53.044  45.358  39.190  1.00 33.92           C  
ATOM   3420  CD1 PHE A 247      51.813  45.393  39.862  1.00 33.47           C  
ATOM   3421  CD2 PHE A 247      53.317  44.296  38.320  1.00 33.15           C  
ATOM   3422  CE1 PHE A 247      50.879  44.376  39.675  1.00 32.25           C  
ATOM   3423  CE2 PHE A 247      52.379  43.280  38.131  1.00 31.84           C  
ATOM   3424  CZ  PHE A 247      51.162  43.321  38.810  1.00 31.46           C  
ATOM   3425  H   PHE A 247      52.530  47.725  36.732  1.00 34.90           H  
ATOM   3426  HA  PHE A 247      52.588  48.008  38.959  1.00 35.83           H  
ATOM   3427  HB2 PHE A 247      55.037  46.156  39.035  1.00 34.47           H  
ATOM   3428  HB3 PHE A 247      54.142  46.695  40.428  1.00 34.47           H  
ATOM   3429  HD1 PHE A 247      51.571  46.221  40.526  1.00 33.47           H  
ATOM   3430  HD2 PHE A 247      54.253  44.269  37.766  1.00 33.15           H  
ATOM   3431  HE1 PHE A 247      49.929  44.416  40.200  1.00 32.25           H  
ATOM   3432  HE2 PHE A 247      52.598  42.468  37.442  1.00 31.84           H  
ATOM   3433  HZ  PHE A 247      50.430  42.538  38.653  1.00 31.46           H  
ATOM   3434  N   LYS A 248      54.176  49.991  38.027  1.00 40.62           N  
ATOM   3435  CA  LYS A 248      54.640  51.358  38.141  1.00 41.33           C  
ATOM   3436  C   LYS A 248      53.481  52.175  37.556  1.00 39.67           C  
ATOM   3437  O   LYS A 248      53.101  52.037  36.394  1.00 37.42           O  
ATOM   3438  CB  LYS A 248      55.940  51.542  37.355  1.00 43.30           C  
ATOM   3439  CG  LYS A 248      56.370  53.003  37.249  1.00 46.49           C  
ATOM   3440  CD  LYS A 248      57.715  53.158  36.542  1.00 48.26           C  
ATOM   3441  CE  LYS A 248      58.032  54.630  36.314  1.00 49.24           C  
ATOM   3442  NZ  LYS A 248      59.363  54.744  35.665  1.00 49.50           N1+
ATOM   3443  H   LYS A 248      53.568  49.753  37.245  1.00 40.62           H  
ATOM   3444  HA  LYS A 248      54.798  51.601  39.197  1.00 41.33           H  
ATOM   3445  HB2 LYS A 248      56.735  50.952  37.830  1.00 43.30           H  
ATOM   3446  HB3 LYS A 248      55.820  51.138  36.345  1.00 43.30           H  
ATOM   3447  HG2 LYS A 248      55.617  53.549  36.675  1.00 46.49           H  
ATOM   3448  HG3 LYS A 248      56.422  53.454  38.247  1.00 46.49           H  
ATOM   3449  HD2 LYS A 248      58.503  52.689  37.144  1.00 48.26           H  
ATOM   3450  HD3 LYS A 248      57.691  52.634  35.578  1.00 48.26           H  
ATOM   3451  HE2 LYS A 248      57.312  55.106  35.642  1.00 49.24           H  
ATOM   3452  HE3 LYS A 248      58.089  55.189  37.253  1.00 49.24           H  
ATOM   3453  HZ1 LYS A 248      60.115  54.352  36.249  1.00 49.50           H  
ATOM   3454  HZ2 LYS A 248      59.390  54.252  34.761  1.00 49.50           H  
ATOM   3455  HZ3 LYS A 248      59.611  55.726  35.480  1.00 49.50           H  
ATOM   3456  N   ASP A 249      52.855  53.006  38.465  1.00 39.07           N  
ATOM   3457  CA  ASP A 249      51.930  54.077  38.084  1.00 38.37           C  
ATOM   3458  C   ASP A 249      50.559  53.619  37.531  1.00 38.00           C  
ATOM   3459  O   ASP A 249      49.772  54.410  37.009  1.00 36.00           O  
ATOM   3460  CB  ASP A 249      52.537  55.044  37.068  1.00 40.01           C  
ATOM   3461  CG  ASP A 249      53.928  55.600  37.310  1.00 43.47           C  
ATOM   3462  OD1 ASP A 249      54.281  55.742  38.524  1.00 43.86           O  
ATOM   3463  OD2 ASP A 249      54.543  55.939  36.245  1.00 45.10           O1-
ATOM   3464  H   ASP A 249      53.069  52.900  39.452  1.00 39.07           H  
ATOM   3465  HA  ASP A 249      51.718  54.614  39.015  1.00 38.37           H  
ATOM   3466  HB2 ASP A 249      52.540  54.563  36.086  1.00 40.01           H  
ATOM   3467  HB3 ASP A 249      51.878  55.917  36.962  1.00 40.01           H  
ATOM   3468  N   GLY A 250      50.263  52.283  37.628  1.00 36.06           N  
ATOM   3469  CA  GLY A 250      49.111  51.705  36.961  1.00 33.44           C  
ATOM   3470  C   GLY A 250      49.336  51.509  35.461  1.00 31.83           C  
ATOM   3471  O   GLY A 250      48.408  51.251  34.691  1.00 30.52           O  
ATOM   3472  H   GLY A 250      50.839  51.618  38.184  1.00 36.06           H  
ATOM   3473  HA2 GLY A 250      48.910  50.729  37.410  1.00 33.44           H  
ATOM   3474  HA3 GLY A 250      48.244  52.357  37.104  1.00 33.44           H  
ATOM   3475  N   LYS A 251      50.650  51.536  35.040  1.00 29.55           N  
ATOM   3476  CA  LYS A 251      50.981  51.362  33.629  1.00 29.06           C  
ATOM   3477  C   LYS A 251      51.057  49.890  33.242  1.00 28.91           C  
ATOM   3478  O   LYS A 251      51.236  48.976  34.048  1.00 29.01           O  
ATOM   3479  CB  LYS A 251      52.306  52.034  33.265  1.00 29.96           C  
ATOM   3480  CG  LYS A 251      52.131  53.542  33.238  1.00 30.38           C  
ATOM   3481  CD  LYS A 251      53.463  54.268  33.361  1.00 31.87           C  
ATOM   3482  CE  LYS A 251      53.181  55.752  33.334  1.00 33.79           C  
ATOM   3483  NZ  LYS A 251      54.251  56.495  33.997  1.00 35.18           N1+
ATOM   3484  H   LYS A 251      51.400  51.690  35.727  1.00 29.55           H  
ATOM   3485  HA  LYS A 251      50.172  51.808  33.035  1.00 29.06           H  
ATOM   3486  HB2 LYS A 251      53.084  51.737  33.974  1.00 29.96           H  
ATOM   3487  HB3 LYS A 251      52.664  51.712  32.280  1.00 29.96           H  
ATOM   3488  HG2 LYS A 251      51.624  53.835  32.310  1.00 30.38           H  
ATOM   3489  HG3 LYS A 251      51.479  53.861  34.060  1.00 30.38           H  
ATOM   3490  HD2 LYS A 251      53.960  53.971  34.291  1.00 31.87           H  
ATOM   3491  HD3 LYS A 251      54.133  53.993  32.538  1.00 31.87           H  
ATOM   3492  HE2 LYS A 251      53.106  56.113  32.304  1.00 33.79           H  
ATOM   3493  HE3 LYS A 251      52.260  56.011  33.868  1.00 33.79           H  
ATOM   3494  HZ1 LYS A 251      54.399  56.274  35.052  1.00 35.18           H  
ATOM   3495  HZ2 LYS A 251      55.152  56.497  33.528  1.00 35.18           H  
ATOM   3496  HZ3 LYS A 251      53.935  57.532  33.960  1.00 35.18           H  
ATOM   3497  N   MET A 252      51.004  49.678  31.877  1.00 30.51           N  
ATOM   3498  CA  MET A 252      51.193  48.363  31.289  1.00 31.80           C  
ATOM   3499  C   MET A 252      52.659  48.286  30.846  1.00 33.34           C  
ATOM   3500  O   MET A 252      53.368  49.275  30.668  1.00 34.63           O  
ATOM   3501  CB  MET A 252      50.213  48.148  30.132  1.00 30.25           C  
ATOM   3502  CG  MET A 252      48.760  48.027  30.622  1.00 29.41           C  
ATOM   3503  SD  MET A 252      48.174  46.307  30.717  1.00 32.17           S  
ATOM   3504  CE  MET A 252      47.855  46.022  28.958  1.00 28.50           C  
ATOM   3505  H   MET A 252      50.886  50.464  31.235  1.00 30.51           H  
ATOM   3506  HA  MET A 252      51.038  47.603  32.054  1.00 31.80           H  
ATOM   3507  HB2 MET A 252      50.279  49.016  29.463  1.00 30.25           H  
ATOM   3508  HB3 MET A 252      50.510  47.284  29.527  1.00 30.25           H  
ATOM   3509  HG2 MET A 252      48.633  48.473  31.614  1.00 29.41           H  
ATOM   3510  HG3 MET A 252      48.090  48.575  29.952  1.00 29.41           H  
ATOM   3511  HE1 MET A 252      47.462  45.012  28.828  1.00 28.50           H  
ATOM   3512  HE2 MET A 252      47.112  46.733  28.589  1.00 28.50           H  
ATOM   3513  HE3 MET A 252      48.774  46.111  28.375  1.00 28.50           H  
ATOM   3514  N   LYS A 253      53.108  47.018  30.572  1.00 33.73           N  
ATOM   3515  CA  LYS A 253      54.380  46.779  29.902  1.00 35.15           C  
ATOM   3516  C   LYS A 253      54.185  47.184  28.432  1.00 34.62           C  
ATOM   3517  O   LYS A 253      53.125  47.022  27.829  1.00 32.97           O  
ATOM   3518  CB  LYS A 253      54.801  45.305  30.005  1.00 35.17           C  
ATOM   3519  CG  LYS A 253      55.474  45.021  31.351  1.00 36.58           C  
ATOM   3520  CD  LYS A 253      55.528  43.546  31.760  1.00 36.94           C  
ATOM   3521  CE  LYS A 253      56.044  42.546  30.735  1.00 38.41           C  
ATOM   3522  NZ  LYS A 253      57.324  42.973  30.153  1.00 40.76           N1+
ATOM   3523  H   LYS A 253      52.518  46.208  30.825  1.00 33.73           H  
ATOM   3524  HA  LYS A 253      55.137  47.436  30.347  1.00 35.15           H  
ATOM   3525  HB2 LYS A 253      53.929  44.653  29.872  1.00 35.17           H  
ATOM   3526  HB3 LYS A 253      55.501  45.058  29.198  1.00 35.17           H  
ATOM   3527  HG2 LYS A 253      56.490  45.434  31.332  1.00 36.58           H  
ATOM   3528  HG3 LYS A 253      54.944  45.557  32.146  1.00 36.58           H  
ATOM   3529  HD2 LYS A 253      56.143  43.472  32.666  1.00 36.94           H  
ATOM   3530  HD3 LYS A 253      54.520  43.234  32.059  1.00 36.94           H  
ATOM   3531  HE2 LYS A 253      56.215  41.572  31.204  1.00 38.41           H  
ATOM   3532  HE3 LYS A 253      55.344  42.415  29.906  1.00 38.41           H  
ATOM   3533  HZ1 LYS A 253      57.196  43.314  29.147  1.00 40.76           H  
ATOM   3534  HZ2 LYS A 253      57.882  43.635  30.692  1.00 40.76           H  
ATOM   3535  HZ3 LYS A 253      57.979  42.153  29.885  1.00 40.76           H  
ATOM   3536  N   TYR A 254      55.299  47.751  27.842  1.00 33.03           N  
ATOM   3537  CA  TYR A 254      55.263  48.340  26.500  1.00 32.32           C  
ATOM   3538  C   TYR A 254      56.670  48.326  25.880  1.00 34.03           C  
ATOM   3539  O   TYR A 254      57.660  47.917  26.486  1.00 33.05           O  
ATOM   3540  CB  TYR A 254      54.613  49.748  26.490  1.00 31.00           C  
ATOM   3541  CG  TYR A 254      55.322  50.795  27.323  1.00 32.08           C  
ATOM   3542  CD1 TYR A 254      56.465  51.452  26.846  1.00 32.65           C  
ATOM   3543  CD2 TYR A 254      54.840  51.132  28.594  1.00 31.50           C  
ATOM   3544  CE1 TYR A 254      57.142  52.376  27.646  1.00 32.36           C  
ATOM   3545  CE2 TYR A 254      55.514  52.053  29.399  1.00 31.87           C  
ATOM   3546  CZ  TYR A 254      56.669  52.657  28.924  1.00 33.13           C  
ATOM   3547  OH  TYR A 254      57.327  53.524  29.747  1.00 33.65           O  
ATOM   3548  H   TYR A 254      56.182  47.791  28.348  1.00 33.03           H  
ATOM   3549  HA  TYR A 254      54.648  47.685  25.874  1.00 32.32           H  
ATOM   3550  HB2 TYR A 254      54.533  50.131  25.466  1.00 31.00           H  
ATOM   3551  HB3 TYR A 254      53.576  49.662  26.841  1.00 31.00           H  
ATOM   3552  HD1 TYR A 254      56.841  51.252  25.847  1.00 32.65           H  
ATOM   3553  HD2 TYR A 254      53.933  50.672  28.973  1.00 31.50           H  
ATOM   3554  HE1 TYR A 254      58.035  52.856  27.255  1.00 32.36           H  
ATOM   3555  HE2 TYR A 254      55.142  52.286  30.393  1.00 31.87           H  
ATOM   3556  HH  TYR A 254      58.126  53.824  29.282  1.00 33.65           H  
ATOM   3557  N   GLN A 255      56.701  48.795  24.581  1.00 33.01           N  
ATOM   3558  CA  GLN A 255      57.924  48.977  23.821  1.00 33.01           C  
ATOM   3559  C   GLN A 255      57.765  50.213  22.915  1.00 33.39           C  
ATOM   3560  O   GLN A 255      56.677  50.653  22.538  1.00 33.01           O  
ATOM   3561  CB  GLN A 255      58.285  47.734  22.997  1.00 34.46           C  
ATOM   3562  CG  GLN A 255      57.112  47.220  22.163  1.00 34.66           C  
ATOM   3563  CD  GLN A 255      57.503  46.122  21.205  1.00 34.85           C  
ATOM   3564  OE1 GLN A 255      58.649  45.912  20.824  1.00 34.74           O  
ATOM   3565  NE2 GLN A 255      56.439  45.398  20.745  1.00 35.32           N  
ATOM   3566  H   GLN A 255      55.822  49.020  24.097  1.00 33.01           H  
ATOM   3567  HA  GLN A 255      58.738  49.182  24.527  1.00 33.01           H  
ATOM   3568  HB2 GLN A 255      59.142  47.954  22.348  1.00 34.46           H  
ATOM   3569  HB3 GLN A 255      58.607  46.931  23.674  1.00 34.46           H  
ATOM   3570  HG2 GLN A 255      56.329  46.845  22.828  1.00 34.66           H  
ATOM   3571  HG3 GLN A 255      56.685  48.027  21.560  1.00 34.66           H  
ATOM   3572 HE21 GLN A 255      56.580  44.696  20.031  1.00 35.32           H  
ATOM   3573 HE22 GLN A 255      55.478  45.523  21.101  1.00 35.32           H  
ATOM   3574  N   ILE A 256      58.975  50.763  22.531  1.00 34.93           N  
ATOM   3575  CA  ILE A 256      59.071  51.914  21.628  1.00 34.88           C  
ATOM   3576  C   ILE A 256      59.814  51.390  20.389  1.00 36.75           C  
ATOM   3577  O   ILE A 256      60.911  50.837  20.491  1.00 36.61           O  
ATOM   3578  CB  ILE A 256      59.876  53.080  22.255  1.00 35.58           C  
ATOM   3579  CG1 ILE A 256      59.428  53.467  23.680  1.00 34.89           C  
ATOM   3580  CG2 ILE A 256      59.859  54.304  21.328  1.00 36.50           C  
ATOM   3581  CD1 ILE A 256      57.993  53.949  23.803  1.00 34.35           C  
ATOM   3582  H   ILE A 256      59.854  50.352  22.841  1.00 34.93           H  
ATOM   3583  HA  ILE A 256      58.067  52.246  21.353  1.00 34.88           H  
ATOM   3584  HB  ILE A 256      60.926  52.767  22.346  1.00 35.58           H  
ATOM   3585 HG12 ILE A 256      59.572  52.615  24.355  1.00 34.89           H  
ATOM   3586 HG13 ILE A 256      60.090  54.258  24.055  1.00 34.89           H  
ATOM   3587 HG21 ILE A 256      60.373  55.154  21.791  1.00 36.50           H  
ATOM   3588 HG22 ILE A 256      60.374  54.090  20.386  1.00 36.50           H  
ATOM   3589 HG23 ILE A 256      58.838  54.613  21.085  1.00 36.50           H  
ATOM   3590 HD11 ILE A 256      57.784  54.229  24.840  1.00 34.35           H  
ATOM   3591 HD12 ILE A 256      57.802  54.827  23.179  1.00 34.35           H  
ATOM   3592 HD13 ILE A 256      57.288  53.164  23.525  1.00 34.35           H  
ATOM   3593  N   ILE A 257      59.168  51.590  19.182  1.00 45.33           N  
ATOM   3594  CA  ILE A 257      59.788  51.185  17.914  1.00 47.01           C  
ATOM   3595  C   ILE A 257      59.677  52.407  16.989  1.00 46.56           C  
ATOM   3596  O   ILE A 257      58.595  52.923  16.705  1.00 45.60           O  
ATOM   3597  CB  ILE A 257      59.101  49.958  17.264  1.00 47.27           C  
ATOM   3598  CG1 ILE A 257      58.857  48.817  18.277  1.00 45.66           C  
ATOM   3599  CG2 ILE A 257      59.947  49.470  16.078  1.00 47.35           C  
ATOM   3600  CD1 ILE A 257      58.128  47.622  17.678  1.00 46.57           C  
ATOM   3601  H   ILE A 257      58.238  52.037  19.151  1.00 45.33           H  
ATOM   3602  HA  ILE A 257      60.846  50.962  18.092  1.00 47.01           H  
ATOM   3603  HB  ILE A 257      58.129  50.268  16.865  1.00 47.27           H  
ATOM   3604 HG12 ILE A 257      59.809  48.482  18.706  1.00 45.66           H  
ATOM   3605 HG13 ILE A 257      58.245  49.186  19.108  1.00 45.66           H  
ATOM   3606 HG21 ILE A 257      59.453  48.660  15.537  1.00 47.35           H  
ATOM   3607 HG22 ILE A 257      60.114  50.273  15.354  1.00 47.35           H  
ATOM   3608 HG23 ILE A 257      60.925  49.107  16.413  1.00 47.35           H  
ATOM   3609 HD11 ILE A 257      57.844  46.917  18.462  1.00 46.57           H  
ATOM   3610 HD12 ILE A 257      57.213  47.937  17.168  1.00 46.57           H  
ATOM   3611 HD13 ILE A 257      58.758  47.079  16.968  1.00 46.57           H  
ATOM   3612  N   ASP A 258      60.870  52.954  16.564  1.00 54.96           N  
ATOM   3613  CA  ASP A 258      60.928  54.061  15.593  1.00 55.70           C  
ATOM   3614  C   ASP A 258      60.173  55.334  16.062  1.00 53.31           C  
ATOM   3615  O   ASP A 258      59.815  56.237  15.306  1.00 52.90           O  
ATOM   3616  CB  ASP A 258      60.484  53.612  14.205  1.00 58.22           C  
ATOM   3617  CG  ASP A 258      61.318  52.441  13.694  1.00 61.08           C  
ATOM   3618  OD1 ASP A 258      62.487  52.343  14.164  1.00 62.31           O  
ATOM   3619  OD2 ASP A 258      60.745  51.705  12.841  1.00 61.47           O1-
ATOM   3620  H   ASP A 258      61.762  52.549  16.835  1.00 54.96           H  
ATOM   3621  HA  ASP A 258      61.984  54.362  15.566  1.00 55.70           H  
ATOM   3622  HB2 ASP A 258      59.424  53.328  14.209  1.00 58.22           H  
ATOM   3623  HB3 ASP A 258      60.589  54.433  13.486  1.00 58.22           H  
ATOM   3624  N   GLY A 259      60.060  55.432  17.438  1.00 42.67           N  
ATOM   3625  CA  GLY A 259      59.430  56.548  18.116  1.00 40.83           C  
ATOM   3626  C   GLY A 259      57.962  56.301  18.464  1.00 41.13           C  
ATOM   3627  O   GLY A 259      57.360  57.034  19.249  1.00 40.09           O  
ATOM   3628  H   GLY A 259      60.442  54.666  17.983  1.00 42.67           H  
ATOM   3629  HA2 GLY A 259      59.981  56.713  19.047  1.00 40.83           H  
ATOM   3630  HA3 GLY A 259      59.489  57.446  17.494  1.00 40.83           H  
ATOM   3631  N   GLU A 260      57.373  55.250  17.794  1.00 50.87           N  
ATOM   3632  CA  GLU A 260      55.976  54.858  17.947  1.00 50.30           C  
ATOM   3633  C   GLU A 260      55.956  53.907  19.157  1.00 48.53           C  
ATOM   3634  O   GLU A 260      56.672  52.907  19.243  1.00 47.79           O  
ATOM   3635  CB  GLU A 260      55.444  54.109  16.709  1.00 51.80           C  
ATOM   3636  CG  GLU A 260      55.033  55.013  15.537  1.00 54.39           C  
ATOM   3637  CD  GLU A 260      53.538  55.331  15.530  1.00 55.03           C  
ATOM   3638  OE1 GLU A 260      52.997  55.433  16.677  1.00 54.37           O  
ATOM   3639  OE2 GLU A 260      52.977  55.412  14.395  1.00 55.71           O1-
ATOM   3640  H   GLU A 260      57.954  54.669  17.182  1.00 50.87           H  
ATOM   3641  HA  GLU A 260      55.375  55.749  18.157  1.00 50.30           H  
ATOM   3642  HB2 GLU A 260      56.211  53.417  16.346  1.00 51.80           H  
ATOM   3643  HB3 GLU A 260      54.596  53.476  17.002  1.00 51.80           H  
ATOM   3644  HG2 GLU A 260      55.600  55.950  15.536  1.00 54.39           H  
ATOM   3645  HG3 GLU A 260      55.263  54.491  14.600  1.00 54.39           H  
ATOM   3646  N   MET A 261      55.070  54.293  20.160  1.00 41.06           N  
ATOM   3647  CA  MET A 261      54.860  53.485  21.371  1.00 40.77           C  
ATOM   3648  C   MET A 261      53.851  52.395  20.979  1.00 41.87           C  
ATOM   3649  O   MET A 261      52.772  52.695  20.452  1.00 41.59           O  
ATOM   3650  CB  MET A 261      54.302  54.340  22.523  1.00 39.61           C  
ATOM   3651  CG  MET A 261      54.072  53.531  23.807  1.00 39.75           C  
ATOM   3652  SD  MET A 261      53.366  54.539  25.161  1.00 42.15           S  
ATOM   3653  CE  MET A 261      54.838  55.477  25.637  1.00 39.91           C  
ATOM   3654  H   MET A 261      54.544  55.159  20.056  1.00 41.06           H  
ATOM   3655  HA  MET A 261      55.818  53.043  21.654  1.00 40.77           H  
ATOM   3656  HB2 MET A 261      55.005  55.160  22.712  1.00 39.61           H  
ATOM   3657  HB3 MET A 261      53.357  54.804  22.210  1.00 39.61           H  
ATOM   3658  HG2 MET A 261      53.353  52.728  23.620  1.00 39.75           H  
ATOM   3659  HG3 MET A 261      54.997  53.060  24.153  1.00 39.75           H  
ATOM   3660  HE1 MET A 261      54.593  56.113  26.492  1.00 39.91           H  
ATOM   3661  HE2 MET A 261      55.641  54.799  25.935  1.00 39.91           H  
ATOM   3662  HE3 MET A 261      55.176  56.118  24.820  1.00 39.91           H  
ATOM   3663  N   TYR A 262      54.299  51.112  21.256  1.00 35.22           N  
ATOM   3664  CA  TYR A 262      53.594  49.890  20.864  1.00 33.97           C  
ATOM   3665  C   TYR A 262      53.469  48.909  22.081  1.00 35.67           C  
ATOM   3666  O   TYR A 262      54.276  48.910  23.022  1.00 36.35           O  
ATOM   3667  CB  TYR A 262      54.332  49.164  19.717  1.00 35.83           C  
ATOM   3668  CG  TYR A 262      54.035  49.652  18.311  1.00 38.29           C  
ATOM   3669  CD1 TYR A 262      52.760  49.502  17.748  1.00 38.40           C  
ATOM   3670  CD2 TYR A 262      55.061  50.174  17.507  1.00 37.95           C  
ATOM   3671  CE1 TYR A 262      52.523  49.858  16.416  1.00 38.55           C  
ATOM   3672  CE2 TYR A 262      54.829  50.519  16.168  1.00 37.76           C  
ATOM   3673  CZ  TYR A 262      53.557  50.359  15.635  1.00 37.58           C  
ATOM   3674  OH  TYR A 262      53.280  50.729  14.353  1.00 37.83           O  
ATOM   3675  H   TYR A 262      55.182  50.971  21.767  1.00 35.22           H  
ATOM   3676  HA  TYR A 262      52.596  50.196  20.551  1.00 33.97           H  
ATOM   3677  HB2 TYR A 262      55.414  49.221  19.896  1.00 35.83           H  
ATOM   3678  HB3 TYR A 262      54.102  48.090  19.728  1.00 35.83           H  
ATOM   3679  HD1 TYR A 262      51.938  49.092  18.327  1.00 38.40           H  
ATOM   3680  HD2 TYR A 262      56.058  50.314  17.920  1.00 37.95           H  
ATOM   3681  HE1 TYR A 262      51.537  49.717  15.984  1.00 38.55           H  
ATOM   3682  HE2 TYR A 262      55.635  50.926  15.563  1.00 37.76           H  
ATOM   3683  HH  TYR A 262      53.845  50.229  13.727  1.00 37.83           H  
ATOM   3684  N   PRO A 263      52.441  47.972  21.997  1.00 36.72           N  
ATOM   3685  CA  PRO A 263      52.286  46.904  22.987  1.00 37.35           C  
ATOM   3686  C   PRO A 263      53.473  45.909  22.930  1.00 37.07           C  
ATOM   3687  O   PRO A 263      54.122  45.731  21.894  1.00 38.15           O  
ATOM   3688  CB  PRO A 263      50.984  46.190  22.604  1.00 37.78           C  
ATOM   3689  CG  PRO A 263      50.267  47.153  21.671  1.00 38.28           C  
ATOM   3690  CD  PRO A 263      51.397  47.894  20.986  1.00 38.43           C  
ATOM   3691  HA  PRO A 263      52.223  47.386  23.966  1.00 37.35           H  
ATOM   3692  HB2 PRO A 263      51.180  45.244  22.089  1.00 37.78           H  
ATOM   3693  HB3 PRO A 263      50.372  45.966  23.482  1.00 37.78           H  
ATOM   3694  HG2 PRO A 263      49.604  46.647  20.964  1.00 38.28           H  
ATOM   3695  HG3 PRO A 263      49.661  47.854  22.256  1.00 38.28           H  
ATOM   3696  HD2 PRO A 263      51.790  47.328  20.137  1.00 38.43           H  
ATOM   3697  HD3 PRO A 263      51.083  48.881  20.662  1.00 38.43           H  
ATOM   3698  N   PRO A 264      53.710  45.190  24.088  1.00 33.66           N  
ATOM   3699  CA  PRO A 264      54.844  44.281  24.264  1.00 33.02           C  
ATOM   3700  C   PRO A 264      54.590  42.941  23.575  1.00 32.58           C  
ATOM   3701  O   PRO A 264      53.499  42.623  23.100  1.00 31.67           O  
ATOM   3702  CB  PRO A 264      54.921  44.096  25.778  1.00 34.03           C  
ATOM   3703  CG  PRO A 264      53.459  44.164  26.200  1.00 34.72           C  
ATOM   3704  CD  PRO A 264      52.880  45.224  25.284  1.00 34.15           C  
ATOM   3705  HA  PRO A 264      55.754  44.724  23.848  1.00 33.02           H  
ATOM   3706  HB2 PRO A 264      55.383  43.155  26.081  1.00 34.03           H  
ATOM   3707  HB3 PRO A 264      55.476  44.925  26.232  1.00 34.03           H  
ATOM   3708  HG2 PRO A 264      52.968  43.207  25.993  1.00 34.72           H  
ATOM   3709  HG3 PRO A 264      53.324  44.387  27.261  1.00 34.72           H  
ATOM   3710  HD2 PRO A 264      51.835  45.026  25.041  1.00 34.15           H  
ATOM   3711  HD3 PRO A 264      52.951  46.226  25.700  1.00 34.15           H  
ATOM   3712  N   THR A 265      55.675  42.085  23.552  1.00 32.16           N  
ATOM   3713  CA  THR A 265      55.608  40.844  22.792  1.00 32.74           C  
ATOM   3714  C   THR A 265      55.034  39.698  23.643  1.00 32.64           C  
ATOM   3715  O   THR A 265      55.006  39.690  24.879  1.00 32.25           O  
ATOM   3716  CB  THR A 265      56.955  40.440  22.166  1.00 33.82           C  
ATOM   3717  OG1 THR A 265      57.878  40.042  23.189  1.00 34.05           O  
ATOM   3718  CG2 THR A 265      57.567  41.558  21.325  1.00 34.12           C  
ATOM   3719  H   THR A 265      56.522  42.304  24.072  1.00 32.16           H  
ATOM   3720  HA  THR A 265      54.910  41.031  21.976  1.00 32.74           H  
ATOM   3721  HB  THR A 265      56.811  39.564  21.523  1.00 33.82           H  
ATOM   3722 HG21 THR A 265      56.875  41.893  20.546  1.00 34.12           H  
ATOM   3723 HG22 THR A 265      57.849  42.416  21.944  1.00 34.12           H  
ATOM   3724 HG23 THR A 265      58.488  41.212  20.843  1.00 34.12           H  
ATOM   3725  HG1 THR A 265      58.745  39.961  22.746  1.00 34.05           H  
ATOM   3726  N   VAL A 266      54.618  38.610  22.890  1.00 38.83           N  
ATOM   3727  CA  VAL A 266      54.260  37.338  23.510  1.00 39.29           C  
ATOM   3728  C   VAL A 266      55.483  36.773  24.242  1.00 38.69           C  
ATOM   3729  O   VAL A 266      55.329  36.062  25.236  1.00 38.60           O  
ATOM   3730  CB  VAL A 266      53.676  36.340  22.493  1.00 39.75           C  
ATOM   3731  CG1 VAL A 266      53.611  34.899  23.014  1.00 40.40           C  
ATOM   3732  CG2 VAL A 266      52.259  36.773  22.106  1.00 38.93           C  
ATOM   3733  H   VAL A 266      54.509  38.743  21.873  1.00 38.83           H  
ATOM   3734  HA  VAL A 266      53.513  37.558  24.281  1.00 39.29           H  
ATOM   3735  HB  VAL A 266      54.304  36.334  21.595  1.00 39.75           H  
ATOM   3736 HG11 VAL A 266      53.095  34.250  22.297  1.00 40.40           H  
ATOM   3737 HG12 VAL A 266      54.612  34.482  23.156  1.00 40.40           H  
ATOM   3738 HG13 VAL A 266      53.074  34.844  23.966  1.00 40.40           H  
ATOM   3739 HG21 VAL A 266      51.847  36.085  21.365  1.00 38.93           H  
ATOM   3740 HG22 VAL A 266      51.593  36.766  22.975  1.00 38.93           H  
ATOM   3741 HG23 VAL A 266      52.244  37.779  21.679  1.00 38.93           H  
ATOM   3742  N   LYS A 267      56.734  37.036  23.726  1.00 38.52           N  
ATOM   3743  CA  LYS A 267      57.921  36.510  24.399  1.00 39.20           C  
ATOM   3744  C   LYS A 267      58.072  37.184  25.772  1.00 38.70           C  
ATOM   3745  O   LYS A 267      58.401  36.526  26.760  1.00 39.04           O  
ATOM   3746  CB  LYS A 267      59.200  36.762  23.598  1.00 39.53           C  
ATOM   3747  CG  LYS A 267      60.361  35.890  24.100  1.00 40.69           C  
ATOM   3748  CD  LYS A 267      61.711  36.496  23.721  1.00 40.75           C  
ATOM   3749  CE  LYS A 267      62.806  35.440  23.684  1.00 40.30           C  
ATOM   3750  NZ  LYS A 267      63.950  35.948  22.901  1.00 42.86           N1+
ATOM   3751  H   LYS A 267      56.817  37.596  22.884  1.00 38.52           H  
ATOM   3752  HA  LYS A 267      57.760  35.436  24.552  1.00 39.20           H  
ATOM   3753  HB2 LYS A 267      59.030  36.543  22.537  1.00 39.53           H  
ATOM   3754  HB3 LYS A 267      59.480  37.821  23.653  1.00 39.53           H  
ATOM   3755  HG2 LYS A 267      60.336  35.762  25.187  1.00 40.69           H  
ATOM   3756  HG3 LYS A 267      60.245  34.890  23.664  1.00 40.69           H  
ATOM   3757  HD2 LYS A 267      61.618  37.007  22.760  1.00 40.75           H  
ATOM   3758  HD3 LYS A 267      61.977  37.278  24.444  1.00 40.75           H  
ATOM   3759  HE2 LYS A 267      63.176  35.200  24.685  1.00 40.30           H  
ATOM   3760  HE3 LYS A 267      62.483  34.519  23.189  1.00 40.30           H  
ATOM   3761  HZ1 LYS A 267      63.626  36.189  21.885  1.00 42.86           H  
ATOM   3762  HZ2 LYS A 267      64.379  36.804  23.256  1.00 42.86           H  
ATOM   3763  HZ3 LYS A 267      64.666  35.238  22.739  1.00 42.86           H  
ATOM   3764  N   ASP A 268      57.921  38.560  25.776  1.00 45.07           N  
ATOM   3765  CA  ASP A 268      58.146  39.377  26.981  1.00 44.54           C  
ATOM   3766  C   ASP A 268      57.100  38.955  28.028  1.00 43.78           C  
ATOM   3767  O   ASP A 268      57.356  38.777  29.217  1.00 44.54           O  
ATOM   3768  CB  ASP A 268      58.003  40.859  26.604  1.00 44.97           C  
ATOM   3769  CG  ASP A 268      58.001  41.804  27.775  1.00 46.24           C  
ATOM   3770  OD1 ASP A 268      58.595  41.467  28.843  1.00 48.41           O  
ATOM   3771  OD2 ASP A 268      57.321  42.876  27.704  1.00 45.89           O1-
ATOM   3772  H   ASP A 268      57.677  39.027  24.898  1.00 45.07           H  
ATOM   3773  HA  ASP A 268      59.144  39.145  27.370  1.00 44.54           H  
ATOM   3774  HB2 ASP A 268      58.820  41.149  25.931  1.00 44.97           H  
ATOM   3775  HB3 ASP A 268      57.071  41.019  26.049  1.00 44.97           H  
ATOM   3776  N   THR A 269      55.817  38.918  27.527  1.00 34.09           N  
ATOM   3777  CA  THR A 269      54.665  38.765  28.397  1.00 32.70           C  
ATOM   3778  C   THR A 269      54.377  37.304  28.726  1.00 32.72           C  
ATOM   3779  O   THR A 269      53.836  36.999  29.790  1.00 32.62           O  
ATOM   3780  CB  THR A 269      53.402  39.391  27.782  1.00 31.44           C  
ATOM   3781  OG1 THR A 269      53.186  38.904  26.452  1.00 31.54           O  
ATOM   3782  CG2 THR A 269      53.499  40.910  27.735  1.00 32.16           C  
ATOM   3783  H   THR A 269      55.689  39.018  26.518  1.00 34.09           H  
ATOM   3784  HA  THR A 269      54.890  39.257  29.352  1.00 32.70           H  
ATOM   3785  HB  THR A 269      52.520  39.110  28.368  1.00 31.44           H  
ATOM   3786 HG21 THR A 269      53.569  41.337  28.738  1.00 32.16           H  
ATOM   3787 HG22 THR A 269      54.368  41.239  27.157  1.00 32.16           H  
ATOM   3788 HG23 THR A 269      52.619  41.326  27.238  1.00 32.16           H  
ATOM   3789  HG1 THR A 269      53.803  39.396  25.857  1.00 31.54           H  
ATOM   3790  N   GLN A 270      54.553  36.384  27.711  1.00 41.46           N  
ATOM   3791  CA  GLN A 270      54.108  34.996  27.849  1.00 41.43           C  
ATOM   3792  C   GLN A 270      52.560  34.980  27.861  1.00 40.46           C  
ATOM   3793  O   GLN A 270      51.899  34.179  28.530  1.00 39.54           O  
ATOM   3794  CB  GLN A 270      54.714  34.243  29.046  1.00 41.70           C  
ATOM   3795  CG  GLN A 270      56.242  34.301  29.108  1.00 44.41           C  
ATOM   3796  CD  GLN A 270      56.896  33.307  28.173  1.00 47.32           C  
ATOM   3797  OE1 GLN A 270      56.651  32.104  28.196  1.00 48.72           O  
ATOM   3798  NE2 GLN A 270      57.815  33.841  27.315  1.00 47.16           N  
ATOM   3799  H   GLN A 270      54.992  36.646  26.824  1.00 41.46           H  
ATOM   3800  HA  GLN A 270      54.407  34.479  26.929  1.00 41.43           H  
ATOM   3801  HB2 GLN A 270      54.315  34.644  29.985  1.00 41.70           H  
ATOM   3802  HB3 GLN A 270      54.378  33.198  29.014  1.00 41.70           H  
ATOM   3803  HG2 GLN A 270      56.619  35.313  28.933  1.00 44.41           H  
ATOM   3804  HG3 GLN A 270      56.567  34.022  30.119  1.00 44.41           H  
ATOM   3805 HE21 GLN A 270      58.323  33.214  26.705  1.00 47.16           H  
ATOM   3806 HE22 GLN A 270      58.023  34.845  27.245  1.00 47.16           H  
ATOM   3807  N   ALA A 271      51.962  35.866  26.978  1.00 37.35           N  
ATOM   3808  CA  ALA A 271      50.511  35.989  26.878  1.00 37.49           C  
ATOM   3809  C   ALA A 271      49.893  34.923  25.959  1.00 38.90           C  
ATOM   3810  O   ALA A 271      50.417  34.545  24.912  1.00 38.95           O  
ATOM   3811  CB  ALA A 271      50.115  37.365  26.363  1.00 36.10           C  
ATOM   3812  H   ALA A 271      52.570  36.445  26.401  1.00 37.35           H  
ATOM   3813  HA  ALA A 271      50.100  35.869  27.884  1.00 37.49           H  
ATOM   3814  HB1 ALA A 271      49.026  37.468  26.301  1.00 36.10           H  
ATOM   3815  HB2 ALA A 271      50.494  38.151  27.022  1.00 36.10           H  
ATOM   3816  HB3 ALA A 271      50.523  37.537  25.361  1.00 36.10           H  
ATOM   3817  N   GLU A 272      48.652  34.482  26.367  1.00 47.35           N  
ATOM   3818  CA  GLU A 272      47.821  33.586  25.574  1.00 49.05           C  
ATOM   3819  C   GLU A 272      47.179  34.442  24.458  1.00 47.80           C  
ATOM   3820  O   GLU A 272      46.330  35.307  24.700  1.00 45.97           O  
ATOM   3821  CB  GLU A 272      46.706  32.962  26.440  1.00 52.04           C  
ATOM   3822  CG  GLU A 272      47.200  32.132  27.627  1.00 55.15           C  
ATOM   3823  CD  GLU A 272      47.896  32.878  28.745  1.00 57.30           C  
ATOM   3824  OE1 GLU A 272      48.530  32.198  29.616  1.00 57.22           O  
ATOM   3825  OE2 GLU A 272      47.963  34.158  28.715  1.00 58.17           O1-
ATOM   3826  H   GLU A 272      48.294  34.741  27.309  1.00 47.35           H  
ATOM   3827  HA  GLU A 272      48.454  32.805  25.139  1.00 49.05           H  
ATOM   3828  HB2 GLU A 272      46.039  33.742  26.822  1.00 52.04           H  
ATOM   3829  HB3 GLU A 272      46.087  32.321  25.799  1.00 52.04           H  
ATOM   3830  HG2 GLU A 272      46.338  31.627  28.078  1.00 55.15           H  
ATOM   3831  HG3 GLU A 272      47.875  31.348  27.262  1.00 55.15           H  
ATOM   3832  N   MET A 273      47.687  34.237  23.190  1.00 35.08           N  
ATOM   3833  CA  MET A 273      47.231  35.019  22.044  1.00 36.35           C  
ATOM   3834  C   MET A 273      47.070  34.089  20.829  1.00 37.60           C  
ATOM   3835  O   MET A 273      47.889  33.205  20.552  1.00 39.82           O  
ATOM   3836  CB  MET A 273      48.265  36.086  21.669  1.00 35.70           C  
ATOM   3837  CG  MET A 273      48.436  37.247  22.644  1.00 34.30           C  
ATOM   3838  SD  MET A 273      47.010  38.365  22.797  1.00 33.61           S  
ATOM   3839  CE  MET A 273      46.840  38.925  21.087  1.00 33.21           C  
ATOM   3840  H   MET A 273      48.403  33.528  23.039  1.00 35.08           H  
ATOM   3841  HA  MET A 273      46.262  35.472  22.271  1.00 36.35           H  
ATOM   3842  HB2 MET A 273      49.242  35.592  21.585  1.00 35.70           H  
ATOM   3843  HB3 MET A 273      48.040  36.473  20.670  1.00 35.70           H  
ATOM   3844  HG2 MET A 273      48.667  36.867  23.644  1.00 34.30           H  
ATOM   3845  HG3 MET A 273      49.294  37.855  22.340  1.00 34.30           H  
ATOM   3846  HE1 MET A 273      46.072  39.703  21.043  1.00 33.21           H  
ATOM   3847  HE2 MET A 273      47.779  39.351  20.727  1.00 33.21           H  
ATOM   3848  HE3 MET A 273      46.525  38.105  20.438  1.00 33.21           H  
ATOM   3849  N   ILE A 274      45.992  34.389  20.005  1.00 40.89           N  
ATOM   3850  CA  ILE A 274      45.748  33.596  18.797  1.00 41.76           C  
ATOM   3851  C   ILE A 274      46.746  34.077  17.716  1.00 43.01           C  
ATOM   3852  O   ILE A 274      46.433  34.839  16.805  1.00 44.74           O  
ATOM   3853  CB  ILE A 274      44.276  33.683  18.328  1.00 42.46           C  
ATOM   3854  CG1 ILE A 274      43.256  33.341  19.439  1.00 43.16           C  
ATOM   3855  CG2 ILE A 274      44.032  32.785  17.104  1.00 43.24           C  
ATOM   3856  CD1 ILE A 274      43.412  31.964  20.072  1.00 44.31           C  
ATOM   3857  H   ILE A 274      45.352  35.163  20.230  1.00 40.89           H  
ATOM   3858  HA  ILE A 274      45.993  32.549  19.021  1.00 41.76           H  
ATOM   3859  HB  ILE A 274      44.068  34.717  18.018  1.00 42.46           H  
ATOM   3860 HG12 ILE A 274      43.311  34.091  20.233  1.00 43.16           H  
ATOM   3861 HG13 ILE A 274      42.242  33.420  19.026  1.00 43.16           H  
ATOM   3862 HG21 ILE A 274      42.975  32.796  16.817  1.00 43.24           H  
ATOM   3863 HG22 ILE A 274      44.602  33.126  16.234  1.00 43.24           H  
ATOM   3864 HG23 ILE A 274      44.321  31.748  17.300  1.00 43.24           H  
ATOM   3865 HD11 ILE A 274      42.631  31.813  20.824  1.00 44.31           H  
ATOM   3866 HD12 ILE A 274      43.316  31.166  19.331  1.00 44.31           H  
ATOM   3867 HD13 ILE A 274      44.377  31.859  20.576  1.00 44.31           H  
ATOM   3868  N   TYR A 275      48.030  33.591  17.887  1.00 40.19           N  
ATOM   3869  CA  TYR A 275      49.089  33.737  16.893  1.00 41.68           C  
ATOM   3870  C   TYR A 275      49.668  32.318  16.687  1.00 44.17           C  
ATOM   3871  O   TYR A 275      50.480  31.839  17.496  1.00 43.76           O  
ATOM   3872  CB  TYR A 275      50.250  34.607  17.394  1.00 40.60           C  
ATOM   3873  CG  TYR A 275      50.029  36.083  17.569  1.00 39.33           C  
ATOM   3874  CD1 TYR A 275      50.191  36.637  18.845  1.00 37.80           C  
ATOM   3875  CD2 TYR A 275      49.786  36.935  16.488  1.00 39.67           C  
ATOM   3876  CE1 TYR A 275      50.094  38.009  19.052  1.00 38.04           C  
ATOM   3877  CE2 TYR A 275      49.711  38.315  16.687  1.00 38.59           C  
ATOM   3878  CZ  TYR A 275      49.862  38.841  17.966  1.00 38.24           C  
ATOM   3879  OH  TYR A 275      49.775  40.193  18.117  1.00 36.04           O  
ATOM   3880  H   TYR A 275      48.234  33.112  18.774  1.00 40.19           H  
ATOM   3881  HA  TYR A 275      48.690  34.152  15.964  1.00 41.68           H  
ATOM   3882  HB2 TYR A 275      50.583  34.208  18.360  1.00 40.60           H  
ATOM   3883  HB3 TYR A 275      51.106  34.493  16.715  1.00 40.60           H  
ATOM   3884  HD1 TYR A 275      50.402  35.992  19.692  1.00 37.80           H  
ATOM   3885  HD2 TYR A 275      49.674  36.543  15.480  1.00 39.67           H  
ATOM   3886  HE1 TYR A 275      50.209  38.405  20.055  1.00 38.04           H  
ATOM   3887  HE2 TYR A 275      49.519  38.979  15.848  1.00 38.59           H  
ATOM   3888  HH  TYR A 275      49.899  40.424  19.077  1.00 36.04           H  
ATOM   3889  N   PRO A 276      49.236  31.606  15.586  1.00 57.55           N  
ATOM   3890  CA  PRO A 276      49.734  30.256  15.282  1.00 58.18           C  
ATOM   3891  C   PRO A 276      51.268  30.214  15.177  1.00 57.72           C  
ATOM   3892  O   PRO A 276      51.949  31.249  15.171  1.00 58.00           O  
ATOM   3893  CB  PRO A 276      49.068  29.911  13.948  1.00 57.11           C  
ATOM   3894  CG  PRO A 276      47.794  30.742  13.953  1.00 57.12           C  
ATOM   3895  CD  PRO A 276      48.233  32.031  14.622  1.00 56.09           C  
ATOM   3896  HA  PRO A 276      49.398  29.604  16.096  1.00 58.18           H  
ATOM   3897  HB2 PRO A 276      49.695  30.219  13.105  1.00 57.11           H  
ATOM   3898  HB3 PRO A 276      48.860  28.842  13.841  1.00 57.11           H  
ATOM   3899  HG2 PRO A 276      47.387  30.900  12.951  1.00 57.12           H  
ATOM   3900  HG3 PRO A 276      47.029  30.243  14.560  1.00 57.12           H  
ATOM   3901  HD2 PRO A 276      48.719  32.710  13.915  1.00 56.09           H  
ATOM   3902  HD3 PRO A 276      47.400  32.537  15.115  1.00 56.09           H  
ATOM   3903  N   PRO A 277      51.892  28.987  15.142  1.00 53.96           N  
ATOM   3904  CA  PRO A 277      53.343  28.842  15.357  1.00 53.42           C  
ATOM   3905  C   PRO A 277      54.298  29.617  14.438  1.00 52.87           C  
ATOM   3906  O   PRO A 277      55.479  29.793  14.738  1.00 51.39           O  
ATOM   3907  CB  PRO A 277      53.595  27.340  15.178  1.00 53.86           C  
ATOM   3908  CG  PRO A 277      52.265  26.703  15.551  1.00 54.36           C  
ATOM   3909  CD  PRO A 277      51.250  27.687  14.996  1.00 53.63           C  
ATOM   3910  HA  PRO A 277      53.539  29.154  16.391  1.00 53.42           H  
ATOM   3911  HB2 PRO A 277      53.840  27.100  14.136  1.00 53.86           H  
ATOM   3912  HB3 PRO A 277      54.419  26.982  15.803  1.00 53.86           H  
ATOM   3913  HG2 PRO A 277      52.144  25.696  15.143  1.00 54.36           H  
ATOM   3914  HG3 PRO A 277      52.176  26.646  16.643  1.00 54.36           H  
ATOM   3915  HD2 PRO A 277      51.074  27.515  13.931  1.00 53.63           H  
ATOM   3916  HD3 PRO A 277      50.298  27.637  15.528  1.00 53.63           H  
ATOM   3917  N   GLN A 278      53.773  30.007  13.231  1.00 64.17           N  
ATOM   3918  CA  GLN A 278      54.585  30.594  12.174  1.00 64.74           C  
ATOM   3919  C   GLN A 278      54.978  32.056  12.438  1.00 62.66           C  
ATOM   3920  O   GLN A 278      55.884  32.597  11.804  1.00 62.69           O  
ATOM   3921  CB  GLN A 278      53.868  30.535  10.814  1.00 65.71           C  
ATOM   3922  CG  GLN A 278      53.531  29.113  10.361  1.00 67.90           C  
ATOM   3923  CD  GLN A 278      52.331  28.532  11.080  1.00 68.51           C  
ATOM   3924  OE1 GLN A 278      51.668  29.147  11.911  1.00 67.16           O  
ATOM   3925  NE2 GLN A 278      52.054  27.240  10.738  1.00 70.15           N  
ATOM   3926  H   GLN A 278      52.772  29.853  13.059  1.00 64.17           H  
ATOM   3927  HA  GLN A 278      55.521  30.023  12.126  1.00 64.74           H  
ATOM   3928  HB2 GLN A 278      52.958  31.148  10.842  1.00 65.71           H  
ATOM   3929  HB3 GLN A 278      54.517  30.988  10.053  1.00 65.71           H  
ATOM   3930  HG2 GLN A 278      53.290  29.128   9.291  1.00 67.90           H  
ATOM   3931  HG3 GLN A 278      54.392  28.449  10.498  1.00 67.90           H  
ATOM   3932 HE21 GLN A 278      52.613  26.713  10.076  1.00 70.15           H  
ATOM   3933 HE22 GLN A 278      51.255  26.775  11.151  1.00 70.15           H  
ATOM   3934  N   VAL A 279      54.160  32.765  13.296  1.00 49.57           N  
ATOM   3935  CA  VAL A 279      54.333  34.221  13.482  1.00 48.63           C  
ATOM   3936  C   VAL A 279      55.604  34.446  14.352  1.00 48.33           C  
ATOM   3937  O   VAL A 279      55.750  33.823  15.415  1.00 48.74           O  
ATOM   3938  CB  VAL A 279      53.090  34.866  14.143  1.00 47.86           C  
ATOM   3939  CG1 VAL A 279      53.202  36.395  14.177  1.00 46.19           C  
ATOM   3940  CG2 VAL A 279      51.789  34.492  13.421  1.00 46.63           C  
ATOM   3941  H   VAL A 279      53.408  32.263  13.768  1.00 49.57           H  
ATOM   3942  HA  VAL A 279      54.467  34.642  12.482  1.00 48.63           H  
ATOM   3943  HB  VAL A 279      53.010  34.513  15.177  1.00 47.86           H  
ATOM   3944 HG11 VAL A 279      52.340  36.835  14.688  1.00 46.19           H  
ATOM   3945 HG12 VAL A 279      54.097  36.723  14.711  1.00 46.19           H  
ATOM   3946 HG13 VAL A 279      53.238  36.812  13.165  1.00 46.19           H  
ATOM   3947 HG21 VAL A 279      50.932  34.985  13.892  1.00 46.63           H  
ATOM   3948 HG22 VAL A 279      51.819  34.796  12.369  1.00 46.63           H  
ATOM   3949 HG23 VAL A 279      51.593  33.417  13.458  1.00 46.63           H  
ATOM   3950  N   PRO A 280      56.574  35.320  13.897  1.00 41.94           N  
ATOM   3951  CA  PRO A 280      57.864  35.505  14.580  1.00 41.84           C  
ATOM   3952  C   PRO A 280      57.884  36.486  15.788  1.00 41.74           C  
ATOM   3953  O   PRO A 280      56.943  37.209  16.107  1.00 40.43           O  
ATOM   3954  CB  PRO A 280      58.775  36.022  13.464  1.00 41.42           C  
ATOM   3955  CG  PRO A 280      57.825  36.884  12.644  1.00 40.97           C  
ATOM   3956  CD  PRO A 280      56.528  36.089  12.662  1.00 41.77           C  
ATOM   3957  HA  PRO A 280      58.211  34.532  14.949  1.00 41.84           H  
ATOM   3958  HB2 PRO A 280      59.644  36.586  13.811  1.00 41.42           H  
ATOM   3959  HB3 PRO A 280      59.131  35.185  12.852  1.00 41.42           H  
ATOM   3960  HG2 PRO A 280      57.685  37.843  13.149  1.00 40.97           H  
ATOM   3961  HG3 PRO A 280      58.186  37.079  11.630  1.00 40.97           H  
ATOM   3962  HD2 PRO A 280      55.641  36.723  12.636  1.00 41.77           H  
ATOM   3963  HD3 PRO A 280      56.492  35.387  11.823  1.00 41.77           H  
ATOM   3964  N   GLU A 281      59.086  36.465  16.484  1.00 47.57           N  
ATOM   3965  CA  GLU A 281      59.317  36.994  17.841  1.00 47.49           C  
ATOM   3966  C   GLU A 281      59.089  38.505  18.000  1.00 45.29           C  
ATOM   3967  O   GLU A 281      58.805  38.997  19.094  1.00 43.92           O  
ATOM   3968  CB  GLU A 281      60.765  36.631  18.243  1.00 47.72           C  
ATOM   3969  CG  GLU A 281      61.193  37.111  19.628  1.00 49.01           C  
ATOM   3970  CD  GLU A 281      61.987  36.057  20.379  1.00 51.97           C  
ATOM   3971  OE1 GLU A 281      63.142  36.395  20.802  1.00 51.73           O  
ATOM   3972  OE2 GLU A 281      61.366  34.989  20.636  1.00 53.06           O1-
ATOM   3973  H   GLU A 281      59.872  35.996  16.043  1.00 47.57           H  
ATOM   3974  HA  GLU A 281      58.598  36.487  18.495  1.00 47.49           H  
ATOM   3975  HB2 GLU A 281      60.886  35.543  18.152  1.00 47.72           H  
ATOM   3976  HB3 GLU A 281      61.460  37.061  17.508  1.00 47.72           H  
ATOM   3977  HG2 GLU A 281      61.770  38.040  19.545  1.00 49.01           H  
ATOM   3978  HG3 GLU A 281      60.322  37.326  20.257  1.00 49.01           H  
ATOM   3979  N   HIS A 282      59.390  39.278  16.905  1.00 38.55           N  
ATOM   3980  CA  HIS A 282      59.356  40.745  16.911  1.00 38.95           C  
ATOM   3981  C   HIS A 282      58.016  41.332  16.417  1.00 38.99           C  
ATOM   3982  O   HIS A 282      57.832  42.548  16.346  1.00 37.28           O  
ATOM   3983  CB  HIS A 282      60.522  41.328  16.101  1.00 39.97           C  
ATOM   3984  CG  HIS A 282      60.515  40.906  14.671  1.00 40.84           C  
ATOM   3985  ND1 HIS A 282      60.519  39.568  14.331  1.00 42.02           N  
ATOM   3986  CD2 HIS A 282      60.502  41.689  13.538  1.00 39.51           C  
ATOM   3987  CE1 HIS A 282      60.538  39.549  13.017  1.00 41.01           C  
ATOM   3988  NE2 HIS A 282      60.519  40.810  12.492  1.00 40.42           N  
ATOM   3989  H   HIS A 282      59.660  38.838  16.020  1.00 38.55           H  
ATOM   3990  HA  HIS A 282      59.459  41.079  17.952  1.00 38.95           H  
ATOM   3991  HB2 HIS A 282      60.508  42.424  16.160  1.00 39.97           H  
ATOM   3992  HB3 HIS A 282      61.471  41.001  16.546  1.00 39.97           H  
ATOM   3993  HD2 HIS A 282      60.484  42.761  13.388  1.00 39.51           H  
ATOM   3994  HE2 HIS A 282      60.520  41.048  11.510  1.00 40.42           H  
ATOM   3995  HE1 HIS A 282      60.563  38.664  12.395  1.00 41.01           H  
ATOM   3996  N   LEU A 283      57.073  40.399  16.035  1.00 40.49           N  
ATOM   3997  CA  LEU A 283      55.759  40.763  15.515  1.00 40.74           C  
ATOM   3998  C   LEU A 283      54.598  40.400  16.461  1.00 39.55           C  
ATOM   3999  O   LEU A 283      53.495  40.946  16.355  1.00 38.13           O  
ATOM   4000  CB  LEU A 283      55.506  40.097  14.155  1.00 40.83           C  
ATOM   4001  CG  LEU A 283      56.458  40.532  13.024  1.00 41.00           C  
ATOM   4002  CD1 LEU A 283      55.975  39.945  11.697  1.00 40.83           C  
ATOM   4003  CD2 LEU A 283      56.594  42.046  12.886  1.00 41.09           C  
ATOM   4004  H   LEU A 283      57.334  39.416  16.110  1.00 40.49           H  
ATOM   4005  HA  LEU A 283      55.708  41.853  15.415  1.00 40.74           H  
ATOM   4006  HB2 LEU A 283      55.572  39.007  14.268  1.00 40.83           H  
ATOM   4007  HB3 LEU A 283      54.472  40.293  13.845  1.00 40.83           H  
ATOM   4008  HG  LEU A 283      57.454  40.127  13.232  1.00 41.00           H  
ATOM   4009 HD11 LEU A 283      56.698  40.149  10.901  1.00 40.83           H  
ATOM   4010 HD12 LEU A 283      55.851  38.862  11.761  1.00 40.83           H  
ATOM   4011 HD13 LEU A 283      55.009  40.370  11.406  1.00 40.83           H  
ATOM   4012 HD21 LEU A 283      57.155  42.305  11.982  1.00 41.09           H  
ATOM   4013 HD22 LEU A 283      55.616  42.530  12.833  1.00 41.09           H  
ATOM   4014 HD23 LEU A 283      57.137  42.473  13.731  1.00 41.09           H  
ATOM   4015  N   ARG A 284      54.820  39.337  17.315  1.00 47.49           N  
ATOM   4016  CA  ARG A 284      53.786  38.781  18.194  1.00 47.81           C  
ATOM   4017  C   ARG A 284      53.550  39.729  19.393  1.00 46.60           C  
ATOM   4018  O   ARG A 284      54.023  39.496  20.507  1.00 46.41           O  
ATOM   4019  CB  ARG A 284      54.210  37.419  18.779  1.00 49.16           C  
ATOM   4020  CG  ARG A 284      54.173  36.236  17.822  1.00 50.50           C  
ATOM   4021  CD  ARG A 284      54.694  34.973  18.516  1.00 51.76           C  
ATOM   4022  NE  ARG A 284      54.692  33.837  17.589  1.00 54.14           N  
ATOM   4023  CZ  ARG A 284      53.739  32.889  17.442  1.00 56.68           C  
ATOM   4024  NH1 ARG A 284      52.683  32.793  18.275  1.00 55.95           N  
ATOM   4025  NH2 ARG A 284      53.834  32.064  16.389  1.00 59.14           N1+
ATOM   4026  H   ARG A 284      55.741  38.903  17.319  1.00 47.49           H  
ATOM   4027  HA  ARG A 284      52.857  38.687  17.623  1.00 47.81           H  
ATOM   4028  HB2 ARG A 284      55.216  37.504  19.212  1.00 49.16           H  
ATOM   4029  HB3 ARG A 284      53.533  37.174  19.604  1.00 49.16           H  
ATOM   4030  HG2 ARG A 284      53.150  36.068  17.470  1.00 50.50           H  
ATOM   4031  HG3 ARG A 284      54.777  36.439  16.936  1.00 50.50           H  
ATOM   4032  HD2 ARG A 284      55.731  35.116  18.841  1.00 51.76           H  
ATOM   4033  HD3 ARG A 284      54.111  34.730  19.408  1.00 51.76           H  
ATOM   4034  HE  ARG A 284      55.403  33.830  16.831  1.00 54.14           H  
ATOM   4035 HH11 ARG A 284      52.611  33.358  19.106  1.00 55.95           H  
ATOM   4036 HH12 ARG A 284      51.872  32.194  18.039  1.00 55.95           H  
ATOM   4037 HH21 ARG A 284      52.989  31.594  16.026  1.00 59.14           H  
ATOM   4038 HH22 ARG A 284      54.643  32.154  15.769  1.00 59.14           H  
ATOM   4039  N   PHE A 285      52.776  40.839  19.113  1.00 38.36           N  
ATOM   4040  CA  PHE A 285      52.435  41.857  20.123  1.00 37.13           C  
ATOM   4041  C   PHE A 285      51.243  41.353  20.975  1.00 36.38           C  
ATOM   4042  O   PHE A 285      50.256  40.832  20.443  1.00 36.92           O  
ATOM   4043  CB  PHE A 285      51.993  43.180  19.477  1.00 36.85           C  
ATOM   4044  CG  PHE A 285      52.977  43.986  18.659  1.00 38.13           C  
ATOM   4045  CD1 PHE A 285      54.319  43.640  18.478  1.00 39.04           C  
ATOM   4046  CD2 PHE A 285      52.495  45.149  18.028  1.00 39.55           C  
ATOM   4047  CE1 PHE A 285      55.148  44.426  17.671  1.00 39.51           C  
ATOM   4048  CE2 PHE A 285      53.321  45.928  17.220  1.00 39.30           C  
ATOM   4049  CZ  PHE A 285      54.651  45.568  17.046  1.00 39.00           C  
ATOM   4050  H   PHE A 285      52.452  40.962  18.151  1.00 38.36           H  
ATOM   4051  HA  PHE A 285      53.311  42.008  20.753  1.00 37.13           H  
ATOM   4052  HB2 PHE A 285      51.150  42.955  18.811  1.00 36.85           H  
ATOM   4053  HB3 PHE A 285      51.613  43.841  20.266  1.00 36.85           H  
ATOM   4054  HD1 PHE A 285      54.743  42.758  18.949  1.00 39.04           H  
ATOM   4055  HD2 PHE A 285      51.460  45.451  18.157  1.00 39.55           H  
ATOM   4056  HE1 PHE A 285      56.189  44.148  17.523  1.00 39.51           H  
ATOM   4057  HE2 PHE A 285      52.924  46.804  16.716  1.00 39.30           H  
ATOM   4058  HZ  PHE A 285      55.298  46.173  16.418  1.00 39.00           H  
ATOM   4059  N   ALA A 286      51.340  41.561  22.342  1.00 33.40           N  
ATOM   4060  CA  ALA A 286      50.335  41.120  23.310  1.00 33.72           C  
ATOM   4061  C   ALA A 286      49.532  42.286  23.927  1.00 32.31           C  
ATOM   4062  O   ALA A 286      50.001  43.406  24.123  1.00 32.35           O  
ATOM   4063  CB  ALA A 286      51.013  40.345  24.430  1.00 33.50           C  
ATOM   4064  H   ALA A 286      52.166  42.072  22.710  1.00 33.40           H  
ATOM   4065  HA  ALA A 286      49.634  40.456  22.792  1.00 33.72           H  
ATOM   4066  HB1 ALA A 286      50.286  40.017  25.179  1.00 33.50           H  
ATOM   4067  HB2 ALA A 286      51.529  39.463  24.035  1.00 33.50           H  
ATOM   4068  HB3 ALA A 286      51.757  40.964  24.941  1.00 33.50           H  
ATOM   4069  N   VAL A 287      48.257  41.895  24.312  1.00 30.52           N  
ATOM   4070  CA  VAL A 287      47.188  42.775  24.807  1.00 30.21           C  
ATOM   4071  C   VAL A 287      46.185  41.890  25.615  1.00 29.62           C  
ATOM   4072  O   VAL A 287      46.361  40.677  25.783  1.00 30.02           O  
ATOM   4073  CB  VAL A 287      46.483  43.547  23.657  1.00 29.34           C  
ATOM   4074  CG1 VAL A 287      47.373  44.632  23.044  1.00 29.76           C  
ATOM   4075  CG2 VAL A 287      45.968  42.621  22.551  1.00 30.50           C  
ATOM   4076  H   VAL A 287      48.015  40.909  24.254  1.00 30.52           H  
ATOM   4077  HA  VAL A 287      47.637  43.484  25.512  1.00 30.21           H  
ATOM   4078  HB  VAL A 287      45.612  44.071  24.067  1.00 29.34           H  
ATOM   4079 HG11 VAL A 287      46.791  45.261  22.364  1.00 29.76           H  
ATOM   4080 HG12 VAL A 287      47.792  45.282  23.819  1.00 29.76           H  
ATOM   4081 HG13 VAL A 287      48.193  44.208  22.457  1.00 29.76           H  
ATOM   4082 HG21 VAL A 287      45.436  43.199  21.788  1.00 30.50           H  
ATOM   4083 HG22 VAL A 287      46.785  42.091  22.051  1.00 30.50           H  
ATOM   4084 HG23 VAL A 287      45.272  41.880  22.951  1.00 30.50           H  
ATOM   4085  N   GLY A 288      45.099  42.558  26.151  1.00 30.87           N  
ATOM   4086  CA  GLY A 288      44.165  41.895  27.033  1.00 30.12           C  
ATOM   4087  C   GLY A 288      43.274  40.876  26.336  1.00 32.49           C  
ATOM   4088  O   GLY A 288      42.973  39.829  26.915  1.00 32.73           O  
ATOM   4089  H   GLY A 288      44.966  43.546  25.970  1.00 30.87           H  
ATOM   4090  HA2 GLY A 288      44.733  41.388  27.821  1.00 30.12           H  
ATOM   4091  HA3 GLY A 288      43.523  42.651  27.486  1.00 30.12           H  
ATOM   4092  N   GLN A 289      42.749  41.232  25.120  1.00 34.85           N  
ATOM   4093  CA  GLN A 289      41.887  40.325  24.355  1.00 35.85           C  
ATOM   4094  C   GLN A 289      42.763  39.337  23.563  1.00 36.85           C  
ATOM   4095  O   GLN A 289      43.673  39.717  22.826  1.00 36.92           O  
ATOM   4096  CB  GLN A 289      41.017  41.107  23.358  1.00 37.35           C  
ATOM   4097  CG  GLN A 289      39.541  40.720  23.407  1.00 39.41           C  
ATOM   4098  CD  GLN A 289      39.241  39.418  22.701  1.00 39.78           C  
ATOM   4099  OE1 GLN A 289      40.079  38.772  22.077  1.00 37.50           O  
ATOM   4100  NE2 GLN A 289      37.921  39.057  22.803  1.00 42.43           N  
ATOM   4101  H   GLN A 289      42.977  42.164  24.757  1.00 34.85           H  
ATOM   4102  HA  GLN A 289      41.266  39.776  25.073  1.00 35.85           H  
ATOM   4103  HB2 GLN A 289      41.081  42.176  23.571  1.00 37.35           H  
ATOM   4104  HB3 GLN A 289      41.392  40.983  22.337  1.00 37.35           H  
ATOM   4105  HG2 GLN A 289      39.186  40.662  24.443  1.00 39.41           H  
ATOM   4106  HG3 GLN A 289      38.953  41.497  22.905  1.00 39.41           H  
ATOM   4107 HE21 GLN A 289      37.601  38.176  22.422  1.00 42.43           H  
ATOM   4108 HE22 GLN A 289      37.216  39.666  23.239  1.00 42.43           H  
ATOM   4109  N   GLU A 290      42.384  38.015  23.688  1.00 45.68           N  
ATOM   4110  CA  GLU A 290      43.033  36.909  22.984  1.00 47.98           C  
ATOM   4111  C   GLU A 290      43.163  37.034  21.450  1.00 48.08           C  
ATOM   4112  O   GLU A 290      44.130  36.542  20.856  1.00 48.55           O  
ATOM   4113  CB  GLU A 290      42.234  35.598  23.203  1.00 50.54           C  
ATOM   4114  CG  GLU A 290      42.457  34.937  24.555  1.00 51.44           C  
ATOM   4115  CD  GLU A 290      42.109  35.784  25.773  1.00 52.35           C  
ATOM   4116  OE1 GLU A 290      41.271  36.715  25.597  1.00 52.01           O  
ATOM   4117  OE2 GLU A 290      42.767  35.470  26.818  1.00 51.59           O1-
ATOM   4118  H   GLU A 290      41.655  37.743  24.385  1.00 45.68           H  
ATOM   4119  HA  GLU A 290      44.048  36.823  23.389  1.00 47.98           H  
ATOM   4120  HB2 GLU A 290      41.161  35.789  23.060  1.00 50.54           H  
ATOM   4121  HB3 GLU A 290      42.511  34.860  22.439  1.00 50.54           H  
ATOM   4122  HG2 GLU A 290      41.847  34.027  24.612  1.00 51.44           H  
ATOM   4123  HG3 GLU A 290      43.504  34.619  24.625  1.00 51.44           H  
ATOM   4124  N   VAL A 291      42.036  37.494  20.787  1.00 37.83           N  
ATOM   4125  CA  VAL A 291      41.860  37.296  19.342  1.00 38.84           C  
ATOM   4126  C   VAL A 291      42.411  38.448  18.478  1.00 38.40           C  
ATOM   4127  O   VAL A 291      42.474  38.399  17.247  1.00 38.66           O  
ATOM   4128  CB  VAL A 291      40.410  36.940  18.924  1.00 39.92           C  
ATOM   4129  CG1 VAL A 291      39.805  35.854  19.818  1.00 40.94           C  
ATOM   4130  CG2 VAL A 291      39.466  38.144  18.836  1.00 39.02           C  
ATOM   4131  H   VAL A 291      41.302  37.977  21.334  1.00 37.83           H  
ATOM   4132  HA  VAL A 291      42.483  36.432  19.075  1.00 38.84           H  
ATOM   4133  HB  VAL A 291      40.465  36.524  17.908  1.00 39.92           H  
ATOM   4134 HG11 VAL A 291      38.852  35.506  19.408  1.00 40.94           H  
ATOM   4135 HG12 VAL A 291      40.472  34.989  19.889  1.00 40.94           H  
ATOM   4136 HG13 VAL A 291      39.614  36.222  20.831  1.00 40.94           H  
ATOM   4137 HG21 VAL A 291      38.454  37.821  18.571  1.00 39.02           H  
ATOM   4138 HG22 VAL A 291      39.404  38.690  19.777  1.00 39.02           H  
ATOM   4139 HG23 VAL A 291      39.790  38.847  18.062  1.00 39.02           H  
ATOM   4140  N   PHE A 292      42.843  39.556  19.182  1.00 36.92           N  
ATOM   4141  CA  PHE A 292      43.314  40.757  18.500  1.00 36.41           C  
ATOM   4142  C   PHE A 292      44.642  40.525  17.773  1.00 37.04           C  
ATOM   4143  O   PHE A 292      45.104  41.372  17.008  1.00 36.66           O  
ATOM   4144  CB  PHE A 292      43.428  41.954  19.455  1.00 34.60           C  
ATOM   4145  CG  PHE A 292      42.127  42.550  19.957  1.00 34.66           C  
ATOM   4146  CD1 PHE A 292      40.861  42.080  19.585  1.00 34.29           C  
ATOM   4147  CD2 PHE A 292      42.196  43.642  20.833  1.00 34.77           C  
ATOM   4148  CE1 PHE A 292      39.700  42.703  20.039  1.00 32.90           C  
ATOM   4149  CE2 PHE A 292      41.034  44.247  21.312  1.00 33.47           C  
ATOM   4150  CZ  PHE A 292      39.786  43.787  20.902  1.00 32.72           C  
ATOM   4151  H   PHE A 292      42.792  39.532  20.202  1.00 36.92           H  
ATOM   4152  HA  PHE A 292      42.598  40.975  17.698  1.00 36.41           H  
ATOM   4153  HB2 PHE A 292      44.027  41.656  20.326  1.00 34.60           H  
ATOM   4154  HB3 PHE A 292      43.974  42.763  18.953  1.00 34.60           H  
ATOM   4155  HD1 PHE A 292      40.740  41.226  18.924  1.00 34.29           H  
ATOM   4156  HD2 PHE A 292      43.159  44.022  21.166  1.00 34.77           H  
ATOM   4157  HE1 PHE A 292      38.729  42.336  19.716  1.00 32.90           H  
ATOM   4158  HE2 PHE A 292      41.109  45.061  22.027  1.00 33.47           H  
ATOM   4159  HZ  PHE A 292      38.877  44.257  21.265  1.00 32.72           H  
ATOM   4160  N   GLY A 293      45.221  39.287  17.955  1.00 36.05           N  
ATOM   4161  CA  GLY A 293      46.328  38.876  17.126  1.00 37.10           C  
ATOM   4162  C   GLY A 293      45.920  38.589  15.679  1.00 39.47           C  
ATOM   4163  O   GLY A 293      46.773  38.459  14.799  1.00 39.15           O  
ATOM   4164  H   GLY A 293      44.861  38.659  18.670  1.00 36.05           H  
ATOM   4165  HA2 GLY A 293      47.076  39.673  17.122  1.00 37.10           H  
ATOM   4166  HA3 GLY A 293      46.746  37.964  17.559  1.00 37.10           H  
ATOM   4167  N   LEU A 294      44.565  38.438  15.435  1.00 51.90           N  
ATOM   4168  CA  LEU A 294      44.066  38.043  14.128  1.00 53.09           C  
ATOM   4169  C   LEU A 294      44.423  39.099  13.077  1.00 51.69           C  
ATOM   4170  O   LEU A 294      44.917  38.775  11.995  1.00 51.66           O  
ATOM   4171  CB  LEU A 294      42.544  37.820  14.177  1.00 54.08           C  
ATOM   4172  CG  LEU A 294      41.912  37.302  12.871  1.00 55.95           C  
ATOM   4173  CD1 LEU A 294      42.377  35.887  12.530  1.00 56.66           C  
ATOM   4174  CD2 LEU A 294      40.385  37.326  12.991  1.00 56.04           C  
ATOM   4175  H   LEU A 294      43.890  38.537  16.201  1.00 51.90           H  
ATOM   4176  HA  LEU A 294      44.585  37.118  13.864  1.00 53.09           H  
ATOM   4177  HB2 LEU A 294      42.316  37.107  14.981  1.00 54.08           H  
ATOM   4178  HB3 LEU A 294      42.054  38.762  14.459  1.00 54.08           H  
ATOM   4179  HG  LEU A 294      42.185  37.967  12.043  1.00 55.95           H  
ATOM   4180 HD11 LEU A 294      41.897  35.532  11.611  1.00 56.66           H  
ATOM   4181 HD12 LEU A 294      43.456  35.850  12.369  1.00 56.66           H  
ATOM   4182 HD13 LEU A 294      42.131  35.183  13.332  1.00 56.66           H  
ATOM   4183 HD21 LEU A 294      39.916  36.983  12.063  1.00 56.04           H  
ATOM   4184 HD22 LEU A 294      40.040  36.680  13.806  1.00 56.04           H  
ATOM   4185 HD23 LEU A 294      40.027  38.342  13.189  1.00 56.04           H  
ATOM   4186  N   VAL A 295      44.061  40.402  13.348  1.00 42.78           N  
ATOM   4187  CA  VAL A 295      44.123  41.387  12.272  1.00 43.06           C  
ATOM   4188  C   VAL A 295      44.772  42.675  12.806  1.00 41.11           C  
ATOM   4189  O   VAL A 295      44.310  43.267  13.789  1.00 38.90           O  
ATOM   4190  CB  VAL A 295      42.756  41.551  11.576  1.00 44.29           C  
ATOM   4191  CG1 VAL A 295      41.699  42.217  12.440  1.00 43.85           C  
ATOM   4192  CG2 VAL A 295      42.888  42.301  10.252  1.00 44.79           C  
ATOM   4193  H   VAL A 295      43.772  40.666  14.289  1.00 42.78           H  
ATOM   4194  HA  VAL A 295      44.770  40.965  11.507  1.00 43.06           H  
ATOM   4195  HB  VAL A 295      42.385  40.545  11.335  1.00 44.29           H  
ATOM   4196 HG11 VAL A 295      40.723  42.176  11.948  1.00 43.85           H  
ATOM   4197 HG12 VAL A 295      41.605  41.712  13.404  1.00 43.85           H  
ATOM   4198 HG13 VAL A 295      41.939  43.270  12.604  1.00 43.85           H  
ATOM   4199 HG21 VAL A 295      41.935  42.307   9.711  1.00 44.79           H  
ATOM   4200 HG22 VAL A 295      43.189  43.340  10.411  1.00 44.79           H  
ATOM   4201 HG23 VAL A 295      43.630  41.820   9.610  1.00 44.79           H  
ATOM   4202  N   PRO A 296      45.887  43.155  12.128  1.00 37.07           N  
ATOM   4203  CA  PRO A 296      46.674  44.297  12.612  1.00 38.08           C  
ATOM   4204  C   PRO A 296      45.873  45.576  12.802  1.00 37.57           C  
ATOM   4205  O   PRO A 296      46.276  46.501  13.508  1.00 36.62           O  
ATOM   4206  CB  PRO A 296      47.725  44.542  11.529  1.00 39.10           C  
ATOM   4207  CG  PRO A 296      47.904  43.180  10.894  1.00 39.09           C  
ATOM   4208  CD  PRO A 296      46.510  42.583  10.938  1.00 39.02           C  
ATOM   4209  HA  PRO A 296      47.123  44.002  13.565  1.00 38.08           H  
ATOM   4210  HB2 PRO A 296      47.369  45.257  10.777  1.00 39.10           H  
ATOM   4211  HB3 PRO A 296      48.657  44.937  11.942  1.00 39.10           H  
ATOM   4212  HG2 PRO A 296      48.301  43.234   9.877  1.00 39.09           H  
ATOM   4213  HG3 PRO A 296      48.587  42.577  11.503  1.00 39.09           H  
ATOM   4214  HD2 PRO A 296      45.912  42.877  10.072  1.00 39.02           H  
ATOM   4215  HD3 PRO A 296      46.573  41.495  10.994  1.00 39.02           H  
ATOM   4216  N   GLY A 297      44.678  45.639  12.122  1.00 36.14           N  
ATOM   4217  CA  GLY A 297      43.800  46.776  12.288  1.00 36.52           C  
ATOM   4218  C   GLY A 297      43.241  46.898  13.709  1.00 35.07           C  
ATOM   4219  O   GLY A 297      42.860  47.986  14.144  1.00 33.35           O  
ATOM   4220  H   GLY A 297      44.414  44.872  11.512  1.00 36.14           H  
ATOM   4221  HA2 GLY A 297      44.367  47.683  12.061  1.00 36.52           H  
ATOM   4222  HA3 GLY A 297      42.968  46.668  11.588  1.00 36.52           H  
ATOM   4223  N   LEU A 298      43.154  45.732  14.443  1.00 34.47           N  
ATOM   4224  CA  LEU A 298      42.705  45.742  15.837  1.00 33.46           C  
ATOM   4225  C   LEU A 298      43.892  46.116  16.744  1.00 32.18           C  
ATOM   4226  O   LEU A 298      43.733  46.633  17.851  1.00 30.90           O  
ATOM   4227  CB  LEU A 298      42.148  44.385  16.278  1.00 33.82           C  
ATOM   4228  CG  LEU A 298      40.883  43.963  15.515  1.00 35.24           C  
ATOM   4229  CD1 LEU A 298      40.469  42.548  15.913  1.00 34.80           C  
ATOM   4230  CD2 LEU A 298      39.723  44.921  15.746  1.00 35.79           C  
ATOM   4231  H   LEU A 298      43.445  44.846  14.012  1.00 34.47           H  
ATOM   4232  HA  LEU A 298      41.962  46.536  15.961  1.00 33.46           H  
ATOM   4233  HB2 LEU A 298      42.921  43.616  16.151  1.00 33.82           H  
ATOM   4234  HB3 LEU A 298      41.929  44.417  17.353  1.00 33.82           H  
ATOM   4235  HG  LEU A 298      41.098  43.965  14.445  1.00 35.24           H  
ATOM   4236 HD11 LEU A 298      39.654  42.192  15.279  1.00 34.80           H  
ATOM   4237 HD12 LEU A 298      41.302  41.846  15.810  1.00 34.80           H  
ATOM   4238 HD13 LEU A 298      40.116  42.516  16.945  1.00 34.80           H  
ATOM   4239 HD21 LEU A 298      38.829  44.569  15.227  1.00 35.79           H  
ATOM   4240 HD22 LEU A 298      39.496  44.997  16.812  1.00 35.79           H  
ATOM   4241 HD23 LEU A 298      39.941  45.921  15.365  1.00 35.79           H  
ATOM   4242  N   MET A 299      45.124  45.746  16.245  1.00 33.12           N  
ATOM   4243  CA  MET A 299      46.387  45.941  16.961  1.00 34.25           C  
ATOM   4244  C   MET A 299      46.802  47.423  16.892  1.00 33.89           C  
ATOM   4245  O   MET A 299      47.440  47.973  17.794  1.00 34.54           O  
ATOM   4246  CB  MET A 299      47.466  45.036  16.366  1.00 35.74           C  
ATOM   4247  CG  MET A 299      48.710  44.862  17.234  1.00 35.94           C  
ATOM   4248  SD  MET A 299      48.425  44.131  18.884  1.00 36.65           S  
ATOM   4249  CE  MET A 299      47.440  42.684  18.449  1.00 37.41           C  
ATOM   4250  H   MET A 299      45.141  45.325  15.320  1.00 33.12           H  
ATOM   4251  HA  MET A 299      46.184  45.708  18.011  1.00 34.25           H  
ATOM   4252  HB2 MET A 299      47.044  44.051  16.133  1.00 35.74           H  
ATOM   4253  HB3 MET A 299      47.791  45.445  15.403  1.00 35.74           H  
ATOM   4254  HG2 MET A 299      49.432  44.226  16.711  1.00 35.94           H  
ATOM   4255  HG3 MET A 299      49.196  45.831  17.386  1.00 35.94           H  
ATOM   4256  HE1 MET A 299      47.418  41.992  19.295  1.00 37.41           H  
ATOM   4257  HE2 MET A 299      46.419  43.008  18.246  1.00 37.41           H  
ATOM   4258  HE3 MET A 299      47.859  42.167  17.583  1.00 37.41           H  
ATOM   4259  N   MET A 300      46.459  48.079  15.725  1.00 36.61           N  
ATOM   4260  CA  MET A 300      46.544  49.532  15.611  1.00 37.30           C  
ATOM   4261  C   MET A 300      45.609  50.146  16.671  1.00 35.45           C  
ATOM   4262  O   MET A 300      45.956  51.081  17.396  1.00 35.68           O  
ATOM   4263  CB  MET A 300      46.104  49.985  14.212  1.00 37.67           C  
ATOM   4264  CG  MET A 300      46.058  51.508  14.063  1.00 36.22           C  
ATOM   4265  SD  MET A 300      44.706  52.086  12.982  1.00 36.87           S  
ATOM   4266  CE  MET A 300      43.269  51.671  13.995  1.00 37.44           C  
ATOM   4267  H   MET A 300      46.181  47.510  14.914  1.00 36.61           H  
ATOM   4268  HA  MET A 300      47.573  49.829  15.830  1.00 37.30           H  
ATOM   4269  HB2 MET A 300      46.799  49.572  13.471  1.00 37.67           H  
ATOM   4270  HB3 MET A 300      45.135  49.530  13.979  1.00 37.67           H  
ATOM   4271  HG2 MET A 300      45.955  52.036  15.012  1.00 36.22           H  
ATOM   4272  HG3 MET A 300      47.001  51.850  13.622  1.00 36.22           H  
ATOM   4273  HE1 MET A 300      42.367  51.999  13.477  1.00 37.44           H  
ATOM   4274  HE2 MET A 300      43.189  50.594  14.143  1.00 37.44           H  
ATOM   4275  HE3 MET A 300      43.319  52.176  14.959  1.00 37.44           H  
ATOM   4276  N   TYR A 301      44.316  49.645  16.677  1.00 33.54           N  
ATOM   4277  CA  TYR A 301      43.293  50.271  17.513  1.00 32.76           C  
ATOM   4278  C   TYR A 301      43.677  50.103  18.982  1.00 31.92           C  
ATOM   4279  O   TYR A 301      43.576  51.033  19.787  1.00 31.53           O  
ATOM   4280  CB  TYR A 301      41.888  49.709  17.278  1.00 32.96           C  
ATOM   4281  CG  TYR A 301      40.920  50.770  16.814  1.00 33.86           C  
ATOM   4282  CD1 TYR A 301      40.695  51.923  17.581  1.00 32.84           C  
ATOM   4283  CD2 TYR A 301      40.235  50.612  15.606  1.00 34.78           C  
ATOM   4284  CE1 TYR A 301      39.813  52.903  17.137  1.00 31.38           C  
ATOM   4285  CE2 TYR A 301      39.343  51.588  15.166  1.00 35.13           C  
ATOM   4286  CZ  TYR A 301      39.134  52.725  15.938  1.00 33.34           C  
ATOM   4287  OH  TYR A 301      38.243  53.687  15.564  1.00 33.64           O  
ATOM   4288  H   TYR A 301      44.089  48.862  16.068  1.00 33.54           H  
ATOM   4289  HA  TYR A 301      43.351  51.344  17.297  1.00 32.76           H  
ATOM   4290  HB2 TYR A 301      41.914  48.893  16.548  1.00 32.96           H  
ATOM   4291  HB3 TYR A 301      41.472  49.279  18.195  1.00 32.96           H  
ATOM   4292  HD1 TYR A 301      41.217  52.074  18.523  1.00 32.84           H  
ATOM   4293  HD2 TYR A 301      40.391  49.725  14.999  1.00 34.78           H  
ATOM   4294  HE1 TYR A 301      39.655  53.795  17.735  1.00 31.38           H  
ATOM   4295  HE2 TYR A 301      38.818  51.440  14.229  1.00 35.13           H  
ATOM   4296  HH  TYR A 301      37.806  53.435  14.707  1.00 33.64           H  
ATOM   4297  N   ALA A 302      44.114  48.836  19.329  1.00 30.15           N  
ATOM   4298  CA  ALA A 302      44.526  48.569  20.691  1.00 28.98           C  
ATOM   4299  C   ALA A 302      45.693  49.483  21.096  1.00 28.93           C  
ATOM   4300  O   ALA A 302      45.819  49.854  22.264  1.00 28.18           O  
ATOM   4301  CB  ALA A 302      44.923  47.115  20.882  1.00 29.56           C  
ATOM   4302  H   ALA A 302      44.112  48.072  18.637  1.00 30.15           H  
ATOM   4303  HA  ALA A 302      43.683  48.818  21.344  1.00 28.98           H  
ATOM   4304  HB1 ALA A 302      45.193  46.926  21.926  1.00 29.56           H  
ATOM   4305  HB2 ALA A 302      44.099  46.445  20.618  1.00 29.56           H  
ATOM   4306  HB3 ALA A 302      45.785  46.849  20.261  1.00 29.56           H  
ATOM   4307  N   THR A 303      46.607  49.791  20.112  1.00 33.60           N  
ATOM   4308  CA  THR A 303      47.779  50.622  20.393  1.00 33.61           C  
ATOM   4309  C   THR A 303      47.319  52.054  20.688  1.00 33.67           C  
ATOM   4310  O   THR A 303      47.840  52.731  21.576  1.00 31.87           O  
ATOM   4311  CB  THR A 303      48.781  50.610  19.229  1.00 34.66           C  
ATOM   4312  OG1 THR A 303      49.288  49.287  19.017  1.00 36.58           O  
ATOM   4313  CG2 THR A 303      49.974  51.515  19.493  1.00 35.18           C  
ATOM   4314  H   THR A 303      46.473  49.419  19.172  1.00 33.60           H  
ATOM   4315  HA  THR A 303      48.243  50.214  21.299  1.00 33.61           H  
ATOM   4316  HB  THR A 303      48.304  50.927  18.298  1.00 34.66           H  
ATOM   4317 HG21 THR A 303      49.678  52.566  19.472  1.00 35.18           H  
ATOM   4318 HG22 THR A 303      50.422  51.295  20.466  1.00 35.18           H  
ATOM   4319 HG23 THR A 303      50.753  51.370  18.740  1.00 35.18           H  
ATOM   4320  HG1 THR A 303      48.552  48.749  18.629  1.00 36.58           H  
ATOM   4321  N   ILE A 304      46.343  52.555  19.851  1.00 36.57           N  
ATOM   4322  CA  ILE A 304      45.804  53.901  20.052  1.00 35.74           C  
ATOM   4323  C   ILE A 304      45.183  53.941  21.462  1.00 33.95           C  
ATOM   4324  O   ILE A 304      45.349  54.907  22.208  1.00 32.76           O  
ATOM   4325  CB  ILE A 304      44.782  54.269  18.958  1.00 33.80           C  
ATOM   4326  CG1 ILE A 304      45.506  54.428  17.607  1.00 35.56           C  
ATOM   4327  CG2 ILE A 304      44.014  55.550  19.301  1.00 32.03           C  
ATOM   4328  CD1 ILE A 304      44.555  54.518  16.427  1.00 36.78           C  
ATOM   4329  H   ILE A 304      46.010  51.975  19.071  1.00 36.57           H  
ATOM   4330  HA  ILE A 304      46.648  54.600  20.045  1.00 35.74           H  
ATOM   4331  HB  ILE A 304      44.048  53.459  18.870  1.00 33.80           H  
ATOM   4332 HG12 ILE A 304      46.143  55.318  17.629  1.00 35.56           H  
ATOM   4333 HG13 ILE A 304      46.174  53.580  17.430  1.00 35.56           H  
ATOM   4334 HG21 ILE A 304      43.266  55.765  18.537  1.00 32.03           H  
ATOM   4335 HG22 ILE A 304      43.469  55.458  20.245  1.00 32.03           H  
ATOM   4336 HG23 ILE A 304      44.687  56.410  19.372  1.00 32.03           H  
ATOM   4337 HD11 ILE A 304      45.112  54.411  15.494  1.00 36.78           H  
ATOM   4338 HD12 ILE A 304      43.799  53.731  16.471  1.00 36.78           H  
ATOM   4339 HD13 ILE A 304      44.045  55.481  16.398  1.00 36.78           H  
ATOM   4340  N   TRP A 305      44.398  52.854  21.806  1.00 32.52           N  
ATOM   4341  CA  TRP A 305      43.734  52.802  23.107  1.00 31.65           C  
ATOM   4342  C   TRP A 305      44.745  52.637  24.244  1.00 32.12           C  
ATOM   4343  O   TRP A 305      44.625  53.269  25.297  1.00 31.43           O  
ATOM   4344  CB  TRP A 305      42.691  51.677  23.206  1.00 32.04           C  
ATOM   4345  CG  TRP A 305      41.307  52.174  22.931  1.00 32.28           C  
ATOM   4346  CD1 TRP A 305      40.559  51.965  21.794  1.00 33.27           C  
ATOM   4347  CD2 TRP A 305      40.516  52.992  23.798  1.00 31.03           C  
ATOM   4348  NE1 TRP A 305      39.375  52.642  21.919  1.00 33.31           N  
ATOM   4349  CE2 TRP A 305      39.330  53.294  23.128  1.00 31.94           C  
ATOM   4350  CE3 TRP A 305      40.718  53.520  25.087  1.00 30.36           C  
ATOM   4351  CZ2 TRP A 305      38.355  54.138  23.669  1.00 30.71           C  
ATOM   4352  CZ3 TRP A 305      39.752  54.361  25.643  1.00 31.29           C  
ATOM   4353  CH2 TRP A 305      38.600  54.678  24.934  1.00 31.58           C  
ATOM   4354  H   TRP A 305      44.260  52.101  21.119  1.00 32.52           H  
ATOM   4355  HA  TRP A 305      43.272  53.787  23.258  1.00 31.65           H  
ATOM   4356  HB2 TRP A 305      42.934  50.855  22.522  1.00 32.04           H  
ATOM   4357  HB3 TRP A 305      42.691  51.239  24.212  1.00 32.04           H  
ATOM   4358  HD1 TRP A 305      40.774  51.396  20.900  1.00 33.27           H  
ATOM   4359  HE1 TRP A 305      38.642  52.668  21.225  1.00 33.31           H  
ATOM   4360  HE3 TRP A 305      41.622  53.298  25.643  1.00 30.36           H  
ATOM   4361  HZ2 TRP A 305      37.446  54.385  23.134  1.00 30.71           H  
ATOM   4362  HZ3 TRP A 305      39.906  54.771  26.636  1.00 31.29           H  
ATOM   4363  HH2 TRP A 305      37.868  55.347  25.377  1.00 31.58           H  
ATOM   4364  N   LEU A 306      45.730  51.688  24.079  1.00 33.80           N  
ATOM   4365  CA  LEU A 306      46.697  51.402  25.137  1.00 33.26           C  
ATOM   4366  C   LEU A 306      47.464  52.672  25.524  1.00 33.88           C  
ATOM   4367  O   LEU A 306      47.937  52.814  26.655  1.00 34.33           O  
ATOM   4368  CB  LEU A 306      47.684  50.311  24.687  1.00 35.58           C  
ATOM   4369  CG  LEU A 306      48.699  49.849  25.750  1.00 36.58           C  
ATOM   4370  CD1 LEU A 306      48.008  49.234  26.964  1.00 36.03           C  
ATOM   4371  CD2 LEU A 306      49.667  48.832  25.140  1.00 39.30           C  
ATOM   4372  H   LEU A 306      45.766  51.113  23.225  1.00 33.80           H  
ATOM   4373  HA  LEU A 306      46.115  51.080  26.008  1.00 33.26           H  
ATOM   4374  HB2 LEU A 306      47.115  49.434  24.355  1.00 35.58           H  
ATOM   4375  HB3 LEU A 306      48.236  50.671  23.808  1.00 35.58           H  
ATOM   4376  HG  LEU A 306      49.300  50.702  26.084  1.00 36.58           H  
ATOM   4377 HD11 LEU A 306      48.749  48.812  27.648  1.00 36.03           H  
ATOM   4378 HD12 LEU A 306      47.435  49.980  27.522  1.00 36.03           H  
ATOM   4379 HD13 LEU A 306      47.328  48.429  26.669  1.00 36.03           H  
ATOM   4380 HD21 LEU A 306      50.417  48.517  25.874  1.00 39.30           H  
ATOM   4381 HD22 LEU A 306      49.137  47.938  24.794  1.00 39.30           H  
ATOM   4382 HD23 LEU A 306      50.200  49.267  24.289  1.00 39.30           H  
ATOM   4383  N   ARG A 307      47.692  53.578  24.509  1.00 32.66           N  
ATOM   4384  CA  ARG A 307      48.405  54.807  24.810  1.00 32.93           C  
ATOM   4385  C   ARG A 307      47.551  55.640  25.777  1.00 31.74           C  
ATOM   4386  O   ARG A 307      48.081  56.325  26.653  1.00 31.14           O  
ATOM   4387  CB  ARG A 307      48.715  55.585  23.540  1.00 32.12           C  
ATOM   4388  CG  ARG A 307      49.826  54.935  22.713  1.00 33.00           C  
ATOM   4389  CD  ARG A 307      49.781  55.436  21.275  1.00 33.32           C  
ATOM   4390  NE  ARG A 307      50.785  54.771  20.454  1.00 35.16           N  
ATOM   4391  CZ  ARG A 307      51.116  55.159  19.204  1.00 36.22           C  
ATOM   4392  NH1 ARG A 307      50.454  56.133  18.549  1.00 35.44           N  
ATOM   4393  NH2 ARG A 307      52.153  54.552  18.613  1.00 38.22           N1+
ATOM   4394  H   ARG A 307      47.380  53.370  23.556  1.00 32.66           H  
ATOM   4395  HA  ARG A 307      49.331  54.545  25.336  1.00 32.93           H  
ATOM   4396  HB2 ARG A 307      47.802  55.652  22.943  1.00 32.12           H  
ATOM   4397  HB3 ARG A 307      49.016  56.611  23.784  1.00 32.12           H  
ATOM   4398  HG2 ARG A 307      50.801  55.168  23.156  1.00 33.00           H  
ATOM   4399  HG3 ARG A 307      49.747  53.843  22.722  1.00 33.00           H  
ATOM   4400  HD2 ARG A 307      48.801  55.227  20.839  1.00 33.32           H  
ATOM   4401  HD3 ARG A 307      49.982  56.512  21.271  1.00 33.32           H  
ATOM   4402  HE  ARG A 307      51.310  53.971  20.808  1.00 35.16           H  
ATOM   4403 HH11 ARG A 307      49.584  56.548  18.929  1.00 35.44           H  
ATOM   4404 HH12 ARG A 307      50.705  56.299  17.578  1.00 35.44           H  
ATOM   4405 HH21 ARG A 307      52.534  54.937  17.686  1.00 38.22           H  
ATOM   4406 HH22 ARG A 307      52.591  53.739  19.052  1.00 38.22           H  
ATOM   4407  N   GLU A 308      46.184  55.602  25.591  1.00 31.37           N  
ATOM   4408  CA  GLU A 308      45.295  56.467  26.367  1.00 30.90           C  
ATOM   4409  C   GLU A 308      45.358  56.033  27.842  1.00 30.91           C  
ATOM   4410  O   GLU A 308      45.283  56.859  28.754  1.00 31.18           O  
ATOM   4411  CB  GLU A 308      43.866  56.427  25.811  1.00 30.84           C  
ATOM   4412  CG  GLU A 308      42.894  57.412  26.456  1.00 30.86           C  
ATOM   4413  CD  GLU A 308      43.157  58.898  26.319  1.00 31.20           C  
ATOM   4414  OE1 GLU A 308      44.146  59.304  25.635  1.00 32.09           O  
ATOM   4415  OE2 GLU A 308      42.382  59.664  27.000  1.00 31.50           O1-
ATOM   4416  H   GLU A 308      45.789  54.973  24.892  1.00 31.37           H  
ATOM   4417  HA  GLU A 308      45.713  57.475  26.305  1.00 30.90           H  
ATOM   4418  HB2 GLU A 308      43.892  56.605  24.729  1.00 30.84           H  
ATOM   4419  HB3 GLU A 308      43.450  55.421  25.943  1.00 30.84           H  
ATOM   4420  HG2 GLU A 308      41.898  57.233  26.031  1.00 30.86           H  
ATOM   4421  HG3 GLU A 308      42.810  57.186  27.526  1.00 30.86           H  
ATOM   4422  N   HIS A 309      45.464  54.672  28.065  1.00 31.04           N  
ATOM   4423  CA  HIS A 309      45.587  54.124  29.417  1.00 31.97           C  
ATOM   4424  C   HIS A 309      46.828  54.755  30.067  1.00 31.70           C  
ATOM   4425  O   HIS A 309      46.809  55.231  31.206  1.00 31.14           O  
ATOM   4426  CB  HIS A 309      45.715  52.595  29.384  1.00 31.17           C  
ATOM   4427  CG  HIS A 309      45.969  52.013  30.727  1.00 31.33           C  
ATOM   4428  ND1 HIS A 309      44.942  51.874  31.634  1.00 30.28           N  
ATOM   4429  CD2 HIS A 309      47.167  51.604  31.277  1.00 31.70           C  
ATOM   4430  CE1 HIS A 309      45.530  51.471  32.744  1.00 31.84           C  
ATOM   4431  NE2 HIS A 309      46.874  51.303  32.577  1.00 31.37           N  
ATOM   4432  H   HIS A 309      45.437  54.061  27.246  1.00 31.04           H  
ATOM   4433  HA  HIS A 309      44.710  54.440  29.992  1.00 31.97           H  
ATOM   4434  HB2 HIS A 309      44.797  52.161  28.968  1.00 31.17           H  
ATOM   4435  HB3 HIS A 309      46.522  52.289  28.709  1.00 31.17           H  
ATOM   4436  HD2 HIS A 309      48.180  51.587  30.897  1.00 31.70           H  
ATOM   4437  HE2 HIS A 309      47.524  51.029  33.315  1.00 31.37           H  
ATOM   4438  HE1 HIS A 309      45.050  51.296  33.699  1.00 31.84           H  
ATOM   4439  N   ASN A 310      47.969  54.711  29.284  1.00 30.59           N  
ATOM   4440  CA  ASN A 310      49.246  55.186  29.802  1.00 31.17           C  
ATOM   4441  C   ASN A 310      49.182  56.708  29.996  1.00 31.21           C  
ATOM   4442  O   ASN A 310      49.734  57.265  30.945  1.00 32.50           O  
ATOM   4443  CB  ASN A 310      50.411  54.848  28.881  1.00 30.85           C  
ATOM   4444  CG  ASN A 310      50.708  53.365  28.859  1.00 31.71           C  
ATOM   4445  OD1 ASN A 310      50.709  52.639  29.850  1.00 31.16           O  
ATOM   4446  ND2 ASN A 310      51.025  52.898  27.611  1.00 33.33           N  
ATOM   4447  H   ASN A 310      47.913  54.325  28.339  1.00 30.59           H  
ATOM   4448  HA  ASN A 310      49.384  54.735  30.792  1.00 31.17           H  
ATOM   4449  HB2 ASN A 310      50.217  55.210  27.865  1.00 30.85           H  
ATOM   4450  HB3 ASN A 310      51.326  55.349  29.223  1.00 30.85           H  
ATOM   4451 HD21 ASN A 310      51.086  53.485  26.785  1.00 33.33           H  
ATOM   4452 HD22 ASN A 310      51.220  51.912  27.491  1.00 33.33           H  
ATOM   4453  N   ARG A 311      48.537  57.400  28.994  1.00 31.30           N  
ATOM   4454  CA  ARG A 311      48.430  58.857  28.982  1.00 31.63           C  
ATOM   4455  C   ARG A 311      47.641  59.317  30.218  1.00 31.15           C  
ATOM   4456  O   ARG A 311      47.994  60.289  30.889  1.00 32.05           O  
ATOM   4457  CB  ARG A 311      47.727  59.301  27.700  1.00 31.03           C  
ATOM   4458  CG  ARG A 311      47.795  60.804  27.449  1.00 31.97           C  
ATOM   4459  CD  ARG A 311      46.853  61.185  26.309  1.00 32.75           C  
ATOM   4460  NE  ARG A 311      45.431  61.004  26.667  1.00 32.01           N  
ATOM   4461  CZ  ARG A 311      44.768  61.768  27.576  1.00 31.80           C  
ATOM   4462  NH1 ARG A 311      45.395  62.782  28.219  1.00 32.83           N  
ATOM   4463  NH2 ARG A 311      43.467  61.569  27.890  1.00 31.51           N1+
ATOM   4464  H   ARG A 311      48.158  56.867  28.197  1.00 31.30           H  
ATOM   4465  HA  ARG A 311      49.446  59.262  29.045  1.00 31.63           H  
ATOM   4466  HB2 ARG A 311      48.179  58.802  26.836  1.00 31.03           H  
ATOM   4467  HB3 ARG A 311      46.680  58.981  27.734  1.00 31.03           H  
ATOM   4468  HG2 ARG A 311      47.545  61.352  28.360  1.00 31.97           H  
ATOM   4469  HG3 ARG A 311      48.821  61.079  27.179  1.00 31.97           H  
ATOM   4470  HD2 ARG A 311      47.000  62.225  26.000  1.00 32.75           H  
ATOM   4471  HD3 ARG A 311      47.050  60.559  25.435  1.00 32.75           H  
ATOM   4472  HE  ARG A 311      44.871  60.266  26.136  1.00 32.01           H  
ATOM   4473 HH11 ARG A 311      44.899  63.342  28.899  1.00 32.83           H  
ATOM   4474 HH12 ARG A 311      46.339  63.066  27.994  1.00 32.83           H  
ATOM   4475 HH21 ARG A 311      42.958  62.118  28.567  1.00 31.51           H  
ATOM   4476 HH22 ARG A 311      42.938  60.761  27.453  1.00 31.51           H  
ATOM   4477  N   VAL A 312      46.483  58.606  30.485  1.00 33.12           N  
ATOM   4478  CA  VAL A 312      45.672  58.940  31.655  1.00 33.48           C  
ATOM   4479  C   VAL A 312      46.477  58.609  32.923  1.00 33.49           C  
ATOM   4480  O   VAL A 312      46.459  59.357  33.905  1.00 34.47           O  
ATOM   4481  CB  VAL A 312      44.297  58.247  31.628  1.00 32.82           C  
ATOM   4482  CG1 VAL A 312      43.565  58.308  32.973  1.00 33.45           C  
ATOM   4483  CG2 VAL A 312      43.413  58.912  30.569  1.00 32.77           C  
ATOM   4484  H   VAL A 312      46.189  57.836  29.867  1.00 33.12           H  
ATOM   4485  HA  VAL A 312      45.536  60.029  31.651  1.00 33.48           H  
ATOM   4486  HB  VAL A 312      44.425  57.189  31.368  1.00 32.82           H  
ATOM   4487 HG11 VAL A 312      42.570  57.857  32.894  1.00 33.45           H  
ATOM   4488 HG12 VAL A 312      44.104  57.755  33.748  1.00 33.45           H  
ATOM   4489 HG13 VAL A 312      43.439  59.343  33.311  1.00 33.45           H  
ATOM   4490 HG21 VAL A 312      42.430  58.439  30.551  1.00 32.77           H  
ATOM   4491 HG22 VAL A 312      43.265  59.975  30.786  1.00 32.77           H  
ATOM   4492 HG23 VAL A 312      43.845  58.833  29.568  1.00 32.77           H  
ATOM   4493  N   CYS A 313      47.162  57.413  32.932  1.00 35.51           N  
ATOM   4494  CA  CYS A 313      47.913  57.006  34.122  1.00 37.70           C  
ATOM   4495  C   CYS A 313      49.051  57.985  34.436  1.00 39.02           C  
ATOM   4496  O   CYS A 313      49.307  58.287  35.607  1.00 40.33           O  
ATOM   4497  CB  CYS A 313      48.506  55.606  34.024  1.00 37.33           C  
ATOM   4498  SG  CYS A 313      47.202  54.357  34.172  1.00 36.21           S  
ATOM   4499  H   CYS A 313      47.122  56.789  32.119  1.00 35.51           H  
ATOM   4500  HA  CYS A 313      47.219  57.073  34.972  1.00 37.70           H  
ATOM   4501  HB2 CYS A 313      49.034  55.458  33.077  1.00 37.33           H  
ATOM   4502  HB3 CYS A 313      49.230  55.436  34.824  1.00 37.33           H  
ATOM   4503  HG  CYS A 313      46.684  54.573  32.945  1.00 36.21           H  
ATOM   4504  N   ASP A 314      49.794  58.469  33.373  1.00 37.66           N  
ATOM   4505  CA  ASP A 314      50.813  59.492  33.637  1.00 38.68           C  
ATOM   4506  C   ASP A 314      50.138  60.788  34.106  1.00 38.32           C  
ATOM   4507  O   ASP A 314      50.635  61.481  34.998  1.00 39.00           O  
ATOM   4508  CB  ASP A 314      51.695  59.793  32.436  1.00 38.17           C  
ATOM   4509  CG  ASP A 314      52.971  58.974  32.432  1.00 38.66           C  
ATOM   4510  OD1 ASP A 314      53.435  58.584  33.554  1.00 40.35           O  
ATOM   4511  OD2 ASP A 314      53.443  58.716  31.291  1.00 39.56           O1-
ATOM   4512  H   ASP A 314      49.652  58.114  32.414  1.00 37.66           H  
ATOM   4513  HA  ASP A 314      51.389  59.139  34.499  1.00 38.68           H  
ATOM   4514  HB2 ASP A 314      51.148  59.640  31.497  1.00 38.17           H  
ATOM   4515  HB3 ASP A 314      52.019  60.842  32.444  1.00 38.17           H  
ATOM   4516  N   VAL A 315      49.001  61.184  33.422  1.00 32.88           N  
ATOM   4517  CA  VAL A 315      48.316  62.428  33.807  1.00 33.46           C  
ATOM   4518  C   VAL A 315      47.817  62.323  35.261  1.00 35.45           C  
ATOM   4519  O   VAL A 315      47.858  63.287  36.033  1.00 37.36           O  
ATOM   4520  CB  VAL A 315      47.191  62.805  32.818  1.00 32.95           C  
ATOM   4521  CG1 VAL A 315      46.199  63.829  33.383  1.00 33.54           C  
ATOM   4522  CG2 VAL A 315      47.792  63.380  31.527  1.00 33.28           C  
ATOM   4523  H   VAL A 315      48.658  60.636  32.623  1.00 32.88           H  
ATOM   4524  HA  VAL A 315      49.081  63.216  33.807  1.00 33.46           H  
ATOM   4525  HB  VAL A 315      46.620  61.906  32.562  1.00 32.95           H  
ATOM   4526 HG11 VAL A 315      45.476  64.132  32.618  1.00 33.54           H  
ATOM   4527 HG12 VAL A 315      45.625  63.412  34.217  1.00 33.54           H  
ATOM   4528 HG13 VAL A 315      46.713  64.730  33.735  1.00 33.54           H  
ATOM   4529 HG21 VAL A 315      47.014  63.524  30.770  1.00 33.28           H  
ATOM   4530 HG22 VAL A 315      48.265  64.351  31.713  1.00 33.28           H  
ATOM   4531 HG23 VAL A 315      48.554  62.721  31.102  1.00 33.28           H  
ATOM   4532  N   LEU A 316      47.263  61.118  35.643  1.00 36.36           N  
ATOM   4533  CA  LEU A 316      46.855  60.913  37.017  1.00 37.49           C  
ATOM   4534  C   LEU A 316      48.056  60.822  37.966  1.00 38.01           C  
ATOM   4535  O   LEU A 316      47.977  61.341  39.083  1.00 39.29           O  
ATOM   4536  CB  LEU A 316      45.981  59.682  37.234  1.00 36.64           C  
ATOM   4537  CG  LEU A 316      44.548  59.722  36.681  1.00 35.54           C  
ATOM   4538  CD1 LEU A 316      43.826  58.458  37.160  1.00 36.07           C  
ATOM   4539  CD2 LEU A 316      43.758  60.957  37.110  1.00 35.80           C  
ATOM   4540  H   LEU A 316      47.120  60.372  34.947  1.00 36.36           H  
ATOM   4541  HA  LEU A 316      46.310  61.812  37.329  1.00 37.49           H  
ATOM   4542  HB2 LEU A 316      46.491  58.804  36.817  1.00 36.64           H  
ATOM   4543  HB3 LEU A 316      45.905  59.519  38.317  1.00 36.64           H  
ATOM   4544  HG  LEU A 316      44.584  59.705  35.587  1.00 35.54           H  
ATOM   4545 HD11 LEU A 316      42.853  58.351  36.679  1.00 36.07           H  
ATOM   4546 HD12 LEU A 316      44.416  57.568  36.929  1.00 36.07           H  
ATOM   4547 HD13 LEU A 316      43.665  58.477  38.244  1.00 36.07           H  
ATOM   4548 HD21 LEU A 316      42.719  60.890  36.772  1.00 35.80           H  
ATOM   4549 HD22 LEU A 316      43.751  61.062  38.199  1.00 35.80           H  
ATOM   4550 HD23 LEU A 316      44.178  61.869  36.676  1.00 35.80           H  
ATOM   4551  N   LYS A 317      49.167  60.095  37.598  1.00 44.11           N  
ATOM   4552  CA  LYS A 317      50.327  60.069  38.500  1.00 46.82           C  
ATOM   4553  C   LYS A 317      50.886  61.504  38.696  1.00 48.26           C  
ATOM   4554  O   LYS A 317      51.581  61.796  39.668  1.00 48.64           O  
ATOM   4555  CB  LYS A 317      51.405  59.089  38.003  1.00 47.30           C  
ATOM   4556  CG  LYS A 317      52.749  59.099  38.756  1.00 48.80           C  
ATOM   4557  CD  LYS A 317      52.675  58.848  40.266  1.00 50.61           C  
ATOM   4558  CE  LYS A 317      52.613  57.386  40.685  1.00 51.39           C  
ATOM   4559  NZ  LYS A 317      53.932  56.731  40.543  1.00 52.40           N1+
ATOM   4560  H   LYS A 317      49.184  59.555  36.722  1.00 44.11           H  
ATOM   4561  HA  LYS A 317      49.952  59.739  39.477  1.00 46.82           H  
ATOM   4562  HB2 LYS A 317      50.993  58.073  38.021  1.00 47.30           H  
ATOM   4563  HB3 LYS A 317      51.624  59.308  36.950  1.00 47.30           H  
ATOM   4564  HG2 LYS A 317      53.420  58.372  38.287  1.00 48.80           H  
ATOM   4565  HG3 LYS A 317      53.225  60.074  38.593  1.00 48.80           H  
ATOM   4566  HD2 LYS A 317      53.550  59.315  40.737  1.00 50.61           H  
ATOM   4567  HD3 LYS A 317      51.804  59.357  40.690  1.00 50.61           H  
ATOM   4568  HE2 LYS A 317      52.370  57.319  41.748  1.00 51.39           H  
ATOM   4569  HE3 LYS A 317      51.891  56.804  40.110  1.00 51.39           H  
ATOM   4570  HZ1 LYS A 317      54.730  57.357  40.707  1.00 52.40           H  
ATOM   4571  HZ2 LYS A 317      54.029  55.912  41.153  1.00 52.40           H  
ATOM   4572  HZ3 LYS A 317      54.095  56.304  39.548  1.00 52.40           H  
ATOM   4573  N   GLN A 318      50.637  62.397  37.675  1.00 55.78           N  
ATOM   4574  CA  GLN A 318      50.997  63.815  37.757  1.00 57.72           C  
ATOM   4575  C   GLN A 318      50.007  64.633  38.628  1.00 57.90           C  
ATOM   4576  O   GLN A 318      50.428  65.464  39.437  1.00 58.69           O  
ATOM   4577  CB  GLN A 318      51.129  64.409  36.344  1.00 57.90           C  
ATOM   4578  CG  GLN A 318      51.335  65.921  36.282  1.00 60.96           C  
ATOM   4579  CD  GLN A 318      52.603  66.394  36.955  1.00 64.70           C  
ATOM   4580  OE1 GLN A 318      53.559  65.677  37.223  1.00 65.41           O  
ATOM   4581  NE2 GLN A 318      52.610  67.739  37.211  1.00 65.80           N  
ATOM   4582  H   GLN A 318      50.215  62.043  36.812  1.00 55.78           H  
ATOM   4583  HA  GLN A 318      51.967  63.864  38.266  1.00 57.72           H  
ATOM   4584  HB2 GLN A 318      51.958  63.906  35.828  1.00 57.90           H  
ATOM   4585  HB3 GLN A 318      50.231  64.181  35.762  1.00 57.90           H  
ATOM   4586  HG2 GLN A 318      51.397  66.226  35.231  1.00 60.96           H  
ATOM   4587  HG3 GLN A 318      50.474  66.445  36.712  1.00 60.96           H  
ATOM   4588 HE21 GLN A 318      51.835  68.350  36.981  1.00 65.80           H  
ATOM   4589 HE22 GLN A 318      53.421  68.149  37.654  1.00 65.80           H  
ATOM   4590  N   GLU A 319      48.657  64.500  38.349  1.00 51.57           N  
ATOM   4591  CA  GLU A 319      47.657  65.266  39.114  1.00 52.52           C  
ATOM   4592  C   GLU A 319      47.420  64.662  40.514  1.00 53.08           C  
ATOM   4593  O   GLU A 319      46.918  65.320  41.427  1.00 54.84           O  
ATOM   4594  CB  GLU A 319      46.313  65.371  38.373  1.00 51.39           C  
ATOM   4595  CG  GLU A 319      46.274  66.517  37.358  1.00 51.49           C  
ATOM   4596  CD  GLU A 319      45.813  67.830  38.010  1.00 53.58           C  
ATOM   4597  OE1 GLU A 319      44.576  68.080  37.896  1.00 54.39           O  
ATOM   4598  OE2 GLU A 319      46.719  68.522  38.550  1.00 53.53           O1-
ATOM   4599  H   GLU A 319      48.361  63.883  37.582  1.00 51.57           H  
ATOM   4600  HA  GLU A 319      48.072  66.265  39.292  1.00 52.52           H  
ATOM   4601  HB2 GLU A 319      46.110  64.427  37.852  1.00 51.39           H  
ATOM   4602  HB3 GLU A 319      45.493  65.503  39.090  1.00 51.39           H  
ATOM   4603  HG2 GLU A 319      47.247  66.656  36.872  1.00 51.49           H  
ATOM   4604  HG3 GLU A 319      45.560  66.265  36.564  1.00 51.49           H  
ATOM   4605  N   HIS A 320      47.681  63.312  40.635  1.00 39.04           N  
ATOM   4606  CA  HIS A 320      47.585  62.588  41.902  1.00 39.14           C  
ATOM   4607  C   HIS A 320      48.891  61.831  42.183  1.00 39.46           C  
ATOM   4608  O   HIS A 320      48.940  60.593  42.146  1.00 39.05           O  
ATOM   4609  CB  HIS A 320      46.448  61.568  41.904  1.00 37.20           C  
ATOM   4610  CG  HIS A 320      45.152  62.233  42.037  1.00 36.73           C  
ATOM   4611  ND1 HIS A 320      44.652  62.624  43.267  1.00 38.74           N1+
ATOM   4612  CD2 HIS A 320      44.223  62.625  41.113  1.00 35.66           C  
ATOM   4613  CE1 HIS A 320      43.458  63.194  43.114  1.00 37.86           C  
ATOM   4614  NE2 HIS A 320      43.176  63.179  41.805  1.00 36.46           N  
ATOM   4615  H   HIS A 320      47.970  62.758  39.816  1.00 39.04           H  
ATOM   4616  HA  HIS A 320      47.418  63.311  42.703  1.00 39.14           H  
ATOM   4617  HB2 HIS A 320      46.442  60.951  40.999  1.00 37.20           H  
ATOM   4618  HB3 HIS A 320      46.544  60.880  42.752  1.00 37.20           H  
ATOM   4619  HD1 HIS A 320      45.178  62.478  44.201  1.00 38.74           H  
ATOM   4620  HD2 HIS A 320      44.155  62.580  40.043  1.00 35.66           H  
ATOM   4621  HE2 HIS A 320      42.304  63.531  41.360  1.00 36.46           H  
ATOM   4622  HE1 HIS A 320      42.832  63.590  43.900  1.00 37.86           H  
ATOM   4623  N   PRO A 321      49.981  62.578  42.581  1.00 37.74           N  
ATOM   4624  CA  PRO A 321      51.240  61.935  42.919  1.00 37.90           C  
ATOM   4625  C   PRO A 321      51.148  61.065  44.176  1.00 38.08           C  
ATOM   4626  O   PRO A 321      52.044  60.265  44.451  1.00 38.34           O  
ATOM   4627  CB  PRO A 321      52.223  63.088  43.106  1.00 39.43           C  
ATOM   4628  CG  PRO A 321      51.332  64.249  43.534  1.00 40.11           C  
ATOM   4629  CD  PRO A 321      50.064  64.025  42.725  1.00 38.87           C  
ATOM   4630  HA  PRO A 321      51.541  61.271  42.105  1.00 37.90           H  
ATOM   4631  HB2 PRO A 321      53.014  62.884  43.834  1.00 39.43           H  
ATOM   4632  HB3 PRO A 321      52.696  63.331  42.146  1.00 39.43           H  
ATOM   4633  HG2 PRO A 321      51.113  64.174  44.606  1.00 40.11           H  
ATOM   4634  HG3 PRO A 321      51.784  65.226  43.345  1.00 40.11           H  
ATOM   4635  HD2 PRO A 321      49.182  64.448  43.209  1.00 38.87           H  
ATOM   4636  HD3 PRO A 321      50.161  64.451  41.725  1.00 38.87           H  
ATOM   4637  N   GLU A 322      50.062  61.277  44.996  1.00 38.60           N  
ATOM   4638  CA  GLU A 322      49.826  60.498  46.198  1.00 39.96           C  
ATOM   4639  C   GLU A 322      49.299  59.083  45.906  1.00 38.70           C  
ATOM   4640  O   GLU A 322      49.284  58.218  46.785  1.00 38.91           O  
ATOM   4641  CB  GLU A 322      48.921  61.239  47.208  1.00 40.15           C  
ATOM   4642  CG  GLU A 322      47.440  61.405  46.833  1.00 40.00           C  
ATOM   4643  CD  GLU A 322      47.126  62.217  45.584  1.00 39.95           C  
ATOM   4644  OE1 GLU A 322      48.126  62.731  45.008  1.00 41.01           O  
ATOM   4645  OE2 GLU A 322      45.910  62.253  45.211  1.00 38.86           O1-
ATOM   4646  H   GLU A 322      49.356  62.026  44.777  1.00 38.60           H  
ATOM   4647  HA  GLU A 322      50.806  60.356  46.673  1.00 39.96           H  
ATOM   4648  HB2 GLU A 322      48.955  60.695  48.162  1.00 40.15           H  
ATOM   4649  HB3 GLU A 322      49.349  62.231  47.403  1.00 40.15           H  
ATOM   4650  HG2 GLU A 322      46.980  60.420  46.731  1.00 40.00           H  
ATOM   4651  HG3 GLU A 322      46.930  61.901  47.668  1.00 40.00           H  
ATOM   4652  N   TRP A 323      48.755  58.860  44.655  1.00 36.71           N  
ATOM   4653  CA  TRP A 323      48.142  57.577  44.325  1.00 35.14           C  
ATOM   4654  C   TRP A 323      49.146  56.630  43.640  1.00 35.59           C  
ATOM   4655  O   TRP A 323      50.062  57.003  42.910  1.00 36.21           O  
ATOM   4656  CB  TRP A 323      46.863  57.712  43.488  1.00 34.57           C  
ATOM   4657  CG  TRP A 323      45.666  58.230  44.239  1.00 34.74           C  
ATOM   4658  CD1 TRP A 323      45.522  58.392  45.603  1.00 35.02           C  
ATOM   4659  CD2 TRP A 323      44.416  58.627  43.654  1.00 33.21           C  
ATOM   4660  NE1 TRP A 323      44.294  58.942  45.854  1.00 34.69           N  
ATOM   4661  CE2 TRP A 323      43.589  59.075  44.684  1.00 34.40           C  
ATOM   4662  CE3 TRP A 323      43.909  58.644  42.337  1.00 31.87           C  
ATOM   4663  CZ2 TRP A 323      42.290  59.546  44.467  1.00 33.84           C  
ATOM   4664  CZ3 TRP A 323      42.605  59.097  42.103  1.00 31.37           C  
ATOM   4665  CH2 TRP A 323      41.807  59.538  43.157  1.00 31.95           C  
ATOM   4666  H   TRP A 323      48.819  59.596  43.944  1.00 36.71           H  
ATOM   4667  HA  TRP A 323      47.882  57.085  45.271  1.00 35.14           H  
ATOM   4668  HB2 TRP A 323      47.057  58.367  42.630  1.00 34.57           H  
ATOM   4669  HB3 TRP A 323      46.583  56.733  43.081  1.00 34.57           H  
ATOM   4670  HD1 TRP A 323      46.195  58.201  46.429  1.00 35.02           H  
ATOM   4671  HE1 TRP A 323      43.955  59.209  46.768  1.00 34.69           H  
ATOM   4672  HE3 TRP A 323      44.520  58.292  41.513  1.00 31.87           H  
ATOM   4673  HZ2 TRP A 323      41.673  59.884  45.291  1.00 33.84           H  
ATOM   4674  HZ3 TRP A 323      42.212  59.092  41.090  1.00 31.37           H  
ATOM   4675  HH2 TRP A 323      40.789  59.870  42.967  1.00 31.95           H  
ATOM   4676  N   GLY A 324      48.869  55.295  43.909  1.00 33.76           N  
ATOM   4677  CA  GLY A 324      49.670  54.203  43.405  1.00 33.50           C  
ATOM   4678  C   GLY A 324      48.861  53.248  42.521  1.00 32.39           C  
ATOM   4679  O   GLY A 324      47.794  53.554  41.991  1.00 31.81           O  
ATOM   4680  H   GLY A 324      48.077  55.059  44.498  1.00 33.76           H  
ATOM   4681  HA2 GLY A 324      50.520  54.575  42.826  1.00 33.50           H  
ATOM   4682  HA3 GLY A 324      50.047  53.656  44.276  1.00 33.50           H  
ATOM   4683  N   ASP A 325      49.486  52.025  42.342  1.00 34.87           N  
ATOM   4684  CA  ASP A 325      49.166  51.184  41.198  1.00 33.47           C  
ATOM   4685  C   ASP A 325      47.660  50.887  41.108  1.00 31.90           C  
ATOM   4686  O   ASP A 325      47.007  51.219  40.114  1.00 29.89           O  
ATOM   4687  CB  ASP A 325      50.013  49.917  41.240  1.00 33.63           C  
ATOM   4688  CG  ASP A 325      50.230  49.505  39.794  1.00 33.01           C  
ATOM   4689  OD1 ASP A 325      51.017  50.254  39.135  1.00 31.29           O  
ATOM   4690  OD2 ASP A 325      49.575  48.474  39.429  1.00 32.43           O1-
ATOM   4691  H   ASP A 325      50.242  51.745  42.958  1.00 34.87           H  
ATOM   4692  HA  ASP A 325      49.404  51.802  40.323  1.00 33.47           H  
ATOM   4693  HB2 ASP A 325      50.999  50.096  41.684  1.00 33.63           H  
ATOM   4694  HB3 ASP A 325      49.539  49.111  41.811  1.00 33.63           H  
ATOM   4695  N   GLU A 326      47.075  50.228  42.170  1.00 34.57           N  
ATOM   4696  CA  GLU A 326      45.690  49.793  42.034  1.00 31.37           C  
ATOM   4697  C   GLU A 326      44.714  50.985  42.011  1.00 30.69           C  
ATOM   4698  O   GLU A 326      43.684  50.938  41.330  1.00 29.44           O  
ATOM   4699  CB  GLU A 326      45.291  48.767  43.109  1.00 31.31           C  
ATOM   4700  CG  GLU A 326      44.439  47.624  42.532  1.00 31.38           C  
ATOM   4701  CD  GLU A 326      45.174  46.839  41.459  1.00 30.13           C  
ATOM   4702  OE1 GLU A 326      46.431  46.716  41.592  1.00 30.02           O  
ATOM   4703  OE2 GLU A 326      44.518  46.444  40.441  1.00 29.81           O1-
ATOM   4704  H   GLU A 326      47.618  50.018  42.999  1.00 34.57           H  
ATOM   4705  HA  GLU A 326      45.621  49.343  41.036  1.00 31.37           H  
ATOM   4706  HB2 GLU A 326      46.185  48.337  43.579  1.00 31.31           H  
ATOM   4707  HB3 GLU A 326      44.726  49.253  43.914  1.00 31.31           H  
ATOM   4708  HG2 GLU A 326      44.176  46.926  43.335  1.00 31.38           H  
ATOM   4709  HG3 GLU A 326      43.504  48.025  42.132  1.00 31.38           H  
ATOM   4710  N   GLN A 327      45.025  52.039  42.857  1.00 30.45           N  
ATOM   4711  CA  GLN A 327      44.116  53.174  43.022  1.00 30.26           C  
ATOM   4712  C   GLN A 327      44.258  54.194  41.875  1.00 29.85           C  
ATOM   4713  O   GLN A 327      43.478  55.142  41.756  1.00 29.42           O  
ATOM   4714  CB  GLN A 327      44.261  53.831  44.405  1.00 31.16           C  
ATOM   4715  CG  GLN A 327      43.082  54.760  44.727  1.00 31.12           C  
ATOM   4716  CD  GLN A 327      42.895  55.035  46.208  1.00 32.12           C  
ATOM   4717  NE2 GLN A 327      41.671  55.578  46.505  1.00 32.92           N  
ATOM   4718  OE1 GLN A 327      43.729  54.802  47.075  1.00 32.17           O  
ATOM   4719  H   GLN A 327      45.915  52.022  43.342  1.00 30.45           H  
ATOM   4720  HA  GLN A 327      43.100  52.769  42.930  1.00 30.26           H  
ATOM   4721  HB2 GLN A 327      44.321  53.043  45.166  1.00 31.16           H  
ATOM   4722  HB3 GLN A 327      45.201  54.395  44.466  1.00 31.16           H  
ATOM   4723  HG2 GLN A 327      43.213  55.727  44.230  1.00 31.12           H  
ATOM   4724  HG3 GLN A 327      42.149  54.319  44.355  1.00 31.12           H  
ATOM   4725 HE21 GLN A 327      40.970  55.767  45.798  1.00 32.92           H  
ATOM   4726 HE22 GLN A 327      41.450  55.779  47.475  1.00 32.92           H  
ATOM   4727  N   LEU A 328      45.297  53.990  40.996  1.00 33.62           N  
ATOM   4728  CA  LEU A 328      45.336  54.625  39.682  1.00 32.53           C  
ATOM   4729  C   LEU A 328      44.608  53.728  38.658  1.00 31.09           C  
ATOM   4730  O   LEU A 328      43.810  54.189  37.832  1.00 29.85           O  
ATOM   4731  CB  LEU A 328      46.781  54.883  39.219  1.00 31.91           C  
ATOM   4732  CG  LEU A 328      47.484  56.005  40.011  1.00 33.49           C  
ATOM   4733  CD1 LEU A 328      48.991  55.977  39.773  1.00 33.41           C  
ATOM   4734  CD2 LEU A 328      46.960  57.380  39.621  1.00 32.26           C  
ATOM   4735  H   LEU A 328      46.064  53.373  41.283  1.00 33.62           H  
ATOM   4736  HA  LEU A 328      44.769  55.561  39.724  1.00 32.53           H  
ATOM   4737  HB2 LEU A 328      47.361  53.955  39.311  1.00 31.91           H  
ATOM   4738  HB3 LEU A 328      46.787  55.135  38.150  1.00 31.91           H  
ATOM   4739  HG  LEU A 328      47.309  55.862  41.080  1.00 33.49           H  
ATOM   4740 HD11 LEU A 328      49.487  56.747  40.372  1.00 33.41           H  
ATOM   4741 HD12 LEU A 328      49.418  55.009  40.050  1.00 33.41           H  
ATOM   4742 HD13 LEU A 328      49.230  56.180  38.726  1.00 33.41           H  
ATOM   4743 HD21 LEU A 328      47.456  58.169  40.196  1.00 32.26           H  
ATOM   4744 HD22 LEU A 328      47.160  57.563  38.563  1.00 32.26           H  
ATOM   4745 HD23 LEU A 328      45.885  57.471  39.790  1.00 32.26           H  
ATOM   4746  N   PHE A 329      45.014  52.404  38.639  1.00 31.42           N  
ATOM   4747  CA  PHE A 329      44.609  51.465  37.589  1.00 30.04           C  
ATOM   4748  C   PHE A 329      43.083  51.298  37.549  1.00 29.29           C  
ATOM   4749  O   PHE A 329      42.465  51.375  36.483  1.00 27.53           O  
ATOM   4750  CB  PHE A 329      45.281  50.089  37.786  1.00 30.26           C  
ATOM   4751  CG  PHE A 329      45.214  49.185  36.579  1.00 28.83           C  
ATOM   4752  CD1 PHE A 329      46.314  49.075  35.724  1.00 27.72           C  
ATOM   4753  CD2 PHE A 329      44.066  48.443  36.286  1.00 28.83           C  
ATOM   4754  CE1 PHE A 329      46.260  48.275  34.583  1.00 27.04           C  
ATOM   4755  CE2 PHE A 329      44.021  47.616  35.165  1.00 28.16           C  
ATOM   4756  CZ  PHE A 329      45.119  47.532  34.314  1.00 27.83           C  
ATOM   4757  H   PHE A 329      45.665  52.077  39.366  1.00 31.42           H  
ATOM   4758  HA  PHE A 329      44.920  51.913  36.637  1.00 30.04           H  
ATOM   4759  HB2 PHE A 329      46.341  50.234  38.025  1.00 30.26           H  
ATOM   4760  HB3 PHE A 329      44.857  49.561  38.650  1.00 30.26           H  
ATOM   4761  HD1 PHE A 329      47.229  49.609  35.945  1.00 27.72           H  
ATOM   4762  HD2 PHE A 329      43.197  48.501  36.933  1.00 28.83           H  
ATOM   4763  HE1 PHE A 329      47.114  48.223  33.913  1.00 27.04           H  
ATOM   4764  HE2 PHE A 329      43.122  47.044  34.955  1.00 28.16           H  
ATOM   4765  HZ  PHE A 329      45.096  46.891  33.440  1.00 27.83           H  
ATOM   4766  N   GLN A 330      42.461  50.969  38.740  1.00 27.92           N  
ATOM   4767  CA  GLN A 330      41.040  50.613  38.730  1.00 27.53           C  
ATOM   4768  C   GLN A 330      40.147  51.866  38.692  1.00 27.48           C  
ATOM   4769  O   GLN A 330      38.944  51.797  38.446  1.00 27.09           O  
ATOM   4770  CB  GLN A 330      40.645  49.713  39.903  1.00 28.79           C  
ATOM   4771  CG  GLN A 330      41.488  48.445  40.016  1.00 29.42           C  
ATOM   4772  CD  GLN A 330      41.381  47.480  38.849  1.00 28.74           C  
ATOM   4773  OE1 GLN A 330      40.463  47.448  38.032  1.00 27.34           O  
ATOM   4774  NE2 GLN A 330      42.432  46.595  38.811  1.00 28.17           N  
ATOM   4775  H   GLN A 330      42.986  50.975  39.626  1.00 27.92           H  
ATOM   4776  HA  GLN A 330      40.842  50.082  37.791  1.00 27.53           H  
ATOM   4777  HB2 GLN A 330      40.741  50.276  40.841  1.00 28.79           H  
ATOM   4778  HB3 GLN A 330      39.586  49.442  39.813  1.00 28.79           H  
ATOM   4779  HG2 GLN A 330      42.541  48.712  40.152  1.00 29.42           H  
ATOM   4780  HG3 GLN A 330      41.179  47.894  40.913  1.00 29.42           H  
ATOM   4781 HE21 GLN A 330      43.220  46.593  39.503  1.00 28.17           H  
ATOM   4782 HE22 GLN A 330      42.495  45.871  38.103  1.00 28.17           H  
ATOM   4783  N   THR A 331      40.792  53.045  38.995  1.00 29.55           N  
ATOM   4784  CA  THR A 331      40.153  54.364  38.938  1.00 30.46           C  
ATOM   4785  C   THR A 331      40.164  54.819  37.472  1.00 29.98           C  
ATOM   4786  O   THR A 331      39.163  55.281  36.920  1.00 29.05           O  
ATOM   4787  CB  THR A 331      40.892  55.391  39.813  1.00 31.91           C  
ATOM   4788  OG1 THR A 331      41.102  54.845  41.120  1.00 33.36           O  
ATOM   4789  CG2 THR A 331      40.092  56.676  39.973  1.00 32.40           C  
ATOM   4790  H   THR A 331      41.764  52.991  39.283  1.00 29.55           H  
ATOM   4791  HA  THR A 331      39.114  54.240  39.267  1.00 30.46           H  
ATOM   4792  HB  THR A 331      41.875  55.625  39.389  1.00 31.91           H  
ATOM   4793 HG21 THR A 331      39.946  57.189  39.018  1.00 32.40           H  
ATOM   4794 HG22 THR A 331      39.112  56.465  40.413  1.00 32.40           H  
ATOM   4795 HG23 THR A 331      40.598  57.359  40.660  1.00 32.40           H  
ATOM   4796  HG1 THR A 331      42.007  55.127  41.413  1.00 33.36           H  
ATOM   4797  N   SER A 332      41.378  54.683  36.815  1.00 32.26           N  
ATOM   4798  CA  SER A 332      41.555  55.050  35.401  1.00 32.69           C  
ATOM   4799  C   SER A 332      40.582  54.256  34.523  1.00 31.42           C  
ATOM   4800  O   SER A 332      40.204  54.656  33.424  1.00 31.26           O  
ATOM   4801  CB  SER A 332      42.966  54.748  34.883  1.00 32.36           C  
ATOM   4802  OG  SER A 332      43.954  55.475  35.605  1.00 33.33           O  
ATOM   4803  H   SER A 332      42.202  54.345  37.322  1.00 32.26           H  
ATOM   4804  HA  SER A 332      41.325  56.117  35.322  1.00 32.69           H  
ATOM   4805  HB2 SER A 332      43.206  53.681  34.951  1.00 32.36           H  
ATOM   4806  HB3 SER A 332      43.054  55.033  33.830  1.00 32.36           H  
ATOM   4807  HG  SER A 332      44.029  55.025  36.480  1.00 33.33           H  
ATOM   4808  N   ARG A 333      40.219  53.033  35.048  1.00 29.59           N  
ATOM   4809  CA  ARG A 333      39.230  52.197  34.397  1.00 29.20           C  
ATOM   4810  C   ARG A 333      37.886  52.940  34.305  1.00 28.95           C  
ATOM   4811  O   ARG A 333      37.157  52.803  33.322  1.00 29.04           O  
ATOM   4812  CB  ARG A 333      39.066  50.897  35.178  1.00 28.68           C  
ATOM   4813  CG  ARG A 333      38.286  49.821  34.428  1.00 28.73           C  
ATOM   4814  CD  ARG A 333      38.372  48.503  35.183  1.00 27.66           C  
ATOM   4815  NE  ARG A 333      38.055  47.373  34.317  1.00 27.63           N  
ATOM   4816  CZ  ARG A 333      38.392  46.103  34.645  1.00 28.72           C  
ATOM   4817  NH1 ARG A 333      38.992  45.789  35.824  1.00 29.60           N  
ATOM   4818  NH2 ARG A 333      38.141  45.124  33.753  1.00 28.53           N1+
ATOM   4819  H   ARG A 333      40.691  52.716  35.896  1.00 29.59           H  
ATOM   4820  HA  ARG A 333      39.589  52.008  33.379  1.00 29.20           H  
ATOM   4821  HB2 ARG A 333      40.064  50.507  35.417  1.00 28.68           H  
ATOM   4822  HB3 ARG A 333      38.564  51.086  36.131  1.00 28.68           H  
ATOM   4823  HG2 ARG A 333      37.239  50.112  34.307  1.00 28.73           H  
ATOM   4824  HG3 ARG A 333      38.694  49.688  33.426  1.00 28.73           H  
ATOM   4825  HD2 ARG A 333      39.396  48.369  35.546  1.00 27.66           H  
ATOM   4826  HD3 ARG A 333      37.679  48.504  36.031  1.00 27.66           H  
ATOM   4827  HE  ARG A 333      37.598  47.489  33.392  1.00 27.63           H  
ATOM   4828 HH11 ARG A 333      39.082  44.819  36.091  1.00 29.60           H  
ATOM   4829 HH12 ARG A 333      39.295  46.485  36.514  1.00 29.60           H  
ATOM   4830 HH21 ARG A 333      38.376  44.158  33.935  1.00 28.53           H  
ATOM   4831 HH22 ARG A 333      37.687  45.375  32.872  1.00 28.53           H  
ATOM   4832  N   LEU A 334      37.510  53.696  35.398  1.00 28.86           N  
ATOM   4833  CA  LEU A 334      36.189  54.322  35.469  1.00 29.00           C  
ATOM   4834  C   LEU A 334      36.202  55.539  34.526  1.00 28.63           C  
ATOM   4835  O   LEU A 334      35.185  55.944  33.964  1.00 29.21           O  
ATOM   4836  CB  LEU A 334      35.817  54.737  36.895  1.00 30.32           C  
ATOM   4837  CG  LEU A 334      35.982  53.636  37.962  1.00 29.99           C  
ATOM   4838  CD1 LEU A 334      35.533  54.156  39.327  1.00 31.42           C  
ATOM   4839  CD2 LEU A 334      35.232  52.348  37.623  1.00 30.69           C  
ATOM   4840  H   LEU A 334      38.179  53.839  36.156  1.00 28.86           H  
ATOM   4841  HA  LEU A 334      35.455  53.613  35.070  1.00 29.00           H  
ATOM   4842  HB2 LEU A 334      36.421  55.604  37.195  1.00 30.32           H  
ATOM   4843  HB3 LEU A 334      34.777  55.084  36.894  1.00 30.32           H  
ATOM   4844  HG  LEU A 334      37.045  53.393  38.047  1.00 29.99           H  
ATOM   4845 HD11 LEU A 334      35.693  53.402  40.105  1.00 31.42           H  
ATOM   4846 HD12 LEU A 334      36.106  55.046  39.608  1.00 31.42           H  
ATOM   4847 HD13 LEU A 334      34.470  54.417  39.322  1.00 31.42           H  
ATOM   4848 HD21 LEU A 334      35.349  51.610  38.424  1.00 30.69           H  
ATOM   4849 HD22 LEU A 334      34.163  52.535  37.493  1.00 30.69           H  
ATOM   4850 HD23 LEU A 334      35.613  51.890  36.705  1.00 30.69           H  
ATOM   4851  N   ILE A 335      37.443  56.156  34.414  1.00 29.54           N  
ATOM   4852  CA  ILE A 335      37.694  57.247  33.478  1.00 30.09           C  
ATOM   4853  C   ILE A 335      37.628  56.635  32.072  1.00 29.46           C  
ATOM   4854  O   ILE A 335      36.881  57.110  31.212  1.00 28.00           O  
ATOM   4855  CB  ILE A 335      39.042  57.961  33.730  1.00 30.58           C  
ATOM   4856  CG1 ILE A 335      39.085  58.567  35.147  1.00 30.86           C  
ATOM   4857  CG2 ILE A 335      39.306  59.041  32.671  1.00 30.14           C  
ATOM   4858  CD1 ILE A 335      40.418  59.227  35.470  1.00 31.35           C  
ATOM   4859  H   ILE A 335      38.198  55.802  35.005  1.00 29.54           H  
ATOM   4860  HA  ILE A 335      36.864  57.956  33.568  1.00 30.09           H  
ATOM   4861  HB  ILE A 335      39.854  57.228  33.651  1.00 30.58           H  
ATOM   4862 HG12 ILE A 335      38.278  59.298  35.267  1.00 30.86           H  
ATOM   4863 HG13 ILE A 335      38.913  57.782  35.891  1.00 30.86           H  
ATOM   4864 HG21 ILE A 335      40.281  59.517  32.813  1.00 30.14           H  
ATOM   4865 HG22 ILE A 335      39.322  58.613  31.666  1.00 30.14           H  
ATOM   4866 HG23 ILE A 335      38.541  59.822  32.702  1.00 30.14           H  
ATOM   4867 HD11 ILE A 335      40.518  59.372  36.550  1.00 31.35           H  
ATOM   4868 HD12 ILE A 335      41.253  58.608  35.133  1.00 31.35           H  
ATOM   4869 HD13 ILE A 335      40.502  60.209  34.995  1.00 31.35           H  
ATOM   4870  N   LEU A 336      38.451  55.560  31.800  1.00 29.78           N  
ATOM   4871  CA  LEU A 336      38.485  55.022  30.452  1.00 29.46           C  
ATOM   4872  C   LEU A 336      37.118  54.437  30.023  1.00 30.11           C  
ATOM   4873  O   LEU A 336      36.767  54.498  28.836  1.00 30.39           O  
ATOM   4874  CB  LEU A 336      39.614  54.020  30.186  1.00 30.75           C  
ATOM   4875  CG  LEU A 336      40.912  54.651  29.642  1.00 30.93           C  
ATOM   4876  CD1 LEU A 336      41.696  55.405  30.711  1.00 30.00           C  
ATOM   4877  CD2 LEU A 336      41.801  53.570  29.022  1.00 30.57           C  
ATOM   4878  H   LEU A 336      39.080  55.180  32.527  1.00 29.78           H  
ATOM   4879  HA  LEU A 336      38.631  55.888  29.794  1.00 29.46           H  
ATOM   4880  HB2 LEU A 336      39.831  53.428  31.081  1.00 30.75           H  
ATOM   4881  HB3 LEU A 336      39.263  53.326  29.413  1.00 30.75           H  
ATOM   4882  HG  LEU A 336      40.652  55.353  28.842  1.00 30.93           H  
ATOM   4883 HD11 LEU A 336      42.582  55.873  30.270  1.00 30.00           H  
ATOM   4884 HD12 LEU A 336      41.097  56.197  31.168  1.00 30.00           H  
ATOM   4885 HD13 LEU A 336      42.038  54.730  31.502  1.00 30.00           H  
ATOM   4886 HD21 LEU A 336      42.661  54.024  28.521  1.00 30.57           H  
ATOM   4887 HD22 LEU A 336      42.174  52.876  29.780  1.00 30.57           H  
ATOM   4888 HD23 LEU A 336      41.255  52.989  28.272  1.00 30.57           H  
ATOM   4889  N   ILE A 337      36.339  53.808  30.981  1.00 31.34           N  
ATOM   4890  CA  ILE A 337      34.975  53.377  30.649  1.00 31.30           C  
ATOM   4891  C   ILE A 337      34.178  54.625  30.216  1.00 32.37           C  
ATOM   4892  O   ILE A 337      33.382  54.578  29.274  1.00 33.36           O  
ATOM   4893  CB  ILE A 337      34.289  52.620  31.815  1.00 31.75           C  
ATOM   4894  CG1 ILE A 337      34.893  51.206  31.977  1.00 31.84           C  
ATOM   4895  CG2 ILE A 337      32.776  52.488  31.604  1.00 32.76           C
[truncated: 322,410 more chars]
