# Supplementary material for: Mycophenolate suppresses inflammation by inhibiting prostaglandin synthases: a study of molecular and experimental drug repurposing
Source: PeerJ. 2021 Apr 30;9:e11360. doi: 10.7717/peerj.11360 (PMC8092108; doi:10.7717/peerj.11360)
Supplement: Supplemental Information 7 [file peerj-09-11360-s007.txt]

    5   0.1484
   27   0.1452
   33   0.0948
   43   0.0781
   53   0.0814
   64   0.0716
   90   0.0966
   96   0.1087
  106   0.1266
  123   0.1411
  137   0.1349
  161   0.1346
  168   0.1349
  184   0.1165
  194   0.1536
  211   0.1725
  222   0.2198
  238   0.2467
  245   0.2593
  265   0.2289
  277   0.2063
  294   0.1675
  315   0.1762
  337   0.1508
  347   0.1717
  359   0.1776
  369   0.2084
  383   0.2270
  407   0.1944
  421   0.2169
  428   0.2041
  448   0.2166
  469   0.2208
  476   0.2083
  491   0.1629
  505   0.1678
  515   0.1816
  526   0.2373
  548   0.2271
  554   0.2434
  569   0.2468
  589   0.2542
  608   0.2370
  622   0.2097
  646   0.2484
  665   0.2765
  687   0.2426
  706   0.2653
  726   0.2896
  745   0.2803
  775   0.2554
  781   0.2576
  803   0.2284
  809   0.2197
  823   0.2046
  837   0.1704
  853   0.1481
  870   0.1519
  891   0.1371
  910   0.1080
  929   0.1238
  943   0.1439
  960   0.1509
  980   0.1444
 1002   0.1680
 1009   0.1393
 1029   0.1054
 1053   0.1364
 1067   0.1352
 1083   0.1074
 1099   0.1393
 1113   0.1649
 1127   0.1488
 1154   0.1688
 1160   0.1492
 1180   0.1028
 1199   0.1072
 1223   0.0977
 1237   0.0960
 1247   0.0787
 1266   0.0701
 1283   0.0751
 1294   0.0862
 1315   0.0800
 1331   0.0732
 1350   0.0871
 1364   0.0965
 1375   0.0861
 1399   0.0823
 1410   0.0913
 1427   0.0806
 1446   0.0818
 1465   0.0992
 1477   0.1026
 1496   0.1004
 1510   0.0907
 1516   0.1072
 1530   0.0768
 1551   0.0740
 1565   0.0630
 1575   0.0787
 1587   0.0893
 1608   0.0952
 1615   0.1135
 1636   0.1178
 1658   0.1168
 1669   0.1154
 1693   0.1056
 1708   0.0929
 1718   0.1087
 1738   0.1105
 1749   0.0933
 1763   0.0829
 1782   0.0804
 1793   0.0676
 1814   0.0573
 1835   0.0574
 1849   0.0546
 1873   0.0561
 1883   0.0559
 1910   0.0657
 1924   0.0680
 1930   0.0758
 1954   0.0892
 1960   0.1078
 1972   0.1126
 1984   0.0822
 2002   0.0932
 2008   0.0828
 2030   0.0824
 2036   0.0584
 2055   0.0664
 2062   0.0767
 2078   0.0798
 2100   0.0971
 2107   0.1069
 2129   0.1069
 2151   0.0960
 2168   0.0718
 2195   0.0718
 2201   0.0700
 2213   0.0624
 2224   0.0695
 2238   0.0644
 2253   0.0549
 2272   0.0576
 2288   0.0631
 2303   0.0620
 2325   0.0578
 2344   0.0537
 2363   0.0561
 2382   0.0552
 2406   0.0747
 2430   0.0736
 2452   0.0677
 2472   0.0622
 2499   0.0614
 2505   0.0565
 2525   0.0642
 2531   0.0656
 2548   0.0599
 2555   0.0502
 2566   0.0469
 2580   0.0421
 2597   0.0424
 2614   0.0460
 2634   0.0467
 2644   0.0429
 2664   0.0471
 2684   0.0534
 2694   0.0491
 2711   0.0475
 2728   0.0519
 2748   0.0527
 2762   0.0534
 2779   0.0526
 2796   0.0673
 2816   0.0551
 2836   0.0745
 2858   0.0746
 2872   0.0897
 2884   0.1109
 2901   0.1244
 2923   0.1034
 2947   0.0932
 2962   0.0753
 2968   0.0680
 2978   0.0719
 2998   0.0712
 3012   0.0838
 3026   0.0904
 3033   0.0862
 3052   0.0883
 3059   0.0701
 3076   0.0823
 3083   0.0610
 3099   0.0583
 3111   0.0554
 3130   0.0568
 3144   0.0548
 3161   0.0532
 3180   0.0646
 3201   0.0710
 3208   0.0916
 3223   0.1005
 3237   0.1058
 3256   0.1094
 3266   0.0877
 3290   0.0853
 3307   0.1002
 3331   0.0896
 3353   0.0762
 3372   0.0813
 3396   0.0908
 3415   0.0993
 3435   0.1010
 3457   0.0896
 3469   0.0723
 3476   0.0692
 3498   0.0659
 3515   0.0738
 3537   0.0701
 3558   0.0792
 3575   0.0887
 3594   0.1025
 3613   0.1341
 3625   0.1279
 3632   0.1030
 3647   0.0793
 3664   0.0654
 3693   0.0619
 3707   0.0718
 3713   0.0771
 3727   0.0871
 3743   0.1193
 3765   0.1193
 3777   0.1041
 3791   0.1119
 3808   0.0978
 3818   0.0973
 3833   0.0787
 3850   0.0841
 3869   0.0803
 3898   0.0986
 3912   0.1261
 3918   0.1298
 3935   0.1024
 3959   0.1166
 3965   0.1159
 3980   0.1052
 3997   0.0797
 4016   0.0691
 4040   0.0611
 4060   0.0635
 4070   0.0586
 4086   0.0642
 4093   0.0614
 4110   0.0729
 4125   0.0699
 4141   0.0537
 4161   0.0567
 4168   0.0584
 4187   0.0547
 4211   0.0504
 4217   0.0499
 4224   0.0427
 4243   0.0403
 4260   0.0409
 4277   0.0399
 4298   0.0410
 4308   0.0424
 4322   0.0431
 4341   0.0432
 4365   0.0468
 4384   0.0492
 4408   0.0479
 4423   0.0495
 4440   0.0576
 4454   0.0607
 4478   0.0610
 4494   0.0655
 4505   0.0788
 4517   0.0817
 4533   0.0772
 4552   0.0872
 4574   0.1041
 4591   0.1058
 4606   0.1018
 4632   0.1146
 4638   0.1163
 4653   0.0953
 4677   0.0991
 4684   0.0843
 4696   0.0846
 4711   0.0794
 4728   0.0682
 4747   0.0655
 4767   0.0705
 4784   0.0663
 4798   0.0567
 4809   0.0564
 4833   0.0655
 4852   0.0661
 4871   0.0567
 4890   0.0570
 4909   0.0648
 4916   0.0608
 4931   0.0551
 4945   0.0575
 4964   0.0582
 4986   0.0538
 5005   0.0557
 5021   0.0606
 5040   0.0594
 5055   0.0592
 5067   0.0576
 5088   0.0651
 5104   0.0660
 5121   0.0664
 5138   0.0893
 5157   0.1028
 5168   0.1122
 5175   0.1053
 5196   0.0993
 5213   0.0783
 5233   0.0734
 5255   0.0674
 5274   0.0710
 5296   0.0686
 5316   0.0723
 5336   0.0831
 5342   0.0841
 5357   0.0791
 5376   0.0928
 5395   0.1027
 5415   0.1260
 5429   0.1201
 5451   0.1303
 5468   0.1010
 5488   0.0893
 5505   0.0876
 5526   0.0858
 5543   0.0751
 5557   0.0665
 5581   0.0562
 5600   0.0532
 5610   0.0496
 5620   0.0479
 5635   0.0496
 5655   0.0517
 5669   0.0522
 5683   0.0537
 5702   0.0473
 5723   0.0491
 5740   0.0478
 5764   0.0508
 5789   0.0494
 5795   0.0490
 5814   0.0501
 5841   0.0522
 5847   0.0608
 5859   0.0592
 5873   0.0559
 5893   0.0643
 5910   0.0583
 5929   0.0827
 5946   0.0977
 5958   0.0737
 5975   0.0691
 5997   0.0613
 6018   0.0660
 6032   0.0610
 6053   0.0785
 6070   0.0694
 6087   0.0549
 6107   0.0610
 6126   0.0653
 6147   0.0652
 6161   0.0618
 6175   0.0701
 6186   0.0678
 6205   0.0697
 6224   0.0762
 6243   0.0746
 6258   0.0665
 6275   0.0688
 6282   0.0586
 6301   0.0595
 6315   0.0584
 6332   0.0500
 6352   0.0481
 6368   0.0546
 6383   0.0505
 6394   0.0442
 6414   0.0473
 6428   0.0530
 6452   0.0472
 6469   0.0478
 6488   0.0479
 6498   0.0540
 6505   0.0523
 6529   0.0510
 6545   0.0517
 6555   0.0604
 6562   0.0572
 6569   0.0551
 6593   0.0502
 6607   0.0507
 6631   0.0580
 6645   0.0662
 6651   0.0710
 6661   0.0645
 6677   0.0615
 6694   0.0713
 6716   0.0685
 6732   0.0583
 6743   0.0592
 6760   0.0658
 6770   0.0650
 6781   0.0573
 6800   0.0606
 6812   0.0614
 6829   0.0582
 6840   0.0582
 6864   0.0622
 6881   0.0611
 6898   0.0592
 6920   0.0496
 6941   0.0484
 6958   0.0500
 6969   0.0486
 6989   0.0509
 7003   0.0499
 7018   0.0520
 7039   0.0532
 7063   0.0548
 7085   0.0576
 7109   0.0614
 7129   0.0668
 7146   0.0631
 7165   0.0708
 7195   0.0634
 7201   0.0674
 7222   0.0767
 7237   0.0738
 7248   0.0650
 7268   0.0764
 7283   0.0825
 7298   0.0654
 7317   0.0733
 7331   0.0899
 7338   0.0949
 7353   0.0927
 7375   0.1007
 7390   0.0819
 7407   0.0747
 7418   0.0809
 7428   0.0746
 7443   0.0699
 7462   0.0748
 7477   0.0772
 7487   0.0648
 7506   0.0633
 7527   0.0773
 7534   0.0635
 7546   0.0600
 7565   0.0631
 7577   0.0607
 7587   0.0526
 7603   0.0541
 7618   0.0502
 7637   0.0489
 7666   0.0576
 7672   0.0517
 7682   0.0535
 7701   0.0543
 7720   0.0553
 7736   0.0550
 7751   0.0636
 7781   0.0606
 7787   0.0697
 7819   0.0783
 7825   0.0791
 7837   0.0656
 7847   0.0559
 7866   0.0571
 7886   0.0630
 7893   0.0598
 7908   0.0564
 7922   0.0581
 7939   0.0622
 7955   0.0576
 7970   0.0628
 7986   0.0641
 7993   0.0703
 8011   0.0733
 8017   0.0607
 8037   0.0572
 8048   0.0649
 8067   0.0684
 8089   0.0686
 8096   0.0721
 8115   0.0901
 8132   0.1087
 8139   0.0930
 8153   0.0912
 8169   0.0837
 8188   0.0728
 8199   0.0802
 8218   0.1009
 8224   0.1080
 8234   0.0904
 8255   0.0848
 8279   0.1004
 8309   0.1260
 8315   0.1417
 8326   0.1204
 8340   0.1283
 8360   0.1695
 8367   0.1652
 8374   0.1827
 8389   0.2237
 8405   0.1680
 8412   0.1092
 8432   0.1201
 8449   0.1222
 8468   0.0934
 8487   0.1119
 8501   0.1077
 8515   0.0704
 8525   0.0653
 8536   0.0643
 8555   0.0609
 8572   0.0649
 8583   0.0581
 8602   0.0523
 8621   0.0640
 8631   0.0640
 8645   0.0556
 8659   0.0595
 8675   0.0756
 8697   0.0964
 8704   0.0804
 8722   0.0777
 8728   0.0725
 8748   0.0592
 8762   0.0584
 8773   0.0528
 8793   0.0611
 8804   0.0552
 8828   0.0868
