# Supplementary material for: Mycophenolate suppresses inflammation by inhibiting prostaglandin synthases: a study of molecular and experimental drug repurposing
Source: PeerJ. 2021 Apr 30;9:e11360. doi: 10.7717/peerj.11360 (PMC8092108; doi:10.7717/peerj.11360)
Supplement: Supplemental Information 8 [file peerj-09-11360-s008.txt]

   0.0000000    0.0004957
   0.0100000    0.0839114
   0.0200000    0.0988541
   0.0300000    0.1030418
   0.0400000    0.0997173
   0.0500000    0.1120540
   0.0600000    0.1137546
   0.0700000    0.1091379
   0.0800000    0.1181443
   0.0900000    0.1327950
   0.1000000    0.1262320
   0.1100000    0.1268334
   0.1200000    0.1382469
   0.1300000    0.1325525
   0.1400000    0.1342696
   0.1500000    0.1405614
   0.1600000    0.1385355
   0.1700000    0.1403791
   0.1800000    0.1434710
   0.1900000    0.1422039
   0.2000000    0.1547651
   0.2100000    0.1517241
   0.2200000    0.1644272
   0.2300000    0.1514860
   0.2400000    0.1472538
   0.2500000    0.1569867
   0.2600000    0.1547989
   0.2700000    0.1451319
   0.2800000    0.1325694
   0.2900000    0.1212872
   0.3000000    0.1342496
   0.3100000    0.1304078
   0.3200000    0.1334181
   0.3300000    0.1388810
   0.3400000    0.1429112
   0.3500000    0.1434301
   0.3600000    0.1488719
   0.3700000    0.1431067
   0.3800000    0.1343663
   0.3900000    0.1282680
   0.4000000    0.1364155
   0.4100000    0.1233617
   0.4200000    0.1188212
   0.4300000    0.1242065
   0.4400000    0.1265039
   0.4500000    0.1265980
   0.4600000    0.1428499
   0.4700000    0.1516110
   0.4800000    0.1318353
   0.4900000    0.1548431
   0.5000000    0.1439060
   0.5100001    0.1383666
   0.5200000    0.1402237
   0.5300000    0.1474891
   0.5400000    0.1477885
   0.5500000    0.1481647
   0.5600000    0.1487706
   0.5700001    0.1501995
   0.5800000    0.1564824
   0.5900000    0.1570411
   0.6000000    0.1600389
   0.6100000    0.1421112
   0.6200000    0.1453685
   0.6300001    0.1437586
   0.6400000    0.1401274
   0.6500000    0.1416614
   0.6600000    0.1318078
   0.6700000    0.1327898
   0.6800000    0.1386732
   0.6900001    0.1299368
   0.7000000    0.1291792
   0.7100000    0.1299523
   0.7200000    0.1338271
   0.7300000    0.1303083
   0.7400000    0.1336669
   0.7500001    0.1400446
   0.7600001    0.1384795
   0.7700000    0.1334256
   0.7800000    0.1469158
   0.7900000    0.1548703
   0.8000000    0.1415382
   0.8100001    0.1421448
   0.8200001    0.1516149
   0.8300000    0.1401668
   0.8400000    0.1381826
   0.8500000    0.1498809
   0.8600000    0.1448742
   0.8700001    0.1444167
   0.8800001    0.1463896
   0.8900000    0.1484095
   0.9000000    0.1338315
   0.9100000    0.1381513
   0.9200000    0.1392982
   0.9300001    0.1372982
   0.9400001    0.1507147
   0.9500000    0.1534588
   0.9600000    0.1528721
   0.9700000    0.1560015
   0.9800000    0.1492485
   0.9900001    0.1408900
   1.0000000    0.1428263
   1.0100000    0.1352656
   1.0200001    0.1307754
   1.0300001    0.1413618
   1.0400001    0.1337409
   1.0500001    0.1418739
   1.0600001    0.1419459
   1.0700001    0.1331705
   1.0800000    0.1288784
   1.0900000    0.1356221
   1.1000000    0.1311607
   1.1100000    0.1265140
   1.1200000    0.1214202
   1.1300000    0.1278999
   1.1400001    0.1289181
   1.1500001    0.1286956
   1.1600001    0.1339154
   1.1700001    0.1395690
   1.1800001    0.1401026
   1.1900001    0.1299468
   1.2000000    0.1267121
   1.2100000    0.1353685
   1.2200000    0.1275381
   1.2300000    0.1335498
   1.2400000    0.1204722
   1.2500000    0.1281621
   1.2600001    0.1389595
   1.2700001    0.1502173
   1.2800001    0.1529767
   1.2900001    0.1481644
   1.3000001    0.1317837
   1.3100001    0.1504328
   1.3200001    0.1462386
   1.3300000    0.1357217
   1.3400000    0.1435174
   1.3500000    0.1395939
   1.3600000    0.1509536
   1.3700001    0.1421757
   1.3800001    0.1560516
   1.3900001    0.1474311
   1.4000001    0.1567348
   1.4100001    0.1655035
   1.4200001    0.1696401
   1.4300001    0.1588418
   1.4400001    0.1556827
   1.4500000    0.1598994
   1.4600000    0.1539151
   1.4700000    0.1465394
   1.4800000    0.1511878
   1.4900001    0.1568302
   1.5000001    0.1551216
   1.5100001    0.1564116
   1.5200001    0.1603916
   1.5300001    0.1580300
   1.5400001    0.1628748
   1.5500001    0.1541604
   1.5600001    0.1520406
   1.5700001    0.1516257
   1.5800000    0.1555613
   1.5900000    0.1583944
   1.6000000    0.1700281
   1.6100001    0.1730142
   1.6200001    0.1776354
   1.6300001    0.1682115
   1.6400001    0.1728953
   1.6500001    0.1839366
   1.6600001    0.1706208
   1.6700001    0.1659372
   1.6800001    0.1813654
   1.6900001    0.1889637
   1.7000000    0.2038039
   1.7100000    0.1890279
   1.7200000    0.1827036
   1.7300001    0.1575120
   1.7400001    0.1679651
   1.7500001    0.1721449
   1.7600001    0.1684722
   1.7700001    0.1748763
   1.7800001    0.1643795
   1.7900001    0.1709177
   1.8000001    0.1645377
   1.8100001    0.1692293
   1.8200001    0.1724056
   1.8300000    0.1775119
   1.8400000    0.1898726
   1.8500001    0.1859266
   1.8600001    0.1740648
   1.8700001    0.1819845
   1.8800001    0.1735708
   1.8900001    0.1787093
   1.9000001    0.1894380
   1.9100001    0.1960653
   1.9200001    0.2021751
   1.9300001    0.1948371
   1.9400001    0.1945064
   1.9500000    0.1925660
   1.9600000    0.1903648
   1.9700001    0.1845309
   1.9800001    0.1777685
   1.9900001    0.1749098
   2.0000000    0.1756671
   2.0100000    0.1749785
   2.0200000    0.1735231
   2.0300002    0.1794825
   2.0400002    0.1783869
   2.0500002    0.1872644
   2.0600002    0.1913510
   2.0700002    0.1863409
   2.0800002    0.1891894
   2.0900002    0.1934628
   2.1000001    0.1719633
   2.1100001    0.1585439
   2.1200001    0.1702443
   2.1300001    0.1757990
   2.1400001    0.1769796
   2.1500001    0.1761832
   2.1600001    0.1623287
   2.1700001    0.1680357
   2.1800001    0.1733080
   2.1900001    0.1604448
   2.2000000    0.1603769
   2.2100000    0.1615278
   2.2200000    0.1608282
   2.2300000    0.1704878
   2.2400000    0.1719059
   2.2500000    0.1742331
   2.2600000    0.1750103
   2.2700002    0.1770632
   2.2800002    0.1801294
   2.2900002    0.1696916
   2.3000002    0.1710446
   2.3100002    0.1583691
   2.3200002    0.1528148
   2.3300002    0.1694940
   2.3400002    0.1713227
   2.3500001    0.1688952
   2.3600001    0.1648468
   2.3700001    0.1653767
   2.3800001    0.1671483
   2.3900001    0.1579138
   2.4000001    0.1507107
   2.4100001    0.1703795
   2.4200001    0.1761489
   2.4300001    0.1646864
   2.4400001    0.1630560
   2.4500000    0.1544065
   2.4600000    0.1620802
   2.4700000    0.1593398
   2.4800000    0.1522372
   2.4900000    0.1474891
   2.5000000    0.1462552
   2.5100002    0.1661941
   2.5200002    0.1760076
   2.5300002    0.1799817
   2.5400002    0.1795401
   2.5500002    0.1750433
   2.5600002    0.1841030
   2.5700002    0.1855573
   2.5800002    0.1927096
   2.5900002    0.1938910
   2.6000001    0.1903075
   2.6100001    0.1779366
   2.6200001    0.1914611
   2.6300001    0.1936671
   2.6400001    0.1955258
   2.6500001    0.2032294
   2.6600001    0.1919137
   2.6700001    0.1957490
   2.6800001    0.1998349
   2.6900001    0.2005786
   2.7000000    0.1890816
   2.7100000    0.1942558
   2.7200000    0.2143238
   2.7300000    0.2094608
   2.7400002    0.2162838
   2.7500002    0.2124690
   2.7600002    0.2110219
   2.7700002    0.2160725
   2.7800002    0.2293302
   2.7900002    0.2182390
   2.8000002    0.1954418
   2.8100002    0.2222753
   2.8200002    0.2067685
   2.8300002    0.2066209
   2.8400002    0.2035731
   2.8500001    0.1975753
   2.8600001    0.1999197
   2.8700001    0.1969462
   2.8800001    0.2090415
   2.8900001    0.2199267
   2.9000001    0.2013618
   2.9100001    0.1958521
   2.9200001    0.1881126
   2.9300001    0.1920580
   2.9400001    0.1831499
   2.9500000    0.1843301
   2.9600000    0.1922286
   2.9700000    0.1966382
   2.9800003    0.1875955
   2.9900002    0.1891567
   3.0000002    0.1734185
   3.0100002    0.1729988
   3.0200002    0.1889186
   3.0300002    0.1820182
   3.0400002    0.1759392
   3.0500002    0.1774055
   3.0600002    0.1779781
   3.0700002    0.1773790
   3.0800002    0.1931197
   3.0900002    0.1778640
   3.1000001    0.1990883
   3.1100001    0.1852651
   3.1200001    0.1784133
   3.1300001    0.1781562
   3.1400001    0.1774742
   3.1500001    0.1679280
   3.1600001    0.1604271
   3.1700001    0.1566068
   3.1800001    0.1830168
   3.1900001    0.1691922
   3.2000000    0.1739455
   3.2100000    0.1890420
   3.2200003    0.1840548
   3.2300003    0.1840588
   3.2400002    0.1941417
   3.2500002    0.1793937
   3.2600002    0.1805570
   3.2700002    0.1835830
   3.2800002    0.1914302
   3.2900002    0.1808244
   3.3000002    0.1817183
   3.3100002    0.1753667
   3.3200002    0.1925621
   3.3300002    0.1941076
   3.3400002    0.2025351
   3.3500001    0.2050715
   3.3600001    0.2067656
   3.3700001    0.2203068
   3.3800001    0.2064078
   3.3900001    0.2151559
   3.4000001    0.2042939
   3.4100001    0.2060176
   3.4200001    0.1881347
   3.4300001    0.2064365
   3.4400001    0.1937544
   3.4500000    0.1913943
   3.4600003    0.1795207
   3.4700003    0.1825688
   3.4800003    0.1692481
   3.4900002    0.1663451
   3.5000002    0.1664245
   3.5100002    0.1594595
   3.5200002    0.1511500
   3.5300002    0.1539076
   3.5400002    0.1496717
   3.5500002    0.1634715
   3.5600002    0.1642257
   3.5700002    0.1662482
   3.5800002    0.1751229
   3.5900002    0.1673070
   3.6000001    0.1640309
   3.6100001    0.1804502
   3.6200001    0.1749202
   3.6300001    0.1749058
   3.6400001    0.1672040
   3.6500001    0.1652752
   3.6600001    0.1738990
   3.6700001    0.1603199
   3.6800001    0.1688987
   3.6900001    0.1778263
   3.7000003    0.1710684
   3.7100003    0.1795245
   3.7200003    0.1837289
   3.7300003    0.1701932
   3.7400002    0.1776125
   3.7500002    0.1743521
   3.7600002    0.1656399
   3.7700002    0.1764330
   3.7800002    0.1809799
   3.7900002    0.1854281
   3.8000002    0.1949863
   3.8100002    0.1851326
   3.8200002    0.1759962
   3.8300002    0.1829343
   3.8400002    0.1820864
   3.8500001    0.1808865
   3.8600001    0.1831017
   3.8700001    0.1794238
   3.8800001    0.1911483
   3.8900001    0.1807105
   3.9000001    0.1844644
   3.9100001    0.1752721
   3.9200001    0.1716027
   3.9300003    0.1769288
   3.9400003    0.1675115
   3.9500003    0.1654246
   3.9600003    0.1705631
   3.9700003    0.1585729
   3.9800003    0.1636096
   3.9900002    0.1631328
   4.0000000    0.1659896
   4.0100002    0.1596348
   4.0200000    0.1625624
   4.0300002    0.1722486
   4.0400000    0.1661336
   4.0500002    0.1503853
   4.0600004    0.1503266
   4.0700002    0.1594560
   4.0800004    0.1486691
   4.0900002    0.1512696
   4.1000004    0.1545373
   4.1100001    0.1633631
   4.1200004    0.1681677
   4.1300001    0.1643751
   4.1400003    0.1637793
   4.1500001    0.1696703
   4.1600003    0.1792848
   4.1700001    0.1713754
   4.1800003    0.1656349
   4.1900001    0.1597227
   4.2000003    0.1580949
   4.2100000    0.1663382
   4.2200003    0.1616032
   4.2300000    0.1548099
   4.2400002    0.1568411
   4.2500000    0.1610166
   4.2600002    0.1514683
   4.2700000    0.1554404
   4.2800002    0.1649956
   4.2900004    0.1476587
   4.3000002    0.1606921
   4.3100004    0.1718136
   4.3200002    0.1576547
   4.3300004    0.1632137
   4.3400002    0.1432350
   4.3500004    0.1410332
   4.3600001    0.1610117
   4.3700004    0.1641012
   4.3800001    0.1600370
   4.3900003    0.1661304
   4.4000001    0.1505038
   4.4100003    0.1488239
   4.4200001    0.1561925
   4.4300003    0.1462801
   4.4400001    0.1401318
   4.4500003    0.1350769
   4.4600000    0.1348613
   4.4700003    0.1416207
   4.4800000    0.1648323
   4.4900002    0.1648880
   4.5000000    0.1577309
   4.5100002    0.1581115
   4.5200000    0.1598345
   4.5300002    0.1460144
   4.5400004    0.1504451
   4.5500002    0.1556667
   4.5600004    0.1561110
   4.5700002    0.1532345
   4.5800004    0.1547921
   4.5900002    0.1610992
   4.6000004    0.1611840
   4.6100001    0.1618883
   4.6200004    0.1699179
   4.6300001    0.1858290
   4.6400003    0.1720620
   4.6500001    0.1672936
   4.6600003    0.1697863
   4.6700001    0.1733884
   4.6800003    0.1768711
   4.6900001    0.1813543
   4.7000003    0.1897668
   4.7100000    0.1781750
   4.7200003    0.1659872
   4.7300000    0.1618048
   4.7400002    0.1598247
   4.7500000    0.1817623
   4.7600002    0.1854105
   4.7700005    0.1982451
   4.7800002    0.2007343
   4.7900004    0.1902934
   4.8000002    0.1747089
   4.8100004    0.1836829
   4.8200002    0.1725041
   4.8300004    0.1873338
   4.8400002    0.1795958
   4.8500004    0.1805179
   4.8600001    0.1702779
   4.8700004    0.1747637
   4.8800001    0.1743519
   4.8900003    0.1732624
   4.9000001    0.1929509
   4.9100003    0.1895122
   4.9200001    0.1897530
   4.9300003    0.1844358
   4.9400001    0.1891195
   4.9500003    0.1871947
   4.9600000    0.1913723
   4.9700003    0.1912449
   4.9800000    0.1902078
   4.9900002    0.1845167
   5.0000000    0.2010183
   5.0100002    0.1964966
   5.0200005    0.1833563
   5.0300002    0.1862397
   5.0400004    0.1841294
   5.0500002    0.1773045
   5.0600004    0.1708801
   5.0700002    0.1649459
   5.0800004    0.1832225
   5.0900002    0.1689173
   5.1000004    0.1730466
   5.1100001    0.1813003
   5.1200004    0.1855414
   5.1300001    0.1695117
   5.1400003    0.1765179
   5.1500001    0.1679675
   5.1600003    0.1630200
   5.1700001    0.1520032
   5.1800003    0.1473599
   5.1900001    0.1495657
   5.2000003    0.1556445
   5.2100000    0.1479017
   5.2200003    0.1626287
   5.2300000    0.1548116
   5.2400002    0.1617250
   5.2500005    0.1649727
   5.2600002    0.1674695
   5.2700005    0.1680485
   5.2800002    0.1669804
   5.2900004    0.1666494
   5.3000002    0.1529054
   5.3100004    0.1481527
   5.3200002    0.1449625
   5.3300004    0.1529047
   5.3400002    0.1603022
   5.3500004    0.1454380
   5.3600001    0.1451282
   5.3700004    0.1487394
   5.3800001    0.1360878
   5.3900003    0.1373592
   5.4000001    0.1362857
   5.4100003    0.1445526
   5.4200001    0.1557511
   5.4300003    0.1578643
   5.4400001    0.1623617
   5.4500003    0.1563907
   5.4600000    0.1542318
   5.4700003    0.1478863
   5.4800005    0.1488200
   5.4900002    0.1500817
   5.5000005    0.1360374
   5.5100002    0.1324823
   5.5200005    0.1299175
   5.5300002    0.1394726
   5.5400004    0.1453310
   5.5500002    0.1409822
   5.5600004    0.1488118
   5.5700002    0.1440369
   5.5800004    0.1274053
   5.5900002    0.1291847
   5.6000004    0.1458400
   5.6100001    0.1430439
   5.6200004    0.1456439
   5.6300001    0.1493662
   5.6400003    0.1501212
   5.6500001    0.1646621
   5.6600003    0.1597034
   5.6700001    0.1619969
   5.6800003    0.1551612
   5.6900001    0.1616230
   5.7000003    0.1550129
   5.7100000    0.1443949
   5.7200003    0.1461522
   5.7300005    0.1521295
   5.7400002    0.1472374
   5.7500005    0.1540389
   5.7600002    0.1453696
   5.7700005    0.1461247
   5.7800002    0.1490939
   5.7900004    0.1467548
   5.8000002    0.1392788
   5.8100004    0.1451321
   5.8200002    0.1367230
   5.8300004    0.1392286
   5.8400002    0.1463814
   5.8500004    0.1451928
   5.8600001    0.1478265
   5.8700004    0.1362577
   5.8800001    0.1443365
   5.8900003    0.1346568
   5.9000001    0.1432256
   5.9100003    0.1458744
   5.9200001    0.1525568
   5.9300003    0.1437696
   5.9400001    0.1610949
   5.9500003    0.1551312
   5.9600005    0.1479606
   5.9700003    0.1555238
   5.9800005    0.1611607
   5.9900002    0.1519949
   6.0000005    0.1607361
   6.0100002    0.1535352
   6.0200005    0.1558751
   6.0300002    0.1558238
   6.0400004    0.1559740
   6.0500002    0.1533906
   6.0600004    0.1560786
   6.0700002    0.1581906
   6.0800004    0.1575463
   6.0900002    0.1657438
   6.1000004    0.1640949
   6.1100001    0.1540065
   6.1200004    0.1568070
   6.1300001    0.1433560
   6.1400003    0.1581278
   6.1500001    0.1672072
   6.1600003    0.1688936
   6.1700001    0.1692962
   6.1800003    0.1560913
   6.1900001    0.1705821
   6.2000003    0.1719619
   6.2100005    0.1688760
   6.2200003    0.1595447
   6.2300005    0.1526423
   6.2400002    0.1470903
   6.2500005    0.1365205
   6.2600002    0.1437318
   6.2700005    0.1459072
   6.2800002    0.1513811
   6.2900004    0.1461215
   6.3000002    0.1455189
   6.3100004    0.1410907
   6.3200002    0.1325315
   6.3300004    0.1503023
   6.3400002    0.1594857
   6.3500004    0.1437326
   6.3600001    0.1568755
   6.3700004    0.1517457
   6.3800001    0.1564223
   6.3900003    0.1449302
   6.4000001    0.1507306
   6.4100003    0.1578006
   6.4200001    0.1545839
   6.4300003    0.1497651
   6.4400005    0.1616141
   6.4500003    0.1621648
   6.4600005    0.1590631
   6.4700003    0.1515805
   6.4800005    0.1600991
   6.4900002    0.1526277
   6.5000005    0.1471949
   6.5100002    0.1368077
   6.5200005    0.1357592
   6.5300002    0.1342601
   6.5400004    0.1307652
   6.5500002    0.1319415
   6.5600004    0.1342332
   6.5700002    0.1365101
   6.5800004    0.1375494
   6.5900002    0.1416835
   6.6000004    0.1403822
   6.6100001    0.1449941
   6.6200004    0.1394875
   6.6300001    0.1346245
   6.6400003    0.1446488
   6.6500001    0.1451360
   6.6600003    0.1351319
   6.6700006    0.1252091
   6.6800003    0.1364279
   6.6900005    0.1463223
   6.7000003    0.1545551
   6.7100005    0.1499220
   6.7200003    0.1457384
   6.7300005    0.1502093
   6.7400002    0.1523423
   6.7500005    0.1606893
   6.7600002    0.1476916
   6.7700005    0.1464103
   6.7800002    0.1401269
   6.7900004    0.1458650
   6.8000002    0.1452244
   6.8100004    0.1423394
   6.8200002    0.1409611
   6.8300004    0.1481437
   6.8400002    0.1432734
   6.8500004    0.1452738
   6.8600001    0.1500615
   6.8700004    0.1533557
   6.8800001    0.1618824
   6.8900003    0.1567959
   6.9000001    0.1511033
   6.9100003    0.1572779
   6.9200006    0.1518230
   6.9300003    0.1515350
   6.9400005    0.1376040
   6.9500003    0.1459119
   6.9600005    0.1502352
   6.9700003    0.1444892
   6.9800005    0.1467203
   6.9900002    0.1666610
   7.0000005    0.1658496
   7.0100002    0.1519824
   7.0200005    0.1525049
   7.0300002    0.1488574
   7.0400004    0.1501182
   7.0500002    0.1517046
   7.0600004    0.1366613
   7.0700002    0.1534997
   7.0800004    0.1513588
   7.0900002    0.1479480
   7.1000004    0.1606427
   7.1100001    0.1510396
   7.1200004    0.1617157
   7.1300001    0.1569748
   7.1400003    0.1572251
   7.1500006    0.1441983
   7.1600003    0.1640237
   7.1700006    0.1544996
   7.1800003    0.1706118
   7.1900005    0.1617997
   7.2000003    0.1698541
   7.2100005    0.1668692
   7.2200003    0.1505978
   7.2300005    0.1506932
   7.2400002    0.1462287
   7.2500005    0.1463140
   7.2600002    0.1674855
   7.2700005    0.1627918
   7.2800002    0.1619794
   7.2900004    0.1745456
   7.3000002    0.1713950
   7.3100004    0.1728071
   7.3200002    0.1618643
   7.3300004    0.1574064
   7.3400002    0.1582405
   7.3500004    0.1520377
   7.3600001    0.1540022
   7.3700004    0.1640253
   7.3800001    0.1605907
   7.3900003    0.1503017
   7.4000006    0.1521136
   7.4100003    0.1586011
   7.4200006    0.1486299
   7.4300003    0.1455226
   7.4400005    0.1500140
   7.4500003    0.1506690
   7.4600005    0.1445238
   7.4700003    0.1467678
   7.4800005    0.1554618
   7.4900002    0.1516270
   7.5000005    0.1581927
   7.5100002    0.1606627
   7.5200005    0.1607764
   7.5300002    0.1601554
   7.5400004    0.1453424
   7.5500002    0.1467934
   7.5600004    0.1548181
   7.5700002    0.1493838
   7.5800004    0.1556593
   7.5900002    0.1562240
   7.6000004    0.1501182
   7.6100001    0.1505152
   7.6200004    0.1487295
   7.6300006    0.1456589
   7.6400003    0.1554867
   7.6500006    0.1513791
   7.6600003    0.1547320
   7.6700006    0.1551432
   7.6800003    0.1741294
   7.6900005    0.1705855
   7.7000003    0.1748661
   7.7100005    0.1771488
   7.7200003    0.1781882
   7.7300005    0.1830887
   7.7400002    0.1715916
   7.7500005    0.1679682
   7.7600002    0.1685373
   7.7700005    0.1912756
   7.7800002    0.2103684
   7.7900004    0.2010386
   7.8000002    0.1969787
   7.8100004    0.2004254
   7.8200002    0.1768348
   7.8300004    0.1713529
   7.8400002    0.1866629
   7.8500004    0.1881936
   7.8600006    0.1823440
   7.8700004    0.1926327
   7.8800006    0.1967799
   7.8900003    0.1873265
   7.9000006    0.2006882
   7.9100003    0.1952509
   7.9200006    0.1732493
   7.9300003    0.1878233
   7.9400005    0.1904885
   7.9500003    0.1927269
   7.9600005    0.1834200
   7.9700003    0.1849336
   7.9800005    0.1761409
   7.9900002    0.1741885
   8.0000000    0.1841345
   8.0100002    0.1756949
   8.0200005    0.1671471
   8.0300007    0.1814850
   8.0400000    0.1865798
   8.0500002    0.1796026
   8.0600004    0.1681297
   8.0700006    0.1769810
   8.0799999    0.1590197
   8.0900002    0.1736301
   8.1000004    0.1724099
   8.1100006    0.1958455
   8.1200008    0.1905930
   8.1300001    0.1936002
   8.1400003    0.2035199
   8.1500006    0.1966344
   8.1600008    0.2002437
   8.1700001    0.1923343
   8.1800003    0.1841743
   8.1900005    0.1972137
   8.2000008    0.1963488
   8.2100000    0.1985819
   8.2200003    0.1846173
   8.2300005    0.1897061
   8.2400007    0.1908088
   8.2500000    0.2043169
   8.2600002    0.1797558
   8.2700005    0.1708890
   8.2800007    0.1735801
   8.2900000    0.1718899
   8.3000002    0.1674049
   8.3100004    0.1713547
   8.3200006    0.1723025
   8.3299999    0.1806181
   8.3400002    0.1900873
   8.3500004    0.2014893
   8.3600006    0.2262642
   8.3700008    0.2070359
   8.3800001    0.1918352
   8.3900003    0.1786941
   8.4000006    0.1737727
   8.4100008    0.1799782
   8.4200001    0.1859314
   8.4300003    0.1854658
   8.4400005    0.1889492
   8.4500008    0.1788410
   8.4600000    0.1836199
   8.4700003    0.1903667
   8.4800005    0.1969689
   8.4900007    0.1846855
   8.5000000    0.1802059
   8.5100002    0.1672309
   8.5200005    0.1497824
   8.5300007    0.1509178
   8.5400000    0.1518158
   8.5500002    0.1593112
   8.5600004    0.1589700
   8.5700006    0.1456321
   8.5800009    0.1550389
   8.5900002    0.1525492
   8.6000004    0.1544895
   8.6100006    0.1583299
   8.6200008    0.1595211
   8.6300001    0.1631622
   8.6400003    0.1697306
   8.6500006    0.1779554
   8.6600008    0.1756150
   8.6700001    0.1745323
   8.6800003    0.1725761
   8.6900005    0.1627060
   8.7000008    0.1863809
   8.7100000    0.1824387
   8.7200003    0.1750876
   8.7300005    0.1690686
   8.7400007    0.1690014
   8.7500000    0.1546557
   8.7600002    0.1550303
   8.7700005    0.1630555
   8.7800007    0.1710287
   8.7900000    0.1560698
   8.8000002    0.1678201
   8.8100004    0.1625134
   8.8200006    0.1614228
   8.8300009    0.1471758
   8.8400002    0.1533941
   8.8500004    0.1473879
   8.8600006    0.1544028
   8.8700008    0.1559637
   8.8800001    0.1542516
   8.8900003    0.1501259
   8.9000006    0.1641627
   8.9100008    0.1464692
   8.9200001    0.1507754
   8.9300003    0.1558431
   8.9400005    0.1555930
   8.9500008    0.1526564
   8.9600000    0.1645189
   8.9700003    0.1631633
   8.9800005    0.1576061
   8.9900007    0.1542676
   9.0000000    0.1476346
   9.0100002    0.1626630
   9.0200005    0.1631546
   9.0300007    0.1643393
   9.0400000    0.1811796
   9.0500002    0.1704366
   9.0600004    0.1741119
   9.0700006    0.1651010
   9.0800009    0.1806449
   9.0900002    0.1715833
   9.1000004    0.1686632
   9.1100006    0.1708790
   9.1200008    0.1592397
   9.1300001    0.1686599
   9.1400003    0.1704068
   9.1500006    0.1692135
   9.1600008    0.1740440
   9.1700001    0.1725166
   9.1800003    0.1686882
   9.1900005    0.1661154
   9.2000008    0.1605543
   9.2100000    0.1525266
   9.2200003    0.1618825
   9.2300005    0.1710706
   9.2400007    0.1801193
   9.2500000    0.1756744
   9.2600002    0.1713590
   9.2700005    0.1726467
   9.2800007    0.1626857
   9.2900009    0.1654828
   9.3000002    0.1712054
   9.3100004    0.1719348
   9.3200006    0.1842414
   9.3300009    0.1765221
   9.3400002    0.1727223
   9.3500004    0.1804130
   9.3600006    0.1804754
   9.3700008    0.1800827
   9.3800001    0.1529350
   9.3900003    0.1658917
   9.4000006    0.1821610
   9.4100008    0.1849479
   9.4200001    0.1788815
   9.4300003    0.1754441
   9.4400005    0.1783684
   9.4500008    0.1675888
   9.4600000    0.1697430
   9.4700003    0.1633357
   9.4800005    0.1811640
   9.4900007    0.1683361
   9.5000000    0.1767922
   9.5100002    0.1722000
   9.5200005    0.1650164
   9.5300007    0.1650677
   9.5400009    0.1732006
   9.5500002    0.1677072
   9.5600004    0.1750565
   9.5700006    0.1791141
   9.5800009    0.1825505
   9.5900002    0.1845092
   9.6000004    0.1862117
   9.6100006    0.1859402
   9.6200008    0.1708760
   9.6300001    0.1784669
   9.6400003    0.1703842
   9.6500006    0.1852036
   9.6600008    0.1670793
   9.6700001    0.1698572
   9.6800003    0.1741815
   9.6900005    0.1572754
   9.7000008    0.1626269
   9.7100000    0.1729420
   9.7200003    0.1592034
   9.7300005    0.1522548
   9.7400007    0.1480211
   9.7500000    0.1517612
   9.7600002    0.1523797
   9.7700005    0.1535722
   9.7800007    0.1401808
   9.7900009    0.1472854
   9.8000002    0.1493261
   9.8100004    0.1351421
   9.8200006    0.1420389
   9.8300009    0.1435749
   9.8400002    0.1433271
   9.8500004    0.1491679
   9.8600006    0.1560627
   9.8700008    0.1585962
   9.8800001    0.1419432
   9.8900003    0.1356454
   9.9000006    0.1456656
   9.9100008    0.1523884
   9.9200001    0.1365779
   9.9300003    0.1366077
   9.9400005    0.1439160
   9.9500008    0.1430919
   9.9600000    0.1484522
   9.9700003    0.1412715
   9.9800005    0.1466254
   9.9900007    0.1495603
  10.0000000    0.1548869
  10.0100002    0.1526200
  10.0200005    0.1582840
  10.0300007    0.1501973
  10.0400009    0.1468869
  10.0500002    0.1414005
  10.0600004    0.1615884
  10.0700006    0.1463599
  10.0800009    0.1579851
  10.0900002    0.1648630
  10.1000004    0.1419203
  10.1100006    0.1441697
  10.1200008    0.1385577
  10.1300001    0.1407863
  10.1400003    0.1403358
  10.1500006    0.1450576
  10.1600008    0.1410316
  10.1700001    0.1456614
  10.1800003    0.1410196
  10.1900005    0.1461506
  10.2000008    0.1410760
  10.2100000    0.1287943
  10.2200003    0.1379296
  10.2300005    0.1376060
  10.2400007    0.1391933
  10.2500010    0.1402706
  10.2600002    0.1602529
  10.2700005    0.1417511
  10.2800007    0.1473954
  10.2900009    0.1503739
  10.3000002    0.1427053
  10.3100004    0.1411700
  10.3200006    0.1482403
  10.3300009    0.1368331
  10.3400002    0.1516329
  10.3500004    0.1525014
  10.3600006    0.1462765
  10.3700008    0.1476215
  10.3800001    0.1260975
  10.3900003    0.1224108
  10.4000006    0.1372540
  10.4100008    0.1359125
  10.4200001    0.1388842
  10.4300003    0.1357412
  10.4400005    0.1379222
  10.4500008    0.1417156
  10.4600000    0.1380621
  10.4700003    0.1389975
  10.4800005    0.1294142
  10.4900007    0.1299389
  10.5000010    0.1288368
  10.5100002    0.1197479
  10.5200005    0.1241761
  10.5300007    0.1317929
  10.5400009    0.1355279
  10.5500002    0.1298951
  10.5600004    0.1361873
  10.5700006    0.1426376
  10.5800009    0.1400071
  10.5900002    0.1451256
  10.6000004    0.1394800
  10.6100006    0.1471688
  10.6200008    0.1421355
  10.6300001    0.1359761
  10.6400003    0.1419104
  10.6500006    0.1358417
  10.6600008    0.1370914
  10.6700001    0.1514416
  10.6800003    0.1439674
  10.6900005    0.1329925
  10.7000008    0.1305752
  10.7100000    0.1426433
  10.7200003    0.1371871
  10.7300005    0.1310138
  10.7400007    0.1314607
  10.7500010    0.1211301
  10.7600002    0.1244915
  10.7700005    0.1344307
  10.7800007    0.1376513
  10.7900009    0.1400171
  10.8000002    0.1504472
  10.8100004    0.1535620
  10.8200006    0.1484637
  10.8300009    0.1529525
  10.8400002    0.1440038
  10.8500004    0.1527456
  10.8600006    0.1620915
  10.8700008    0.1544769
  10.8800001    0.1596674
  10.8900003    0.1528122
  10.9000006    0.1388146
  10.9100008    0.1571552
  10.9200001    0.1614678
  10.9300003    0.1568437
  10.9400005    0.1452092
  10.9500008    0.1545899
  10.9600010    0.1607287
  10.9700003    0.1694423
  10.9800005    0.1629987
  10.9900007    0.1615615
  11.0000010    0.1696456
  11.0100002    0.1737217
  11.0200005    0.1766011
  11.0300007    0.1693732
  11.0400009    0.1852535
  11.0500002    0.1774154
  11.0600004    0.1853532
  11.0700006    0.1810223
  11.0800009    0.1908606
  11.0900002    0.1865602
  11.1000004    0.1719055
  11.1100006    0.1696043
  11.1200008    0.1581944
  11.1300001    0.1739957
  11.1400003    0.1822943
  11.1500006    0.1847824
  11.1600008    0.1862358
  11.1700001    0.1969453
  11.1800003    0.2057463
  11.1900005    0.2007206
  11.2000008    0.1998784
  11.2100010    0.2002834
  11.2200003    0.1968016
  11.2300005    0.1998473
  11.2400007    0.2063829
  11.2500010    0.2092085
  11.2600002    0.2143456
  11.2700005    0.2243938
  11.2800007    0.2259670
  11.2900009    0.2299577
  11.3000002    0.2170856
  11.3100004    0.2247109
  11.3200006    0.2271057
  11.3300009    0.2285960
  11.3400002    0.2213881
  11.3500004    0.2271139
  11.3600006    0.2053920
  11.3700008    0.2201119
  11.3800001    0.2063737
  11.3900003    0.1900393
  11.4000006    0.1759243
  11.4100008    0.1736151
  11.4200001    0.1822152
  11.4300003    0.1934904
  11.4400005    0.2002591
  11.4500008    0.1946534
  11.4600010    0.1970324
  11.4700003    0.2016964
  11.4800005    0.1954223
  11.4900007    0.1831122
  11.5000010    0.1735681
  11.5100002    0.1777387
  11.5200005    0.1750837
  11.5300007    0.1894920
  11.5400009    0.1819931
  11.5500002    0.1673828
  11.5600004    0.1692080
  11.5700006    0.1664215
  11.5800009    0.1611500
  11.5900002    0.1609897
  11.6000004    0.1717121
  11.6100006    0.1717304
  11.6200008    0.1813129
  11.6300001    0.1712642
  11.6400003    0.1672481
  11.6500006    0.1725773
  11.6600008    0.1649247
  11.6700010    0.1547695
  11.6800003    0.1552089
  11.6900005    0.1750351
  11.7000008    0.1636251
  11.7100010    0.1692250
  11.7200003    0.1675150
  11.7300005    0.1568832
  11.7400007    0.1567180
  11.7500010    0.1679824
  11.7600002    0.1760400
  11.7700005    0.1805669
  11.7800007    0.1755127
  11.7900009    0.1666521
  11.8000002    0.1645484
  11.8100004    0.1707282
  11.8200006    0.1826123
  11.8300009    0.1727183
  11.8400002    0.1740902
  11.8500004    0.1859430
  11.8600006    0.1707294
  11.8700008    0.1677112
  11.8800001    0.1773893
  11.8900003    0.1642916
  11.9000006    0.1556536
  11.9100008    0.1541945
  11.9200010    0.1566630
  11.9300003    0.1527836
  11.9400005    0.1602172
  11.9500008    0.1745363
  11.9600010    0.1892236
  11.9700003    0.1891762
  11.9800005    0.1984715
  11.9900007    0.1863165
  12.0000010    0.1923192
  12.0100002    0.1870819
  12.0200005    0.1754965
  12.0300007    0.1877066
  12.0400009    0.1942210
  12.0500002    0.2004106
  12.0600004    0.2151409
  12.0700006    0.2073247
  12.0800009    0.2267041
  12.0900002    0.2049846
  12.1000004    0.1999873
  12.1100006    0.1980881
  12.1200008    0.1967107
  12.1300001    0.2009579
  12.1400003    0.1854781
  12.1500006    0.1773535
  12.1600008    0.1952563
  12.1700010    0.2127953
  12.1800003    0.2004554
  12.1900005    0.1932135
  12.2000008    0.1887288
  12.2100010    0.1830630
  12.2200003    0.1798458
  12.2300005    0.1718419
  12.2400007    0.1639822
  12.2500010    0.1667071
  12.2600002    0.1759234
  12.2700005    0.1890605
  12.2800007    0.1749910
  12.2900009    0.1911620
  12.3000002    0.2075185
  12.3100004    0.1947121
  12.3200006    0.1803646
  12.3300009    0.1764101
  12.3400002    0.1738865
  12.3500004    0.1718130
  12.3600006    0.1724597
  12.3700008    0.1785282
  12.3800001    0.1757985
  12.3900003    0.1607658
  12.4000006    0.1714631
  12.4100008    0.1696224
  12.4200010    0.1724472
  12.4300003    0.1663484
  12.4400005    0.1623085
  12.4500008    0.1680794
  12.4600010    0.1597800
  12.4700003    0.1537930
  12.4800005    0.1555456
  12.4900007    0.1623224
  12.5000010    0.1756081
  12.5100002    0.1691112
  12.5200005    0.1613175
  12.5300007    0.1685234
  12.5400009    0.1646606
  12.5500002    0.1656988
  12.5600004    0.1652797
  12.5700006    0.1703207
  12.5800009    0.1765806
  12.5900002    0.1636590
  12.6000004    0.1717269
  12.6100006    0.1615549
  12.6200008    0.1686747
  12.6300011    0.1808418
  12.6400003    0.1742229
  12.6500006    0.1610667
  12.6600008    0.1664187
  12.6700010    0.1609227
  12.6800003    0.1622212
  12.6900005    0.1684481
  12.7000008    0.1673419
  12.7100010    0.1645241
  12.7200003    0.1600609
  12.7300005    0.1668308
  12.7400007    0.1702489
  12.7500010    0.1833271
  12.7600002    0.1788078
  12.7700005    0.1710969
  12.7800007    0.1578498
  12.7900009    0.1668950
  12.8000002    0.1741972
  12.8100004    0.1635085
  12.8200006    0.1605419
  12.8300009    0.1703294
  12.8400002    0.1756481
  12.8500004    0.1766662
  12.8600006    0.1668833
  12.8700008    0.1605976
  12.8800011    0.1557152
  12.8900003    0.1598977
  12.9000006    0.1532298
  12.9100008    0.1547599
  12.9200010    0.1511024
  12.9300003    0.1520355
  12.9400005    0.1526688
  12.9500008    0.1515511
  12.9600010    0.1546736
  12.9700003    0.1490721
  12.9800005    0.1637916
  12.9900007    0.1663926
  13.0000010    0.1593855
  13.0100002    0.1556556
  13.0200005    0.1617485
  13.0300007    0.1536375
  13.0400009    0.1638872
  13.0500002    0.1560363
  13.0600004    0.1662647
  13.0700006    0.1601783
  13.0800009    0.1620970
  13.0900002    0.1774970
  13.1000004    0.1813879
  13.1100006    0.1856181
  13.1200008    0.1766466
  13.1300011    0.1724942
  13.1400003    0.1898328
  13.1500006    0.1765309
  13.1600008    0.1834337
  13.1700010    0.1791535
  13.1800003    0.1856540
  13.1900005    0.1765786
  13.2000008    0.1654941
  13.2100010    0.1785746
  13.2200003    0.1811554
  13.2300005    0.1848302
  13.2400007    0.1799339
  13.2500010    0.1873541
  13.2600002    0.1916127
  13.2700005    0.2019584
  13.2800007    0.1855764
  13.2900009    0.1941527
  13.3000002    0.2014989
  13.3100004    0.2085050
  13.3200006    0.2022850
  13.3300009    0.2088402
  13.3400011    0.2102128
  13.3500004    0.2187266
  13.3600006    0.2233868
  13.3700008    0.2067675
  13.3800011    0.2039093
  13.3900003    0.2095759
  13.4000006    0.2165340
  13.4100008    0.2172159
  13.4200010    0.2116624
  13.4300003    0.2061889
  13.4400005    0.2066944
  13.4500008    0.1991879
  13.4600010    0.2095385
  13.4700003    0.2065464
  13.4800005    0.2108881
  13.4900007    0.2006466
  13.5000010    0.1954555
  13.5100002    0.2010056
  13.5200005    0.2082323
  13.5300007    0.2128491
  13.5400009    0.2034240
  13.5500002    0.2104082
  13.5600004    0.2057354
  13.5700006    0.1990184
  13.5800009    0.2047127
  13.5900011    0.1935559
  13.6000004    0.2169397
  13.6100006    0.2217070
  13.6200008    0.2186054
  13.6300011    0.2120567
  13.6400003    0.2188285
  13.6500006    0.2164893
  13.6600008    0.2015455
  13.6700010    0.2068760
  13.6800003    0.1929328
  13.6900005    0.1899313
  13.7000008    0.2083146
  13.7100010    0.2026241
  13.7200003    0.2127559
  13.7300005    0.2054138
  13.7400007    0.2039861
  13.7500010    0.2069514
  13.7600002    0.2111322
  13.7700005    0.2097035
  13.7800007    0.2132120
  13.7900009    0.2011993
  13.8000002    0.2160936
  13.8100004    0.2087947
  13.8200006    0.2142424
  13.8300009    0.2273051
  13.8400011    0.2232511
  13.8500004    0.2069798
  13.8600006    0.2193664
  13.8700008    0.2161548
  13.8800011    0.2159018
  13.8900003    0.2145576
  13.9000006    0.2145232
  13.9100008    0.2204523
  13.9200010    0.2245330
  13.9300003    0.2307256
  13.9400005    0.2382680
  13.9500008    0.2268490
  13.9600010    0.2294134
  13.9700003    0.2150073
  13.9800005    0.2129741
  13.9900007    0.2176890
  14.0000010    0.2159959
  14.0100002    0.2187385
  14.0200005    0.2104318
  14.0300007    0.2112990
  14.0400009    0.2140705
  14.0500002    0.2187442
  14.0600004    0.2046619
  14.0700006    0.2159620
  14.0800009    0.2104097
  14.0900011    0.2093873
  14.1000004    0.1985208
  14.1100006    0.2146427
  14.1200008    0.2158274
  14.1300011    0.2149846
  14.1400003    0.2142370
  14.1500006    0.2275430
  14.1600008    0.2331809
  14.1700010    0.2356979
  14.1800003    0.2340613
  14.1900005    0.2292257
  14.2000008    0.2077224
  14.2100010    0.2209579
  14.2200003    0.2249420
  14.2300005    0.2124560
  14.2400007    0.2195550
  14.2500010    0.2380736
  14.2600002    0.2326784
  14.2700005    0.2210325
  14.2800007    0.2173252
  14.2900009    0.2280003
  14.3000011    0.2306263
  14.3100004    0.2127314
  14.3200006    0.2157419
  14.3300009    0.2275848
  14.3400011    0.2270924
  14.3500004    0.2264723
  14.3600006    0.2164449
  14.3700008    0.2221734
  14.3800011    0.2134393
  14.3900003    0.2173550
  14.4000006    0.2135286
  14.4100008    0.2131114
  14.4200010    0.2163571
  14.4300003    0.2087554
  14.4400005    0.2212864
  14.4500008    0.1953842
  14.4600010    0.2164229
  14.4700003    0.2022402
  14.4800005    0.2241280
  14.4900007    0.2206590
  14.5000010    0.2143963
  14.5100002    0.2165301
  14.5200005    0.2287902
  14.5300007    0.2327468
  14.5400009    0.2257408
  14.5500011    0.2208200
  14.5600004    0.2232018
  14.5700006    0.2231397
  14.5800009    0.2435017
  14.5900011    0.2390221
  14.6000004    0.2399541
  14.6100006    0.2406652
  14.6200008    0.2332372
  14.6300011    0.2443287
  14.6400003    0.2312196
  14.6500006    0.2287426
  14.6600008    0.2277361
  14.6700010    0.2420354
  14.6800003    0.2273223
  14.6900005    0.2308105
  14.7000008    0.2370518
  14.7100010    0.2221484
  14.7200003    0.2383114
  14.7300005    0.2367433
  14.7400007    0.2344586
  14.7500010    0.2324515
  14.7600002    0.2365553
  14.7700005    0.2553217
  14.7800007    0.2521740
  14.7900009    0.2379782
  14.8000011    0.2364644
  14.8100004    0.2281673
  14.8200006    0.2436422
  14.8300009    0.2475735
  14.8400011    0.2448844
  14.8500004    0.2345429
  14.8600006    0.2393552
  14.8700008    0.2401493
  14.8800011    0.2352193
  14.8900003    0.2277287
  14.9000006    0.2400698
  14.9100008    0.2246482
  14.9200010    0.2286413
  14.9300003    0.2173543
  14.9400005    0.2259384
  14.9500008    0.2495288
  14.9600010    0.2499364
  14.9700003    0.2496314
  14.9800005    0.2403567
  14.9900007    0.2298576
  15.0000010    0.2323241
  15.0100012    0.2194656
  15.0200005    0.2377247
  15.0300007    0.2301439
  15.0400009    0.2594913
  15.0500011    0.2529742
  15.0600004    0.2421146
  15.0700006    0.2311909
  15.0800009    0.2193709
  15.0900011    0.2082983
  15.1000004    0.2032626
  15.1100006    0.2318389
  15.1200008    0.2104410
  15.1300011    0.2098329
  15.1400003    0.2124989
  15.1500006    0.2202884
  15.1600008    0.2291557
  15.1700010    0.2354189
  15.1800003    0.2187714
  15.1900005    0.2279727
  15.2000008    0.2306258
  15.2100010    0.2385499
  15.2200003    0.2177961
  15.2300005    0.2225528
  15.2400007    0.2279878
  15.2500010    0.2247098
  15.2600012    0.2323003
  15.2700005    0.2399343
  15.2800007    0.2317584
  15.2900009    0.2164854
  15.3000011    0.2113636
  15.3100004    0.2219455
  15.3200006    0.2486254
  15.3300009    0.2426509
  15.3400011    0.2445999
  15.3500004    0.2460419
  15.3600006    0.2502288
  15.3700008    0.2339533
  15.3800011    0.2239585
  15.3900003    0.2433006
  15.4000006    0.2480847
  15.4100008    0.2421843
  15.4200010    0.2432372
  15.4300003    0.2382335
  15.4400005    0.2455385
  15.4500008    0.2692155
  15.4600010    0.2432145
  15.4700003    0.2388052
  15.4800005    0.2470109
  15.4900007    0.2461592
  15.5000010    0.2374357
  15.5100012    0.2414894
  15.5200005    0.2444680
  15.5300007    0.2453748
  15.5400009    0.2603867
  15.5500011    0.2388028
  15.5600004    0.2293285
  15.5700006    0.2274853
  15.5800009    0.2360805
  15.5900011    0.2209812
  15.6000004    0.2196167
  15.6100006    0.2261160
  15.6200008    0.2340418
  15.6300011    0.2362444
  15.6400003    0.2644263
  15.6500006    0.2633770
  15.6600008    0.2638051
  15.6700010    0.2675117
  15.6800003    0.2764849
  15.6900005    0.2711603
  15.7000008    0.2559846
  15.7100010    0.2626963
  15.7200012    0.2740536
  15.7300005    0.2694028
  15.7400007    0.2541517
  15.7500010    0.2437387
  15.7600012    0.2494136
  15.7700005    0.2622699
  15.7800007    0.2690493
  15.7900009    0.2627215
  15.8000011    0.2647238
  15.8100004    0.2608345
  15.8200006    0.2595659
  15.8300009    0.2626801
  15.8400011    0.2701190
  15.8500004    0.2481363
  15.8600006    0.2457556
  15.8700008    0.2518490
  15.8800011    0.2454004
  15.8900003    0.2361219
  15.9000006    0.2392348
  15.9100008    0.2352588
  15.9200010    0.2330473
  15.9300003    0.2320233
  15.9400005    0.2210157
  15.9500008    0.2197351
  15.9600010    0.2307303
  15.9700012    0.2335331
  15.9800005    0.2364865
  15.9900007    0.2377981
  16.0000000    0.2374932
  16.0100002    0.2351481
  16.0200005    0.2227852
  16.0300007    0.2231463
  16.0400009    0.2248906
  16.0500011    0.2280817
  16.0600014    0.2346614
  16.0700016    0.2246815
  16.0799999    0.2376755
  16.0900002    0.2198140
  16.1000004    0.2237597
  16.1100006    0.2272706
  16.1200008    0.2279404
  16.1300011    0.2296412
  16.1400013    0.2326157
  16.1500015    0.2421961
  16.1599998    0.2584280
  16.1700001    0.2445565
  16.1800003    0.2326253
  16.1900005    0.2246355
  16.2000008    0.2201162
  16.2100010    0.2077433
  16.2200012    0.2121515
  16.2300014    0.2295464
  16.2400017    0.2224859
  16.2500000    0.2250315
  16.2600002    0.2247538
  16.2700005    0.2352619
  16.2800007    0.2217874
  16.2900009    0.2216801
  16.3000011    0.2065540
  16.3100014    0.2037375
  16.3200016    0.2200473
  16.3299999    0.2204892
  16.3400002    0.2378867
  16.3500004    0.2241538
  16.3600006    0.2262760
  16.3700008    0.2237119
  16.3800011    0.2226080
  16.3900013    0.2256971
  16.4000015    0.2413120
  16.4099998    0.2275048
  16.4200001    0.2330249
  16.4300003    0.2335940
  16.4400005    0.2336416
  16.4500008    0.2384368
  16.4600010    0.2248409
  16.4700012    0.2445273
  16.4800014    0.2367538
  16.4900017    0.2361578
  16.5000000    0.2421087
  16.5100002    0.2328678
  16.5200005    0.2357522
  16.5300007    0.2470949
  16.5400009    0.2400229
  16.5500011    0.2258659
  16.5600014    0.2230611
  16.5700016    0.2073964
  16.5799999    0.2228430
  16.5900002    0.2157390
  16.6000004    0.2233052
  16.6100006    0.2280528
  16.6200008    0.2413191
  16.6300011    0.2384935
  16.6400013    0.2301763
  16.6500015    0.2281589
  16.6599998    0.2340268
  16.6700001    0.2274277
  16.6800003    0.2126170
  16.6900005    0.2290369
  16.7000008    0.2216326
  16.7100010    0.2381050
  16.7200012    0.2337116
  16.7300014    0.2226248
  16.7400017    0.2352575
  16.7500000    0.2125122
  16.7600002    0.1988380
  16.7700005    0.2101121
  16.7800007    0.2101576
  16.7900009    0.2093538
  16.8000011    0.2086632
  16.8100014    0.2031066
  16.8200016    0.1878564
  16.8299999    0.1930306
  16.8400002    0.1940075
  16.8500004    0.1915231
  16.8600006    0.1924063
  16.8700008    0.1793687
  16.8800011    0.1860342
  16.8900013    0.1856001
  16.9000015    0.1866384
  16.9100018    0.1793546
  16.9200001    0.1822200
  16.9300003    0.1892191
  16.9400005    0.1892620
  16.9500008    0.1821697
  16.9600010    0.1956542
  16.9700012    0.1930974
  16.9800014    0.1870678
  16.9900017    0.1880382
  17.0000000    0.1776198
  17.0100002    0.1815393
  17.0200005    0.1834726
  17.0300007    0.1842836
  17.0400009    0.1791337
  17.0500011    0.1780107
  17.0600014    0.1779671
  17.0700016    0.1805677
  17.0799999    0.1930543
  17.0900002    0.1853908
  17.1000004    0.1716133
  17.1100006    0.1708160
  17.1200008    0.1759200
  17.1300011    0.1689527
  17.1400013    0.1734410
  17.1500015    0.1719564
  17.1600018    0.1872788
  17.1700001    0.1784356
  17.1800003    0.1672611
  17.1900005    0.1697847
  17.2000008    0.1764023
  17.2100010    0.1705053
  17.2200012    0.1778863
  17.2300014    0.1711549
  17.2400017    0.1722820
  17.2500000    0.1827125
  17.2600002    0.1786655
  17.2700005    0.2001317
  17.2800007    0.1988145
  17.2900009    0.2120444
  17.3000011    0.1865191
  17.3100014    0.1952876
  17.3200016    0.1899479
  17.3299999    0.1848575
  17.3400002    0.1925961
  17.3500004    0.1942150
  17.3600006    0.1846683
  17.3700008    0.2006281
  17.3800011    0.1771226
  17.3900013    0.1711269
  17.4000015    0.1776303
  17.4100018    0.1620415
  17.4200001    0.1702428
  17.4300003    0.1608318
  17.4400005    0.1680062
  17.4500008    0.1615542
  17.4600010    0.1661922
  17.4700012    0.1795401
  17.4800014    0.1738395
  17.4900017    0.1672580
  17.5000000    0.1717655
  17.5100002    0.1824894
  17.5200005    0.1765371
  17.5300007    0.1762071
  17.5400009    0.1913134
  17.5500011    0.1941114
  17.5600014    0.1901135
  17.5700016    0.1817994
  17.5799999    0.1803759
  17.5900002    0.1831112
  17.6000004    0.1901751
  17.6100006    0.1935987
  17.6200008    0.1874801
  17.6300011    0.1962266
  17.6400013    0.1941099
  17.6500015    0.1808739
  17.6600018    0.1775951
  17.6700001    0.1813417
  17.6800003    0.1765146
  17.6900005    0.1725088
  17.7000008    0.1727243
  17.7100010    0.1644144
  17.7200012    0.1640105
  17.7300014    0.1709652
  17.7400017    0.1600153
  17.7500000    0.1728165
  17.7600002    0.1780442
  17.7700005    0.1802472
  17.7800007    0.1856874
  17.7900009    0.1740675
  17.8000011    0.1699458
  17.8100014    0.1721559
  17.8200016    0.1605328
  17.8299999    0.1614530
  17.8400002    0.1740280
  17.8500004    0.1782162
  17.8600006    0.1707668
  17.8700008    0.1785098
  17.8800011    0.1854849
  17.8900013    0.1758138
  17.9000015    0.1712401
  17.9100018    0.1774486
  17.9200001    0.1806269
  17.9300003    0.1825745
  17.9400005    0.1817546
  17.9500008    0.1775823
  17.9600010    0.1887354
  17.9700012    0.1814335
  17.9800014    0.1847556
  17.9900017    0.1909423
  18.0000000    0.1932734
  18.0100002    0.1847786
  18.0200005    0.1898443
  18.0300007    0.1827488
  18.0400009    0.1858649
  18.0500011    0.1794326
  18.0600014    0.1778571
  18.0700016    0.1845806
  18.0799999    0.1816472
  18.0900002    0.1766403
  18.1000004    0.1843822
  18.1100006    0.1860062
  18.1200008    0.1784069
  18.1300011    0.1855551
  18.1400013    0.1804666
  18.1500015    0.1842750
  18.1600018    0.1774649
  18.1700001    0.1867457
  18.1800003    0.1746198
  18.1900005    0.1847706
  18.2000008    0.1847979
  18.2100010    0.1805560
  18.2200012    0.1927198
  18.2300014    0.1831582
  18.2400017    0.1888380
  18.2500000    0.1879418
  18.2600002    0.1841364
  18.2700005    0.1820664
  18.2800007    0.1806996
  18.2900009    0.1785142
  18.3000011    0.1700378
  18.3100014    0.1729119
  18.3200016    0.1731416
  18.3299999    0.1749793
  18.3400002    0.1610137
  18.3500004    0.1659451
  18.3600006    0.1679933
  18.3700008    0.1638960
  18.3800011    0.1638236
  18.3900013    0.1746190
  18.4000015    0.1695770
  18.4100018    0.1690463
  18.4200001    0.1832449
  18.4300003    0.1759972
  18.4400005    0.1713735
  18.4500008    0.1709448
  18.4600010    0.1634454
  18.4700012    0.1736666
  18.4800014    0.1779882
  18.4900017    0.1844794
  18.5000000    0.1771456
  18.5100002    0.1845551
  18.5200005    0.1841057
  18.5300007    0.1806607
  18.5400009    0.1720921
  18.5500011    0.1571858
  18.5600014    0.1740665
  18.5700016    0.1690220
  18.5800018    0.1680018
  18.5900002    0.1629594
  18.6000004    0.1777782
  18.6100006    0.1662166
  18.6200008    0.1659319
  18.6300011    0.1716497
  18.6400013    0.1769278
  18.6500015    0.1810840
  18.6600018    0.1700260
  18.6700001    0.1720323
  18.6800003    0.1782384
  18.6900005    0.1763921
  18.7000008    0.1580202
  18.7100010    0.1643088
  18.7200012    0.1636658
  18.7300014    0.1696927
  18.7400017    0.1732272
  18.7500000    0.1789009
  18.7600002    0.1698497
  18.7700005    0.1648167
  18.7800007    0.1739923
  18.7900009    0.1728578
  18.8000011    0.1796340
  18.8100014    0.1721940
  18.8200016    0.1665959
  18.8300018    0.1778540
  18.8400002    0.1874009
  18.8500004    0.1732624
  18.8600006    0.1709290
  18.8700008    0.1766922
  18.8800011    0.1761097
  18.8900013    0.1750123
  18.9000015    0.1738710
  18.9100018    0.1756274
  18.9200001    0.1729007
  18.9300003    0.1940655
  18.9400005    0.1836074
  18.9500008    0.1643899
  18.9600010    0.1749485
  18.9700012    0.1629622
  18.9800014    0.1803684
  18.9900017    0.1768962
  19.0000000    0.1825008
  19.0100002    0.1824363
  19.0200005    0.1797125
  19.0300007    0.1756086
  19.0400009    0.1807788
  19.0500011    0.1784964
  19.0600014    0.1648928
  19.0700016    0.1773249
  19.0800018    0.1732989
  19.0900002    0.1785497
  19.1000004    0.1736784
  19.1100006    0.1782366
  19.1200008    0.1744431
  19.1300011    0.1723413
  19.1400013    0.1764622
  19.1500015    0.1788263
  19.1600018    0.1748104
  19.1700001    0.1717607
  19.1800003    0.1682311
  19.1900005    0.1679326
  19.2000008    0.1836153
  19.2100010    0.1753093
  19.2200012    0.1716419
  19.2300014    0.1690408
  19.2400017    0.1689810
  19.2500000    0.1667526
  19.2600002    0.1681585
  19.2700005    0.1696550
  19.2800007    0.1691801
  19.2900009    0.1697039
  19.3000011    0.1860321
  19.3100014    0.1763812
  19.3200016    0.1594703
  19.3300018    0.1771273
  19.3400002    0.1700713
  19.3500004    0.1768215
  19.3600006    0.1889984
  19.3700008    0.1744630
  19.3800011    0.1895066
  19.3900013    0.1754683
  19.4000015    0.1794320
  19.4100018    0.1670117
  19.4200001    0.1648186
  19.4300003    0.1660570
  19.4400005    0.1759094
  19.4500008    0.1829755
  19.4600010    0.1811482
  19.4700012    0.1804048
  19.4800014    0.1715901
  19.4900017    0.1842050
  19.5000000    0.1649607
  19.5100002    0.1859059
  19.5200005    0.1856946
  19.5300007    0.1846966
  19.5400009    0.1752924
  19.5500011    0.1670114
  19.5600014    0.1761902
  19.5700016    0.1755358
  19.5800018    0.1753843
  19.5900002    0.1856627
  19.6000004    0.1864993
  19.6100006    0.1861346
  19.6200008    0.1763020
  19.6300011    0.1561362
  19.6400013    0.1627419
  19.6500015    0.1646782
  19.6600018    0.1768399
  19.6700001    0.1842642
  19.6800003    0.1825704
  19.6900005    0.1747883
  19.7000008    0.1628781
  19.7100010    0.1552613
  19.7200012    0.1665148
  19.7300014    0.1670286
  19.7400017    0.1783140
  19.7500000    0.1789857
  19.7600002    0.1744172
  19.7700005    0.1738407
  19.7800007    0.1717947
  19.7900009    0.1621652
  19.8000011    0.1645969
  19.8100014    0.1598309
  19.8200016    0.1691779
  19.8300018    0.1727576
  19.8400002    0.1750105
  19.8500004    0.1772415
  19.8600006    0.1869676
  19.8700008    0.1869125
  19.8800011    0.1751875
  19.8900013    0.1708441
  19.9000015    0.1663886
  19.9100018    0.1659740
  19.9200001    0.1643645
  19.9300003    0.1702356
  19.9400005    0.1589491
  19.9500008    0.1791403
  19.9600010    0.1659892
  19.9700012    0.1794349
  19.9800014    0.1740459
  19.9900017    0.1735802
  20.0000000    0.1544455
  20.0100002    0.1639675
  20.0200005    0.1682293
  20.0300007    0.1753654
  20.0400009    0.1715813
  20.0500011    0.1766106
  20.0600014    0.1824778
  20.0700016    0.1833598
  20.0800018    0.1768408
  20.0900002    0.1729224
  20.1000004    0.1883366
  20.1100006    0.1925978
  20.1200008    0.1902438
  20.1300011    0.1932979
  20.1400013    0.1914056
  20.1500015    0.1813117
  20.1600018    0.1685684
  20.1700001    0.1624203
  20.1800003    0.1715928
  20.1900005    0.1798076
  20.2000008    0.1773631
  20.2100010    0.1707835
  20.2200012    0.1784601
  20.2300014    0.1818947
  20.2400017    0.1728296
  20.2500019    0.1778975
  20.2600002    0.1754842
  20.2700005    0.1796067
  20.2800007    0.1695997
  20.2900009    0.1711893
  20.3000011    0.1769258
  20.3100014    0.1774760
  20.3200016    0.1732133
  20.3300018    0.1743549
  20.3400002    0.1753565
  20.3500004    0.1837051
  20.3600006    0.1820412
  20.3700008    0.1835121
  20.3800011    0.1721207
  20.3900013    0.1681937
  20.4000015    0.1746757
  20.4100018    0.1660995
  20.4200001    0.1566300
  20.4300003    0.1772099
  20.4400005    0.1845957
  20.4500008    0.1618878
  20.4600010    0.1697449
  20.4700012    0.1678193
  20.4800014    0.1759484
  20.4900017    0.1932284
  20.5000019    0.1893044
  20.5100002    0.1909890
  20.5200005    0.1886776
  20.5300007    0.1746596
  20.5400009    0.1998250
  20.5500011    0.1957491
  20.5600014    0.1838904
  20.5700016    0.1891975
  20.5800018    0.1880081
  20.5900002    0.1752122
  20.6000004    0.1774943
  20.6100006    0.1717003
  20.6200008    0.1848033
  20.6300011    0.1852261
  20.6400013    0.1906551
  20.6500015    0.2076759
  20.6600018    0.1998764
  20.6700001    0.1941895
  20.6800003    0.2040865
  20.6900005    0.2082269
  20.7000008    0.1947118
  20.7100010    0.1969557
  20.7200012    0.2097130
  20.7300014    0.2002831
  20.7400017    0.1905060
  20.7500019    0.1858861
  20.7600002    0.1975747
  20.7700005    0.1874838
  20.7800007    0.1882753
  20.7900009    0.1785114
  20.8000011    0.1705324
  20.8100014    0.1733823
  20.8200016    0.1762265
  20.8300018    0.1653266
  20.8400002    0.1616145
  20.8500004    0.1680268
  20.8600006    0.1760836
  20.8700008    0.1948794
  20.8800011    0.1806207
  20.8900013    0.1858321
  20.9000015    0.1641184
  20.9100018    0.1813249
  20.9200001    0.1635145
  20.9300003    0.1692708
  20.9400005    0.1688901
  20.9500008    0.1676617
  20.9600010    0.1700943
  20.9700012    0.1691983
  20.9800014    0.1735255
  20.9900017    0.1869984
  21.0000019    0.1762601
  21.0100002    0.1869296
  21.0200005    0.1714783
  21.0300007    0.1777900
  21.0400009    0.1751246
  21.0500011    0.1840856
  21.0600014    0.1810676
  21.0700016    0.1740691
  21.0800018    0.1789697
  21.0900002    0.1853078
  21.1000004    0.1685704
  21.1100006    0.1673897
  21.1200008    0.1766741
  21.1300011    0.1832767
  21.1400013    0.1921203
  21.1500015    0.2003233
  21.1600018    0.1945126
  21.1700001    0.1929423
  21.1800003    0.1980860
  21.1900005    0.1991709
  21.2000008    0.1968573
  21.2100010    0.1982802
  21.2200012    0.1973654
  21.2300014    0.1918466
  21.2400017    0.1946536
  21.2500019    0.1847633
  21.2600002    0.1809293
  21.2700005    0.1935338
  21.2800007    0.2015090
  21.2900009    0.1921643
  21.3000011    0.1821299
  21.3100014    0.1900271
  21.3200016    0.1932495
  21.3300018    0.1965620
  21.3400002    0.1943277
  21.3500004    0.1939095
  21.3600006    0.1858968
  21.3700008    0.1832855
  21.3800011    0.1833902
  21.3900013    0.1858834
  21.4000015    0.1701391
  21.4100018    0.1694930
  21.4200001    0.1767766
  21.4300003    0.1770912
  21.4400005    0.1724095
  21.4500008    0.1794903
  21.4600010    0.1811852
  21.4700012    0.1827379
  21.4800014    0.1798885
  21.4900017    0.1904204
  21.5000019    0.1735519
  21.5100002    0.1762448
  21.5200005    0.1663188
  21.5300007    0.1801679
  21.5400009    0.1811660
  21.5500011    0.1845655
  21.5600014    0.1799396
  21.5700016    0.1835269
  21.5800018    0.1832236
  21.5900002    0.1818145
  21.6000004    0.2002282
  21.6100006    0.1896055
  21.6200008    0.1946707
  21.6300011    0.1974712
  21.6400013    0.1997087
  21.6500015    0.1913267
  21.6600018    0.1987074
  21.6700001    0.1938231
  21.6800003    0.1921978
  21.6900005    0.1843637
  21.7000008    0.1865768
  21.7100010    0.1920280
  21.7200012    0.1892524
  21.7300014    0.2047451
  21.7400017    0.1971120
  21.7500019    0.2020216
  21.7600002    0.1975533
  21.7700005    0.1805552
  21.7800007    0.2008850
  21.7900009    0.2023664
  21.8000011    0.2022707
  21.8100014    0.2075292
  21.8200016    0.2096608
  21.8300018    0.2175392
  21.8400002    0.2054491
  21.8500004    0.2059794
  21.8600006    0.2009628
  21.8700008    0.2068954
  21.8800011    0.1983908
  21.8900013    0.1939574
  21.9000015    0.1804427
  21.9100018    0.1924305
  21.9200020    0.1863497
  21.9300003    0.1911053
  21.9400005    0.1975072
  21.9500008    0.1980743
  21.9600010    0.2054375
  21.9700012    0.1901238
  21.9800014    0.2018319
  21.9900017    0.2105471
  22.0000019    0.1950934
  22.0100002    0.1981836
  22.0200005    0.1676684
  22.0300007    0.1842928
  22.0400009    0.1687915
  22.0500011    0.1817340
  22.0600014    0.1768300
  22.0700016    0.1774072
  22.0800018    0.1747083
  22.0900002    0.1805083
  22.1000004    0.1843229
  22.1100006    0.1761927
  22.1200008    0.1765053
  22.1300011    0.1809406
  22.1400013    0.1841749
  22.1500015    0.1757165
  22.1600018    0.1805076
  22.1700020    0.1705109
  22.1800003    0.1736592
  22.1900005    0.1740190
  22.2000008    0.1715659
  22.2100010    0.1656402
  22.2200012    0.1628638
  22.2300014    0.1598947
  22.2400017    0.1688482
  22.2500019    0.1644019
  22.2600002    0.1597286
  22.2700005    0.1672319
  22.2800007    0.1582885
  22.2900009    0.1805795
  22.3000011    0.1843606
  22.3100014    0.1899661
  22.3200016    0.1843099
  22.3300018    0.1744809
  22.3400002    0.1817291
  22.3500004    0.1665427
  22.3600006    0.1650381
  22.3700008    0.1747495
  22.3800011    0.1728793
  22.3900013    0.1818324
  22.4000015    0.1721615
  22.4100018    0.1646518
  22.4200020    0.1650217
  22.4300003    0.1823908
  22.4400005    0.1737115
  22.4500008    0.1817930
  22.4600010    0.1831721
  22.4700012    0.1743490
  22.4800014    0.1664484
  22.4900017    0.1642832
  22.5000019    0.1629854
  22.5100002    0.1641806
  22.5200005    0.1625962
  22.5300007    0.1616901
  22.5400009    0.1577592
  22.5500011    0.1646689
  22.5600014    0.1619814
  22.5700016    0.1636896
  22.5800018    0.1647025
  22.5900002    0.1537943
  22.6000004    0.1719713
  22.6100006    0.1573254
  22.6200008    0.1647690
  22.6300011    0.1638636
  22.6400013    0.1664335
  22.6500015    0.1708893
  22.6600018    0.1619338
  22.6700020    0.1774736
  22.6800003    0.1745950
  22.6900005    0.1600381
  22.7000008    0.1796890
  22.7100010    0.1812825
  22.7200012    0.1619431
  22.7300014    0.1596536
  22.7400017    0.1656216
  22.7500019    0.1519552
  22.7600002    0.1518741
  22.7700005    0.1693115
  22.7800007    0.1608126
  22.7900009    0.1613132
  22.8000011    0.1583909
  22.8100014    0.1608211
  22.8200016    0.1748009
  22.8300018    0.1690371
  22.8400002    0.1732079
  22.8500004    0.1714707
  22.8600006    0.1736400
  22.8700008    0.1556506
  22.8800011    0.1556533
  22.8900013    0.1608976
  22.9000015    0.1679517
  22.9100018    0.1664871
  22.9200020    0.1722889
  22.9300003    0.1729596
  22.9400005    0.1610172
  22.9500008    0.1634380
  22.9600010    0.1532852
  22.9700012    0.1597271
  22.9800014    0.1690974
  22.9900017    0.1676373
  23.0000019    0.1614559
  23.0100002    0.1746355
  23.0200005    0.1691250
  23.0300007    0.1679475
  23.0400009    0.1705648
  23.0500011    0.1724937
  23.0600014    0.1740464
  23.0700016    0.1735223
  23.0800018    0.1849435
  23.0900002    0.1772826
  23.1000004    0.1685316
  23.1100006    0.1856534
  23.1200008    0.1770976
  23.1300011    0.1689172
  23.1400013    0.1774011
  23.1500015    0.1865655
  23.1600018    0.1885276
  23.1700020    0.1904909
  23.1800003    0.1976282
  23.1900005    0.1960980
  23.2000008    0.1957892
  23.2100010    0.1954377
  23.2200012    0.1852871
  23.2300014    0.1917045
  23.2400017    0.1923534
  23.2500019    0.1898087
  23.2600002    0.1869535
  23.2700005    0.1683359
  23.2800007    0.1774837
  23.2900009    0.1661674
  23.3000011    0.1749088
  23.3100014    0.1775579
  23.3200016    0.1914924
  23.3300018    0.1938524
  23.3400021    0.1985359
  23.3500004    0.1857835
  23.3600006    0.1920919
  23.3700008    0.1808439
  23.3800011    0.1800534
  23.3900013    0.1899204
  23.4000015    0.1824883
  23.4100018    0.1657237
  23.4200020    0.1793006
  23.4300003    0.1927251
  23.4400005    0.1909211
  23.4500008    0.1839592
  23.4600010    0.1932975
  23.4700012    0.1886393
  23.4800014    0.1930193
  23.4900017    0.1821732
  23.5000019    0.1825513
  23.5100002    0.1819910
  23.5200005    0.1878342
  23.5300007    0.1740821
  23.5400009    0.1896638
  23.5500011    0.1736890
  23.5600014    0.1798580
  23.5700016    0.1793911
  23.5800018    0.1776102
  23.5900021    0.1809678
  23.6000004    0.1751865
  23.6100006    0.1718564
  23.6200008    0.1728028
  23.6300011    0.1691260
  23.6400013    0.1702014
  23.6500015    0.1642537
  23.6600018    0.1694816
  23.6700020    0.1675033
  23.6800003    0.1733005
  23.6900005    0.1607111
  23.7000008    0.1630089
  23.7100010    0.1662502
  23.7200012    0.1633722
  23.7300014    0.1706424
  23.7400017    0.1675202
  23.7500019    0.1662957
  23.7600002    0.1653603
  23.7700005    0.1740341
  23.7800007    0.1691323
  23.7900009    0.1786718
  23.8000011    0.1824611
  23.8100014    0.1811365
  23.8200016    0.1880528
  23.8300018    0.1817495
  23.8400021    0.1816735
  23.8500004    0.1867011
  23.8600006    0.1689531
  23.8700008    0.1859392
  23.8800011    0.1656776
  23.8900013    0.1808153
  23.9000015    0.1679387
  23.9100018    0.1645138
  23.9200020    0.1478753
  23.9300003    0.1652722
  23.9400005    0.1614497
  23.9500008    0.1582001
  23.9600010    0.1701560
  23.9700012    0.1597593
  23.9800014    0.1577198
  23.9900017    0.1570525
  24.0000019    0.1468572
  24.0100002    0.1480210
  24.0200005    0.1630167
  24.0300007    0.1677711
  24.0400009    0.1594228
  24.0500011    0.1605928
  24.0600014    0.1713722
  24.0700016    0.1697481
  24.0800018    0.1724958
  24.0900021    0.1652863
  24.1000004    0.1547539
  24.1100006    0.1586029
  24.1200008    0.1602499
  24.1300011    0.1561048
  24.1400013    0.1549540
  24.1500015    0.1532625
  24.1600018    0.1721469
  24.1700020    0.1661376
  24.1800003    0.1635751
  24.1900005    0.1617539
  24.2000008    0.1681908
  24.2100010    0.1524232
  24.2200012    0.1721906
  24.2300014    0.1688506
  24.2400017    0.1734240
  24.2500019    0.1862275
  24.2600002    0.1640352
  24.2700005    0.1690494
  24.2800007    0.1750159
  24.2900009    0.1909532
  24.3000011    0.1915517
  24.3100014    0.2005663
  24.3200016    0.1878989
  24.3300018    0.1854388
  24.3400021    0.1839283
  24.3500004    0.1727241
  24.3600006    0.1870268
  24.3700008    0.1765039
  24.3800011    0.1796140
  24.3900013    0.1791756
  24.4000015    0.1821271
  24.4100018    0.1841309
  24.4200020    0.1818617
  24.4300003    0.1837037
  24.4400005    0.1929023
  24.4500008    0.1841275
  24.4600010    0.1803686
  24.4700012    0.1840101
  24.4800014    0.1773415
  24.4900017    0.1746529
  24.5000019    0.1796104
  24.5100002    0.1884939
  24.5200005    0.1953323
  24.5300007    0.1909328
  24.5400009    0.1786410
  24.5500011    0.1922674
  24.5600014    0.1906725
  24.5700016    0.1677267
  24.5800018    0.1658276
  24.5900021    0.1758890
  24.6000004    0.1850293
  24.6100006    0.1846701
  24.6200008    0.1794433
  24.6300011    0.1766136
  24.6400013    0.1750361
  24.6500015    0.1912585
  24.6600018    0.1837106
  24.6700020    0.1907016
  24.6800003    0.1993679
  24.6900005    0.2044025
  24.7000008    0.1875782
  24.7100010    0.1871978
  24.7200012    0.2009406
  24.7300014    0.2022056
  24.7400017    0.2056439
  24.7500019    0.2027478
  24.7600002    0.2196200
  24.7700005    0.2055694
  24.7800007    0.2177079
  24.7900009    0.1975796
  24.8000011    0.2230851
  24.8100014    0.2271689
  24.8200016    0.2255052
  24.8300018    0.2301657
  24.8400021    0.2248069
  24.8500004    0.2105935
  24.8600006    0.2252619
  24.8700008    0.2055944
  24.8800011    0.1969946
  24.8900013    0.1891801
  24.9000015    0.1891207
  24.9100018    0.1881451
  24.9200020    0.1868813
  24.9300003    0.2047772
  24.9400005    0.2010809
  24.9500008    0.1886192
  24.9600010    0.1787265
  24.9700012    0.1729329
  24.9800014    0.1730766
  24.9900017    0.1748137
  25.0000019    0.1706772
  25.0100021    0.1766354
  25.0200005    0.1752635
  25.0300007    0.1698962
  25.0400009    0.1871450
  25.0500011    0.1889569
  25.0600014    0.2024814
  25.0700016    0.2017932
  25.0800018    0.2011322
  25.0900021    0.1991225
  25.1000004    0.2087612
  25.1100006    0.2010300
  25.1200008    0.2050433
  25.1300011    0.1990338
  25.1400013    0.2019701
  25.1500015    0.1907062
  25.1600018    0.1955036
  25.1700020    0.1980941
  25.1800003    0.2086638
  25.1900005    0.2126502
  25.2000008    0.2196736
  25.2100010    0.2228194
  25.2200012    0.2218045
  25.2300014    0.2162592
  25.2400017    0.2057904
  25.2500019    0.1964150
  25.2600021    0.2098857
  25.2700005    0.2183184
  25.2800007    0.2178280
  25.2900009    0.2323343
  25.3000011    0.2177758
  25.3100014    0.2175701
  25.3200016    0.2093813
  25.3300018    0.2102697
  25.3400021    0.2206639
  25.3500004    0.2101851
  25.3600006    0.2046551
  25.3700008    0.2030538
  25.3800011    0.2135100
  25.3900013    0.2242267
  25.4000015    0.2135822
  25.4100018    0.2111087
  25.4200020    0.2060543
  25.4300003    0.2125191
  25.4400005    0.2210297
  25.4500008    0.2005467
  25.4600010    0.2052450
  25.4700012    0.2051637
  25.4800014    0.1988342
  25.4900017    0.2141542
  25.5000019    0.2018300
  25.5100021    0.1923793
  25.5200005    0.1821154
  25.5300007    0.1851600
  25.5400009    0.1786915
  25.5500011    0.1914064
  25.5600014    0.1981275
  25.5700016    0.2019398
  25.5800018    0.1922349
  25.5900021    0.1960904
  25.6000004    0.1934282
  25.6100006    0.2088292
  25.6200008    0.2123855
  25.6300011    0.2134778
  25.6400013    0.2066759
  25.6500015    0.2116839
  25.6600018    0.1935361
  25.6700020    0.1911325
  25.6800003    0.1926180
  25.6900005    0.1922335
  25.7000008    0.1766575
  25.7100010    0.1790135
  25.7200012    0.1775243
  25.7300014    0.1935636
  25.7400017    0.1746683
  25.7500019    0.1745125
  25.7600021    0.1784960
  25.7700005    0.1642368
  25.7800007    0.1768688
  25.7900009    0.1808616
  25.8000011    0.1800271
  25.8100014    0.1783713
  25.8200016    0.1884781
  25.8300018    0.1836746
  25.8400021    0.1855241
  25.8500004    0.1906269
  25.8600006    0.1984712
  25.8700008    0.1884257
  25.8800011    0.1901171
  25.8900013    0.1966214
  25.9000015    0.2126166
  25.9100018    0.1997712
  25.9200020    0.2086533
  25.9300003    0.2044999
  25.9400005    0.2046072
  25.9500008    0.1918359
  25.9600010    0.1862069
  25.9700012    0.1888419
  25.9800014    0.1826884
  25.9900017    0.1846746
  26.0000019    0.1892292
  26.0100021    0.2023164
  26.0200005    0.2109463
  26.0300007    0.2071194
  26.0400009    0.2116065
  26.0500011    0.2154113
  26.0600014    0.2082425
  26.0700016    0.2120737
  26.0800018    0.2061084
  26.0900021    0.2142860
  26.1000004    0.1994237
  26.1100006    0.1899973
  26.1200008    0.2010356
  26.1300011    0.2032838
  26.1400013    0.2011135
  26.1500015    0.2154147
  26.1600018    0.2149467
  26.1700020    0.2245183
  26.1800003    0.2065423
  26.1900005    0.2128198
  26.2000008    0.2122889
  26.2100010    0.2006990
  26.2200012    0.1932774
  26.2300014    0.2074161
  26.2400017    0.2094923
  26.2500019    0.2044286
  26.2600021    0.2000742
  26.2700005    0.2062525
  26.2800007    0.2089402
  26.2900009    0.2070036
  26.3000011    0.1959397
  26.3100014    0.1881859
  26.3200016    0.1945882
  26.3300018    0.1795592
  26.3400021    0.1823291
  26.3500004    0.1773961
  26.3600006    0.1665532
  26.3700008    0.1744917
  26.3800011    0.1787384
  26.3900013    0.1833940
  26.4000015    0.1828542
  26.4100018    0.1893122
  26.4200020    0.2009133
  26.4300003    0.1895085
  26.4400005    0.1974697
  26.4500008    0.2033502
  26.4600010    0.2053711
  26.4700012    0.2009170
  26.4800014    0.2086924
  26.4900017    0.2091817
  26.5000019    0.2120766
  26.5100021    0.2159953
  26.5200005    0.2211630
  26.5300007    0.2028707
  26.5400009    0.2027014
  26.5500011    0.1959339
  26.5600014    0.2037334
  26.5700016    0.2024161
  26.5800018    0.2009970
  26.5900021    0.1920181
  26.6000004    0.1949891
  26.6100006    0.1922787
  26.6200008    0.1927086
  26.6300011    0.1990701
  26.6400013    0.1978917
  26.6500015    0.1840765
  26.6600018    0.1898773
  26.6700020    0.1839494
  26.6800022    0.1927214
  26.6900005    0.2018782
  26.7000008    0.2087289
  26.7100010    0.2141394
  26.7200012    0.2011876
  26.7300014    0.2098556
  26.7400017    0.2133732
  26.7500019    0.2023664
  26.7600021    0.2009796
  26.7700005    0.1903986
  26.7800007    0.1794962
  26.7900009    0.1911556
  26.8000011    0.1726930
  26.8100014    0.1961622
  26.8200016    0.1798961
  26.8300018    0.1920433
  26.8400021    0.1882564
  26.8500004    0.1981332
  26.8600006    0.2097627
  26.8700008    0.2034560
  26.8800011    0.1964296
  26.8900013    0.1988785
  26.9000015    0.1773864
  26.9100018    0.1685906
  26.9200020    0.1812336
  26.9300022    0.1892449
  26.9400005    0.1980073
  26.9500008    0.1954927
  26.9600010    0.1961931
  26.9700012    0.2050620
  26.9800014    0.2081278
  26.9900017    0.2127683
  27.0000019    0.2082195
  27.0100021    0.2138051
  27.0200005    0.2307919
  27.0300007    0.2182141
  27.0400009    0.2004693
  27.0500011    0.1954187
  27.0600014    0.1944735
  27.0700016    0.1986853
  27.0800018    0.2008840
  27.0900021    0.2142262
  27.1000004    0.2146446
  27.1100006    0.2226238
  27.1200008    0.2146185
  27.1300011    0.2201336
  27.1400013    0.2089657
  27.1500015    0.1989944
  27.1600018    0.1971273
  27.1700020    0.1988379
  27.1800022    0.1908549
  27.1900005    0.1932923
  27.2000008    0.2170584
  27.2100010    0.2223996
  27.2200012    0.2009342
  27.2300014    0.2095519
  27.2400017    0.2018524
  27.2500019    0.2057557
  27.2600021    0.1974912
  27.2700005    0.1946358
  27.2800007    0.1970158
  27.2900009    0.1944069
  27.3000011    0.1748828
  27.3100014    0.1882342
  27.3200016    0.1728111
  27.3300018    0.1682916
  27.3400021    0.1732525
  27.3500004    0.1780703
  27.3600006    0.1611624
  27.3700008    0.1920546
  27.3800011    0.1812738
  27.3900013    0.1788926
  27.4000015    0.1745496
  27.4100018    0.1771809
  27.4200020    0.1598283
  27.4300022    0.1699647
  27.4400005    0.1739790
  27.4500008    0.1713825
  27.4600010    0.1780134
  27.4700012    0.1740921
  27.4800014    0.1851992
  27.4900017    0.1769659
  27.5000019    0.1841720
  27.5100021    0.1861533
  27.5200005    0.1986202
  27.5300007    0.2128387
  27.5400009    0.2044022
  27.5500011    0.2032378
  27.5600014    0.2048318
  27.5700016    0.2161261
  27.5800018    0.2064287
  27.5900021    0.2142887
  27.6000004    0.2074496
  27.6100006    0.1989854
  27.6200008    0.1837485
  27.6300011    0.1904191
  27.6400013    0.2032243
  27.6500015    0.1937883
  27.6600018    0.1914202
  27.6700020    0.1857022
  27.6800022    0.1857657
  27.6900005    0.1778898
  27.7000008    0.1784618
  27.7100010    0.1807255
  27.7200012    0.1822069
  27.7300014    0.1822872
  27.7400017    0.1798393
  27.7500019    0.1938099
  27.7600021    0.1848479
  27.7700005    0.1900222
  27.7800007    0.1992737
  27.7900009    0.1831227
  27.8000011    0.1832580
  27.8100014    0.1908658
  27.8200016    0.1919618
  27.8300018    0.1812172
  27.8400021    0.1778912
  27.8500004    0.1675492
  27.8600006    0.1768364
  27.8700008    0.1766639
  27.8800011    0.1782685
  27.8900013    0.1790332
  27.9000015    0.1865742
  27.9100018    0.1898019
  27.9200020    0.1775332
  27.9300022    0.1905152
  27.9400005    0.1807442
  27.9500008    0.1799646
  27.9600010    0.1793135
  27.9700012    0.1630346
  27.9800014    0.1706305
  27.9900017    0.1843331
  28.0000019    0.1661939
  28.0100021    0.1551307
  28.0200005    0.1594611
  28.0300007    0.1671949
  28.0400009    0.1814306
  28.0500011    0.1855222
  28.0600014    0.1781802
  28.0700016    0.1802540
  28.0800018    0.1610264
  28.0900021    0.1726761
  28.1000004    0.1789369
  28.1100006    0.1851736
  28.1200008    0.1718440
  28.1300011    0.1797198
  28.1400013    0.1854535
  28.1500015    0.1977211
  28.1600018    0.2102122
  28.1700020    0.2004550
  28.1800022    0.2077861
  28.1900005    0.2046811
  28.2000008    0.1900883
  28.2100010    0.1996557
  28.2200012    0.2192233
  28.2300014    0.2101970
  28.2400017    0.2125321
  28.2500019    0.2096120
  28.2600021    0.2039962
  28.2700005    0.2127444
  28.2800007    0.2057711
  28.2900009    0.2032568
  28.3000011    0.2033478
  28.3100014    0.2041535
  28.3200016    0.2154794
  28.3300018    0.2158571
  28.3400021    0.2148286
  28.3500023    0.2023435
  28.3600006    0.2015824
  28.3700008    0.1993175
  28.3800011    0.2028367
  28.3900013    0.2100080
  28.4000015    0.2156376
  28.4100018    0.2097327
  28.4200020    0.2017986
  28.4300022    0.1832553
  28.4400005    0.1682015
  28.4500008    0.1813822
  28.4600010    0.1693351
  28.4700012    0.1769600
  28.4800014    0.1843735
  28.4900017    0.1774565
  28.5000019    0.1690097
  28.5100021    0.1696144
  28.5200005    0.1653921
  28.5300007    0.1740564
  28.5400009    0.1832489
  28.5500011    0.1885891
  28.5600014    0.1848618
  28.5700016    0.1801529
  28.5800018    0.1868122
  28.5900021    0.1985781
  28.6000023    0.1900963
  28.6100006    0.1839195
  28.6200008    0.1954568
  28.6300011    0.1993234
  28.6400013    0.1948820
  28.6500015    0.1991964
  28.6600018    0.2031471
  28.6700020    0.1834973
  28.6800022    0.1978298
  28.6900005    0.1915596
  28.7000008    0.1949890
  28.7100010    0.1994971
  28.7200012    0.1826092
  28.7300014    0.1807882
  28.7400017    0.1750252
  28.7500019    0.1802130
  28.7600021    0.1808992
  28.7700005    0.1880081
  28.7800007    0.1889228
  28.7900009    0.1982301
  28.8000011    0.2003486
  28.8100014    0.2106698
  28.8200016    0.2024153
  28.8300018    0.1918163
  28.8400021    0.1940992
  28.8500023    0.1940756
  28.8600006    0.1759835
  28.8700008    0.1780522
  28.8800011    0.1782983
  28.8900013    0.1782760
  28.9000015    0.1756383
  28.9100018    0.1776502
  28.9200020    0.1844403
  28.9300022    0.1828245
  28.9400005    0.1738841
  28.9500008    0.1865271
  28.9600010    0.1856216
  28.9700012    0.1971121
  28.9800014    0.1857829
  28.9900017    0.1748037
  29.0000019    0.1759884
  29.0100021    0.1825323
  29.0200005    0.1810919
  29.0300007    0.1592872
  29.0400009    0.1745713
  29.0500011    0.1758368
  29.0600014    0.1727509
  29.0700016    0.1704753
  29.0800018    0.1840757
  29.0900021    0.1906402
  29.1000023    0.1805911
  29.1100006    0.1907053
  29.1200008    0.1909520
  29.1300011    0.1608126
  29.1400013    0.1785658
  29.1500015    0.1765563
  29.1600018    0.1787837
  29.1700020    0.1690151
  29.1800022    0.1763073
  29.1900005    0.1698973
  29.2000008    0.1724502
  29.2100010    0.1704457
  29.2200012    0.1762379
  29.2300014    0.1882885
  29.2400017    0.1769308
  29.2500019    0.1923016
  29.2600021    0.2041863
  29.2700005    0.1912754
  29.2800007    0.1845404
  29.2900009    0.1856655
  29.3000011    0.1812840
  29.3100014    0.1778631
  29.3200016    0.1833615
  29.3300018    0.1850841
  29.3400021    0.1733180
  29.3500023    0.1722731
  29.3600006    0.1757240
  29.3700008    0.1681449
  29.3800011    0.1662606
  29.3900013    0.1672399
  29.4000015    0.1896099
  29.4100018    0.1987069
  29.4200020    0.1932147
  29.4300022    0.1686415
  29.4400005    0.1664340
  29.4500008    0.1524197
  29.4600010    0.1661298
  29.4700012    0.1688976
  29.4800014    0.1686661
  29.4900017    0.1552465
  29.5000019    0.1525241
  29.5100021    0.1567668
  29.5200005    0.1605099
  29.5300007    0.1570751
  29.5400009    0.1581296
  29.5500011    0.1604936
  29.5600014    0.1613025
  29.5700016    0.1757585
  29.5800018    0.1741555
  29.5900021    0.1883115
  29.6000023    0.1773148
  29.6100006    0.1734191
  29.6200008    0.1890064
  29.6300011    0.1803287
  29.6400013    0.1870304
  29.6500015    0.1714419
  29.6600018    0.1797292
  29.6700020    0.1800901
  29.6800022    0.1728374
  29.6900005    0.1748576
  29.7000008    0.1813944
  29.7100010    0.1759619
  29.7200012    0.1794345
  29.7300014    0.1843443
  29.7400017    0.2009564
  29.7500019    0.2062318
  29.7600021    0.2030606
  29.7700024    0.1833526
  29.7800007    0.1938496
  29.7900009    0.1832089
  29.8000011    0.1740914
  29.8100014    0.1839093
  29.8200016    0.1953165
  29.8300018    0.1935664
  29.8400021    0.1822880
  29.8500023    0.1818483
  29.8600006    0.1707213
  29.8700008    0.1838801
  29.8800011    0.1848654
  29.8900013    0.1718896
  29.9000015    0.1630944
  29.9100018    0.1759090
  29.9200020    0.1727421
  29.9300022    0.1764030
  29.9400005    0.1750256
  29.9500008    0.1896390
  29.9600010    0.1945533
  29.9700012    0.2091356
  29.9800014    0.1983006
  29.9900017    0.1851856
  30.0000019    0.1982705
  30.0100021    0.1936422
  30.0200024    0.1688458
  30.0300007    0.1799754
  30.0400009    0.1826542
  30.0500011    0.1922328
  30.0600014    0.1930639
  30.0700016    0.1925481
  30.0800018    0.2152614
  30.0900021    0.1968968
  30.1000023    0.1964124
  30.1100006    0.1959080
  30.1200008    0.1965559
  30.1300011    0.1834227
  30.1400013    0.1878409
  30.1500015    0.1946373
  30.1600018    0.1934644
  30.1700020    0.1872382
  30.1800022    0.1955701
  30.1900005    0.1953786
  30.2000008    0.2036158
  30.2100010    0.1861785
  30.2200012    0.1721413
  30.2300014    0.1824800
  30.2400017    0.1970328
  30.2500019    0.1896819
  30.2600021    0.1890087
  30.2700024    0.1826901
  30.2800007    0.1850590
  30.2900009    0.1783235
  30.3000011    0.1890127
  30.3100014    0.1841647
  30.3200016    0.2065981
  30.3300018    0.1995688
  30.3400021    0.1977159
  30.3500023    0.1866178
  30.3600006    0.1887672
  30.3700008    0.1758800
  30.3800011    0.1830771
  30.3900013    0.1763632
  30.4000015    0.1756304
  30.4100018    0.1911455
  30.4200020    0.1855580
  30.4300022    0.1698767
  30.4400005    0.1929664
  30.4500008    0.1834986
  30.4600010    0.1947650
  30.4700012    0.2021009
  30.4800014    0.1920699
  30.4900017    0.1789700
  30.5000019    0.1924455
  30.5100021    0.2049858
  30.5200024    0.2005444
  30.5300007    0.1873904
  30.5400009    0.1890953
  30.5500011    0.1887677
  30.5600014    0.1958260
  30.5700016    0.1885552
  30.5800018    0.1749398
  30.5900021    0.1779395
  30.6000023    0.1898053
  30.6100006    0.1831818
  30.6200008    0.1896864
  30.6300011    0.1936342
  30.6400013    0.1944820
  30.6500015    0.1891689
  30.6600018    0.1789441
  30.6700020    0.1971330
  30.6800022    0.1842034
  30.6900005    0.1818103
  30.7000008    0.1784764
  30.7100010    0.1950940
  30.7200012    0.1886809
  30.7300014    0.1946516
  30.7400017    0.2069213
  30.7500019    0.1936139
  30.7600021    0.1822181
  30.7700024    0.1781625
  30.7800007    0.1899970
  30.7900009    0.1774655
  30.8000011    0.1713692
  30.8100014    0.1870621
  30.8200016    0.1867806
  30.8300018    0.1801320
  30.8400021    0.1820370
  30.8500023    0.1881124
  30.8600006    0.1683697
  30.8700008    0.1808786
  30.8800011    0.1901201
  30.8900013    0.1924580
  30.9000015    0.1954797
  30.9100018    0.1940489
  30.9200020    0.1903145
  30.9300022    0.1866183
  30.9400005    0.2013996
  30.9500008    0.2087184
  30.9600010    0.2033242
  30.9700012    0.2079298
  30.9800014    0.2024637
  30.9900017    0.1884318
  31.0000019    0.2048534
  31.0100021    0.1971657
  31.0200024    0.1922115
  31.0300007    0.1934519
  31.0400009    0.1887719
  31.0500011    0.1813331
  31.0600014    0.1968508
  31.0700016    0.2029323
  31.0800018    0.2018723
  31.0900021    0.1905909
  31.1000023    0.1952858
  31.1100006    0.1961568
  31.1200008    0.1791483
  31.1300011    0.1824733
  31.1400013    0.1834781
  31.1500015    0.1867194
  31.1600018    0.1908965
  31.1700020    0.2017866
  31.1800022    0.1973872
  31.1900005    0.1929953
  31.2000008    0.2075358
  31.2100010    0.2115861
  31.2200012    0.1956225
  31.2300014    0.1957778
  31.2400017    0.1836138
  31.2500019    0.1947456
  31.2600021    0.1785937
  31.2700024    0.1707194
  31.2800007    0.1800452
  31.2900009    0.1925896
  31.3000011    0.1889782
  31.3100014    0.2034048
  31.3200016    0.2068613
  31.3300018    0.2057407
  31.3400021    0.2014488
  31.3500023    0.2132053
  31.3600006    0.2086930
  31.3700008    0.1957089
  31.3800011    0.2056542
  31.3900013    0.1918814
  31.4000015    0.2007341
  31.4100018    0.2050011
  31.4200020    0.2087685
  31.4300022    0.1998872
  31.4400024    0.1994495
  31.4500008    0.1998292
  31.4600010    0.1886740
  31.4700012    0.1922043
  31.4800014    0.1933395
  31.4900017    0.1940397
  31.5000019    0.1845806
  31.5100021    0.1914078
  31.5200024    0.1946819
  31.5300007    0.1912720
  31.5400009    0.1873188
  31.5500011    0.1795761
  31.5600014    0.1847905
  31.5700016    0.1949622
  31.5800018    0.1966631
  31.5900021    0.1669541
  31.6000023    0.1824574
  31.6100006    0.1802478
  31.6200008    0.1859402
  31.6300011    0.1854212
  31.6400013    0.1885172
  31.6500015    0.1941516
  31.6600018    0.1963912
  31.6700020    0.2027113
  31.6800022    0.2017334
  31.6900024    0.2061792
  31.7000008    0.2078060
  31.7100010    0.1925158
  31.7200012    0.1927555
  31.7300014    0.2096295
  31.7400017    0.2002876
  31.7500019    0.1996249
  31.7600021    0.1891955
  31.7700024    0.1772965
  31.7800007    0.1652046
  31.7900009    0.1743234
  31.8000011    0.1781052
  31.8100014    0.1800342
  31.8200016    0.1810690
  31.8300018    0.1753566
  31.8400021    0.1584242
  31.8500023    0.1602794
  31.8600006    0.1665350
  31.8700008    0.1737895
  31.8800011    0.1804801
  31.8900013    0.1896055
  31.9000015    0.1957318
  31.9100018    0.1938425
  31.9200020    0.1875750
  31.9300022    0.1859796
  31.9400024    0.1896167
  31.9500008    0.1836198
  31.9600010    0.1903397
  31.9700012    0.1930303
  31.9800014    0.2106591
  31.9900017    0.1944667
  32.0000000    0.1830045
  32.0100021    0.1884406
  32.0200005    0.1955924
  32.0300026    0.1777079
  32.0400009    0.1786459
  32.0500031    0.1755309
  32.0600014    0.1835626
  32.0699997    0.1816724
  32.0800018    0.1733427
  32.0900002    0.1631526
  32.1000023    0.1720645
  32.1100006    0.1677417
  32.1200027    0.1852507
  32.1300011    0.1829066
  32.1400032    0.1789131
  32.1500015    0.1893243
  32.1599998    0.1924268
  32.1700020    0.1970427
  32.1800003    0.2001225
  32.1900024    0.1952492
  32.2000008    0.2009760
  32.2100029    0.1975261
  32.2200012    0.1762088
  32.2300034    0.1730204
  32.2400017    0.1824929
  32.2500000    0.1889435
  32.2600021    0.1896190
  32.2700005    0.1972150
  32.2800026    0.1949483
  32.2900009    0.1948653
  32.3000031    0.1846510
  32.3100014    0.1971192
  32.3199997    0.1972219
  32.3300018    0.2015912
  32.3400002    0.2010970
  32.3500023    0.1917033
  32.3600006    0.1938184
  32.3700027    0.1940434
  32.3800011    0.2032687
  32.3900032    0.1954392
  32.4000015    0.2072565
  32.4099998    0.2057263
  32.4200020    0.2100209
  32.4300003    0.2124805
  32.4400024    0.2089448
  32.4500008    0.2009184
  32.4600029    0.1978198
  32.4700012    0.1907802
  32.4800034    0.1987994
  32.4900017    0.1921329
  32.5000000    0.1824880
  32.5100021    0.2054994
  32.5200005    0.2055098
  32.5300026    0.2170922
  32.5400009    0.1998234
  32.5500031    0.1992794
  32.5600014    0.1990367
  32.5699997    0.2053745
  32.5800018    0.2108396
  32.5900002    0.2076312
  32.6000023    0.2039791
  32.6100006    0.2043957
  32.6200027    0.1974879
  32.6300011    0.1962003
  32.6400032    0.2108841
  32.6500015    0.2057966
  32.6599998    0.1994866
  32.6700020    0.1963614
  32.6800003    0.2147611
  32.6900024    0.2018474
  32.7000008    0.2115501
  32.7100029    0.2182429
  32.7200012    0.2228959
  32.7300034    0.2244457
  32.7400017    0.2127074
  32.7500000    0.2154748
  32.7600021    0.2295070
  32.7700005    0.2228179
  32.7800026    0.2360266
  32.7900009    0.2230454
  32.8000031    0.2274739
  32.8100014    0.2154341
  32.8199997    0.2287023
  32.8300018    0.2283046
  32.8400002    0.2129978
  32.8500023    0.2085077
  32.8600006    0.2160263
  32.8700027    0.2082637
  32.8800011    0.2180105
  32.8900032    0.2133213
  32.9000015    0.2133757
  32.9099998    0.2034166
  32.9200020    0.2071878
  32.9300003    0.2031534
  32.9400024    0.2145459
  32.9500008    0.2142750
  32.9600029    0.2010284
  32.9700012    0.2112925
  32.9800034    0.2384140
  32.9900017    0.2174706
  33.0000000    0.2303789
  33.0100021    0.2050042
  33.0200005    0.2279295
  33.0300026    0.2281854
  33.0400009    0.2480668
  33.0500031    0.2333523
  33.0600014    0.2233837
  33.0699997    0.2273228
  33.0800018    0.2225190
  33.0900002    0.2269960
  33.1000023    0.2234955
  33.1100006    0.2265011
  33.1200027    0.2334353
  33.1300011    0.2391597
  33.1400032    0.2347649
  33.1500015    0.2364491
  33.1599998    0.2537915
  33.1700020    0.2468783
  33.1800003    0.2381789
  33.1900024    0.2415219
  33.2000008    0.2254132
  33.2100029    0.2230296
  33.2200012    0.2303762
  33.2300034    0.2248874
  33.2400017    0.2174644
  33.2500000    0.2238705
  33.2600021    0.2001439
  33.2700005    0.2127158
  33.2800026    0.2220975
  33.2900009    0.2285201
  33.3000031    0.2373996
  33.3100014    0.2366108
  33.3199997    0.2391801
  33.3300018    0.2325225
  33.3400002    0.2404264
  33.3500023    0.2380096
  33.3600006    0.2468429
  33.3700027    0.2395175
  33.3800011    0.2500687
  33.3900032    0.2434253
  33.4000015    0.2594068
  33.4099998    0.2502595
  33.4200020    0.2526477
  33.4300003    0.2392834
  33.4400024    0.2393064
  33.4500008    0.2477449
  33.4600029    0.2615229
  33.4700012    0.2516187
  33.4800034    0.2478252
  33.4900017    0.2348640
  33.5000000    0.2448999
  33.5100021    0.2305090
  33.5200005    0.2258387
  33.5300026    0.1992764
  33.5400009    0.2249292
  33.5500031    0.2217489
  33.5600014    0.2132612
  33.5699997    0.2195711
  33.5800018    0.2178621
  33.5900002    0.2277866
  33.6000023    0.2076011
  33.6100006    0.2139227
  33.6200027    0.2129821
  33.6300011    0.2198930
  33.6400032    0.2120203
  33.6500015    0.2230934
  33.6599998    0.2186500
  33.6700020    0.2314054
  33.6800003    0.2272105
  33.6900024    0.2152396
  33.7000008    0.2214765
  33.7100029    0.2146983
  33.7200012    0.2008836
  33.7300034    0.2110654
  33.7400017    0.2108291
  33.7500000    0.2057589
  33.7600021    0.2053616
  33.7700005    0.2042594
  33.7800026    0.2013150
  33.7900009    0.2039399
  33.8000031    0.2043486
  33.8100014    0.1934157
  33.8200035    0.1957832
  33.8300018    0.2147344
  33.8400002    0.2058412
  33.8500023    0.1930046
  33.8600006    0.1984827
  33.8700027    0.1808633
  33.8800011    0.1808623
  33.8900032    0.1927594
  33.9000015    0.1883693
  33.9099998    0.1937751
  33.9200020    0.1809525
  33.9300003    0.1734564
  33.9400024    0.1765823
  33.9500008    0.1879568
  33.9600029    0.1861818
  33.9700012    0.1851009
  33.9800034    0.1906074
  33.9900017    0.1880409
  34.0000000    0.1916792
  34.0100021    0.1942227
  34.0200005    0.2105465
  34.0300026    0.1991332
  34.0400009    0.2081995
  34.0500031    0.1995610
  34.0600014    0.1903875
  34.0700035    0.1893712
  34.0800018    0.1786301
  34.0900002    0.1877545
  34.1000023    0.1988031
  34.1100006    0.1943780
  34.1200027    0.1853815
  34.1300011    0.1832076
  34.1400032    0.1807289
  34.1500015    0.1807089
  34.1599998    0.1880789
  34.1700020    0.1881503
  34.1800003    0.1973409
  34.1900024    0.1886633
  34.2000008    0.2030157
  34.2100029    0.1939361
  34.2200012    0.1737546
  34.2300034    0.1972803
  34.2400017    0.1862208
  34.2500000    0.1875029
  34.2600021    0.1719722
  34.2700005    0.1894226
  34.2800026    0.1891339
  34.2900009    0.1860174
  34.3000031    0.1909056
  34.3100014    0.1971014
  34.3200035    0.1926245
  34.3300018    0.1938729
  34.3400002    0.2052078
  34.3500023    0.2119592
  34.3600006    0.2154061
  34.3700027    0.2231000
  34.3800011    0.2218367
  34.3900032    0.2119064
  34.4000015    0.2184416
  34.4099998    0.2027346
  34.4200020    0.1985675
  34.4300003    0.1924154
  34.4400024    0.2126145
  34.4500008    0.2169176
  34.4600029    0.2437698
  34.4700012    0.2358343
  34.4800034    0.2473416
  34.4900017    0.2346156
  34.5000000    0.2501605
  34.5100021    0.2452305
  34.5200005    0.2399741
  34.5300026    0.2304912
  34.5400009    0.2456071
  34.5500031    0.2502607
  34.5600014    0.2245537
  34.5700035    0.2303998
  34.5800018    0.2205452
  34.5900002    0.2154223
  34.6000023    0.2274838
  34.6100006    0.2345208
  34.6200027    0.2282375
  34.6300011    0.2312735
  34.6400032    0.2236946
  34.6500015    0.2043672
  34.6599998    0.1964432
  34.6700020    0.2052428
  34.6800003    0.2014604
  34.6900024    0.2062178
  34.7000008    0.2236126
  34.7100029    0.2290484
  34.7200012    0.2236112
  34.7300034    0.2214850
  34.7400017    0.2133986
  34.7500000    0.2171628
  34.7600021    0.2306000
  34.7700005    0.2309021
  34.7800026    0.2293767
  34.7900009    0.2208360
  34.8000031    0.2221137
  34.8100014    0.1951801
  34.8200035    0.1973680
  34.8300018    0.2067546
  34.8400002    0.2181733
  34.8500023    0.2148983
  34.8600006    0.2088786
  34.8700027    0.2021561
  34.8800011    0.2105201
  34.8900032    0.2097646
  34.9000015    0.2077372
  34.9099998    0.2086876
  34.9200020    0.2158521
  34.9300003    0.2256189
  34.9400024    0.2096829
  34.9500008    0.2091648
  34.9600029    0.2067772
  34.9700012    0.2254785
  34.9800034    0.2176964
  34.9900017    0.2099609
  35.0000000    0.2256442
  35.0100021    0.2084050
  35.0200005    0.1995913
  35.0300026    0.1915168
  35.0400009    0.1930992
  35.0500031    0.1986862
  35.0600014    0.2123614
  35.0700035    0.2146492
  35.0800018    0.2170271
  35.0900002    0.2211869
  35.1000023    0.2145773
  35.1100006    0.1997781
  35.1200027    0.2219916
  35.1300011    0.2240853
  35.1400032    0.2010137
  35.1500015    0.2207067
  35.1599998    0.2065448
  35.1700020    0.2126764
  35.1800003    0.2012022
  35.1900024    0.1906409
  35.2000008    0.2008568
  35.2100029    0.2046017
  35.2200012    0.2083552
  35.2300034    0.2076162
  35.2400017    0.2060298
  35.2500000    0.2072663
  35.2600021    0.1920362
  35.2700005    0.1939011
  35.2800026    0.1819572
  35.2900009    0.1880310
  35.3000031    0.1967582
  35.3100014    0.1940821
  35.3200035    0.1880715
  35.3300018    0.1964424
  35.3400002    0.1807959
  35.3500023    0.2067954
  35.3600006    0.1953135
  35.3700027    0.2013970
  35.3800011    0.1929920
  35.3900032    0.1818926
  35.4000015    0.1821603
  35.4099998    0.1813373
  35.4200020    0.1919211
  35.4300003    0.1796390
  35.4400024    0.1951234
  35.4500008    0.1856589
  35.4600029    0.2044292
  35.4700012    0.1871509
  35.4800034    0.1918380
  35.4900017    0.2038833
  35.5000000    0.2041899
  35.5100021    0.1869400
  35.5200005    0.1837139
  35.5300026    0.1704763
  35.5400009    0.1660246
  35.5500031    0.1831698
  35.5600014    0.1934910
  35.5700035    0.1863880
  35.5800018    0.1947443
  35.5900002    0.2011756
  35.6000023    0.2096356
  35.6100006    0.2061815
  35.6200027    0.2082785
  35.6300011    0.2046951
  35.6400032    0.2087460
  35.6500015    0.2198447
  35.6599998    0.2142092
  35.6700020    0.1952678
  35.6800003    0.1910021
  35.6900024    0.1946832
  35.7000008    0.1911071
  35.7100029    0.1954031
  35.7200012    0.2019650
  35.7300034    0.2113359
  35.7400017    0.1987165
  35.7500000    0.1923725
  35.7600021    0.1825397
  35.7700005    0.1651058
  35.7800026    0.1621510
  35.7900009    0.1711481
  35.8000031    0.1705149
  35.8100014    0.1775224
  35.8200035    0.1694677
  35.8300018    0.1739437
  35.8400002    0.1699232
  35.8500023    0.1719456
  35.8600006    0.1800988
  35.8700027    0.1655104
  35.8800011    0.1607478
  35.8900032    0.1701725
  35.9000015    0.1737421
  35.9099998    0.1880942
  35.9200020    0.1908436
  35.9300003    0.1778867
  35.9400024    0.1789434
  35.9500008    0.1696981
  35.9600029    0.1819253
  35.9700012    0.1718241
  35.9800034    0.1806964
  35.9900017    0.1723115
  36.0000000    0.1738510
  36.0100021    0.1737461
  36.0200005    0.1740963
  36.0300026    0.1738476
  36.0400009    0.1788795
  36.0500031    0.1830537
  36.0600014    0.1891763
  36.0700035    0.1820113
  36.0800018    0.1899767
  36.0900002    0.2049017
  36.1000023    0.1984059
  36.1100006    0.1942794
  36.1200027    0.1990795
  36.1300011    0.2203765
  36.1400032    0.2032030
  36.1500015    0.2017778
  36.1599998    0.1822057
  36.1700020    0.1828558
  36.1800003    0.1924530
  36.1900024    0.1897501
  36.2000008    0.1964239
  36.2100029    0.1876672
  36.2200012    0.2015207
  36.2300034    0.1890531
  36.2400017    0.1973873
  36.2500000    0.1954495
  36.2600021    0.2051876
  36.2700005    0.1967946
  36.2800026    0.1956147
  36.2900009    0.1980850
  36.3000031    0.2041028
  36.3100014    0.1992548
  36.3200035    0.2048904
  36.3300018    0.2061826
  36.3400002    0.1924345
  36.3500023    0.1821961
  36.3600006    0.1850374
  36.3700027    0.1812059
  36.3800011    0.1783408
  36.3900032    0.1950452
  36.4000015    0.1871641
  36.4099998    0.1866917
  36.4200020    0.2019609
  36.4300003    0.2032660
  36.4400024    0.1956478
  36.4500008    0.1890803
  36.4600029    0.1974638
  36.4700012    0.1927088
  36.4800034    0.1973735
  36.4900017    0.2034928
  36.5000000    0.1988188
  36.5100021    0.1870459
  36.5200005    0.1903599
  36.5300026    0.1829736
  36.5400009    0.1924880
  36.5500031    0.1820023
  36.5600014    0.1786911
  36.5700035    0.1788622
  36.5800018    0.1818510
  36.5900002    0.1741327
  36.6000023    0.1890952
  36.6100006    0.1932584
  36.6200027    0.1955755
  36.6300011    0.1857513
  36.6400032    0.2009270
  36.6500015    0.1978658
  36.6599998    0.1746920
  36.6700020    0.1837443
  36.6800003    0.1850294
  36.6900024    0.1782075
  36.7000008    0.1868980
  36.7100029    0.1925268
  36.7200012    0.2062779
  36.7300034    0.1993445
  36.7400017    0.1968752
  36.7500000    0.2038432
  36.7600021    0.1941588
  36.7700005    0.2050360
  36.7800026    0.2080968
  36.7900009    0.2136933
  36.8000031    0.2138706
  36.8100014    0.2053922
  36.8200035    0.2094606
  36.8300018    0.2045623
  36.8400002    0.2018964
  36.8500023    0.2112348
  36.8600006    0.2208410
  36.8700027    0.2096032
  36.8800011    0.2210681
  36.8900032    0.2187548
  36.9000015    0.1948447
  36.9099998    0.2035653
  36.9200020    0.2050854
  36.9300003    0.1953810
  36.9400024    0.2148959
  36.9500008    0.2141944
  36.9600029    0.2018149
  36.9700012    0.2147890
  36.9800034    0.2076498
  36.9900017    0.2004021
  37.0000000    0.1998051
  37.0100021    0.2076120
  37.0200005    0.2069556
  37.0300026    0.2027126
  37.0400009    0.2086958
  37.0500031    0.1977948
  37.0600014    0.2038191
  37.0700035    0.2201223
  37.0800018    0.2185078
  37.0900002    0.2146146
  37.1000023    0.2108726
  37.1100006    0.2057046
  37.1200027    0.2027816
  37.1300011    0.1994348
  37.1400032    0.2076627
  37.1500015    0.2030842
  37.1600037    0.2057831
  37.1700020    0.2041080
  37.1800003    0.2003289
  37.1900024    0.2143458
  37.2000008    0.2039194
  37.2100029    0.2172844
  37.2200012    0.2256159
  37.2300034    0.2106252
  37.2400017    0.2315537
  37.2500000    0.2441310
  37.2600021    0.2567460
  37.2700005    0.2332390
  37.2800026    0.2365209
  37.2900009    0.2453917
  37.3000031    0.2431650
  37.3100014    0.2580016
  37.3200035    0.2614273
  37.3300018    0.2489772
  37.3400002    0.2439438
  37.3500023    0.2425035
  37.3600006    0.2471941
  37.3700027    0.2538904
  37.3800011    0.2438889
  37.3900032    0.2465411
  37.4000015    0.2488868
  37.4100037    0.2335151
  37.4200020    0.2253433
  37.4300003    0.2151111
  37.4400024    0.2257623
  37.4500008    0.2289854
  37.4600029    0.2235195
  37.4700012    0.2257244
  37.4800034    0.2122279
  37.4900017    0.2307842
  37.5000000    0.2455422
  37.5100021    0.2326658
  37.5200005    0.2376674
  37.5300026    0.2260997
  37.5400009    0.2222012
  37.5500031    0.2161703
  37.5600014    0.2139420
  37.5700035    0.2206516
  37.5800018    0.2201812
  37.5900002    0.2039541
  37.6000023    0.2023621
  37.6100006    0.1964741
  37.6200027    0.2025798
  37.6300011    0.2082779
  37.6400032    0.2076784
  37.6500015    0.2074440
  37.6600037    0.2131376
  37.6700020    0.2116502
  37.6800003    0.2075560
  37.6900024    0.2064026
  37.7000008    0.2041576
  37.7100029    0.2258407
  37.7200012    0.2203674
  37.7300034    0.2176035
  37.7400017    0.2366489
  37.7500000    0.2306631
  37.7600021    0.2490809
  37.7700005    0.2513691
  37.7800026    0.2445618
  37.7900009    0.2395451
  37.8000031    0.2416078
  37.8100014    0.2300784
  37.8200035    0.2385001
  37.8300018    0.2304520
  37.8400002    0.2473917
  37.8500023    0.2326110
  37.8600006    0.2424132
  37.8700027    0.2572105
  37.8800011    0.2597117
  37.8900032    0.2592343
  37.9000015    0.2633515
  37.9100037    0.2555393
  37.9200020    0.2704762
  37.9300003    0.2681543
  37.9400024    0.2464175
  37.9500008    0.2558438
  37.9600029    0.2693298
  37.9700012    0.2442831
  37.9800034    0.2523870
  37.9900017    0.2446882
  38.0000000    0.2379223
  38.0100021    0.2375301
  38.0200005    0.2246601
  38.0300026    0.2250822
  38.0400009    0.2229017
  38.0500031    0.2220292
  38.0600014    0.2179495
  38.0700035    0.2111906
  38.0800018    0.2188645
  38.0900002    0.2330524
  38.1000023    0.2230423
  38.1100006    0.2401359
  38.1200027    0.2384994
  38.1300011    0.2403473
  38.1400032    0.2451724
  38.1500015    0.2424643
  38.1600037    0.2383249
  38.1700020    0.2320379
  38.1800003    0.2303387
  38.1900024    0.2203835
  38.2000008    0.2156574
  38.2100029    0.2257614
  38.2200012    0.2255096
  38.2300034    0.2264606
  38.2400017    0.2172940
  38.2500000    0.2200389
  38.2600021    0.2129368
  38.2700005    0.2118464
  38.2800026    0.2176436
  38.2900009    0.2308436
  38.3000031    0.2450920
  38.3100014    0.2312341
  38.3200035    0.2213538
  38.3300018    0.2287278
  38.3400002    0.2324324
  38.3500023    0.2408838
  38.3600006    0.2410136
  38.3700027    0.2392677
  38.3800011    0.2344792
  38.3900032    0.2229295
  38.4000015    0.2226837
  38.4100037    0.2207719
  38.4200020    0.2257248
  38.4300003    0.2105341
  38.4400024    0.2181792
  38.4500008    0.2204495
  38.4600029    0.2223077
  38.4700012    0.2095716
  38.4800034    0.2071888
  38.4900017    0.1999705
  38.5000000    0.1995117
  38.5100021    0.2031098
  38.5200005    0.1995519
  38.5300026    0.2030694
  38.5400009    0.1988499
  38.5500031    0.2049249
  38.5600014    0.2026446
  38.5700035    0.2020892
  38.5800018    0.1981785
  38.5900002    0.1846007
  38.6000023    0.1846125
  38.6100006    0.1822386
  38.6200027    0.1766923
  38.6300011    0.1858820
  38.6400032    0.2015120
  38.6500015    0.1861581
  38.6600037    0.1928098
  38.6700020    0.1894610
  38.6800003    0.1940610
  38.6900024    0.1970962
  38.7000008    0.2037239
  38.7100029    0.2151553
  38.7200012    0.2070996
  38.7300034    0.2116638
  38.7400017    0.2012124
  38.7500000    0.2089940
  38.7600021    0.2163125
  38.7700005    0.2124369
  38.7800026    0.2037009
  38.7900009    0.2149235
  38.8000031    0.2198427
  38.8100014    0.1992992
  38.8200035    0.2066022
  38.8300018    0.2052431
  38.8400002    0.2154255
  38.8500023    0.2262680
  38.8600006    0.2253440
  38.8700027    0.2456091
  38.8800011    0.2530935
  38.8900032    0.2525885
  38.9000015    0.2657748
  38.9100037    0.2429504
  38.9200020    0.2269183
  38.9300003    0.2359117
  38.9400024    0.2320209
  38.9500008    0.2349344
  38.9600029    0.2324890
  38.9700012    0.2393261
  38.9800034    0.2355073
  38.9900017    0.2355937
  39.0000000    0.2322813
  39.0100021    0.2357571
  39.0200005    0.2142051
  39.0300026    0.2231641
  39.0400009    0.2112381
  39.0500031    0.2063128
  39.0600014    0.2018816
  39.0700035    0.2204467
  39.0800018    0.2136605
  39.0900002    0.1942780
  39.1000023    0.1925742
  39.1100006    0.1908432
  39.1200027    0.2047223
  39.1300011    0.2128719
  39.1400032    0.2105401
  39.1500015    0.2157390
  39.1600037    0.2006926
  39.1700020    0.2145370
  39.1800003    0.2045113
  39.1900024    0.2120756
  39.2000008    0.2097152
  39.2100029    0.2100253
  39.2200012    0.2099855
  39.2300034    0.2135644
  39.2400017    0.2016452
  39.2500000    0.2137727
  39.2600021    0.2093549
  39.2700005    0.2077811
  39.2800026    0.2073110
  39.2900009    0.2103051
  39.3000031    0.1987254
  39.3100014    0.2042601
  39.3200035    0.1863889
  39.3300018    0.1930918
  39.3400002    0.1920987
  39.3500023    0.1798928
  39.3600006    0.1749161
  39.3700027    0.1692972
  39.3800011    0.1857586
  39.3900032    0.1801499
  39.4000015    0.1717925
  39.4100037    0.1779011
  39.4200020    0.1677935
  39.4300003    0.1826008
  39.4400024    0.1727435
  39.4500008    0.1763119
  39.4600029    0.1673452
  39.4700012    0.1841563
  39.4800034    0.1977296
  39.4900017    0.1902759
  39.5000000    0.1913083
  39.5100021    0.1948239
  39.5200005    0.1950479
  39.5300026    0.1978361
  39.5400009    0.1837354
  39.5500031    0.1887927
  39.5600014    0.1838488
  39.5700035    0.1894692
  39.5800018    0.1971886
  39.5900002    0.1902590
  39.6000023    0.1834857
  39.6100006    0.1985456
  39.6200027    0.2053135
  39.6300011    0.2236214
  39.6400032    0.2168446
  39.6500015    0.2183873
  39.6600037    0.2083684
  39.6700020    0.2056218
  39.6800003    0.1895380
  39.6900024    0.1965530
  39.7000008    0.1882141
  39.7100029    0.1985652
  39.7200012    0.2009577
  39.7300034    0.2124335
  39.7400017    0.1886460
  39.7500000    0.1902371
  39.7600021    0.2046055
  39.7700005    0.2083594
  39.7800026    0.2068071
  39.7900009    0.1949439
  39.8000031    0.2134233
  39.8100014    0.2007842
  39.8200035    0.2136234
  39.8300018    0.2006970
  39.8400002    0.2022481
  39.8500023    0.2074281
  39.8600006    0.2068351
  39.8700027    0.2100799
  39.8800011    0.2218558
  39.8900032    0.2146983
  39.9000015    0.2229506
  39.9100037    0.2212140
  39.9200020    0.2208263
  39.9300003    0.2064446
  39.9400024    0.2246751
  39.9500008    0.2156044
  39.9600029    0.2154990
  39.9700012    0.2204458
  39.9800034    0.2198527
  39.9900017    0.1980502
  40.0000000    0.2038056
  40.0100021    0.2061487
  40.0200005    0.2112788
  40.0300026    0.2029870
  40.0400009    0.2113971
  40.0500031    0.2151922
  40.0600014    0.1989545
  40.0700035    0.1949807
  40.0800018    0.1945837
  40.0900002    0.1920512
  40.1000023    0.1896413
  40.1100006    0.2049113
  40.1200027    0.2084117
  40.1300011    0.2077155
  40.1400032    0.1985707
  40.1500015    0.2060837
  40.1600037    0.2076753
  40.1700020    0.1971071
  40.1800003    0.2040601
  40.1900024    0.2057926
  40.2000008    0.2078604
  40.2100029    0.1984690
  40.2200012    0.1963787
  40.2300034    0.1969135
  40.2400017    0.2044439
  40.2500038    0.2209180
  40.2600021    0.2238126
  40.2700005    0.2169458
  40.2800026    0.2086130
  40.2900009    0.2090396
  40.3000031    0.2021974
  40.3100014    0.1999665
  40.3200035    0.2129362
  40.3300018    0.2204899
  40.3400002    0.2174576
  40.3500023    0.2172566
  40.3600006    0.2118609
  40.3700027    0.2157400
  40.3800011    0.2288684
  40.3900032    0.2182012
  40.4000015    0.2111432
  40.4100037    0.2361930
  40.4200020    0.2411045
  40.4300003    0.2324670
  40.4400024    0.2010473
  40.4500008    0.2044489
  40.4600029    0.2119043
  40.4700012    0.2169169
  40.4800034    0.2109978
  40.4900017    0.2135827
  40.5000038    0.2007144
  40.5100021    0.1958836
  40.5200005    0.2054147
  40.5300026    0.2048488
  40.5400009    0.2023663
  40.5500031    0.1965476
  40.5600014    0.2036716
  40.5700035    0.1978368
  40.5800018    0.2024309
  40.5900002    0.1897005
  40.6000023    0.2100109
  40.6100006    0.2071083
  40.6200027    0.2014087
  40.6300011    0.1882205
  40.6400032    0.1981782
  40.6500015    0.2060971
  40.6600037    0.2105780
  40.6700020    0.2168062
  40.6800003    0.2197789
  40.6900024    0.2134863
  40.7000008    0.1873150
  40.7100029    0.2082062
  40.7200012    0.2198773
  40.7300034    0.2258346
  40.7400017    0.2285507
  40.7500038    0.2280634
  40.7600021    0.2216168
  40.7700005    0.2283410
  40.7800026    0.2267423
  40.7900009    0.2177328
  40.8000031    0.2009231
  40.8100014    0.2180875
  40.8200035    0.2061197
  40.8300018    0.2083791
  40.8400002    0.2046299
  40.8500023    0.2222616
  40.8600006    0.2109985
  40.8700027    0.2021941
  40.8800011    0.2160972
  40.8900032    0.2228736
  40.9000015    0.2095403
  40.9100037    0.1935183
  40.9200020    0.1892200
  40.9300003    0.2102272
  40.9400024    0.1995724
  40.9500008    0.1872269
  40.9600029    0.1935377
  40.9700012    0.1973493
  40.9800034    0.1913512
  40.9900017    0.2043428
  41.0000038    0.2039713
  41.0100021    0.2009114
  41.0200005    0.2039931
  41.0300026    0.2130913
  41.0400009    0.2126504
  41.0500031    0.2147685
  41.0600014    0.2060918
  41.0700035    0.2043397
  41.0800018    0.2188701
  41.0900002    0.2164597
  41.1000023    0.2184489
  41.1100006    0.2341861
  41.1200027    0.2129989
  41.1300011    0.2223520
  41.1400032    0.2312988
  41.1500015    0.2250288
  41.1600037    0.2243986
  41.1700020    0.2261961
  41.1800003    0.2259014
  41.1900024    0.2289770
  41.2000008    0.2242016
  41.2100029    0.2185336
  41.2200012    0.2129593
  41.2300034    0.2115848
  41.2400017    0.2187544
  41.2500038    0.2010603
  41.2600021    0.2098540
  41.2700005    0.2231877
  41.2800026    0.2285664
  41.2900009    0.2476489
  41.3000031    0.2427401
  41.3100014    0.2480547
  41.3200035    0.2499562
  41.3300018    0.2366264
  41.3400002    0.2389985
  41.3500023    0.2374518
  41.3600006    0.2358751
  41.3700027    0.2250601
  41.3800011    0.2206831
  41.3900032    0.2248790
  41.4000015    0.2253088
  41.4100037    0.2266219
  41.4200020    0.2038008
  41.4300003    0.2234511
  41.4400024    0.2269285
  41.4500008    0.2237265
  41.4600029    0.2100772
  41.4700012    0.2192076
  41.4800034    0.2017553
  41.4900017    0.1968324
  41.5000038    0.2169384
  41.5100021    0.1908392
  41.5200005    0.1955641
  41.5300026    0.2031233
  41.5400009    0.1921165
  41.5500031    0.1982194
  41.5600014    0.2050861
  41.5700035    0.1994677
  41.5800018    0.1950690
  41.5900002    0.2172477
  41.6000023    0.2002637
  41.6100006    0.2043754
  41.6200027    0.2063188
  41.6300011    0.1958552
  41.6400032    0.2078407
  41.6500015    0.2211146
  41.6600037    0.2132582
  41.6700020    0.2115362
  41.6800003    0.2081628
  41.6900024    0.2058949
  41.7000008    0.1924284
  41.7100029    0.1963812
  41.7200012    0.1903568
  41.7300034    0.1964396
  41.7400017    0.2041110
  41.7500038    0.2074997
  41.7600021    0.2066862
  41.7700005    0.2077357
  41.7800026    0.2095973
  41.7900009    0.2285790
  41.8000031    0.2109199
  41.8100014    0.2125607
  41.8200035    0.2001016
  41.8300018    0.1996271
  41.8400002    0.2065394
  41.8500023    0.2018732
  41.8600006    0.2088991
  41.8700027    0.2013583
  41.8800011    0.2046008
  41.8900032    0.1979663
  41.9000015    0.1928163
  41.9100037    0.2090155
  41.9200020    0.2031602
  41.9300003    0.1881983
  41.9400024    0.1943507
  41.9500008    0.2020436
  41.9600029    0.1878985
  41.9700012    0.1883714
  41.9800034    0.1945711
  41.9900017    0.2032729
  42.0000038    0.2170143
  42.0100021    0.2086174
  42.0200005    0.2225305
  42.0300026    0.2141587
  42.0400009    0.2253634
  42.0500031    0.2130537
  42.0600014    0.2107023
  42.0700035    0.2143062
  42.0800018    0.2018291
  42.0900002    0.2026493
  42.1000023    0.2090961
  42.1100006    0.2096511
  42.1200027    0.2138953
  42.1300011    0.2127404
  42.1400032    0.2118032
  42.1500015    0.2108754
  42.1600037    0.2106646
  42.1700020    0.2046969
  42.1800003    0.2022240
  42.1900024    0.2130849
  42.2000008    0.2447351
  42.2100029    0.2219697
  42.2200012    0.2179155
  42.2300034    0.2130379
  42.2400017    0.2187621
  42.2500038    0.2238565
  42.2600021    0.2170559
  42.2700005    0.2205549
  42.2800026    0.2110405
  42.2900009    0.2002338
  42.3000031    0.2117938
  42.3100014    0.2074593
  42.3200035    0.2171082
  42.3300018    0.2067892
  42.3400002    0.1977454
  42.3500023    0.2071447
  42.3600006    0.1997982
  42.3700027    0.2232126
  42.3800011    0.2152425
  42.3900032    0.2265124
  42.4000015    0.2378465
  42.4100037    0.2250518
  42.4200020    0.2151904
  42.4300003    0.2259698
  42.4400024    0.2399923
  42.4500008    0.2515726
  42.4600029    0.2479379
  42.4700012    0.2407710
  42.4800034    0.2433869
  42.4900017    0.2426629
  42.5000038    0.2479880
  42.5100021    0.2428017
  42.5200005    0.2456209
  42.5300026    0.2348056
  42.5400009    0.2424153
  42.5500031    0.2165693
  42.5600014    0.2330841
  42.5700035    0.2210374
  42.5800018    0.2371090
  42.5900002    0.2287942
  42.6000023    0.2218816
  42.6100006    0.2272216
  42.6200027    0.2261765
  42.6300011    0.2406791
  42.6400032    0.2208855
  42.6500015    0.2322217
  42.6600037    0.2231590
  42.6700020    0.2025580
  42.6800003    0.2177517
  42.6900024    0.2078147
  42.7000008    0.2368796
  42.7100029    0.2228560
  42.7200012    0.2312557
  42.7300034    0.2384371
  42.7400017    0.2191154
  42.7500038    0.2243923
  42.7600021    0.2252360
  42.7700005    0.2240566
  42.7800026    0.2144630
  42.7900009    0.2194006
  42.8000031    0.2193988
  42.8100014    0.2129486
  42.8200035    0.2109007
  42.8300018    0.2073568
  42.8400002    0.2072670
  42.8500023    0.2020909
  42.8600006    0.2083684
  42.8700027    0.2231500
  42.8800011    0.2054835
  42.8900032    0.2014159
  42.9000015    0.2112221
  42.9100037    0.2030569
  42.9200020    0.2120043
  42.9300003    0.2021634
  42.9400024    0.2077402
  42.9500008    0.2053682
  42.9600029    0.2103542
  42.9700012    0.1991830
  42.9800034    0.1901425
  42.9900017    0.1871253
  43.0000038    0.1945974
  43.0100021    0.1956767
  43.0200005    0.2015534
  43.0300026    0.2016331
  43.0400009    0.1910774
  43.0500031    0.1676684
  43.0600014    0.1802358
  43.0700035    0.1836744
  43.0800018    0.1908033
  43.0900002    0.1820307
  43.1000023    0.1744490
  43.1100006    0.1910060
  43.1200027    0.1946906
  43.1300011    0.1985961
  43.1400032    0.1940598
  43.1500015    0.1970625
  43.1600037    0.1963942
  43.1700020    0.1883041
  43.1800003    0.1748390
  43.1900024    0.1874117
  43.2000008    0.1836006
  43.2100029    0.1948291
  43.2200012    0.1696212
  43.2300034    0.1697814
  43.2400017    0.1823551
  43.2500038    0.1609814
  43.2600021    0.1687802
  43.2700005    0.1743352
  43.2800026    0.1655461
  43.2900009    0.1830593
  43.3000031    0.1826632
  43.3100014    0.1687884
  43.3200035    0.1781267
  43.3300018    0.1934354
  43.3400002    0.1843272
  43.3500023    0.1904529
  43.3600006    0.1920535
  43.3700027    0.1864301
  43.3800011    0.1883609
  43.3900032    0.1914258
  43.4000015    0.1896762
  43.4100037    0.1977544
  43.4200020    0.1973149
  43.4300003    0.1977015
  43.4400024    0.1933858
  43.4500008    0.1870762
  43.4600029    0.1903344
  43.4700012    0.1909439
  43.4800034    0.1832586
  43.4900017    0.1804800
  43.5000038    0.1663284
  43.5100021    0.1650026
  43.5200005    0.1742587
  43.5300026    0.1746276
  43.5400009    0.1880956
  43.5500031    0.1801340
  43.5600014    0.1903236
  43.5700035    0.1859823
  43.5800018    0.1842993
  43.5900040    0.1927208
  43.6000023    0.1991825
  43.6100006    0.1875243
  43.6200027    0.1704294
  43.6300011    0.1692141
  43.6400032    0.1688607
  43.6500015    0.1821542
  43.6600037    0.1794958
  43.6700020    0.1969960
  43.6800003    0.1861428
  43.6900024    0.1958834
  43.7000008    0.1873034
  43.7100029    0.1963815
  43.7200012    0.1837028
  43.7300034    0.1710536
  43.7400017    0.1803394
  43.7500038    0.1792683
  43.7600021    0.1872953
  43.7700005    0.1888123
  43.7800026    0.1941559
  43.7900009    0.1838023
  43.8000031    0.1864476
  43.8100014    0.1941268
  43.8200035    0.2110549
  43.8300018    0.2001498
  43.8400040    0.2068938
  43.8500023    0.1981378
  43.8600006    0.2011090
  43.8700027    0.1923892
  43.8800011    0.2002372
  43.8900032    0.1978225
  43.9000015    0.2069067
  43.9100037    0.1920963
  43.9200020    0.2001266
  43.9300003    0.2008417
  43.9400024    0.1985988
  43.9500008    0.1915564
  43.9600029    0.2031639
  43.9700012    0.2146005
  43.9800034    0.2068746
  43.9900017    0.1961679
  44.0000038    0.1951869
  44.0100021    0.2083187
  44.0200005    0.2104103
  44.0300026    0.1977615
  44.0400009    0.1796798
  44.0500031    0.1920609
  44.0600014    0.2005350
  44.0700035    0.2085770
  44.0800018    0.1938729
  44.0900040    0.1919148
  44.1000023    0.2041152
  44.1100006    0.1899966
  44.1200027    0.1928526
  44.1300011    0.2082471
  44.1400032    0.1964938
  44.1500015    0.2040802
  44.1600037    0.1939392
  44.1700020    0.1941911
  44.1800003    0.1996269
  44.1900024    0.1993306
  44.2000008    0.1932605
  44.2100029    0.1894716
  44.2200012    0.1823237
  44.2300034    0.1956822
  44.2400017    0.1987245
  44.2500038    0.1929866
  44.2600021    0.2033105
  44.2700005    0.1882730
  44.2800026    0.1925632
  44.2900009    0.1947436
  44.3000031    0.1994531
  44.3100014    0.2004741
  44.3200035    0.1923879
  44.3300018    0.1940059
  44.3400040    0.2001661
  44.3500023    0.2020316
  44.3600006    0.1897333
  44.3700027    0.1916960
  44.3800011    0.1909026
  44.3900032    0.2046066
  44.4000015    0.2182068
  44.4100037    0.2164389
  44.4200020    0.2088015
  44.4300003    0.2040153
  44.4400024    0.2023493
  44.4500008    0.2085396
  44.4600029    0.1989601
  44.4700012    0.1829099
  44.4800034    0.1786910
  44.4900017    0.1778174
  44.5000038    0.1896597
  44.5100021    0.1858229
  44.5200005    0.1875763
  44.5300026    0.1852364
  44.5400009    0.1839960
  44.5500031    0.1642995
  44.5600014    0.1712474
  44.5700035    0.1874147
  44.5800018    0.1741827
  44.5900040    0.1814940
  44.6000023    0.1831010
  44.6100006    0.1857891
  44.6200027    0.1860091
  44.6300011    0.1987826
  44.6400032    0.2053703
  44.6500015    0.2082423
  44.6600037    0.2021230
  44.6700020    0.1823400
  44.6800003    0.1792441
  44.6900024    0.1889394
  44.7000008    0.1759570
  44.7100029    0.1805086
  44.7200012    0.1728003
  44.7300034    0.1687723
  44.7400017    0.1734804
  44.7500038    0.1633124
  44.7600021    0.1683312
  44.7700005    0.1817660
  44.7800026    0.1765290
  44.7900009    0.1669569
  44.8000031    0.1697326
  44.8100014    0.1686717
  44.8200035    0.1735607
  44.8300018    0.1836224
  44.8400040    0.1761605
  44.8500023    0.1810945
  44.8600006    0.2047488
  44.8700027    0.1978081
  44.8800011    0.1999229
  44.8900032    0.1951381
  44.9000015    0.1899711
  44.9100037    0.1810008
  44.9200020    0.1878091
  44.9300003    0.1832888
  44.9400024    0.1888023
  44.9500008    0.1838083
  44.9600029    0.1908229
  44.9700012    0.1999928
  44.9800034    0.1864124
  44.9900017    0.1836221
  45.0000038    0.1653034
  45.0100021    0.1710302
  45.0200005    0.1718650
  45.0300026    0.1815471
  45.0400009    0.1809150
  45.0500031    0.1746804
  45.0600014    0.1742712
  45.0700035    0.1852059
  45.0800018    0.1797365
  45.0900040    0.1878532
  45.1000023    0.1798458
  45.1100006    0.1809230
  45.1200027    0.1717485
  45.1300011    0.1785894
  45.1400032    0.1844535
  45.1500015    0.1776095
  45.1600037    0.1903550
  45.1700020    0.1781817
  45.1800003    0.1796422
  45.1900024    0.1806357
  45.2000008    0.1802722
  45.2100029    0.1876156
  45.2200012    0.1854347
  45.2300034    0.1971859
  45.2400017    0.1876913
  45.2500038    0.1882860
  45.2600021    0.1937254
  45.2700005    0.2013479
  45.2800026    0.1856770
  45.2900009    0.1909668
  45.3000031    0.1879872
  45.3100014    0.1870096
  45.3200035    0.1833981
  45.3300018    0.1836024
  45.3400040    0.1736991
  45.3500023    0.1793138
  45.3600006    0.1748168
  45.3700027    0.1741750
  45.3800011    0.1740081
  45.3900032    0.1865118
  45.4000015    0.1781463
  45.4100037    0.1963860
  45.4200020    0.1893078
  45.4300003    0.1919583
  45.4400024    0.1892661
  45.4500008    0.1827343
  45.4600029    0.1862948
  45.4700012    0.1784612
  45.4800034    0.1646630
  45.4900017    0.1615065
  45.5000038    0.1621251
  45.5100021    0.1653592
  45.5200005    0.1714480
  45.5300026    0.1578627
  45.5400009    0.1651669
  45.5500031    0.1592463
  45.5600014    0.1569824
  45.5700035    0.1613528
  45.5800018    0.1756950
  45.5900040    0.1801312
  45.6000023    0.1764833
  45.6100006    0.1797387
  45.6200027    0.1749131
  45.6300011    0.1774140
  45.6400032    0.1789648
  45.6500015    0.2039699
  45.6600037    0.1869973
  45.6700020    0.1926621
  45.6800003    0.1991309
  45.6900024    0.1949082
  45.7000008    0.1873862
  45.7100029    0.1915725
  45.7200012    0.1971177
  45.7300034    0.1791829
  45.7400017    0.1945506
  45.7500038    0.1960968
  45.7600021    0.1876854
  45.7700005    0.2014800
  45.7800026    0.2039311
  45.7900009    0.2042857
  45.8000031    0.2137051
  45.8100014    0.2077099
  45.8200035    0.2052715
  45.8300018    0.2242745
  45.8400040    0.2112908
  45.8500023    0.2065834
  45.8600006    0.2089574
  45.8700027    0.2021589
  45.8800011    0.1954649
  45.8900032    0.1904064
  45.9000015    0.1792298
  45.9100037    0.1751245
  45.9200020    0.1916031
  45.9300003    0.1842841
  45.9400024    0.1917081
  45.9500008    0.1894391
  45.9600029    0.1931448
  45.9700012    0.1892463
  45.9800034    0.1952952
  45.9900017    0.1789855
  46.0000038    0.1881680
  46.0100021    0.1867533
  46.0200005    0.1905783
  46.0300026    0.1895897
  46.0400009    0.1895073
  46.0500031    0.1991961
  46.0600014    0.1895425
  46.0700035    0.1964056
  46.0800018    0.1909925
  46.0900040    0.1875836
  46.1000023    0.1903371
  46.1100006    0.1942330
  46.1200027    0.1907697
  46.1300011    0.1832564
  46.1400032    0.1795904
  46.1500015    0.1790595
  46.1600037    0.1833361
  46.1700020    0.1790261
  46.1800003    0.1918644
  46.1900024    0.1949703
  46.2000008    0.1925057
  46.2100029    0.1911224
  46.2200012    0.1889954
  46.2300034    0.1767135
  46.2400017    0.1705474
  46.2500038    0.1729566
  46.2600021    0.1750122
  46.2700005    0.1831782
  46.2800026    0.1735850
  46.2900009    0.1730174
  46.3000031    0.1741350
  46.3100014    0.1701263
  46.3200035    0.1600415
  46.3300018    0.1625386
  46.3400040    0.1823629
  46.3500023    0.1877369
  46.3600006    0.1893243
  46.3700027    0.1876895
  46.3800011    0.1823738
  46.3900032    0.1811378
  46.4000015    0.1805885
  46.4100037    0.1789718
  46.4200020    0.1754138
  46.4300003    0.1869845
  46.4400024    0.1853512
  46.4500008    0.1714641
  46.4600029    0.1756278
  46.4700012    0.1670252
  46.4800034    0.1640996
  46.4900017    0.1732500
  46.5000038    0.1781321
  46.5100021    0.1850489
  46.5200005    0.1805489
  46.5300026    0.1845878
  46.5400009    0.1867472
  46.5500031    0.1899373
  46.5600014    0.2003514
  46.5700035    0.1935598
  46.5800018    0.1869867
  46.5900040    0.1728747
  46.6000023    0.1856814
  46.6100006    0.1993646
  46.6200027    0.1993205
  46.6300011    0.2006936
  46.6400032    0.2044801
  46.6500015    0.1995876
  46.6600037    0.1963202
  46.6700020    0.2090266
  46.6800041    0.1934283
  46.6900024    0.1884125
  46.7000008    0.1765539
  46.7100029    0.1827711
  46.7200012    0.1883310
  46.7300034    0.1909195
  46.7400017    0.1845980
  46.7500038    0.1901784
  46.7600021    0.1868134
  46.7700005    0.1909130
  46.7800026    0.1871485
  46.7900009    0.1801737
  46.8000031    0.1865946
  46.8100014    0.1897226
  46.8200035    0.1728616
  46.8300018    0.1833567
  46.8400040    0.1878099
  46.8500023    0.1960688
  46.8600006    0.2044174
  46.8700027    0.2085391
  46.8800011    0.2031950
  46.8900032    0.2024084
  46.9000015    0.1965906
  46.9100037    0.1887942
  46.9200020    0.1893898
  46.9300041    0.1895080
  46.9400024    0.1826106
  46.9500008    0.1953003
  46.9600029    0.1944602
  46.9700012    0.1802342
  46.9800034    0.1825200
  46.9900017    0.1874926
  47.0000038    0.1836198
  47.0100021    0.1924191
  47.0200005    0.1885031
  47.0300026    0.1894577
  47.0400009    0.1887294
  47.0500031    0.1885025
  47.0600014    0.1888872
  47.0700035    0.1759613
  47.0800018    0.1839431
  47.0900040    0.1774869
  47.1000023    0.1907295
  47.1100006    0.1903280
  47.1200027    0.1909001
  47.1300011    0.1922488
  47.1400032    0.1840130
  47.1500015    0.1722545
  47.1600037    0.1780604
  47.1700020    0.1867006
  47.1800041    0.1842145
  47.1900024    0.1844659
  47.2000008    0.1871991
  47.2100029    0.1803982
  47.2200012    0.1781828
  47.2300034    0.1846540
  47.2400017    0.1801758
  47.2500038    0.1901593
  47.2600021    0.1973594
  47.2700005    0.1956702
  47.2800026    0.1818306
  47.2900009    0.1816417
  47.3000031    0.1881764
  47.3100014    0.1832471
  47.3200035    0.1962011
  47.3300018    0.1846176
  47.3400040    0.1907708
  47.3500023    0.1831252
  47.3600006    0.1817746
  47.3700027    0.1756088
  47.3800011    0.1802471
  47.3900032    0.1771022
  47.4000015    0.1692978
  47.4100037    0.1768732
  47.4200020    0.1697239
  47.4300041    0.1683385
  47.4400024    0.1622809
  47.4500008    0.1622595
  47.4600029    0.1708793
  47.4700012    0.1717072
  47.4800034    0.1649087
  47.4900017    0.1782148
  47.5000038    0.1783746
  47.5100021    0.1812323
  47.5200005    0.1878833
  47.5300026    0.1847028
  47.5400009    0.1823356
  47.5500031    0.1833475
  47.5600014    0.1931314
  47.5700035    0.1892285
  47.5800018    0.1796880
  47.5900040    0.1761469
  47.6000023    0.1745729
  47.6100006    0.1890911
  47.6200027    0.1889102
  47.6300011    0.1851716
  47.6400032    0.1847711
  47.6500015    0.2025524
  47.6600037    0.1826581
  47.6700020    0.1856587
  47.6800041    0.2062123
  47.6900024    0.2002393
  47.7000008    0.1836368
  47.7100029    0.1914665
  47.7200012    0.1954101
  47.7300034    0.1907966
  47.7400017    0.1947541
  47.7500038    0.1945883
  47.7600021    0.1888556
  47.7700005    0.1803212
  47.7800026    0.1893974
  47.7900009    0.1930094
  47.8000031    0.1898406
  47.8100014    0.1721201
  47.8200035    0.1789090
  47.8300018    0.1680004
  47.8400040    0.1670400
  47.8500023    0.1737535
  47.8600006    0.1668409
  47.8700027    0.1729150
  47.8800011    0.1712290
  47.8900032    0.1742712
  47.9000015    0.1880308
  47.9100037    0.1754678
  47.9200020    0.1830925
  47.9300041    0.1849737
  47.9400024    0.1902140
  47.9500008    0.1862543
  47.9600029    0.1996935
  47.9700012    0.1942945
  47.9800034    0.1912903
  47.9900017    0.1893735
  48.0000038    0.1808556
  48.0100021    0.1803284
  48.0200005    0.1765420
  48.0300026    0.1811804
  48.0400009    0.1720958
  48.0500031    0.1565511
  48.0600014    0.1619902
  48.0700035    0.1575628
  48.0800018    0.1685550
  48.0900040    0.1575139
  48.1000023    0.1662870
  48.1100006    0.1782428
  48.1200027    0.1750382
  48.1300011    0.1656908
  48.1400032    0.1740271
  48.1500015    0.1675364
  48.1600037    0.1724392
  48.1700020    0.1663933
  48.1800041    0.1559930
  48.1900024    0.1603584
  48.2000008    0.1640047
  48.2100029    0.1734234
  48.2200012    0.1815065
  48.2300034    0.1743235
  48.2400017    0.1832398
  48.2500038    0.1638124
  48.2600021    0.1603537
  48.2700005    0.1608364
  48.2800026    0.1626264
  48.2900009    0.1532452
  48.3000031    0.1690713
  48.3100014    0.1727300
  48.3200035    0.1684699
  48.3300018    0.1703971
  48.3400040    0.1656444
  48.3500023    0.1668960
  48.3600006    0.1654111
  48.3700027    0.1694524
  48.3800011    0.1725395
  48.3900032    0.1678119
  48.4000015    0.1708885
  48.4100037    0.1651202
  48.4200020    0.1587530
  48.4300041    0.1641831
  48.4400024    0.1692593
  48.4500008    0.1581876
  48.4600029    0.1528083
  48.4700012    0.1559961
  48.4800034    0.1768834
  48.4900017    0.1908914
  48.5000038    0.1820344
  48.5100021    0.1807809
  48.5200005    0.2004424
  48.5300026    0.2045949
  48.5400009    0.2051242
  48.5500031    0.1928800
  48.5600014    0.1960442
  48.5700035    0.1972700
  48.5800018    0.1793503
  48.5900040    0.1885812
  48.6000023    0.1820709
  48.6100006    0.1817683
  48.6200027    0.1745584
  48.6300011    0.1669294
  48.6400032    0.1754171
  48.6500015    0.1741134
  48.6600037    0.1710950
  48.6700020    0.1819062
  48.6800041    0.1769099
  48.6900024    0.1774521
  48.7000008    0.1870563
  48.7100029    0.1773613
  48.7200012    0.1777576
  48.7300034    0.1738473
  48.7400017    0.1633515
  48.7500038    0.1683274
  48.7600021    0.1753594
  48.7700005    0.1681625
  48.7800026    0.1673272
  48.7900009    0.1758065
  48.8000031    0.1679962
  48.8100014    0.1709808
  48.8200035    0.1746246
  48.8300018    0.1670237
  48.8400040    0.1824375
  48.8500023    0.1786563
  48.8600006    0.1742121
  48.8700027    0.1834061
  48.8800011    0.1805802
  48.8900032    0.1762188
  48.9000015    0.1852833
  48.9100037    0.1785769
  48.9200020    0.1653483
  48.9300041    0.1733071
  48.9400024    0.1584761
  48.9500008    0.1733516
  48.9600029    0.1627740
  48.9700012    0.1507950
  48.9800034    0.1530869
  48.9900017    0.1519343
  49.0000038    0.1594946
  49.0100021    0.1675190
  49.0200005    0.1684698
  49.0300026    0.1750190
  49.0400009    0.1671230
  49.0500031    0.1737039
  49.0600014    0.1666723
  49.0700035    0.1809462
  49.0800018    0.1718769
  49.0900040    0.1855213
  49.1000023    0.1882818
  49.1100006    0.1885196
  49.1200027    0.1855595
  49.1300011    0.1864053
  49.1400032    0.1900425
  49.1500015    0.1891756
  49.1600037    0.1891515
  49.1700020    0.1853384
  49.1800041    0.1955190
  49.1900024    0.1905188
  49.2000008    0.1864360
  49.2100029    0.1866401
  49.2200012    0.1953657
  49.2300034    0.1846735
  49.2400017    0.1821312
  49.2500038    0.1990644
  49.2600021    0.1911918
  49.2700005    0.2003073
  49.2800026    0.2020946
  49.2900009    0.1986929
  49.3000031    0.1934060
  49.3100014    0.1799812
  49.3200035    0.1902578
  49.3300018    0.1857920
  49.3400040    0.1873473
  49.3500023    0.1753198
  49.3600006    0.1732235
  49.3700027    0.1629134
  49.3800011    0.1856192
  49.3900032    0.1725924
  49.4000015    0.1762903
  49.4100037    0.1669704
  49.4200020    0.1678240
  49.4300041    0.1656488
  49.4400024    0.1785962
  49.4500008    0.1734204
  49.4600029    0.1663855
  49.4700012    0.1550487
  49.4800034    0.1664274
  49.4900017    0.1790505
  49.5000038    0.1585668
  49.5100021    0.1695311
  49.5200005    0.1698661
  49.5300026    0.1794073
  49.5400009    0.1712040
  49.5500031    0.1847893
  49.5600014    0.1832224
  49.5700035    0.1826341
  49.5800018    0.1746347
  49.5900040    0.1771708
  49.6000023    0.1792146
  49.6100006    0.1819166
  49.6200027    0.1866148
  49.6300011    0.1731258
  49.6400032    0.1731884
  49.6500015    0.1732312
  49.6600037    0.1586295
  49.6700020    0.1568889
  49.6800041    0.1541823
  49.6900024    0.1555848
  49.7000008    0.1563760
  49.7100029    0.1544917
  49.7200012    0.1608567
  49.7300034    0.1733108
  49.7400017    0.1692463
  49.7500038    0.1708211
  49.7600021    0.1747552
  49.7700005    0.1631622
  49.7800026    0.1626115
  49.7900009    0.1640576
  49.8000031    0.1731835
  49.8100014    0.1668219
  49.8200035    0.1651870
  49.8300018    0.1699717
  49.8400040    0.1513549
  49.8500023    0.1542769
  49.8600006    0.1707599
  49.8700027    0.1580248
  49.8800011    0.1601250
  49.8900032    0.1682853
  49.9000015    0.1797478
  49.9100037    0.1680085
  49.9200020    0.1693233
  49.9300041    0.1644223
  49.9400024    0.1591642
  49.9500008    0.1633990
  49.9600029    0.1652274
  49.9700012    0.1583776
  49.9800034    0.1557298
  49.9900017    0.1596097
  50.0000038    0.1521946
